# Supplementary material for: Genome-wide association studies and Mendelian randomization analyses for leisure sedentary behaviours
Source: Nat Commun. 2020 Apr 21;11:1770. doi: 10.1038/s41467-020-15553-w (PMC7174427; doi:10.1038/s41467-020-15553-w)
Supplement: Supplementary file 3 — Supplementary Dataset 1 [file 41467_2020_15553_MOESM3_ESM.xlsx]

## Sheet: Blad1
Supplementary Data 1: 193 Novel Genome-Wide sedentary behaviour SNPs.
																									Effect in television GWAS			Effect in computer GWAS			Effect in driving GWAS
uniqid	SNP	CHR	Position	ALLELE1	ALLELE0	A1FREQ	INFO	BETA	SE	P value	Origin	LOCUS (within own GWAS)	LOCUSID (within own GWAS)	LOCUS (between GWAS)	LOCUSID (between GWAS)	Region	Variant	CODING GENE	DEPICT GENE	eQTL GENE	NEAREST GENE	ANNOT	ANNOT	ANNOT	BETA	SE	P value	BETA	SE	P value	BETA	SE	P value
1:44186812_A_T	rs11810109	1	44186812	A	T	0.701438	0.998816	0.0162518	0.00235696	5.4e-12	Television	1	116	1	230	1p34.1	ncRNA_intronic		IPO13,B4GALT2		ST3GAL3	ST3GAL3(0)	KDM4A|KDM4A-AS1|ST3GAL3	ARTN(-212.2kb)|ATP6V0B(-253.8kb)|B4GALT2(-258.1kb)|C1orf50(+945.4kb)|C1orf210(+435.5kb)|C1orf228(-953.6kb)|CCDC23(+903.8kb)|CCDC24(-270.5kb)|CDC20(+357.9kb)|CLDN19(+980.9kb)|DMAP1(-492.3kb)|DPH2(-248.8kb)|EBNA1BP2(+548.6kb)|ELOVL1(+353.1kb)|ERI3(-499.9kb)|ERI3-IT1(-501.5kb)|ERMAP(+876.2kb)|FAM183A(+564.7kb)|HYI(+267.2kb)|IPO13(-225.7kb)|KDM4A(+15.62kb)|KDM4A-AS1(+13.8kb)|KLF17(-397.7kb)|LEPRE1(+9…	0.0162518	0.00235696	5.4e-12	0.00571989	0.00240262	0.017	0.000308951	0.00243218	0.9
1:61112096_GA_GAAATA	1:61112096_GAAATA_GA	1	61112096	GAAATA	GA	0.532334	0.992082	0.0137864	0.00217192	2.2e-10	Television	1	83	1	123	1p32.1	intergenic				NFIA	.	LOC101926964	C1orf87(+572.7kb)|CYP2J2(+719.7kb)|FGGY(+883.7kb)|HOOK1(+770kb)|LOC645030(-602.5kb)|LOC100996570(-293.8kb)|LOC101926944(+857.6kb)|LOC101926964(-13.21kb)|MIR4711(+913.1kb)|NFIA(-430.8kb)	0.0137864	0.00217192	2.2e-10	0.000432524	0.00221378	0.85	0.00443875	0.00224129	0.048
1:67020440_A_G	rs984409	1	67020440	G	A	0.363032	0.987387	-0.0148683	0.00225294	4.1e-11	Television	1	100	1	157	1p31.3	intronic		SGIP1		SGIP1	SGIP1(0)	SGIP1	C1orf141(-537.4kb)|IL12RB2(-752.6kb)|IL23R(-611.7kb)|INSL5(-243kb)|LEPR(+917.3kb)|MIER1(-370.1kb)|MIR3117(-73.68kb)|PDE4B(+180.2kb)|SERBP1(-853.1kb)|SGIP1(0)|SLC35D1(-444.6kb)|TCTEX1D1(-197.7kb)|WDR78(-258.1kb)	-0.0148683	0.00225294	4.1e-11	0.00201625	0.00229668	0.38	-0.00151087	0.00232445	0.52
1:78444764_C_CGGCCG	rs140681455	1	78444764	C	CGGCCG	0.871907	0.949564	-0.0206945	0.00330633	3.9e-10	Television	1	75	1	111	1p31.1	UTR5		USP33,AK5		FUBP1	FUBP1(0)	DNAJB4|FUBP1|NEXN	AK5(+419.1kb)|DNAJB4(-25.87kb)|ELTD1(-910.7kb)|FAM73A(+99.54kb)|FUBP1(0)|GIPC2(-66.82kb)|IFI44(-670.7kb)|IFI44L(-641.3kb)|MGC27382(-250.5kb)|MIR7156(+918.9kb)|NEXN(+35.19kb)|NEXN-AS1(+89.54kb)|PIGK(+759.6kb)|PTGFR(-512kb)|ST6GALNAC5(+915kb)|USP33(+219.2kb)|ZZZ3(+296.4kb)	-0.0206945	0.00330633	3.9e-10	-0.00318201	0.0033684	0.34	-0.00264613	0.00341072	0.44
1:96043010_A_T	rs631130	1	96043010	T	A	0.369158	0.891156	-0.0138158	0.00236338	5e-09	Television	1	22	1	33	1p21.3	intergenic				RWDD3	.	.	ALG14(+504.5kb)|CNN3(+650.2kb)|FLJ31662(+98.1kb)|LINC01057(+757.2kb)|LOC729970(+614.2kb)|LOC100996635(+61.99kb)|LOC101928241(-676.6kb)|RWDD3(+330.2kb)|SLC44A3(+682.2kb)|TMEM56(+379.8kb)|TMEM56-RWDD3(+332.5kb)	-0.0138158	0.00236338	5e-09	0.00109763	0.00240892	0.65	0.0012681	0.00243816	0.6
1:97815048_G_T	rs148648822	1	97815048	G	T	0.843182	0.983485	-0.017551	0.00298724	4.2e-09	Television	0	151	0	249	1p21.3	intronic				DPYD	DPYD(0)	DPYD|DPYD-AS1	DPYD(0)|DPYD-AS1(+26.54kb)|DPYD-AS2(-447.4kb)|LOC729987(-861.2kb)|LOC101928241(+975.4kb)|MIR137(-696.6kb)|MIR137HG(-638.5kb)|MIR2682(-695.8kb)|PTBP2(+534.4kb)	-0.017551	0.00298724	4.2e-09	0.00288385	0.00304531	0.34	-0.00481497	0.00308321	0.12
1:98340139_A_T	rs17379561	1	98340139	A	T	0.855876	0.997711	-0.0254838	0.00307206	1.1e-16	Television	1	151	1	249	1p21.3	intronic				DPYD	DPYD(0)	DPYD	DPYD(0)|DPYD-AS1(+551.6kb)|DPYD-AS2(+76.53kb)|LOC729987(-336.1kb)|MIR137(-171.5kb)|MIR137HG(-113.4kb)|MIR2682(-170.7kb)|SNX7(-787.1kb)	-0.0254838	0.00307206	1.1e-16	0.00402804	0.00313141	0.2	-0.0177516	0.00316984	2.1e-08
1:107607035_T_TCAG	rs3032555	1	107607035	T	TCAG	0.342605	0.978542	0.0137924	0.00230131	2.1e-09	Television	1	44	1	65	1p13.3	intergenic			PRMT6	PRMT6	PRMT6(+5.119kb)	PRMT6	MIR7852(-832.8kb)|NTNG1(-75.59kb)|PRMT6(+5.119kb)|VAV3(-506.7kb)|VAV3-AS1(-900kb)	0.0137924	0.00230131	2.1e-09	0.000441399	0.002346	0.85	-0.00157279	0.00237451	0.51
1:110040452_T_TATGGGG	rs756655457	1	110040452	TATGGGG	T	0.697597	0.979751	0.0160987	0.00236867	1.1e-11	Television	1	109	0	215	1p13.3	UTR3		SORT1,AMIGO1	ATXN7L2,SYPL2	AMIGO1,ATXN7L2,CYB561D1	AMIGO1(-8.993kb)|ATXN7L2(+5.032kb)|CYB561D1(0)	AMIGO1|ATXN7L2|CYB561D1|GPR61|SYPL2	AHCYL1(-486.9kb)|AKNAD1(+639.6kb)|ALX3(-562.5kb)|AMIGO1(-8.993kb)|AMPD2(-122kb)|ATXN7L2(+5.032kb)|C1orf194(+384kb)|CELSR2(+222.1kb)|CLCC1(+534.3kb)|CSF1(-412.8kb)|CYB561D1(0)|CYMP(-982.9kb)|EPS8L3(-252.2kb)|FAM102B(+858.5kb)|FNDC7(+755.1kb)|GNAI3(-50.73kb)|GNAT2(-105.4kb)|GPR61(-42.04kb)|GPSM2(+567.4kb)|GSTM1(-190kb)|GSTM2(-170.2kb)|GSTM3(-236.1kb)|GSTM4(-158.2kb)|GSTM5(-214.4kb)|HENMT1(+836.3kb)…	0.0160987	0.00236867	1.1e-11	-0.0162774	0.00241418	1.6e-11	0.00327479	0.00244338	0.18
1:154141908_A_G	rs4845364	1	154141908	A	G	0.495003	1	-0.0153008	0.00215604	1.3e-12	Television	1	128	1	209	1q21.3	intronic		TPM3		TPM3	TPM3(0)	C1orf43|C1orf189|MIR190B|NUP210L|TPM3	ADAM15(-881.8kb)|ADAR(-412.6kb)|AQP10(-151.7kb)|ATP8B2(-156.1kb)|C1orf43(-37.27kb)|C1orf189(-29.65kb)|CHRNB2(-398.3kb)|CHTOP(+523.1kb)|CKS1B(-805.2kb)|CREB3L4(+195.1kb)|CRTC2(+210.8kb)|DCST1(-864.4kb)|DCST2(-849.1kb)|DENND4B(+222.8kb)|DPM3(-970.5kb)|EFNA1(-958.4kb)|EFNA3(-909.4kb)|EFNA4(-894.3kb)|FLAD1(-813.9kb)|GATAD2B(+246.5kb)|HAX1(-103.1kb)|IL6R(-235.8kb)|ILF2(+498.4kb)|INTS3(+395.4kb)|JTB(+1…	-0.0153008	0.00215604	1.3e-12	0.00216073	0.0021976	0.33	0.00117292	0.00222444	0.6
1:184655649_G_T	rs6673341	1	184655649	T	G	0.465333	0.990768	-0.014513	0.0021693	2.2e-11	Television	1	105	1	168	1q25.3	intergenic			EDEM3	EDEM3	EDEM3(-3.975kb)	EDEM3	C1orf21(+57.49kb)|COLGALT2(+648.8kb)|EDEM3(-3.975kb)|FAM129A(-104.5kb)|GS1-204I12.1(-871.9kb)|GS1-279B7.1(-637.3kb)|IVNS1ABP(-609.9kb)|RGL1(+758kb)|RNF2(-358.9kb)|SWT1(-470.5kb)|TRMT1L(-431.6kb)|TSEN15(+612.3kb)	-0.014513	0.0021693	2.2e-11	0.00269713	0.00221136	0.22	0.00119501	0.00223846	0.59
1:188115858_A_C	rs72725224	1	188115858	A	C	0.980044	0.953716	-0.0464317	0.007876	3.7e-09	Television	1	30	1	46	1q31.1	intergenic				BRINP3	.	.	.	-0.0464317	0.007876	3.7e-09	0.00165607	0.00802339	0.84	0.00419083	0.00812308	0.61
1:193057971_A_T	rs10737620	1	193057971	T	A	0.273668	0.997815	0.0144141	0.00241921	2.6e-09	Television	1	41	1	61	1q31.2	intronic	GLRX2	B3GALT2		GLRX2,TROVE2	GLRX2(-7.623kb)|TROVE2(0)	CDC73|GLRX2|MIR1278|TROVE2|UCHL5	B3GALT2(-89.89kb)|CDC73(-33.12kb)|GLRX2(-7.623kb)|MIR1278(-47.66kb)|RGS1(+508.8kb)|RGS2(+276.6kb)|RGS13(+428.5kb)|RGS18(+903kb)|RGS21(+721.6kb)|TROVE2(0)|UCHL5(+28.73kb)	0.0144141	0.00241921	2.6e-09	-0.0018903	0.00246579	0.44	-0.00112932	0.00249606	0.65
2:5832667_C_T	rs6721975	2	5832667	T	C	0.231524	0.95236	-0.0166905	0.00261401	1.7e-10	Television	1	86	1	128	2p25.2	upstream				SOX11	LINC01248(+1.417kb)|SOX11(-0.131kb)	LINC01248|SOX11	LINC01105(-240.2kb)|LINC01247(-673.5kb)|LINC01248(+1.417kb)|LOC400940(-289.4kb)|LOC102800315(-933.6kb)|MIR7515(-957.8kb)|MIR7515HG(-956.6kb)|SOX11(-0.131kb)	-0.0166905	0.00261401	1.7e-10	0.00714307	0.00266568	0.0074	-0.00174518	0.0026982	0.52
2:24277709_A_G	rs72781699	2	24277709	G	A	0.797367	0.997997	-0.0186804	0.00267802	3e-12	Television	1	120	1	197	2p23.3	intronic		NCOA1	FKBP1B,PFN4	FKBP1B	C2orf44(+7.413kb)|FKBP1B(0)	C2orf44|FAM228B|FKBP1B|MFSD2B|SF3B6|TP53I3	ADCY3(-764.3kb)|ATAD2B(+127.8kb)|C2orf44(+7.413kb)|CENPO(-738.5kb)|DNAJC27(-888.8kb)|DNAJC27-AS1(-917.3kb)|EFR3B(-987.3kb)|FAM228A(-120.3kb)|FAM228B(-22.03kb)|FKBP1B(0)|ITSN2(-148kb)|KLHL29(+346.2kb)|MFSD2B(+30.56kb)|NCOA1(-529.6kb)|PFN4(-60.53kb)|PTRHD1(-735.4kb)|SF3B6(-12.74kb)|TP53I3(-22.59kb)|UBXN2A(+54.02kb)	-0.0186804	0.00267802	3e-12	0.010807	0.00273126	7.6e-05	-0.00109159	0.00276552	0.69
2:41737200_C_T	rs12105701	2	41737200	C	T	0.395851	0.992721	-0.0128825	0.00220843	5.4e-09	Television	1	19	1	30	2p22.1	intergenic				MTA3	.	.	C2orf91(-425.3kb)|COX7A2L(-840.4kb)|EML4(-659.3kb)|KCNG3(-932kb)|LOC388942(-367.5kb)|LOC101929723(-421.5kb)|LOC102723824(-632.4kb)|MTA3(-984.5kb)|PKDCC(-538kb)|SLC8A1(+997.6kb)	-0.0128825	0.00220843	5.4e-09	0.00162372	0.00225205	0.47	-0.00380058	0.00227994	0.096
2:50606642_C_T	rs7564130	2	50606642	T	C	0.640601	0.992137	-0.0149864	0.00225071	2.8e-11	Television	1	104	1	166	2p16.3	intronic		NRXN1		NRXN1	NRXN1(0)	NRXN1	NRXN1(0)	-0.0149864	0.00225071	2.8e-11	0.00278884	0.00229544	0.22	-0.0027235	0.0023242	0.24
2:60713235_A_G	rs10189857	2	60713235	A	G	0.56785	1	-0.020463	0.00217999	6.2e-21	Television	1	158	1	264	2p16.1	intronic		BCL11A		BCL11A	BCL11A(0)	BCL11A	AHSA2(-691.3kb)|BCL11A(0)|C2orf74(-659kb)|KIAA1841(-579.8kb)|LINC01185(-361.7kb)|LOC339803(-655.5kb)|MIR4432(+98.66kb)|PAPOLG(-270.1kb)|PEX13(-531.6kb)|PUS10(-454.3kb)|REL(-395.4kb)|SNORA70B(-931.1kb)|USP34(-701.4kb)|XPO1(-991.8kb)	-0.020463	0.00217999	6.2e-21	0.00477393	0.00222304	0.032	-0.0116306	0.00225117	2.4e-07
2:68425427_A_G	rs62641636	2	68425427	A	G	0.691839	0.996709	0.0144237	0.00233911	7e-10	Television	1	62	1	91	2p14	intronic		PPP3R1		PPP3R1	PPP3R1(0)	PNO1|PPP3R1|WDR92	ANTXR1(-814.8kb)|APLF(-269.3kb)|ARHGAP25(-536.5kb)|BMP10(-667.2kb)|C1D(+135.3kb)|CNRIP1(-85.88kb)|ETAA1(+787.9kb)|FBXO48(-264.1kb)|GKN1(-776.3kb)|GKN2(-746.9kb)|LOC644838(+983kb)|LOC101927661(+953.7kb)|LOC101927701(+372.7kb)|LOC102800447(+909.1kb)|MIR3126(-905.4kb)|PLEK(-166.9kb)|PNO1(+22.33kb)|PPP3R1(0)|PROKR1(-447.5kb)|WDR92(+40.74kb)	0.0144237	0.00233911	7e-10	-0.00875233	0.00238601	0.00024	0.00173443	0.00241507	0.47
2:99946429_C_CA	rs70940164	2	99946429	C	CA	0.698603	0.974921	0.0137423	0.00237469	7.2e-09	Television	0	154	0	254	2q11.2	intronic		LONRF2,CHST10		EIF5B,TXNDC9	EIF5B(-7.404kb)|TXNDC9(0)	EIF5B|LYG1|TXNDC9	AFF3(-217.3kb)|C2orf15(+178.5kb)|CNGA3(+931.4kb)|COA5(+721.4kb)|EIF5B(-7.404kb)|INPP4A(+738.9kb)|KIAA1211L(+393.7kb)|LINC01104(-878.3kb)|LIPT1(+166.8kb)|LONRF2(-943.3kb)|LYG1(+28.79kb)|LYG2(+74.86kb)|MGAT4A(+598.8kb)|MITD1(+148.9kb)|MRPL30(+130.4kb)|REV1(-70.51kb)|TSGA10(+175.2kb)|TXNDC9(0)|UNC50(+711.5kb)	0.0137423	0.00237469	7.2e-09	-0.00671956	0.00242199	0.0055	0.00407268	0.00245162	0.097
2:100820421_A_G	rs11689199	2	100820421	A	G	0.597665	0.993472	0.0184644	0.00220443	5.5e-17	Television	1	154	1	254	2q11.2	intergenic		LONRF2,CHST10	AFF3	AFF3	LINC01104(-4.294kb)	LINC01104	AFF3(+61.38kb)|CHST10(-187.9kb)|EIF5B(+803.7kb)|LINC01104(-4.294kb)|LOC101927142(-768.7kb)|LONRF2(-69.33kb)|LYG1(+902.8kb)|LYG2(+948.9kb)|NMS(-266.5kb)|NPAS2(-616.2kb)|PDCL3(-359kb)|REV1(+713.9kb)|RPL31(-798.3kb)|TBC1D8(-803.3kb)|TXNDC9(+867.6kb)	0.0184644	0.00220443	5.5e-17	-0.00624834	0.00224825	0.0054	0.000729057	0.00227618	0.75
2:104447052_G_T	rs2916251	2	104447052	G	T	0.490406	0.913273	-0.016593	0.00224583	1.5e-13	Television	1	136	1	223	2q12.1	intergenic				TMEM182	.	.	LINC01102(-603.8kb)|LINC01103(-657.9kb)|LINC01114(-916kb)|LINC01158(-974.8kb)|LOC100287010(-548.3kb)	-0.016593	0.00224583	1.5e-13	0.00557541	0.00229069	0.015	-0.00516973	0.00231953	0.026
2:105466005_A_G	rs1451533	2	105466005	G	A	0.724835	0.983165	-0.0157043	0.00243314	1.1e-10	Television	1	92	1	135	2q12.1	ncRNA_intronic				POU3F3	LINC01158(0)|POU3F3(-5.963kb)	LINC01158|LINC01159|POU3F3	C2orf49(-487.8kb)|FHL2(-511.3kb)|GPR45(-392.2kb)|LINC01102(+336.8kb)|LINC01103(+339kb)|LINC01114(+91.83kb)|LINC01158(0)|LINC01159(-15.95kb)|LOC285000(-743.5kb)|LOC100287010(+441.2kb)|LOC101927492(-247.5kb)|LOC102724691(-86.69kb)|MRPS9(-188.5kb)|NCK2(-895.5kb)|POU3F3(-5.963kb)|TGFBRAP1(-414.8kb)	-0.0157043	0.00243314	1.1e-10	0.00642334	0.00248165	0.0096	0.0010847	0.00251247	0.67
2:107624618_A_G	rs2971640	2	107624618	G	A	0.505474	1	-0.0126576	0.00215401	4.2e-09	Television	1	27	1	39	2q12.3	intergenic				ST6GAL2	.	.	C2orf40(+930kb)|PLGLA(+616.8kb)|RGPD3(+539.8kb)|RGPD4(-818.8kb)|RGPD4-AS1(-814.9kb)|SLC5A7(-978.4kb)|ST6GAL2(+121.1kb)|UXS1(+813.8kb)	-0.0126576	0.00215401	4.2e-09	0.00513991	0.00219712	0.019	0.00528012	0.00222406	0.018
2:147839830_A_G	rs374722	2	147839830	G	A	0.150476	0.988928	0.0244932	0.0030238	5.5e-16	Television	1	148	1	241	2q22.3	intergenic				PABPC1P2	.	.	ACVR2A(-762.3kb)|MBD5(-938.7kb)|ORC4(-848.1kb)|PABPC1P2(+491.3kb)	0.0244932	0.0030238	5.5e-16	0.00366044	0.00308443	0.24	0.00564314	0.00312227	0.071
2:162091836_C_T	rs3754970	2	162091836	T	C	0.495822	0.986789	-0.014997	0.0021699	4.8e-12	Television	1	118	1	193	2q24.2	ncRNA_intronic				TANK	LOC100996579(-9.413kb)|LOC101929512(0)|TANK(0)	LOC100996579|LOC101929512|TANK	AHCTF1P1(-263.7kb)|DPP4(-756.9kb)|FAP(-935.4kb)|GCG(-907.5kb)|LOC100505984(+963.4kb)|LOC100996579(-9.413kb)|LOC101929512(0)|LOC101929532(-879.1kb)|MIR4785(+827.4kb)|PSMD14(-72.95kb)|RBMS1(+741.5kb)|SLC4A10(-389kb)|TANK(0)|TBR1(-180.8kb)	-0.014997	0.0021699	4.8e-12	0.00805631	0.00221286	0.00027	-0.00196479	0.00224021	0.38
2:162804678_A_G	rs1913808	2	162804678	G	A	0.712739	0.993595	0.0149234	0.0023854	3.9e-10	Television	0	118	0	193	2q24.2	intronic				SLC4A10	SLC4A10(0)	DPP4|SLC4A10	AHCTF1P1(+440.3kb)|DPP4(-44.08kb)|FAP(-222.5kb)|GCA(-395.9kb)|GCG(-194.7kb)|IFIH1(-318.9kb)|KCNH7(-423.2kb)|LOC100996579(+699.1kb)|LOC101929512(+693.5kb)|LOC101929532(-166.3kb)|LOC101929570(-820.8kb)|PSMD14(+536.4kb)|SLC4A10(0)|TANK(+712kb)|TBR1(+523.1kb)	0.0149234	0.0023854	3.9e-10	-0.00890744	0.00243317	0.00025	0.00373526	0.00246299	0.13
2:185921692_A_C	rs263771	2	185921692	C	A	0.766621	0.989123	-0.017013	0.00256135	3.1e-11	Television	1	103	1	165	2q32.1	intergenic		ZNF804A		ZNF804A	.	.	FSIP2(-681.7kb)|LOC101927196(-662.9kb)|LOC101927217(-976.6kb)|ZNF804A(+117.5kb)	-0.017013	0.00256135	3.1e-11	0.00784909	0.00261179	0.0027	0.00190389	0.00264498	0.47
2:191288833_A_G	rs4577309	2	191288833	A	G	0.468698	0.991747	0.0160037	0.00216796	1.6e-13	Television	1	135	1	221	2q32.2	intronic		GLS		MFSD6	MFSD6(0)	MFSD6	ANKAR(+677.5kb)|ASNSD1(+753.3kb)|C2orf88(+220.6kb)|GLS(-456.7kb)|HIBCH(+104.1kb)|INPP1(+52.44kb)|MFSD6(0)|MSTN(+361.4kb)|MYO1B(-821.3kb)|NAB1(-225kb)|ORMDL1(+639.7kb)|OSGEPL1(+660.9kb)|OSGEPL1-AS1(+658.6kb)|PMS1(+546.5kb)|SLC40A1(+843.3kb)|STAT1(-544.9kb)|STAT4(-605.5kb)|TMEM194B(-82.78kb)|WDR75(+948.6kb)	0.0160037	0.00216796	1.6e-13	0.000341064	0.00221116	0.88	-0.00484602	0.00223859	0.03
2:193864485_A_AT	rs11455989	2	193864485	A	AT	0.426515	0.979491	-0.018387	0.0021971	5.8e-17	Television	1	152	1	251	2q32.3	intergenic				PCGEM1	.	.	PCGEM1(+222.9kb)|TMEFF2(+804.8kb)	-0.018387	0.0021971	5.8e-17	-0.00144142	0.00224068	0.52	-0.00198926	0.00226874	0.38
2:215376563_T_TAC	2:215376563_TAC_T	2	215376563	TAC	T	0.511913	0.97912	-0.0189142	0.00217476	3.4e-18	Television	1	156	1	258	2q35	ncRNA_intronic				VWC2L	VWC2L(0)|VWC2L-IT1(0)	VWC2L|VWC2L-IT1	ABCA12(-419.7kb)|ATIC(-800.1kb)|BARD1(-213.8kb)|FN1(-848.6kb)|LOC101928103(-298.4kb)|LOC102724849(-941.9kb)|SPAG16(+101.3kb)|VWC2L(0)|VWC2L-IT1(0)	-0.0189142	0.00217476	3.4e-18	0.00517425	0.00221776	0.02	0.0026806	0.00224558	0.23
2:221044785_C_T	rs10932837	2	221044785	C	T	0.494411	0.993163	-0.0131055	0.00216152	1.3e-09	Television	1	53	1	73	2q35	intergenic				SLC4A3	.	.	ABCB6(+961.1kb)|ANKZF1(+943.4kb)|ASIC4(+641.3kb)|ATG9A(+950.4kb)|CHPF(+636.3kb)|DES(+753.3kb)|DNAJB2(+893.2kb)|DNPEP(+792.1kb)|FAM134A(+994.6kb)|GLB1L(+934.6kb)|GMPPA(+673.1kb)|INHA(+604.4kb)|LOC100996693(+681.8kb)|MIR153-1(+885.9kb)|MIR3132(+630.9kb)|MIR4268(+273.5kb)|OBSL1(+608.5kb)|PTPRN(+870.5kb)|RESP18(+846.9kb)|SLC4A3(+538.1kb)|SPEG(+686.4kb)|STK11IP(+563.6kb)|STK16(+929.7kb)|TMEM198(+629.5…	-0.0131055	0.00216152	1.3e-09	0.0099425	0.00220452	6.5e-06	0.000865479	0.00223211	0.7
2:233806771_A_C	rs4973576	2	233806771	C	A	0.298072	0.978187	-0.0145232	0.00237947	1e-09	Television	1	58	1	79	2q37.1	intronic				NGEF	NGEF(0)	NGEF	ALPI(+482kb)|ALPP(+559.2kb)|ALPPL2(+531.3kb)|ATG16L1(-353.4kb)|C2orf82(+65.66kb)|CHRND(+405.4kb)|CHRNG(+395.7kb)|DGKD(-456.4kb)|DIS3L2(+598.1kb)|DNAJB3(-844.6kb)|ECEL1(+454.2kb)|ECEL1P2(+555kb)|EFHD1(+259.3kb)|EIF4E2(+358.4kb)|GIGYF2(+81.48kb)|HJURP(-938.6kb)|INPP5D(-117.9kb)|KCNJ13(+165.5kb)|LOC100286922(-856.2kb)|MIR5001(+391.5kb)|MROH2A(-877.6kb)|MSL3P1(-967.3kb)|NEU2(-90.61kb)|NGEF(0)|PRSS56(…	-0.0145232	0.00237947	1e-09	0.000679405	0.00242641	0.78	0.00179733	0.00245676	0.46
3:36856030_C_T	rs9834970	3	36856030	T	C	0.501031	1	0.0127684	0.00215775	3.3e-09	Television	1	34	1	50	3p22.2	intergenic		TRANK1		TRANK1	.	TRANK1	C3orf35(-584.9kb)|DCLK3(+74.68kb)|EPM2AIP1(-171.3kb)|GOLGA4(-428.7kb)|ITGA9(-637.8kb)|ITGA9-AS1(-939.1kb)|LRRFIP2(-238.1kb)|MLH1(-178.8kb)|STAC(+266.5kb)|TRANK1(-12.28kb)	0.0127684	0.00215775	3.3e-09	0.00176936	0.00219947	0.42	0.00029065	0.00222522	0.9
3:49899795_A_G	rs3796386	3	49899795	G	A	0.571888	1	-0.0261712	0.0021795	3.2e-33	Television	1	161	1	273	3p21.31	exonic		DOCK3,BSN,NCKIPSD,CAMKV,CELSR3,GRM2,NICN1,PCBP4,TUSC2,T6		CAMKV,TRAIP	CAMKV(0)|TRAIP(+5.803kb)	CAMKV|MON1A|MST1R|TRAIP|UBA7	AMIGO3(+142.6kb)|AMT(+439.7kb)|APEH(+178.9kb)|ARIH2(+876.8kb)|ARIH2OS(+943kb)|BSN(+190.8kb)|BSN-AS2(+308kb)|C3orf18(-695.7kb)|C3orf62(+585.3kb)|C3orf84(+670.5kb)|CACNA2D2(-500.2kb)|CAMKV(0)|CCDC36(+604.3kb)|CCDC71(+696kb)|CDHR4(+62.54kb)|CISH(-744.1kb)|CYB561D2(-488.3kb)|DAG1(+326.7kb)|DALRD3(+841.3kb)|DOCK3(-812.9kb)|FAM212A(+57.33kb)|GMPPB(+138.4kb)|GNAI2(-364.3kb)|GNAT1(-329.2kb)|GPX1(+504kb)|…	-0.0261712	0.0021795	3.2e-33	0.00840306	0.00222113	0.00015	-0.00622184	0.00224746	0.0056
3:50920457_A_C	rs182355396	3	50920457	C	A	0.992121	0.928758	-0.0802623	0.0126343	2.1e-10	Television	1	84	1	125	3p21.2	intronic		DOCK3,BSN,NCKIPSD,CAMKV,CELSR3,GRM2,NICN1,PCBP4,TUSC2,T6		DOCK3	DOCK3(0)	DOCK3	C3orf18(+312kb)|CACNA2D2(+378.8kb)|CISH(+271.2kb)|CYB561D2(+514.8kb)|DOCK3(0)|GNAI2(+623.7kb)|GNAT1(+685.3kb)|GRM2(-820.6kb)|HEMK1(+298kb)|HYAL1(+570.6kb)|HYAL2(+560.2kb)|HYAL3(+583.6kb)|IFRD2(+590.4kb)|IQCF2(-975.2kb)|IQCF3(-940.4kb)|IQCF4(-931.2kb)|IQCF5(-987.3kb)|IQCF5-AS1(-987.2kb)|IQCF6(-892.1kb)|LSMEM2(+594.9kb)|MANF(-502.2kb)|MAPKAPK3(+233.7kb)|MIR4787(+207.9kb)|MIR5787(+655.5kb)|MIR6872(+…	-0.0802623	0.0126343	2.1e-10	0.00651742	0.0128803	0.61	-0.016428	0.0130442	0.21
3:54233476_C_T	rs11917871	3	54233476	T	C	0.424906	0.975732	-0.0166474	0.00220627	4.5e-14	Television	1	139	1	228	3p21.1	intronic				CACNA2D3	CACNA2D3(0)	CACNA2D3	ACTR8(+317.2kb)|CACNA1D(+387kb)|CACNA2D3(0)|CACNA2D3-AS1(-675.2kb)|CHDH(+353.1kb)|DCP1A(+851.8kb)|ESRG(-432.7kb)|IL17RB(+333.6kb)|LRTM1(-718.9kb)|SELK(+307.5kb)|TKT(+943.3kb)	-0.0166474	0.00220627	4.5e-14	0.00587235	0.00224832	0.009	-0.00123804	0.00227489	0.59
3:60884659_C_T	rs11130793	3	60884659	C	T	0.601737	0.995029	0.0129223	0.00221055	5e-09	Television	1	21	1	32	3p14.2	intronic				FHIT	FHIT(0)	FHIT	FHIT(0)|PTPRG(-662.6kb)	0.0129223	0.00221055	5e-09	-0.00049407	0.00225302	0.83	-0.000725329	0.00227979	0.75
3:71582521_A_G	rs11714337	3	71582521	G	A	0.569041	0.992192	0.0144017	0.00218888	4.7e-11	Television	1	96	1	183	3p13	intronic		FOXP1		FOXP1	FOXP1(0)|MIR1284(-8.599kb)	FOXP1|MIR1284	EIF4E3(-145.9kb)|FOXP1(0)|GPR27(-220.7kb)|LINC00870(-617.9kb)|LINC00877(-502.1kb)|MIR1284(-8.599kb)|PROK2(-238.3kb)|RYBP(-841.2kb)	0.0144017	0.00218888	4.7e-11	0.000117467	0.00223072	0.96	0.0051563	0.00225742	0.022
3:85656569_A_C	rs6797840	3	85656569	A	C	0.455899	0.979346	-0.0161032	0.00218412	1.7e-13	Television	1	134	1	220	3p12.1	intronic		CADM2		CADM2	CADM2(0)	CADM2	CADM2(0)|CADM2-AS2(-192.6kb)|LINC00971(+737.8kb)|MIR5688(+221.6kb)|RNU6-69P(-833.7kb)	-0.0161032	0.00218412	1.7e-13	0.00431293	0.00222607	0.053	-0.00615481	0.00225274	0.0063
3:88024986_C_T	rs56398417	3	88024986	C	T	0.687031	0.996632	0.0144253	0.00232895	5.9e-10	Television	1	65	1	92	3p11.1	intergenic		CGGBP1		HTR1F	HTR1F(-6.739kb)	HTR1F	C3orf38(-173.9kb)|CGGBP1(-76.11kb)|CHMP2B(+720.3kb)|HTR1F(-6.739kb)|LINC00506(+818.8kb)|MIR4795(+749.6kb)|POU1F1(+699.2kb)|VGLL3(+984.7kb)|ZNF654(-163.3kb)	0.0144253	0.00232895	5.9e-10	-0.000356689	0.00237362	0.88	0.00182343	0.00240155	0.45
3:93986371_A_G	rs2034768	3	93986371	A	G	0.48743	0.997587	0.0147356	0.00215816	8.6e-12	Television	1	110	1	185	3q11.2	intergenic				NSUN3	.	.	ARL13B(+211.8kb)|DHFRL1(+204.3kb)|LINC00879(-670.7kb)|NSUN3(+140.7kb)|PROS1(+293.4kb)|STX19(+238.9kb)	0.0147356	0.00215816	8.6e-12	-0.00208514	0.00219972	0.34	0.00344861	0.00222586	0.12
3:114631548_A_C	rs9867121	3	114631548	C	A	0.817728	0.981494	0.0194994	0.00280905	3.9e-12	Television	1	119	1	196	3q13.31	intronic		ZBTB20		ZBTB20	ZBTB20(0)	ZBTB20	DRD3(+713.3kb)|GAP43(-710.6kb)|GRAMD1C(+965.5kb)|KIAA1407(+856.1kb)|LSAMP(-889.7kb)|MIR568(+596.1kb)|MIR4796(+169.2kb)|QTRTD1(+824.3kb)|TIGIT(+602.4kb)|ZBTB20(0)|ZBTB20-AS1(+523.7kb)|ZDHHC23(+949.7kb)|ZNF80(+675.1kb)	0.0194994	0.00280905	3.9e-12	0.00294897	0.0028631	0.3	-0.00016738	0.00289836	0.95
3:165706855_A_G	rs12491503	3	165706855	G	A	0.670306	0.994815	-0.0142607	0.00229906	5.5e-10	Television	1	67	1	93	3q26.1	intergenic				BCHE	.	.	BCHE(+151.6kb)|SI(+910.6kb)|SLITRK3(+792.4kb)	-0.0142607	0.00229906	5.5e-10	-0.00158634	0.00234357	0.5	0.00397987	0.0023713	0.093
3:181419367_C_G	rs114600294	3	181419367	G	C	0.788982	1	-0.0162426	0.00264223	7.9e-10	Television	1	60	1	88	3q26.33	ncRNA_intronic		SOX2		SOX2	SOX2-OT(0)	SOX2|SOX2-OT	DNAJC19(+711.8kb)|FLJ46066(-745.4kb)|FXR1(+718.8kb)|LINC01206(-250.8kb)|LOC101928882(+831.4kb)|SOX2(-10.34kb)|SOX2-OT(0)	-0.0162426	0.00264223	7.9e-10	0.00474138	0.00269297	0.078	-0.000798997	0.00272497	0.77
4:3311070_C_T	rs66852340	4	3311070	C	T	0.775527	0.990596	-0.0177896	0.00260074	7.9e-12	Television	1	111	1	186	4p16.3	intergenic		RGS12, ADD1		RGS12	RGS12(-4.803kb)	RGS12	ADD1(+379.3kb)|ADRA2C(-457.2kb)|DOK7(-154kb)|FAM86EP(-632.6kb)|FAM193A(+576.8kb)|GRK4(+268.6kb)|HGFAC(-132.7kb)|HTT(+65.38kb)|HTT-AS(+234.8kb)|LINC00955(-267.5kb)|LOC402160(+846.4kb)|LOC100133461(-364.2kb)|LRPAP1(-194.3kb)|LYAR(-958.4kb)|MFSD10(+374.5kb)|MSANTD1(+52.73kb)|NOP14(+345.8kb)|NOP14-AS1(+358.3kb)|OTOP1(-879.5kb)|RGS12(-4.803kb)|RNF4(+793.5kb)|SH3BP2(+468.2kb)|TMEM128(-926.2kb)|TNIP2(+5…	-0.0177896	0.00260074	7.9e-12	0.00777952	0.00264883	0.0033	-0.0013006	0.00268033	0.63
4:17922813_A_AT	rs548236486	4	17922813	A	AT	0.867654	0.986643	-0.0216082	0.00320163	1.5e-11	Television	1	108	1	178	4p15.31	intronic				LCORL	LCORL(0)	LCORL	CLRN2(+394.1kb)|DCAF16(+110.4kb)|FAM184B(+139.7kb)|LAP3(+313.2kb)|LCORL(0)|MED28(+296.7kb)|NCAPG(+76.33kb)|QDPR(+409kb)	-0.0216082	0.00320163	1.5e-11	-0.00460118	0.00326045	0.16	-0.000922856	0.00329983	0.78
4:25408838_A_G	rs34811474	4	25408838	G	A	0.767813	1	0.0152829	0.00255709	2.3e-09	Television	1	43	1	63	4p15.2	exonic	ANAPC4			ANAPC4	ANAPC4(0)	ANAPC4|ZCCHC4	ANAPC4(0)|CCDC149(+427kb)|DHX15(+822.7kb)|LGI2(+376.4kb)|MIR573(+886.9kb)|PI4K2B(+128kb)|RBPJ(-912.5kb)|SEL1L3(-340.2kb)|SEPSECS(+246.6kb)|SEPSECS-AS1(+208.7kb)|SLC34A2(-248.6kb)|SMIM20(-507kb)|SOD3(+606.4kb)|ZCCHC4(+36.83kb)	0.0152829	0.00255709	2.3e-09	-0.00281453	0.00260457	0.28	0.00569972	0.00263626	0.031
4:49215827_C_T	rs4694952	4	49215827	T	C	0.566062	0.588183	0.017212	0.00285918	1.7e-09	Television	1	48	1	69	4p11	intergenic				CWH43	.	.	CWH43(+151.7kb)|FRYL(+433.5kb)|OCIAD1(+352kb)|OCIAD2(+307kb)|SLAIN2(+787.6kb)|SLC10A4(+724.3kb)|TEC(+944kb)|ZAR1(+719.4kb)	0.017212	0.00285918	1.7e-09	-0.00380236	0.00291191	0.19	-0.00287514	0.0029473	0.33
4:82291771_A_C	rs6850494	4	82291771	A	C	0.615571	0.996069	-0.0143297	0.00222236	1.1e-10	Television	1	91	1	134	4q21.21	intergenic			PRKG2	RASGEF1B	.	.	BMP3(+313.1kb)|C4orf22(+406.9kb)|HNRNPD(-982.7kb)|PRKG2(+155.5kb)|RASGEF1B(-56.45kb)	-0.0143297	0.00222236	1.1e-10	0.00247975	0.00226343	0.27	-0.00310267	0.0022907	0.18
4:103188709_C_T	rs13107325	4	103188709	C	T	0.925644	1	-0.0291705	0.00412256	1.5e-12	Television	1	126	1	207	4q24	exonic				SLC39A8	SLC39A8(0)	SLC39A8	BANK1(+192.7kb)|BDH2(-810.1kb)|CENPE(-838.3kb)|CISD2(-601.4kb)|FLJ20021(+918.7kb)|MANBA(-363.9kb)|NFKB1(-233.8kb)|PPP3CA(+920.1kb)|SLC9B1(-617.5kb)|SLC9B2(-757.9kb)|SLC39A8(0)|UBE2D3(-526.8kb)	-0.0291705	0.00412256	1.5e-12	-0.00127609	0.0041993	0.76	-0.00156583	0.00424926	0.71
4:106135316_G_T	rs62332760	4	106135316	G	T	0.613118	0.998056	-0.0144128	0.00221698	8e-11	Television	1	94	1	139	4q24	ncRNA_intronic	TET2			TET2	TET2(0)	TET2	ARHGEF38(-338.5kb)|ARHGEF38-IT1(-347.4kb)|CXXC4(+719.3kb)|GSTCD(-494.6kb)|INTS12(-468.5kb)|NPNT(-681.3kb)|PPA2(-154.9kb)|TBCK(-830.2kb)|TET2(0)	-0.0144128	0.00221698	8e-11	0.007987	0.00225809	0.0004	-0.00593499	0.00228505	0.0094
4:118357405_A_G	rs7693703	4	118357405	G	A	0.910033	0.971682	0.0228437	0.0038412	2.7e-09	Television	1	38	1	57	4q26	ncRNA_intronic				TRAM1L1	.	.	NDST3(-598.1kb)|PRSS12(-843.8kb)|SNHG8(-842.5kb)|SNORA24(-842.9kb)|TRAM1L1(+350.7kb)	0.0228437	0.0038412	2.7e-09	-0.000237843	0.00391145	0.95	-0.000168456	0.00395713	0.97
4:130286501_G_GA	rs71589039	4	130286501	G	GA	0.575243	0.980526	0.0127191	0.00220369	7.8e-09	Television	1	13	1	21	4q28.2	intergenic				SCLT1	.	.	C4orf33(+252.7kb)|JADE1(+490.1kb)|LOC101927282(-358.8kb)|SCLT1(+271.7kb)	0.0127191	0.00220369	7.8e-09	0.00245676	0.00224424	0.27	0.00124846	0.00227142	0.58
4:152543783_A_C	rs6825241	4	152543783	C	A	0.536204	0.997877	-0.0169583	0.00216609	4.9e-15	Television	1	143	1	234	4q31.3	intronic				FAM160A1	FAM160A1(0)	FAM160A1|PET112	DEAR(-715kb)|DKFZP434I0714(-913.6kb)|FAM160A1(0)|FBXW7(-698.6kb)|LRBA(+607.1kb)|MIR3140(-866.7kb)|MIR4453(-913.8kb)|PET112(-48.02kb)|PRSS48(+331.2kb)|RPS3A(+518kb)|SH3D19(+394.6kb)|SNORD73A(+518.7kb)	-0.0169583	0.00216609	4.9e-15	0.00899986	0.00220592	4.5e-05	-0.00632093	0.00223229	0.0046
4:159857819_C_G	rs7693082	4	159857819	G	C	0.299686	0.997985	0.0150716	0.00235845	1.7e-10	Television	1	85	0	160	4q32.1	intronic				C4orf45	C4orf45(0)	C4orf45|FNIP2	C4orf45(0)|C4orf46(+264.4kb)|ETFDH(+228kb)|FAM198B(+763.6kb)|FNIP2(+29.86kb)|MIR3688-1(-192.1kb)|MIR3688-2(-192.1kb)|PPID(+213.3kb)|RAPGEF2(-331.2kb)|RXFP1(+283.3kb)|TMEM144(+681.4kb)	0.0150716	0.00235845	1.7e-10	-0.0156402	0.00240207	7.5e-11	-0.000370973	0.00243095	0.88
5:60204408_A_AT	rs142838100	5	60204408	A	AT	0.554976	0.958718	0.0174187	0.002212	3.4e-15	Television	1	145	1	239	5q12.1	intronic		ZSWIM6		ERCC8	ERCC8(0)	ERCC8|NDUFAF2	C5orf64(-729.2kb)|CTC-436P18.1(-253.7kb)|DEPDC1B(+208.4kb)|ELOVL7(+64.31kb)|ERCC8(0)|LOC100506526(-824.2kb)|LOC101928651(-754.6kb)|NDUFAF2(-36.55kb)|PART1(+360.9kb)|PDE4D(+420.5kb)|SMIM15(-249.1kb)|ZSWIM6(-423.7kb)	0.0174187	0.002212	3.4e-15	-0.0102987	0.00225365	4.9e-06	-0.0032924	0.0022806	0.15
5:62930015_A_G	rs262890	5	62930015	A	G	0.698905	0.996215	-0.0185683	0.00235563	3.2e-15	Television	1	146	1	245	5q12.2	intergenic				HTR1A	.	.	HTR1A(-325.9kb)|RGS7BP(-871.8kb)|RNF180(-531.7kb)	-0.0185683	0.00235563	3.2e-15	-0.00139881	0.00240126	0.56	-0.00117829	0.00242933	0.63
5:88800331_A_G	rs7716447	5	88800331	A	G	0.639406	0.980341	-0.0133844	0.00226863	3.6e-09	Television	1	32	0	100	5q14.3	intergenic		MEF2C		MEF2C	.	.	CETN3(-889.2kb)|LINC00461(+819.7kb)|LOC731157(-905.5kb)|MBLAC2(-953.7kb)|MEF2C(+600.4kb)|MEF2C-AS1(+472.1kb)|MIR9-2(+837.6kb)|MIR3660(-512.1kb)|POLR3G(-970.3kb)	-0.0133844	0.00226863	3.6e-09	0.00301537	0.00231183	0.19	-0.00322524	0.00234003	0.17
5:93276883_C_T	rs1031423	5	93276883	T	C	0.215208	0.995791	-0.0185194	0.00262613	1.8e-12	Television	1	125	1	205	5q15	intronic		FAM172A		FAM172A	FAM172A(0)	FAM172A	ANKRD32(-677.5kb)|FAM172A(0)|KIAA0825(-209.7kb)|MCTP1(-765.4kb)|MIR548AO(+319.3kb)|MIR2277(+320.4kb)|NR2F1(+346.6kb)|NR2F1-AS1(+359.9kb)|POU5F2(+199.6kb)	-0.0185194	0.00262613	1.8e-12	0.00115299	0.00267657	0.67	-0.00213054	0.00270867	0.43
5:107197725_G_T	rs57585211	5	107197725	T	G	0.826832	1	-0.0167329	0.00285006	4.3e-09	Television	1	26	1	38	5q21.3	intronic		FBXL17		FBXL17	FBXL17(0)	FBXL17	EFNA5(+191.1kb)|FBXL17(0)|FER(-885.8kb)|LINC01023(-865.8kb)|LOC102467213(+851kb)	-0.0167329	0.00285006	4.3e-09	-3.06109e-05	0.00290417	0.99	-3.27489e-05	0.00293885	0.99
5:124273520_C_T	rs10041724	5	124273520	T	C	0.807695	0.998238	0.0180931	0.00273852	3.9e-11	Television	1	101	1	161	5q23.2	intergenic				ZNF608	.	.	LOC101927421(-99kb)|LOC101927460(-555.4kb)|ZNF608(+192.7kb)	0.0180931	0.00273852	3.9e-11	-0.00270698	0.00278974	0.33	0.00195594	0.00282275	0.49
5:138407355_A_ATT	5:138407355_ATT_A	5	138407355	ATT	A	0.5689	0.963242	-0.0142937	0.00221942	1.2e-10	Television	1	89	1	181	5q31.2	intronic		DJC18, FAM13B,REEP2		SIL1	SIL1(0)	SIL1	BRD8(+893kb)|CDC23(+858.3kb)|CDC25C(+733.3kb)|CTNNA1(+136.6kb)|CXXC5(-620.9kb)|DNAJC18(-338.5kb)|ECSCR(-376.9kb)|EGR1(+602.4kb)|ETF1(+528.4kb)|FAM53C(+721.9kb)|GFRA3(+797.1kb)|HSPA9(+496kb)|KDM3B(+634.6kb)|KIF20A(+884kb)|LOC101929696(-713.6kb)|LRRTM2(+196.3kb)|MATR3(-202.1kb)|MZB1(-315.9kb)|NME5(+932.2kb)|NRG2(-819kb)|PAIP2(-270.2kb)|PROB1(-320.3kb)|PSD2(-768kb)|REEP2(+624.7kb)|SIL1(0)|SLC23A1(-2…	-0.0142937	0.00221942	1.2e-10	-0.00717691	0.00226188	0.0015	0.000365332	0.00228879	0.87
5:141082015_G_T	rs62379379	5	141082015	G	T	0.928551	0.975189	-0.0260246	0.0042322	7.8e-10	Television	1	61	1	89	5q31.3	intergenic		RELL2		ARAP3	.	ARAP3	ARAP3(+20.22kb)|DIAPH1(+83.39kb)|FCHSD1(+51.03kb)|FGF1(-889.7kb)|GNPDA1(-298.2kb)|HDAC3(+65.59kb)|KIAA0141(-221.4kb)|LOC729080(-193.2kb)|LOC100505658(+137.2kb)|LOC101926905(+624.4kb)|NDFIP1(-406.3kb)|PCDH1(-150.7kb)|PCDH12(-241.1kb)|PCDHA1(+690.1kb)|PCDHA2(+690.1kb)|PCDHA3(+690.1kb)|PCDHA4(+690.1kb)|PCDHA5(+690.1kb)|PCDHA6(+690.1kb)|PCDHA7(+690.1kb)|PCDHA8(+690.1kb)|PCDHA9(+690.1kb)|PCDHA10(+690.…	-0.0260246	0.0042322	7.8e-10	0.0124528	0.00431146	0.0039	-0.0045147	0.00436519	0.3
5:147871137_A_G	rs10054327	5	147871137	G	A	0.576024	0.992135	0.0172449	0.00219021	3.4e-15	Television	1	144	1	237	5q32	intronic				HTR4	HTR4(0)	FBXO38|HTR4	ABLIM3(-649.9kb)|ADRB2(-335kb)|AFAP1L1(-780.3kb)|C5orf46(+585kb)|DPYSL3(+981.5kb)|FBXO38(+48.74kb)|GRPEL2(-853.8kb)|HTR4(0)|IL17B(-882.7kb)|JAKMIP2(+708.7kb)|JAKMIP2-AS1(+829.6kb)|LOC102546294(+107.7kb)|MIR143(-937.3kb)|MIR143HG(-915.3kb)|MIR145(-939.1kb)|PCYOX1L(-866.4kb)|SCGB3A2(+609.4kb)|SH3TC2(-490.6kb)|SPINK1(+659.9kb)|SPINK5(+354.2kb)|SPINK6(+276.4kb)|SPINK7(+175.7kb)|SPINK9(+151.7kb)|SPINK…	0.0172449	0.00219021	3.4e-15	-0.0065144	0.00223211	0.0035	-0.00189117	0.00225862	0.4
5:166408788_C_G	rs42210	5	166408788	G	C	0.289169	0.981854	-0.0138517	0.00239536	7.3e-09	Television	1	14	1	23	5q34	intergenic		ODZ2		TENM2	.	.	CTB-7E3.1(+55.41kb)|TENM2(-303.1kb)	-0.0138517	0.00239536	7.3e-09	-0.00227896	0.00244102	0.35	-0.000494629	0.00247026	0.84
5:167806836_C_T	rs72828890	5	167806836	C	T	0.869256	0.940992	0.0192918	0.00329837	4.9e-09	Television	1	23	1	35	5q34	intronic		ODZ2		WWC1	WWC1(0)	WWC1	CTB-174D11.1(-633.4kb)|CTB-178M22.2(+147.5kb)|FBLL1(-149.7kb)|MIR103A1(-181.1kb)|MIR103B1(-181.1kb)|MIR218-2(-388.3kb)|MIR585(-883.8kb)|PANK3(-175.8kb)|RARS(-106.6kb)|SLIT3(-281.9kb)|TENM2(+115.7kb)|WWC1(0)	0.0192918	0.00329837	4.9e-09	-0.0036796	0.00336281	0.27	0.00437336	0.0034029	0.2
6:26176517_A_G	rs72834698	6	26176517	G	A	0.858074	0.99194	0.0226559	0.0031007	2.7e-13	Television	1	133	1	218	6p22.2	intergenic				HIST1H2BD,HIST1H2BE	HIST1H2BD(+4.941kb)|HIST1H2BE(-7.506kb)	HIST1H1E|HIST1H2AD|HIST1H2AE|HIST1H2BD|HIST1H2BE|HIST1H2BF|HIST1H2BG|HIST1H3D|HIST1H3E|HIST1H4D|HIST1H4E	ABT1(-420.7kb)|BTN1A1(-325kb)|BTN2A1(-281.6kb)|BTN2A2(-206.8kb)|BTN2A3P(-245.1kb)|BTN3A1(-225.9kb)|BTN3A2(-188.9kb)|BTN3A3(-264.2kb)|GUSBP2(-662.7kb)|HCG11(-345.4kb)|HFE(+81.05kb)|HIST1H1A(+158.5kb)|HIST1H1C(+119.8kb)|HIST1H1D(-57.92kb)|HIST1H1E(+19.17kb)|HIST1H1T(+68.15kb)|HIST1H2AA(+449.7kb)|HIST1H2AB(+142.7kb)|HIST1H2AC(+51.6kb)|HIST1H2AD(-22.49kb)|HIST1H2AE(-40.63kb)|HIST1H2AG(-924.3kb)|HIST1…	0.0226559	0.0031007	2.7e-13	-0.00841033	0.00315847	0.0077	0.00458988	0.00319461	0.15
6:31592820_C_T	rs3135044	6	31592820	C	T	0.640201	0.999908	-0.0145909	0.0022488	8.7e-11	Television	1	93	1	137	6p21.33	intronic				AIF1,PRRC2A	AIF1(+8.022kb)|MIR6832(-8.743kb)|PRRC2A(0)|SNORA38(+1.833kb)	AIF1|APOM|BAG6|C6orf47|CSNK2B|GPANK1|LST1|LTB|LY6G5B|MIR6832|NCR3|PRRC2A|SNORA38|TNF	ABHD16A(-61.9kb)|AGER(-555.9kb)|AGPAT1(-543.2kb)|AIF1(+8.022kb)|APOM(-27.37kb)|ATAT1(+978.2kb)|ATF6B(-490.2kb)|ATP6V1G2(+78.2kb)|ATP6V1G2-DDX39B(+78.2kb)|BAG6(-13.98kb)|BTNL2(-769.7kb)|C2(-272.7kb)|C4A(-357kb)|C4B(-357kb)|C4B_2(-357kb)|C6orf10(-667.7kb)|C6orf15(+512.5kb)|C6orf25(-98.3kb)|C6orf47(-33.25kb)|C6orf48(-209.9kb)|C6orf136(+971.8kb)|CCHCR1(+466.8kb)|CDSN(+504.6kb)|CFB(-320.9kb)|CLIC1(-10…	-0.0145909	0.0022488	8.7e-11	0.00733625	0.00229072	0.0014	0.00178082	0.00231758	0.44
6:33443982_A_AG	6:33443982_AG_A	6	33443982	AG	A	0.289555	0.951796	0.0139867	0.00243604	9.4e-09	Television	0	64	0	176	6p21.32	intergenic				ZBTB9	.	MIR5004|SYNGAP1|ZBTB9	B3GALT4(+197.4kb)|BAK1(-96.34kb)|BRD2(+494.7kb)|C6orf1(-770.2kb)|COL11A2(+283.7kb)|CUTA(+57.92kb)|DAXX(+153.2kb)|GGNBP1(-107.5kb)|GRM4(-542.4kb)|HCG25(+221.3kb)|HLA-DMA(+523.1kb)|HLA-DMB(+535.1kb)|HLA-DOA(+466.6kb)|HLA-DOB(+659.2kb)|HLA-DPA1(+395.4kb)|HLA-DPB1(+386.5kb)|HLA-DPB2(+347.1kb)|HLA-DQA1(+832.6kb)|HLA-DQA2(+729.3kb)|HLA-DQB1(+809.5kb)|HLA-DQB2(+712.7kb)|HLA-DRB1(+886.4kb)|HLA-DRB5(+946k…	0.0139867	0.00243604	9.4e-09	0.00736683	0.00248142	0.003	0.00287961	0.0025111	0.25
6:33803752_C_T	rs10947452	6	33803752	T	C	0.348675	0.989466	0.0140576	0.00227421	6.4e-10	Television	1	64	1	176	6p21.31	intergenic				MLN	.	LEMD2|MLN	B3GALT4(+557.2kb)|BAK1(+255.7kb)|BRD2(+854.5kb)|C6orf1(-410.4kb)|C6orf106(-751.3kb)|COL11A2(+643.5kb)|CUTA(+417.7kb)|DAXX(+513kb)|GGNBP1(+246.9kb)|GRM4(-182.7kb)|HCG25(+581.1kb)|HLA-DMA(+882.9kb)|HLA-DMB(+894.9kb)|HLA-DOA(+826.4kb)|HLA-DPA1(+755.2kb)|HLA-DPB1(+746.3kb)|HLA-DPB2(+706.9kb)|HMGA1(-400.8kb)|HSD17B8(+629.1kb)|IP6K3(+88.99kb)|ITPR3(+139.4kb)|KIFC1(+426.1kb)|LEMD2(+46.85kb)|LINC00336(+2…	0.0140576	0.00227421	6.4e-10	0.00145732	0.00231657	0.53	-0.000467305	0.00234408	0.84
6:40362023_C_T	rs9471333	6	40362023	C	T	0.450187	0.998785	0.0131038	0.00216935	1.5e-09	Television	1	50	1	142	6p21.2	intronic		LRFN2		LRFN2	LRFN2(0)	LINC00951|LRFN2|TDRG1	ADCY10P1(-706.7kb)|APOBEC2(-658.9kb)|DAAM2(+489.4kb)|KIF6(+668.8kb)|LINC00951(+38.28kb)|LOC101929555(-484.6kb)|LRFN2(0)|MOCS1(+459.7kb)|NCR2(-941.5kb)|NFYA(-678.7kb)|OARD1(-672.5kb)|TDRG1(+14.39kb)|TREM1(-881kb)|TREM2(-764.2kb)|TREML1(-755kb)|TREML2(-795.5kb)|TREML3P(-814.3kb)|TREML4(-834kb)|TREML5P(-855.1kb)|TSPO2(-648.2kb)|UNC5CL(-632.6kb)	0.0131038	0.00216935	1.5e-09	-0.00429	0.00221	0.052	0.00336372	0.00223615	0.13
6:62849467_A_AT	rs764042828	6	62849467	AT	A	0.29837	0.975686	0.0139759	0.00238978	5e-09	Television	1	20	1	31	6q11.1	intronic				KHDRBS2	KHDRBS2(0)	KHDRBS2	KHDRBS2(0)|MTRNR2L9(+564.9kb)	0.0139759	0.00238978	5e-09	0.00292266	0.00243473	0.23	-0.000145362	0.0024639	0.95
6:67549245_G_GA	rs67532025	6	67549245	G	GA	0.590634	0.986928	-0.0137459	0.00220944	4.9e-10	Television	1	70	1	102	6q12	intergenic				SLC25A51P1	.	.	.	-0.0137459	0.00220944	4.9e-10	0.00256945	0.00225043	0.25	-0.00614672	0.002277	0.0069
6:89827716_C_G	rs77589760	6	89827716	C	G	0.961274	0.882731	0.0371731	0.00594684	4.1e-10	Television	1	73	1	105	6q15	UTR5				SRSF12	SRSF12(0)	PM20D2|PNRC1|SRSF12	ANKRD6(-315.2kb)|BACH2(-808.5kb)|CASP8AP2(-711.9kb)|CNR1(+951.9kb)|GABRR1(-59.51kb)|GABRR2(-139.1kb)|GJA10(-776.5kb)|LOC101928936(+578.6kb)|LOC101929057(-520.5kb)|LYRM2(-514.2kb)|MDN1(-524.8kb)|PM20D2(-28.05kb)|PNRC1(+32.84kb)|RNGTT(+154.4kb)|RRAGD(-246.6kb)|SRSF12(0)|UBE2J1(-208.6kb)	0.0371731	0.00594684	4.1e-10	-0.0127922	0.00605944	0.035	-0.0033053	0.00612777	0.59
6:98411631_A_G	rs6905544	6	98411631	A	G	0.398622	0.996549	-0.0189935	0.00221031	8.5e-18	Television	1	155	1	256	6q16.1	intergenic				MMS22L	.	.	FBXL4(-910kb)|KLHL32(+823kb)|LOC101927314(+254.8kb)|MIR548H3(+549.3kb)|MIR2113(-60.78kb)|MMS22L(+680.6kb)|POU3F2(-870.9kb)	-0.0189935	0.00221031	8.5e-18	0.0174214	0.00225162	1e-14	-0.00595453	0.00227855	0.009
6:100600097_C_T	rs17789218	6	100600097	T	C	0.75605	1	0.0185965	0.00251401	1.4e-13	Television	1	137	1	225	6q16.3	intergenic		MCHR2		MCHR2	.	.	ASCC3(-356kb)|CCNC(+583.4kb)|COQ3(+758kb)|FAXC(+802.6kb)|MCHR2(+158kb)|MCHR2-AS1(+75.8kb)|PNISR(+726.9kb)|PRDM13(+536.6kb)|SIM1(-236.7kb)|TSTD3(+619kb)|USP45(+636.8kb)	0.0185965	0.00251401	1.4e-13	-0.0150545	0.00256134	4.2e-09	-0.00659843	0.00259163	0.011
6:107649123_C_T	rs78394231	6	107649123	T	C	0.90159	0.993432	-0.0208531	0.00363518	9.7e-09	Television	1	10	1	13	6q21	intronic				PDSS2	PDSS2(0)	PDSS2	AIM1(+630.8kb)|ATG5(+875.4kb)|BEND3(+213.5kb)|C6orf203(+276.3kb)|LACE1(-967kb)|LOC100422737(+413.8kb)|NR2E1(-838.1kb)|OSTM1(-713.5kb)|PDSS2(0)|QRSL1(+532.8kb)|RTN4IP1(+571.8kb)|SCML4(-374.2kb)|SEC63(-539.8kb)|SNX3(-883.6kb)|SOBP(-162.2kb)	-0.0208531	0.00363518	9.7e-09	-0.000715567	0.00370165	0.85	0.00516715	0.00374573	0.17
6:143183596_A_G	rs2184364	6	143183596	A	G	0.782382	0.984983	0.0156396	0.00263677	3e-09	Television	1	36	1	55	6q24.2	intronic				HIVEP2	HIVEP2(0)	HIVEP2	ADAT2(-560.4kb)|AIG1(-196.9kb)|FUCA2(-632.4kb)|GPR126(+416.2kb)|HIVEP2(0)|LINC01277(-104kb)|LOC153910(+224.6kb)|LOC285740(-691.7kb)|LTV1(-980.9kb)|NMBR(+773.7kb)|PEX3(-588.3kb)|PHACTR2(-745.7kb)|VTA1(+641.5kb)	0.0156396	0.00263677	3e-09	-0.00781206	0.0026858	0.0036	-0.000243349	0.00271772	0.93
6:166170539_G_T	rs9718104	6	166170539	T	G	0.94155	0.994572	-0.0407684	0.00461017	9.3e-19	Television	1	157	1	260	6q27	intergenic		RPS6KA2, PDE10A		PDE10A	.	.	C6orf118(+447.4kb)|LINC00473(-167kb)|LINC00602(-230.5kb)|LOC100289495(-585.6kb)|MIR1913(-752.3kb)|MPC1(-607.9kb)|PDE10A(+94.95kb)|PRR18(-548.6kb)|RPS6KA2(-652.3kb)|RPS6KA2-IT1(-703.6kb)|SFT2D1(-563kb)|T(-400.6kb)	-0.0407684	0.00461017	9.3e-19	0.00871877	0.00469671	0.063	-0.00753407	0.00475073	0.11
7:8091876_A_T	rs17568389	7	8091876	T	A	0.486903	0.994575	0.0154814	0.0021647	8.6e-13	Television	1	130	1	212	7p21.3	intronic		GLCCI1		GLCCI1	GLCCI1(0)	GLCCI1	C1GALT1(+803.6kb)|COL28A1(+516.4kb)|GLCCI1(0)|ICA1(-60.94kb)|LOC100131257(+955.5kb)|LOC100505921(+83.49kb)|LOC101927354(+774.2kb)|LOC101927391(+486.2kb)|MIOS(+444.8kb)|NXPH1(-381.7kb)|RPA3(+333.6kb)|RPA3OS(+173kb)	0.0154814	0.0021647	8.6e-13	-0.00690802	0.00220484	0.0017	-0.00107028	0.0022307	0.63
7:77397160_C_T	rs114720649	7	77397160	C	T	0.606015	0.989697	-0.0135456	0.00221865	1e-09	Television	1	57	1	78	7q11.23	intronic	PHTF2	RSBN1L		RSBN1	RSBN1L(0)	PHTF2|RSBN1L|TMEM60	APTR(+70.5kb)|CCDC146(+472.6kb)|DTX2P1-UPK3BP1-PMS2P11(+744.1kb)|FGL2(+568kb)|GSAP(+351.4kb)|LOC101927243(+342.4kb)|MAGI2(-249.2kb)|MIR548AU(-596.9kb)|PHTF2(-30.95kb)|PMS2P9(+714.8kb)|PTPN12(+127.8kb)|RPL13AP17(-579.4kb)|RSBN1L(0)|TMEM60(-25.88kb)	-0.0135456	0.00221865	1e-09	0.00134119	0.00226001	0.55	0.00206245	0.00228652	0.37
7:109128060_C_G	rs62471080	7	109128060	G	C	0.540782	0.997568	-0.0127843	0.00216732	3.7e-09	Television	1	29	1	45	7q31.1	intergenic				EIF3IP1	.	.	C7orf66(+603.4kb)|DNAJB9(+912.8kb)|EIF3IP1(-471.2kb)|PNPLA8(+959.5kb)|THAP5(+917.8kb)	-0.0127843	0.00216732	3.7e-09	-0.000206053	0.00220801	0.93	-0.0031488	0.00223389	0.16
7:112972483_A_G	rs7788008	7	112972483	G	A	0.56581	0.997231	0.0126792	0.0021785	5.9e-09	Television	1	17	1	27	7q31.1	intergenic				PPP1R3A	.	.	C7orf60(+392.6kb)|FOXP2(-753.9kb)|GPR85(+244.6kb)|IFRD1(+855.2kb)|LINC00998(+213.8kb)|LOC100996249(+711.8kb)|LOC101928012(+624.4kb)|LOC101928036(+336.8kb)|LSMEM1(+841.5kb)|PPP1R3A(-544.4kb)|TMEM168(+542kb)|ZNF277(+988.5kb)	0.0126792	0.0021785	5.9e-09	-0.00431216	0.00221875	0.052	0.000847394	0.00224493	0.71
7:126395090_T_TTGTATC	rs78299451	7	126395090	T	TTGTATC	0.510845	0.992434	-0.0125448	0.00216648	7e-09	Television	1	15	1	24	7q31.33	intronic				GRM8	GRM8(0)	GRM8	ARF5(-833.3kb)|FSCN3(-838.6kb)|GCC1(-825.6kb)|GRM8(0)|LOC100506682(-721.8kb)|LOC101928333(-460.1kb)|MIR592(-303.1kb)|PAX4(-855.3kb)|SND1(-897.1kb)|ZNF800(-615.3kb)	-0.0125448	0.00216648	7e-09	0.00620771	0.00220732	0.0049	-0.00175919	0.00223325	0.43
8:10770255_G_T	rs7834121	8	10770255	G	T	0.504369	0.995365	-0.0139595	0.00216371	1.1e-10	Television	1	90	1	133	8p23.1	intronic				XKR6	XKR6(0)	XKR6	BLK(-581.3kb)|C8orf12(-455.7kb)|C8orf49(-848.5kb)|C8orf74(+212.2kb)|CTSB(-929.8kb)|FAM167A(-508.7kb)|FDFT1(-882.8kb)|GATA4(-791.5kb)|LINC00208(-663.8kb)|MIR598(-122.5kb)|MIR1322(+87.3kb)|MSRA(+483.9kb)|MTMR9(-371.7kb)|NEIL2(-856.9kb)|PINX1(+72.85kb)|PRSS55(+358.6kb)|RP1L1(+257.6kb)|SLC35G5(-418.2kb)|SOX7(+182.2kb)|TDH(-426.9kb)|XKR6(0)	-0.0139595	0.00216371	1.1e-10	0.000613136	0.00220429	0.78	0.00836789	0.00222953	0.00017
8:30862954_C_CA	8:30862954_C_CA	8	30862954	C	CA	0.369995	0.975262	0.0184313	0.00226103	3.6e-16	Television	1	149	1	243	8p12	intronic		PPP2CB		PURG	PURG(0)	PURG|WRN	DCTN6(+821.8kb)|GSR(+277.5kb)|GTF2E2(+347.2kb)|LEPROTL1(+867.7kb)|MBOAT4(+860.8kb)|MIR548O2(+754.7kb)|NRG1(-634.3kb)|PPP2CB(+192.6kb)|PURG(0)|RBPMS(+433.2kb)|RBPMS-AS1(+620kb)|SMIM18(+359.5kb)|TEX15(+156.4kb)|TMEM66(+922.2kb)|UBXN8(+238.4kb)|WRN(-27.82kb)	0.0184313	0.00226103	3.6e-16	0.000356895	0.00230262	0.88	-0.0012985	0.00233019	0.58
8:76827190_C_T	rs6472942	8	76827190	T	C	0.568486	0.992694	-0.0131633	0.00218761	1.8e-09	Television	1	46	1	67	8q21.11	intergenic				HNF4G	.	.	CASC9(+590.2kb)|CRISPLD1(+880.4kb)|HNF4G(+348.1kb)|LINC01111(-491.7kb)|ZFHX4(-766.3kb)|ZFHX4-AS1(-695.9kb)	-0.0131633	0.00218761	1.8e-09	0.0047363	0.0022283	0.034	0.00091506	0.00225436	0.68
8:92729079_A_AT	rs34584334	8	92729079	A	AT	0.369378	0.980958	0.0131405	0.00225356	5.5e-09	Television	1	18	1	29	8q21.3	intergenic		RUNX1T1		RUNX1T1	.	.	C8orf88(+731.6kb)|FLJ46284(-996.1kb)|LRRC69(+497.6kb)|MIR4661(+511.3kb)|NECAB1(+757.4kb)|OTUD6B(+629.8kb)|OTUD6B-AS1(+646.7kb)|RUNX1T1(-238.1kb)|SLC26A7(+318.7kb)|TMEM55A(+675.9kb)	0.0131405	0.00225356	5.5e-09	0.00278159	0.00229539	0.23	0.00221716	0.00232226	0.34
8:118863855_G_GAC	rs140688232	8	118863855	GAC	G	0.816452	0.982857	-0.0178079	0.00281272	2.4e-10	Television	1	82	1	117	8q24.11	intronic			EXT1	EXT1	EXT1(0)	EXT1	AARD(+907.6kb)|EXT1(0)|MED30(+311.4kb)|MIR3610(+976.8kb)|RAD21(+976.8kb)|RAD21-AS1(+974.7kb)|SAMD12(-337.8kb)|SAMD12-AS1(-769.4kb)|SLC30A8(+674.9kb)	-0.0178079	0.00281272	2.4e-10	0.00212659	0.00286474	0.46	-0.00175564	0.00289756	0.54
9:1721385_A_G	rs2616830	9	1721385	G	A	0.461988	0.99593	0.0164651	0.00216551	2.9e-14	Television	1	141	1	233	9p24.3	intergenic		SMARCA2		SMARCA2	.	.	DMRT1(+752.3kb)|DMRT2(+663.8kb)|DMRT3(+729.7kb)|KANK1(+975.3kb)|KCNV2(-996.1kb)|LINC01230(+672.7kb)|SMARCA2(-293.8kb)|VLDLR(-900.4kb)|VLDLR-AS1(-814.3kb)	0.0164651	0.00216551	2.9e-14	-0.00139401	0.00220508	0.53	-0.00135542	0.00223018	0.54
9:14790841_G_T	rs2291681	9	14790841	G	T	0.583543	0.986054	0.0127084	0.00220239	7.9e-09	Television	1	12	1	20	9p22.3	intronic				FREM1	FREM1(0)	FREM1	CCDC171(-762.3kb)|CER1(+68.13kb)|FREM1(0)|LINC00583(+845.2kb)|LOC389705(-202.5kb)|NFIB(+391.9kb)|PSIP1(-673.2kb)|SNAPC3(-631.9kb)|TTC39B(-380kb)|ZDHHC21(+97.36kb)	0.0127084	0.00220239	7.9e-09	-0.00150172	0.00224244	0.5	0.000289662	0.00226869	0.9
9:22609110_A_G	rs34864022	9	22609110	A	G	0.933558	0.989383	-0.0263815	0.00435706	1.4e-09	Television	0	160	0	268	9p21.3	intergenic		ELAVL2		DMRTA1	.	LINC01239	C9orf53(+641.4kb)|CDKN2A(+614.6kb)|CDKN2B(+599.8kb)|CDKN2B-AS1(+488kb)|DMRTA1(+156.6kb)|LINC01239(-37.09kb)|MTAP(+743.1kb)	-0.0263815	0.00435706	1.4e-09	-0.00429247	0.00443515	0.33	-0.0219251	0.00448541	1e-06
9:23352293_C_T	rs12554512	9	23352293	T	C	0.584071	1	0.0207024	0.00219328	3.8e-21	Television	1	160	1	268	9p21.3	intergenic		ELAVL2		ELAVL2	.	.	DMRTA1(+899.8kb)|ELAVL2(-337.8kb)|LINC01239(+528.1kb)	0.0207024	0.00219328	3.8e-21	-0.0197215	0.00223297	1e-18	-0.000639733	0.002259	0.78
9:92230747_A_T	rs870151	9	92230747	T	A	0.527632	0.977903	-0.0156288	0.00218652	8.8e-13	Television	1	129	1	211	9q22.2	intergenic				GADD45G	GADD45G(+9.278kb)	GADD45G|UNQ6494	C9orf47(+619.7kb)|CKS2(+299.1kb)|GADD45G(+9.278kb)|LOC286238(+963.7kb)|LOC286370(-552.2kb)|LOC340515(-994kb)|LOC101927847(-501kb)|LOC101927873(-832.4kb)|MIR3153(+303.5kb)|MIR4289(+869.9kb)|MIR4290(-555kb)|S1PR3(+610.7kb)|SECISBP2(+256.2kb)|SEMA4D(+136.1kb)|SHC3(+437.1kb)|UNQ6494(-23.95kb)	-0.0156288	0.00218652	8.8e-13	0.00628523	0.00222609	0.0048	-0.0022321	0.00225228	0.32
9:120514261_C_G	rs10739499	9	120514261	C	G	0.33716	0.996454	0.0138371	0.00229003	1.5e-09	Television	1	49	1	170	9q33.1	intergenic				TLR4	.	TLR4	ASTN2(+336.9kb)|LOC101928797(+94.96kb)|SNORA70C(+570.8kb)|TLR4(+34.49kb)	0.0138371	0.00229003	1.5e-09	0.00447993	0.00233118	0.055	0.00628965	0.00235835	0.0077
9:124602779_A_T	rs7043521	9	124602779	A	T	0.430653	0.993337	0.0142704	0.00218468	6.5e-11	Television	1	95	1	140	9q33.2	intronic		TTLL11		TTLL11	TTLL11(0)	TTLL11	C5(+790.2kb)|CNTRL(+662.9kb)|DAB2IP(+54.97kb)|GGTA1P(+340.5kb)|GSN(+507.7kb)|GSN-AS1(+555kb)|LHX6(-362.1kb)|MIR4478(-279.6kb)|MORN5(-319.4kb)|MRRF(-424.1kb)|NDUFA8(-303.6kb)|OR1B1(-788.1kb)|OR1J1(-636.5kb)|OR1J2(-670.3kb)|OR1J4(-678.6kb)|OR1K1(-959.6kb)|OR1L1(-821.2kb)|OR1L3(-834.6kb)|OR1L4(-883.5kb)|OR1L6(-909.3kb)|OR1L8(-727kb)|OR1N1(-685.9kb)|OR1N2(-712.7kb)|OR1Q1(-774.2kb)|OR5C1(-948.4kb)|PDC…	0.0142704	0.00218468	6.5e-11	-0.00677094	0.00222465	0.0023	-0.00462211	0.00225089	0.04
9:126134232_G_T	rs12342024	9	126134232	G	T	0.886158	0.994576	-0.0205172	0.00340797	1.7e-09	Television	1	47	0	121	9q33.3	intronic	CRB2	DENND1A		CRB2,DENND1A	CRB2(0)|DENND1A(-7.7kb)	CRB2|DENND1A|MIR601	CRB2(0)|DENND1A(-7.7kb)|GPR21(+336.3kb)|LHX2(-639.7kb)|LOC100129034(-981.5kb)|MIR600(+260.3kb)|MIR600HG(+256.5kb)|MIR601(-30.57kb)|MIR7150(-113.6kb)|NEK6(-885.7kb)|OR1B1(+742.4kb)|OR1J1(+894kb)|OR1J2(+860.2kb)|OR1J4(+851.9kb)|OR1K1(+570.9kb)|OR1L1(+709.3kb)|OR1L3(+695.8kb)|OR1L4(+647kb)|OR1L6(+621.2kb)|OR1L8(+803.5kb)|OR1N1(+844.7kb)|OR1N2(+817.8kb)|OR1Q1(+756.3kb)|OR5C1(+582.1kb)|PDCL(+543.3kb)|…	-0.0205172	0.00340797	1.7e-09	0.0150701	0.00347056	1.4e-05	-0.00049557	0.00351073	0.89
9:134870755_G_T	rs4382592	9	134870755	T	G	0.301425	0.995419	0.0136721	0.00235776	6.7e-09	Television	0	88	0	130	9q34.13	intronic				MED27	MED27(0)	MED27	AIF1L(+872.2kb)|AK8(-730.2kb)|BARHL1(-587.2kb)|C9orf9(-883.5kb)|C9orf171(-414.8kb)|DDX31(-598.9kb)|FAM78A(+718.8kb)|GFI1B(-983.3kb)|GTF3C4(-675kb)|LAMC3(+902.3kb)|MED27(0)|NTNG2(-166.6kb)|NUP214(+760.7kb)|POMT1(+471.6kb)|PPAPDC3(+686.1kb)|PRRC2B(+495.2kb)|RAPGEF1(+257.8kb)|SETX(-266.1kb)|SNORD62A(+504.8kb)|SNORD62B(+504.8kb)|TSC1(-896kb)|TTF1(-380.2kb)|UCK1(+464.1kb)	0.0136721	0.00235776	6.7e-09	-0.00521126	0.00240065	0.03	0.00257498	0.00242837	0.29
9:135763816_C_T	rs2073869	9	135763816	C	T	0.833626	0.988689	0.0186112	0.0029076	1.5e-10	Television	1	88	1	130	9q34.13	exonic				AK8,SPACA,TSC1	AK8(+9.618kb)|C9orf9(0)|TSC1(-2.918kb)	AK8|C9orf9|TSC1	ABO(-366.7kb)|ADAMTS13(-515.6kb)|ADAMTSL2(-633.5kb)|AK8(+9.618kb)|BARHL1(+298.2kb)|C9orf9(0)|C9orf96(-479.5kb)|C9orf171(+315.1kb)|CACFD1(-561.3kb)|CEL(-173.5kb)|CELP(-194.1kb)|DBH(-737.7kb)|DBH-AS1(-755.9kb)|DDX31(+218kb)|FAM163B(-679.7kb)|GBGT1(-264.5kb)|GFI1B(-90.28kb)|GTF3C4(+198.3kb)|GTF3C5(-142.2kb)|MED22(-443.9kb)|MED27(+808.5kb)|MIR6877(-163.6kb)|NTNG2(+645.6kb)|OBP2B(-316.8kb)|RALGDS(-209…	0.0186112	0.0029076	1.5e-10	-0.0110047	0.00296061	0.0002	0.00102827	0.00299549	0.73
10:21916728_C_T	rs1243182	10	21916728	C	T	0.689639	0.994471	-0.0185916	0.00234162	2e-15	Television	1	147	1	270	10p12.31	intronic				MLLT10	MLLT10(0)	MLLT10	BMI1(-693.4kb)|C10orf113(+481.2kb)|CASC10(+130.5kb)|COMMD3(-688.6kb)|COMMD3-BMI1(-688.6kb)|DNAJC1(-128.7kb)|EBLN1(-581kb)|LOC100130992(-624.3kb)|LOC100499489(-807.6kb)|MIR1915(+131.2kb)|MLLT10(0)|NEBL(+453.6kb)|NEBL-AS1(+452.9kb)|PIP4K2A(-907kb)|SKIDA1(+102.1kb)|SPAG6(-717.6kb)	-0.0185916	0.00234162	2e-15	-0.00840305	0.00238405	0.00042	-0.0103891	0.00241135	1.6e-05
10:56660437_A_G	rs2045147	10	56660437	A	G	0.449407	0.996487	0.0126686	0.00217659	5.9e-09	Television	1	16	1	26	10q21.1	intergenic				PCDH15	.	.	MTRNR2L5(-698.3kb)|PCDH15(+99.39kb)	0.0126686	0.00217659	5.9e-09	-0.00728493	0.00221608	0.001	0.000410146	0.0022423	0.85
10:63560054_C_CT	rs759830397	10	63560054	CT	C	0.533696	0.974323	0.0129593	0.00218736	3.1e-09	Television	1	35	1	53	10q21.2	intergenic				ARID5B	.	C10orf107	ARID5B(-101kb)|C10orf107(+33.96kb)|LINC00845(+773.9kb)|LOC283045(-539.3kb)|MIR548AV(-176kb)|RHOBTB1(+798.9kb)|RTKN2(-392.8kb)|TMEM26(+346.8kb)|ZNF365(-573.9kb)	0.0129593	0.00218736	3.1e-09	-0.00122587	0.00222731	0.58	-0.00622549	0.00225372	0.0057
10:103737193_A_T	rs10786658	10	103737193	A	T	0.413503	0.994031	-0.0144534	0.00219578	4.6e-11	Television	1	97	1	152	10q24.32	intronic		MGEA5,KCNIP2		C10orf76	C10orf76(0)	C10orf76	ACTR1A(-501.8kb)|ARL3(-696.3kb)|AS3MT(-892kb)|BTRC(+420.1kb)|C10orf2(+983kb)|C10orf32(-876.8kb)|C10orf32-ASMT(-876.8kb)|C10orf76(0)|C10orf95(-472.4kb)|CNNM2(-940.9kb)|CUEDC2(-445.8kb)|CYP17A1(-853.1kb)|DPCD(+367.8kb)|ELOVL3(-248.8kb)|FBXL15(-442.4kb)|FBXW4(+282.4kb)|FGF8(+197.1kb)|GBF1(-268.1kb)|HPS6(-87.93kb)|KAZALD1(+911.8kb)|KCNIP2(+133.5kb)|KCNIP2-AS1(+148.5kb)|LBX1(+748.5kb)|LBX1-AS1(+738.6k…	-0.0144534	0.00219578	4.6e-11	0.00451365	0.00223581	0.044	-0.000360232	0.00226225	0.87
10:116625566_C_CA	rs540948698	10	116625566	C	CA	0.527326	0.961373	-0.013768	0.002202	4e-10	Television	1	74	1	107	10q25.3	intronic				FAM160B1	FAM160B1(0)	FAM160B1	ABLIM1(+181.2kb)|ADRB1(+818.9kb)|AFAP1L2(+461kb)|ATRNL1(-227.6kb)|C10orf118(+691.2kb)|FAM160B1(0)|MIR2110(+691.6kb)|NHLRC2(+953.3kb)|TDRD1(+633.5kb)|TRUB1(-72.38kb)|VWA2(+571.3kb)	-0.013768	0.002202	4e-10	0.00163825	0.00224217	0.46	-0.00170034	0.00226827	0.45
10:126733546_C_T	rs11245482	10	126733546	T	C	0.61325	0.996809	-0.0132329	0.00222132	2.6e-09	Television	1	40	1	60	10q26.13	intronic	CTBP2			CTBP2	CTBP2(0)	CTBP2|MIR4296	ADAM12(-967.4kb)|BCCIP(-778.6kb)|CHST15(+880.4kb)|CTBP2(0)|DHX32(-791.4kb)|EDRF1(-674.5kb)|FAM53B(+300.6kb)|FAM175B(+208.3kb)|FANK1(-851.6kb)|FANK1-AS1(-927.2kb)|FLJ37035(-660.3kb)|LHPP(+430.8kb)|LOC283038(-638.3kb)|METTL10(+253.1kb)|MIR4296(+12.11kb)|MIR4484(-774.8kb)|MMP21(-721.5kb)|NKX1-2(+595kb)|OAT(+626kb)|TEX36(-610.7kb)|TEX36-AS1(-529.4kb)|UROS(-743.6kb)|ZRANB1(+57.54kb)	-0.0132329	0.00222132	2.6e-09	-0.000651292	0.00226198	0.77	-0.0027169	0.00228897	0.24
10:127182959_C_T	rs17727474	10	127182959	C	T	0.832295	0.9489	0.017551	0.00296085	3.1e-09	Television	0	40	0	60	10q26.13	intergenic				TEX36	.	.	ADAM12(-518kb)|BCCIP(-329.1kb)|C10orf90(-930.6kb)|CTBP2(+333.3kb)|DHX32(-341.9kb)|EDRF1(-225.1kb)|FAM53B(+750kb)|FAM175B(+657.7kb)|FANK1(-402.1kb)|FANK1-AS1(-477.8kb)|FLJ37035(-210.9kb)|LHPP(+880.2kb)|LINC00601(-919.5kb)|LOC283038(-188.9kb)|METTL10(+702.5kb)|MIR4296(+461.5kb)|MIR4484(-325.3kb)|MMP21(-272.1kb)|TEX36(-161.3kb)|TEX36-AS1(-79.98kb)|UROS(-294.2kb)|ZRANB1(+507kb)	0.017551	0.00296085	3.1e-09	-0.00692245	0.00301382	0.022	0.00348933	0.00304969	0.25
11:65934549_A_C	rs801733	11	65934549	A	C	0.641215	0.998287	0.0168585	0.00225323	7.3e-14	Television	1	138	1	227	11q13.2	intronic		KLC2,CNIH2,PACS1		PACS1	PACS1(0)	PACS1	ACTN3(-379.3kb)|AP5B1(+386.5kb)|B3GNT1(-178.3kb)|BANF1(+162.9kb)|BBS1(-343.6kb)|BRMS1(-170.3kb)|C11orf68(+248kb)|C11orf80(-577.7kb)|C11orf86(-808.2kb)|CAPN1(+955.1kb)|CATSPER1(+140.6kb)|CCDC85B(+275.4kb)|CCDC87(-423.1kb)|CCS(-426.1kb)|CD248(-147.4kb)|CDC42EP2(+844.6kb)|CFL1(+308.7kb)|CNIH2(-111.1kb)|CST6(+153.6kb)|CTSF(-396.4kb)|CTSW(+283.3kb)|DPF2(+814.1kb)|DPP3(-312.9kb)|DRAP1(+245.5kb)|EFEMP2(…	0.0168585	0.00225323	7.3e-14	0.000549101	0.00229491	0.81	0.0029555	0.00232163	0.2
11:95490754_A_G	rs17207890	11	95490754	G	A	0.657407	0.98751	0.015694	0.00228666	6.7e-12	Television	1	113	1	188	11q21	intergenic				CEP57	.	CEP57|FAM76B	AMOTL1(+880.8kb)|CCDC82(-595.2kb)|CEP57(-32.87kb)|CWC15(+784kb)|ENDOD1(+624.9kb)|FAM76B(-11.35kb)|JRKL(-632.4kb)|JRKL-AS1(-685.7kb)|KDM4D(+758.1kb)|KDM4E(+730kb)|LOC100129203(+523.2kb)|LOC101929295(+598.4kb)|MAML2(-219kb)|MIR1260B(-583.8kb)|MTMR2(-75.29kb)|SESN3(+525kb)|SRSF8(+686.4kb)	0.015694	0.00228666	6.7e-12	-0.00199017	0.00232827	0.39	0.00496599	0.00235563	0.035
11:114030799_A_G	rs648044	11	114030799	A	G	0.395242	0.949001	-0.013834	0.00226591	1e-09	Television	1	56	0	85	11q23.2	intronic				ZBTB16	ZBTB16(0)	ZBTB16	ANKK1(+759.7kb)|C11orf71(-231.4kb)|CLDN25(+379.6kb)|DRD2(+684.8kb)|HTR3A(+169.8kb)|HTR3B(+213.5kb)|MIR4301(+710kb)|NCAM1(+881.6kb)|NCAM1-AS1(+886.2kb)|NNMT(-135.7kb)|NXPE1(-361.6kb)|NXPE2(-518.4kb)|NXPE4(-410.5kb)|RBM7(-240.5kb)|REXO2(-279.3kb)|TMPRSS5(+453.7kb)|TTC12(+793.7kb)|USP28(+284.5kb)|ZBTB16(0)|ZW10(+386.3kb)	-0.013834	0.00226591	1e-09	0.00824929	0.00230737	0.00035	0.000357623	0.00233485	0.88
11:122154576_C_T	rs11218575	11	122154576	C	T	0.566037	0.987787	0.0153751	0.00218733	2.1e-12	Television	1	124	1	204	11q24.1	intergenic				MIRLET7A	.	.	BLID(+167.7kb)|BSX(-693.8kb)|C11orf63(-598.7kb)|CLMP(-788.5kb)|CRTAM(-554.7kb)|HSPA8(-773.6kb)|LOC341056(-733.7kb)|MIR100(+131.6kb)|MIR100HG(+80.81kb)|MIR125B1(+184kb)|MIRLET7A2(+137.3kb)|SC5D(+970.5kb)|SORL1(+650.1kb)|UBASH3B(-371.8kb)	0.0153751	0.00218733	2.1e-12	-0.000308814	0.00222693	0.89	-0.00125078	0.00225343	0.58
11:131966907_A_G	rs74802478	11	131966907	G	A	0.818971	0.990529	0.0166419	0.00281818	3.5e-09	Television	1	33	0	132	11q25	intronic		OPCML		NTM	NTM(0)	NTM	LOC101929653(+556.1kb)|NTM(0)|NTM-IT(-187.3kb)|OPCML(-318kb)	0.0166419	0.00281818	3.5e-09	0.0064216	0.0028695	0.025	0.00277173	0.00290331	0.34
12:13415288_C_T	rs10772643	12	13415288	C	T	0.107916	0.986573	0.0247995	0.00349653	1.3e-12	Television	1	127	1	208	12p13.1	intergenic				EMP1	.	EMP1	APOLD1(+470.9kb)|C12orf36(-108.3kb)|CDKN1B(+540kb)|CREBL2(+617.2kb)|DDX47(+432.4kb)|DUSP16(+699.8kb)|EMP1(+45.58kb)|GPR19(+566.2kb)|GPRC5A(+348.7kb)|GPRC5D(+312kb)|GRIN2B(-299.1kb)|GSG1(+158.7kb)|HEBP1(+262kb)|HTR7P1(+257.5kb)|KIAA1467(+178.9kb)|LOC100506314(+277.7kb)|LOH12CR1(+795.4kb)|LOH12CR2(+905.3kb)|LRP6(+995.5kb)|MANSC1(+912.1kb)|MIR613(+497.6kb)|MIR614(+346.4kb)|RPL13AP20(+386.2kb)	0.0247995	0.00349653	1.3e-12	0.00124571	0.00355901	0.73	-0.00872272	0.00360137	0.015
12:24075007_C_G	rs74996610	12	24075007	C	G	0.954131	0.983835	-0.0305519	0.00519585	4.1e-09	Television	1	28	1	40	12p12.1	intronic				SOX5	SOX5(0)	SOX5	BCAT1(-888kb)|LINC00477(-644.9kb)|LOC101928441(+730.5kb)|LOC101928471(-301.2kb)|MIR920(-290.3kb)|SOX5(0)	-0.0305519	0.00519585	4.1e-09	-0.00313288	0.00528771	0.55	-0.011592	0.00535073	0.03
12:30791864_C_T	rs10771746	12	30791864	C	T	0.716605	0.998184	-0.0142821	0.00239463	2.5e-09	Television	1	42	1	119	12p11.21	intronic				IPO8	IPO8(0)	IPO8	CAPRIN2(-70.62kb)|DDX11(-434.9kb)|DDX11-AS1(-381.8kb)|DENND5B(-743.3kb)|DENND5B-AS1(-951kb)|FAM60A(-641.7kb)|FLJ13224(-685.4kb)|IPO8(0)|LINC00941(-156.8kb)|TMTC1(+854.2kb)|TSPAN11(-288kb)	-0.0142821	0.00239463	2.5e-09	-0.000542239	0.00243818	0.82	-0.00644447	0.00246632	0.009
12:56401085_A_G	rs10876864	12	56401085	G	A	0.427197	1	-0.0133403	0.0021844	1e-09	Television	1	55	1	77	12q13.2	intergenic			RPS26,SUOX	SUOX	SUOX(+1.776kb)	CDK2|IKZF4|PMEL|RAB5B|RPS26|SUOX	ANKRD52(-230.5kb)|APOF(-353.3kb)|ATP5B(-630.9kb)|BAZ2A(-588.3kb)|BLOC1S1(+287.6kb)|BLOC1S1-RDH5(+282.6kb)|CD63(+277.6kb)|CDK2(+34.51kb)|CNPY2(-303.1kb)|COQ10A(-259.6kb)|CS(-264.4kb)|DGKA(+53.28kb)|DNAJC14(+177.7kb)|ERBB3(-72.72kb)|ESYT1(-120.9kb)|GDF11(+254.4kb)|GLS2(-463.6kb)|GPR182(-987.3kb)|HSD17B6(-755.9kb)|IKZF4(-13.6kb)|IL23A(-331.6kb)|ITGA7(+295kb)|METTL7B(+322.7kb)|MIP(-442.2kb)|MMP19(+16…	-0.0133403	0.0021844	1e-09	0.00294481	0.00222366	0.19	-6.58765e-05	0.00224989	0.98
12:66359752_A_C	rs8756	12	66359752	C	A	0.484619	1	-0.0134501	0.00216618	5.3e-10	Television	1	68	1	97	12q14.3	UTR3				HMGA2	HMGA2(0)	HMGA2	FLJ41278(+988.4kb)|GRIP1(-381.5kb)|HELB(-336.6kb)|HMGA2(0)|IRAK3(-223.2kb)|LEMD3(+717.6kb)|LLPH(-157.1kb)|LOC100129940(+83.8kb)|LOC100507065(+323.6kb)|MIR6074(-57.65kb)|MIR6502(-285.1kb)|MSRB3(+499.1kb)|RPSAP52(+139kb)|TMBIM4(-171kb)|WIF1(+844.4kb)	-0.0134501	0.00216618	5.3e-10	0.00799266	0.00220578	0.00029	0.00400388	0.00223154	0.073
12:117525235_G_T	rs2173650	12	117525235	G	T	0.852206	1	0.017845	0.00304387	4.6e-09	Television	1	25	1	37	12q24.22	intronic				TESC	TESC(0)	LOC101928244|TESC	C12orf49(+349.4kb)|FBXO21(-56.35kb)|FBXW8(+56.28kb)|HRK(+206kb)|KSR2(-365.6kb)|LINC00173(+550.9kb)|LOC100506551(+100.1kb)|LOC101928244(-12.04kb)|MAP1LC3B2(+510.8kb)|MED13L(+810.2kb)|MIR620(+938.8kb)|MIR4472-2(+659.1kb)|NOS1(-120.7kb)|RFC5(-929.3kb)|RNFT2(+233.8kb)|TESC(0)|VSIG10(-976.2kb)|WSB2(-945.3kb)	0.017845	0.00304387	4.6e-09	0.00151133	0.00309964	0.63	0.00268196	0.00313612	0.39
13:54247827_A_G	rs9563168	13	54247827	G	A	0.791482	0.994072	0.0175868	0.00266741	4.3e-11	Television	1	99	1	154	13q14.3	intergenic				MIR1297	.	.	LECT1(+933.9kb)|LINC00458(-450.6kb)|LINC00558(-141.7kb)|MIR759(+863.6kb)|MIR1297(-638.3kb)|OLFM4(+621.6kb)|PCDH8(+825.1kb)|SUGT1(+985.4kb)	0.0175868	0.00266741	4.3e-11	-0.00904342	0.00271424	0.00086	-0.00188715	0.00274636	0.49
13:58319476_A_G	rs9569734	13	58319476	A	G	0.843521	0.978521	0.0188846	0.00300692	3.4e-10	Television	1	79	0	147	13q21.1	intergenic		PCDH17		PCDH17	.	PCDH17	LOC101926897(-420.5kb)|PCDH17(+16.41kb)|PRR20A(+575.1kb)|PRR20B(+575.1kb)|PRR20C(+575.1kb)|PRR20D(+575.1kb)|PRR20E(+575.1kb)	0.0188846	0.00300692	3.4e-10	0.00241845	0.00305932	0.43	0.00569645	0.00309546	0.066
13:86511730_A_G	rs56858768	13	86511730	G	A	0.700762	0.991382	-0.0148792	0.00236956	3.4e-10	Television	1	78	1	114	13q31.1	intergenic				SLITRK6	.	.	LINC00351(+392.9kb)|SLITRK6(+138.2kb)	-0.0148792	0.00236956	3.4e-10	9.91185e-05	0.00241131	0.97	0.000748111	0.00243934	0.76
13:99051118_A_G	rs553397860	13	99051118	A	G	0.844887	0.989673	0.0172491	0.00299958	8.9e-09	Television	1	11	1	17	13q32.2	intronic				FARP1	FARP1(0)	FARP1	DOCK9(-394.6kb)|DOCK9-AS1(-433.2kb)|DOCK9-AS2(-687.9kb)|FARP1(0)|FKSG29(-952.6kb)|GPR18(-855.8kb)|GPR183(-895.7kb)|IPO5(+374.6kb)|MIR548AN(-817.1kb)|MIR623(-957.3kb)|MIR3170(+190.3kb)|RAP2A(+930.9kb)|RNF113B(+221.6kb)|SLC15A1(-284.9kb)|STK24(-51.33kb)|UBAC2(-801.6kb)|UBAC2-AS1(-797.5kb)	0.0172491	0.00299958	8.9e-09	0.00165028	0.00305304	0.59	-0.000145008	0.00308891	0.96
13:100713194_C_G	rs7991062	13	100713194	C	G	0.658663	0.99145	-0.0177381	0.00228727	8.8e-15	Television	1	142	1	262	13q32.3	intergenic				PCCA	.	PCCA	CLYBL(+151.5kb)|CLYBL-AS1(+331.9kb)|CLYBL-AS2(+370kb)|DOCK9(+974.5kb)|DOCK9-AS2(+972.3kb)|FKSG29(+708.9kb)|GGACT(-469.2kb)|GPR18(+802.5kb)|GPR183(+753.4kb)|LINC00411(-878.6kb)|LINC00554(+63.03kb)|LINC01232(+561.6kb)|LOC101927437(+103.8kb)|MIR548AN(+654.6kb)|MIR623(+704.7kb)|MIR4306(+417.8kb)|NALCN(-992.9kb)|NALCN-AS1(-647.4kb)|PCCA(-28.07kb)|PCCA-AS1(-403.5kb)|TM9SF2(+496.9kb)|TMTC4(-542.9kb)|UBA…	-0.0177381	0.00228727	8.8e-15	-0.00635668	0.00232805	0.0063	-0.00488655	0.00235487	0.038
14:26919588_T_TACAC	rs149590260	14	26919588	T	TACAC	0.261504	0.952864	-0.0156886	0.00251901	4.7e-10	Television	1	72	1	104	14q12	intronic				NOVA1	NOVA1(0)	NOVA1	LOC101927062(-325.1kb)|LOC101927081(-422.8kb)|LOC102724890(-359kb)|MIR4307(-458.3kb)|NOVA1(0)	-0.0156886	0.00251901	4.7e-10	0.00772325	0.00256327	0.0026	-0.00492142	0.00259256	0.058
14:29543670_G_GA	14:29543670_GA_G	14	29543670	GA	G	0.140901	0.954854	0.0185912	0.00317198	4.6e-09	Television	1	24	1	36	14q12	intergenic				PCCA	.	.	C14orf23(+279.7kb)|PCCA(+304.2kb)|MIR548AI(-352.4kb)|PRKD1(-502kb)	0.0185912	0.00317198	4.6e-09	-0.00160664	0.00322766	0.62	0.00814092	0.00326496	0.013
14:94287215_C_G	rs10145592	14	94287215	C	G	0.409418	0.990247	-0.014845	0.00220802	1.8e-11	Television	1	107	1	173	14q32.12	intergenic				PRIMA1	.	PRIMA1	ASB2(-113.3kb)|BTBD7(+487.8kb)|C14orf142(+613.8kb)|CHGA(+885.6kb)|COX8C(+472.5kb)|DDX24(-230.1kb)|FAM181A(-98.02kb)|FAM181A-AS1(-83.86kb)|GOLGA5(+980.9kb)|GSC(-947.3kb)|IFI27(-289.9kb)|IFI27L1(-260.4kb)|IFI27L2(-306.9kb)|ITPK1(+705kb)|ITPK1-AS1(+748.7kb)|LINC00521(-176.4kb)|MOAP1(+636kb)|OTUB2(-205.5kb)|PPP4R4(-353.4kb)|PRIMA1(+32.45kb)|SERPINA1(-555.9kb)|SERPINA2(-542.8kb)|SERPINA3(-791.5kb)|SER…	-0.014845	0.00220802	1.8e-11	0.00744722	0.00224671	0.00092	0.00137411	0.00227234	0.55
15:41533070_G_GTG	rs779665214	15	41533070	G	GTG	0.730558	0.770399	-0.016489	0.00277717	2.9e-09	Television	1	37	1	56	15q15.1	intronic				CHP1	CHP1(0)	CHP1|EXD1|OIP5-AS1	ANKRD63(+958.3kb)|BAHD1(+772.6kb)|C15orf52(+899.9kb)|C15orf56(+988kb)|C15orf57(+675.8kb)|C15orf62(+468.4kb)|CASC5(+578.2kb)|CHAC1(+284.4kb)|CHP1(0)|CHST14(+767.7kb)|DISP2(+869.8kb)|DLL4(+301.8kb)|DNAJC17(+433.4kb)|EHD4(-658.6kb)|EXD1(+10.12kb)|GCHFR(+473.2kb)|INO80(+124.6kb)|ITPKA(-253kb)|IVD(+819.6kb)|JMJD7(-587.2kb)|JMJD7-PLA2G4B(-587.2kb)|KNSTRN(+846.6kb)|LOC101928363(-680.5kb)|LOC101928388(-7…	-0.016489	0.00277717	2.9e-09	-0.00226326	0.00282488	0.42	0.00148652	0.00285781	0.6
15:53073084_A_G	rs2460	15	53073084	G	A	0.736281	0.993193	-0.0152938	0.00245865	5e-10	Television	1	69	1	98	15q21.3	intronic				ONECUT1	ONECUT1(0)	ONECUT1	ARPP19(+211.9kb)|BCL2L10(+668.1kb)|FAM214A(+102.3kb)|GNB5(+589.5kb)|LEO1(+809.1kb)|LOC100129973(+575kb)|LOC100422556(+856.8kb)|MAPK6(+714.6kb)|MIR1266(+503.7kb)|MYO5A(+251.8kb)|MYO5C(+485.1kb)|ONECUT1(0)|TMOD2(+964.5kb)|TMOD3(+868.8kb)|WDR72(-732.9kb)	-0.0152938	0.00245865	5e-10	0.00232368	0.00250229	0.35	-0.00420645	0.00253061	0.096
15:61603932_T_TA	rs5813093	15	61603932	T	TA	0.257746	0.939688	0.0155254	0.00254906	1.1e-09	Television	1	54	1	76	15q22.2	intergenic				RORA	.	.	ANXA2(+913.7kb)|C2CD4A(-755.2kb)|C2CD4B(-851.8kb)|LOC100996876(+624.5kb)|LOC101928784(+681.1kb)|MIR8067(-992.9kb)|NARG2(+832.6kb)|RORA(+82.43kb)|VPS13C(-540.7kb)	0.0155254	0.00254906	1.1e-09	-0.00186372	0.00259332	0.47	-0.00555132	0.00262263	0.034
15:77995949_C_G	rs61331678	15	77995949	G	C	0.567932	0.991369	0.0150461	0.00218746	6.1e-12	Television	1	115	1	191	15q24.3	intronic		LINGO1		LINGO1	.	LOC101929478	ACSBG1(-467.2kb)|CHRNA3(-889.4kb)|CHRNA5(-861.9kb)|CHRNB4(-920.7kb)|CIB2(-401kb)|CRABP1(-636.7kb)|DNAJA4(-560.5kb)|HMG20A(+218kb)|HYKK(-804kb)|IDH3A(-445.8kb)|IREB2(-734.6kb)|LINC00597(+478.2kb)|LINGO1(+71.24kb)|LOC91450(-289.6kb)|LOC253044(+54.37kb)|LOC645752(-210.6kb)|LOC101929478(+35.53kb)|MIR5003(-379.9kb)|PEAK1(+283.5kb)|PSMA4(-836.8kb)|PSTPIP1(+666.3kb)|RCN2(+753.3kb)|SCAPER(+819.7kb)|SH2D7…	0.0150461	0.00218746	6.1e-12	-0.00360228	0.00222628	0.11	-0.00167729	0.00225155	0.46
16:28913787_C_T	rs7189927	16	28913787	T	C	0.355786	1	0.0149741	0.00225865	3.4e-11	Television	1	102	1	164	16p11.2	intronic	ATXN2L, SH2B1	ATXN2L	CDC37P1,EIF3C,TUFM	ATP2A1,RABEP2	ATP2A1(0)|RABEP2(-1.954kb)	ATP2A1|CD19|LOC100289092|NFATC2IP|RABEP2|SH2B1	APOBR(+403.5kb)|ASPHD1(-998.4kb)|ATP2A1(0)|ATXN2L(+65.23kb)|BOLA2(-551.1kb)|BOLA2B(-551.1kb)|C16orf54(-840kb)|CCDC101(+310.7kb)|CD19(-29.47kb)|CDIPT(-955.9kb)|CDIPT-AS1(-961.2kb)|CLN3(+410.2kb)|EIF3C(+166.7kb)|EIF3CL(+166.7kb)|GSG1L(+839kb)|IL27(+395.6kb)|KIF22(-888.2kb)|LAT(-82.36kb)|LOC388242(-562.5kb)|LOC606724(-546.9kb)|LOC613038(-562.5kb)|LOC100289092(+22.54kb)|MAZ(-903.6kb)|MIR4517(-56.12kb…	0.0149741	0.00225865	3.4e-11	-0.00431918	0.00229804	0.06	0.00379672	0.00232464	0.1
16:31088347_A_G	rs749671	16	31088347	G	A	0.62863	1	0.015654	0.00223821	2.7e-12	Television	1	121	1	199	16p11.2	exonic	ZNF646	STX1B,FBXL19	PRSS53,VKORC1,ZNF668	PRSS53,ZNF646,ZNF668	PRSS53(-6.397kb)|ZNF646(0)|ZNF668(+2.706kb)	BCKDK|KAT8|PRSS53|STX4|VKORC1|ZNF646|ZNF668	AHSP(-450.9kb)|ARMC5(-381.2kb)|BCKDK(-31.27kb)|BCL7C(+182.7kb)|BOLA2(+882.7kb)|BOLA2B(+882.7kb)|C16orf58(-412.4kb)|C16orf93(+314.8kb)|C16orf98(-124.9kb)|CD2BP2(+721.7kb)|CLUHP3(-623.6kb)|CORO1A(+888kb)|COX6A2(-350.7kb)|CTF1(+173.5kb)|DCTPP1(+647kb)|FBRS(+406.2kb)|FBXL19(+128.2kb)|FBXL19-AS1(+153.8kb)|FUS(-103.1kb)|GDPD3(+963.5kb)|HSD3B7(+87.87kb)|ITGAD(-316.3kb)|ITGAL(+553.8kb)|ITGAM(-182.9kb)|IT…	0.015654	0.00223821	2.7e-12	0.00147672	0.00227775	0.52	0.000547842	0.00230408	0.81
16:53509131_A_G	rs7184800	16	53509131	G	A	0.696784	0.997504	0.0168167	0.00234935	8.2e-13	Television	1	131	1	213	16q12.2	intronic	RBL2		AKTIP	RBL2	RBL2(0)	AKTIP|RBL2	AKTIP(-16.06kb)|CASC16(+868.2kb)|CHD9(+147.7kb)|FTO(-228.7kb)|FTO-IT1(-564.2kb)|IRX3(-808.1kb)|LOC643802(+104.1kb)|LOC102723373(+90.96kb)|RBL2(0)|RPGRIP1L(-124.7kb)|TOX3(+927.4kb)	0.0168167	0.00234935	8.2e-13	-0.00970344	0.0023912	4.9e-05	0.00101938	0.00241852	0.67
16:72169262_G_T	rs142710267	16	72169262	T	G	0.65012	0.910584	0.0162445	0.00236627	6.6e-12	Television	1	114	1	189	16q22.2	intronic				PMFBP1	PMFBP1(0)	DHX38|PMFBP1|TXNL4B	AP1G1(+326.3kb)|ATXN1L(+278kb)|C16orf47(-991.3kb)|CALB2(+744.9kb)|CHST4(+596.8kb)|CMTR2(+845.8kb)|DHODH(+109.9kb)|DHX38(+22.45kb)|HCCAT5(-957kb)|HP(+74.31kb)|HPR(+58.12kb)|HYDIN(+904.6kb)|IST1(+204.7kb)|LOC100132529(+562.9kb)|MARVELD3(+493.4kb)|PHLPP2(+410.7kb)|PKD1L3(+135.4kb)|PMFBP1(0)|SNORA70D(+436.7kb)|SNORD71(+376.9kb)|TAT(+558.3kb)|TXNL4B(+41.05kb)|ZFHX3(-647.5kb)|ZNF19(+646kb)|ZNF23(+673.1…	0.0162445	0.00236627	6.6e-12	-0.0050235	0.00240793	0.037	0.00197531	0.00243611	0.42
17:2277720_A_C	rs2447098	17	2277720	C	A	0.475175	0.983628	-0.014947	0.00217845	6.8e-12	Television	1	112	1	187	17p13.3	intronic		SGSM2,MNT,RTN4RL1		MNT,SGSM2	MNT(-9.633kb)|SGSM2(0)	LOC284009|METTL16|MNT|SGSM2|SNORD91A|SNORD91B|SRR|TSR1	CLUH(-315kb)|CRK(+918.2kb)|DPH1(+331kb)|HIC1(+314.7kb)|INPP5K(+857.5kb)|LOC284009(-32.55kb)|LOC101927839(+140.8kb)|LOC101927911(-587.8kb)|METTL16(-41.63kb)|MIR22(+660.4kb)|MIR22HG(+658.2kb)|MIR132(+324.4kb)|MIR212(+324kb)|MIR1253(-373.7kb)|MIR6776(-318.4kb)|MNT(-9.633kb)|MYO1C(+881.7kb)|OR1A1(-841.2kb)|OR1A2(-823.1kb)|OR1D2(-717.6kb)|OR1D4(-866.2kb)|OR1D5(-688.2kb)|OR1G1(-752.2kb)|OR3A1(-917.2kb)…	-0.014947	0.00217845	6.8e-12	0.00388618	0.00221735	0.08	0.000311932	0.00224291	0.89
17:50279080_G_GTAAAA	rs71149398	17	50279080	G	GTAAAA	0.448019	0.968074	-0.015516	0.00221007	2.2e-12	Television	1	123	1	203	17q22	intergenic		CA10		CA10	.	CA10	C17orf112(-783.8kb)|CA10(+41.7kb)|LOC101927274(+866.6kb)|MBTD1(+941.7kb)|UTP18(+903.8kb)	-0.015516	0.00221007	2.2e-12	0.00506526	0.00224871	0.024	-0.000402176	0.00227467	0.86
17:61941284_C_T	rs2584597	17	61941284	T	C	0.662057	0.910114	0.0150996	0.00239572	2.9e-10	Television	1	80	1	115	17q23.3	ncRNA_exonic			DDX42,SMARCD2	CSH2,TCAM1P	CSH2(-8.087kb)|TCAM1P(0)	CSH1|CSH2|CSHL1|DDX42|FTSJ3|GH2|PSMC5|SMARCD2|TCAM1P	ACE(+365.5kb)|CCDC47(+90.2kb)|CD79B(-64.81kb)|CEP95(-561.9kb)|CSH1(-30.98kb)|CSH2(-8.087kb)|CSHL1(-45.68kb)|CYB561(+417.6kb)|DCAF7(+269.6kb)|DDX5(-553.1kb)|DDX42(+44.61kb)|ERN1(-179.1kb)|FTSJ3(+36.25kb)|GH1(-53.27kb)|GH2(-16.29kb)|ICAM2(-138.7kb)|KCNH6(+314.9kb)|LIMD2(+163.8kb)|LOC146880(-804.5kb)|LOC729683(+161.2kb)|LRRC37A3(-909.2kb)|MAP3K3(+167.6kb)|MILR1(-520.3kb)|MIR548W(+672.6kb)|MIR3064(-5…	0.0150996	0.00239572	2.9e-10	-0.00361538	0.00243846	0.14	-0.00290163	0.00246648	0.24
17:65070304_C_T	rs9902312	17	65070304	T	C	0.683148	0.999228	0.0153237	0.00232706	4.5e-11	Television	1	98	1	153	17q24.2	UTR3		CACNG4,HELZ		HELZ	HELZ(0)	CACNG1|CACNG4|HELZ	APOH(+844.7kb)|BPTF(-751.5kb)|C17orf58(-916.9kb)|CACNG1(+17.39kb)|CACNG4(+40.79kb)|CACNG5(+188.9kb)|CEP112(+882.1kb)|HELZ(0)|KPNA2(-961.5kb)|LOC101928001(+657.3kb)|MIR634(+287kb)|NOL11(-643.8kb)|PITPNC1(-303.1kb)|PRKCA(+263.4kb)|PSMD12(-266.3kb)|SNORA38B(-666.5kb)	0.0153237	0.00232706	4.5e-11	-0.00107368	0.00236784	0.65	-0.00252523	0.00239523	0.29
17:79375625_A_ACT	rs10664154	17	79375625	A	ACT	0.344692	0.973515	0.0154523	0.0023012	1.9e-11	Television	1	106	1	172	17q25.3	intronic				BAHCC1	BAHCC1(0)|MIR4740(+1.047kb)	BAHCC1|LOC100130370|MIR3186|MIR4740	AATK(+235.8kb)|AATK-AS1(+218.7kb)|ACTG1(-101.4kb)|ALYREF(-470.1kb)|ANAPC11(-473kb)|ARHGDIA(-450kb)|ARL16(-272.6kb)|ASPSCR1(-559.8kb)|BAHCC1(0)|BAIAP2(+284.4kb)|BAIAP2-AS1(+367.1kb)|C17orf70(-131.3kb)|C17orf89(+160.5kb)|CCDC57(-683.7kb)|CCDC137(-258.1kb)|CD7(-897.1kb)|CEP131(+178.9kb)|CHMP6(+401.7kb)|CSNK1D(-824.9kb)|DCXR(-618.1kb)|DUS1L(-640.1kb)|ENDOV(+963.7kb)|ENTHD2(+162.7kb)|FAM195B(-404.6kb)…	0.0154523	0.0023012	1.9e-11	-0.00437691	0.002342	0.062	0.00272188	0.00236879	0.25
18:21074922_A_G	rs303753	18	21074922	G	A	0.652948	0.981678	-0.0144597	0.00229051	2.7e-10	Television	1	81	1	116	18q11.2	intergenic	NPC1		C18orf8	C18orf8	C18orf8(-8.511kb)	C18orf8|NPC1|RIOK3	ANKRD29(-105.1kb)|C18orf8(-8.511kb)|CABLES1(+234.5kb)|CABYR(-644kb)|HRH4(-965.7kb)|IMPACT(-931.7kb)|LAMA3(-194.6kb)|LOC101927571(+708.1kb)|LOC102724246(-499.3kb)|MIR320C2(-826.7kb)|MIR4741(+561.5kb)|NPC1(-36.54kb)|OSBPL1A(-667.1kb)|RBBP8(+468.5kb)|RIOK3(+11.82kb)|TMEM241(+57kb)|TTC39C(-497.8kb)	-0.0144597	0.00229051	2.7e-10	0.00973858	0.00233119	2.9e-05	-0.0068944	0.00235767	0.0035
18:35159124_C_T	rs9964724	18	35159124	C	T	0.317881	0.993075	0.0176465	0.00232664	3.3e-14	Television	1	140	1	232	18q12.2	intergenic		CELF4		CELF4	.	CELF4	CELF4(+13.12kb)|FHOD3(+799.1kb)|KIAA1328(+353.8kb)|MIR4318(-77.97kb)|TPGS2(+749.9kb)	0.0176465	0.00232664	3.3e-14	-0.00583833	0.00236786	0.014	-0.00104429	0.00239428	0.66
18:40323567_C_T	rs148544378	18	40323567	C	T	0.979222	1	0.0531894	0.00757316	2.2e-12	Television	1	122	1	202	18q12.3	exonic	RIT2			RIT2	RIT2(0)	RIT2	LINC00907(+52.18kb)|PIK3C3(+662.1kb)|RIT2(0)|SYT4(-524.3kb)	0.0531894	0.00757316	2.2e-12	0.00833534	0.00771096	0.28	0.0141487	0.0077961	0.07
18:53281681_C_CATTTTA	18:53281681_CATTTTA_C	18	53281681	CATTTTA	C	0.973832	0.987347	0.0422794	0.00681727	5.6e-10	Television	1	66	0	163	18q21.2	intronic				TCF4	TCF4(0)	TCF4	CCDC68(+654.9kb)|LOC100505474(-468.9kb)|LOC101927229(+490.1kb)|LOC101927273(-267.2kb)|MIR4529(+135.2kb)|RAB27B(+718.9kb)|TCF4(0)|TXNL1(-988.4kb)	0.0422794	0.00681727	5.6e-10	-0.030142	0.00693653	1.4e-05	0.00596421	0.00702024	0.4
19:10770305_C_T	rs7248205	19	10770305	C	T	0.397614	0.99238	0.0139253	0.00221689	3.4e-10	Television	1	77	1	149	19p13.2	intronic		PDE4A		ILF3	ILF3(0)|ILF3-AS1(+5.757kb)	ILF3|ILF3-AS1|QTRT1|SLC44A2	ACP5(-915.2kb)|ANGPTL6(+556.9kb)|AP1M2(+72.31kb)|ATG4D(+106.2kb)|C3P1(+585.5kb)|C19orf38(-188.8kb)|C19orf52(-269.1kb)|C19orf66(+566.4kb)|C19orf80(-580kb)|CARM1(-211.9kb)|CCDC151(-761kb)|CCDC159(-686.9kb)|CDC37(+256kb)|CDKN2D(+90.65kb)|CNN1(-879.3kb)|COL5A3(+649.2kb)|DNM2(-58.42kb)|DNMT1(+464.6kb)|DOCK6(-539.7kb)|ECSIT(-846.4kb)|EIF3G(+539.7kb)|ELAVL3(-791.8kb)|ELOF1(-893.6kb)|EPOR(-717.6kb)|FBXL1…	0.0139253	0.00221689	3.4e-10	0.000368446	0.0022557	0.87	0.00442155	0.00228158	0.053
19:19513570_G_T	rs111901094	19	19513570	G	T	0.817212	0.968922	-0.0170799	0.00284699	2e-09	Television	1	45	1	66	19p13.11	intronic		SSBP4, MAU2		GATAD2A	GATAD2A(0)	GATAD2A|MAU2	ARMC6(+344.6kb)|ATP13A1(-242.4kb)|C19orf60(+810.4kb)|CERS1(+506kb)|CILP2(-135.5kb)|COMP(+611.5kb)|COPE(+483.4kb)|CRLF1(+795.9kb)|CRTC1(+620.4kb)|DDX49(+474.1kb)|ELL(+880.6kb)|FKBP8(+859.2kb)|GATAD2A(0)|GDF1(+506.6kb)|GMIP(-226.7kb)|HAPLN4(+140kb)|HOMER3(+461.5kb)|ISYNA1(+964.5kb)|KLHL26(+732.3kb)|KXD1(+833.4kb)|LINC00663(-353.6kb)|LPAR2(-220.9kb)|MAU2(+44.01kb)|MEF2B(+232.5kb)|MEF2BNB(+210.2kb)|M…	-0.0170799	0.00284699	2e-09	-0.00193542	0.00289627	0.5	-0.00208711	0.00292947	0.48
20:11891724_C_T	rs6131281	20	11891724	C	T	0.596509	0.996632	0.0160808	0.00220553	3.1e-13	Television	1	132	1	217	20p12.2	intronic		BTBD3		BTBD3	BTBD3(0)	BTBD3|LINC00687	BTBD3(0)|LINC00687(+40.36kb)|LOC339593(+637.7kb)|LOC101929486(-954.1kb)	0.0160808	0.00220553	3.1e-13	-0.00526998	0.00224472	0.019	-0.00252788	0.00227012	0.27
20:31368960_A_C	rs6141814	20	31368960	C	A	0.613455	0.994833	-0.0135023	0.00222588	1.3e-09	Television	1	52	1	71	20q11.21	intronic				DNMT3B	DNMT3B(0)	COMMD7|DNMT3B|MAPRE1	ACTL10(-885.3kb)|ASXL1(+341.8kb)|BPIFA1(-454.8kb)|BPIFA2(-387kb)|BPIFA3(-436.2kb)|BPIFA4P(-412.4kb)|BPIFB1(-502kb)|BPIFB2(-226.4kb)|BPIFB3(-274.3kb)|BPIFB4(-300.4kb)|BPIFB6(-250.5kb)|C20orf144(-881.1kb)|C20orf203(+129.2kb)|CBFA2T2(-709kb)|CCM2L(+749kb)|CDK5RAP1(-577.7kb)|COMMD7(+37.15kb)|DNMT3B(0)|DUSP15(+910.5kb)|E2F1(-894.3kb)|FOXS1(+935.5kb)|HCK(+679.3kb)|KIF3B(+446.1kb)|LOC149950(+172.3kb)|LO…	-0.0135023	0.00222588	1.3e-09	0.00732933	0.00226476	0.0012	-0.00263903	0.00229073	0.25
20:43525483_T_TTA	rs139900206	20	43525483	T	TTA	0.871413	0.959282	-0.0198936	0.00328822	1.4e-09	Television	1	51	1	87	20q13.12	intronic				YWHAB	YWHAB(0)	PABPC1L|TOMM34|YWHAB	ACOT8(-944.9kb)|ADA(+245.1kb)|C20orf62(+431.5kb)|CTSA(-994.1kb)|DBNDD2(-509.1kb)|DNTTIP1(-895.1kb)|EPPIN(-643.8kb)|EPPIN-WFDC6(-639.4kb)|FITM2(+585.6kb)|GDAP1L1(+615.9kb)|HNF4A(+464kb)|HNF4A-AS1(+501.1kb)|JPH2(+709.3kb)|KCNK15(+144.5kb)|KCNS1(-195.5kb)|LINC01260(+225.1kb)|LOC101927242(+446.3kb)|MATN4(-396.6kb)|MIR3646(+488.6kb)|MIR6812(-528.7kb)|NEURL2(-991.6kb)|OSER1(+685.9kb)|OSER1-AS1(+670.8kb…	-0.0198936	0.00328822	1.4e-09	-0.00471419	0.00334714	0.16	-0.00555556	0.00338425	0.1
20:62483184_C_T	rs56103247	20	62483184	C	T	0.943942	0.976685	0.0297647	0.00475247	3.8e-10	Television	1	76	1	113	20q13.33	intergenic		DJC5,ABHD16B		ABHD16B	ABHD16B(-9.381kb)	ABHD16B|DNAJC5|LOC101928604|TPD52L2|ZBTB46	ABHD16B(-9.381kb)|ARFGAP1(+562kb)|ARFRP1(+143.8kb)|BHLHE23(+844.8kb)|BIRC7(+611.3kb)|C20orf195(+295.1kb)|CHRNA4(+490.4kb)|COL20A1(+520.9kb)|DIDO1(+913.9kb)|DNAJC5(-43.27kb)|EEF1A2(+352.5kb)|FLJ16779(+590.2kb)|GID8(+903.4kb)|GMEB2(+224.8kb)|HAR1A(+747.4kb)|HAR1B(+749.5kb)|HELZ2(+277.6kb)|KCNQ2(+379.2kb)|LIME1(+112.7kb)|LINC00029(+814.8kb)|LINC00176(-182.5kb)|LINC00266-1(-438.6kb)|LINC01056(+798kb)…	0.0297647	0.00475247	3.8e-10	0.00155811	0.00483474	0.75	0.00610808	0.00488863	0.21
21:40685515_G_GCGC	21:40685515_GCGC_G	21	40685515	GCGC	G	0.553141	0.984476	0.0136589	0.00219254	4.7e-10	Television	1	71	1	103	21q22.2	UTR5				BRWD1	BRWD1(0)|BRWD1-AS1(-2.117kb)|BRWD1-IT2(-0.317kb)	BRWD1|BRWD1-AS1|BRWD1-IT2|HMGN1	B3GALT5(-299.4kb)|BRWD1(0)|BRWD1-AS1(-2.117kb)|BRWD1-IT2(-0.317kb)|C21orf88(-283.6kb)|DSCAM(-698.8kb)|ERG(+651.8kb)|ETS2(+488.6kb)|HMGN1(-28.72kb)|IGSF5(-431.8kb)|LCA5L(-92.25kb)|LINC00114(+540.1kb)|LOC400867(+375.2kb)|LOC101928398(+454.7kb)|LOC101928435(+335.8kb)|LOC102724678(+967.5kb)|MIR4760(-898.8kb)|MIR6508(-133.4kb)|PCP4(-553.8kb)|PSMG1(+130.1kb)|SH3BGR(-132.3kb)|WRB(-66.7kb)	0.0136589	0.00219254	4.7e-10	-0.00332859	0.00223004	0.14	0.00548376	0.00225489	0.015
22:29951650_A_T	rs7609	22	29951650	A	T	0.23121	0.997124	0.0151499	0.00256689	3.6e-09	Television	1	31	1	47	22q12.2	UTR3	NEFH, THOC5		THOC5	NIPSNAP1,THOC5	NIPSNAP1(0)|THOC5(+1.914kb)	NF2|NIPSNAP1|THOC5	AP1B1(+167.1kb)|ASCC2(-232.9kb)|C22orf31(+493.7kb)|CABP7(-164.7kb)|CCDC117(+766.4kb)|CCDC157(-801kb)|CHEK2(+813.8kb)|EMID1(+296.1kb)|EWSR1(+255.1kb)|GAL3ST1(-999kb)|GAS2L1(+242.9kb)|GATSL3(-729.5kb)|HORMAD2(-524.8kb)|HSCB(+798.2kb)|KIAA1656(-813.1kb)|KREMEN1(+387.3kb)|LIF(-684.8kb)|LOC101929664(-453.1kb)|MIR3653(+222.4kb)|MIR6818(-451.4kb)|MTFP1(-870kb)|MTMR3(-327.5kb)|NEFH(+64.37kb)|NF2(-47.89kb…	0.0151499	0.00256689	3.6e-09	-0.000703654	0.00261091	0.79	0.002464	0.00264057	0.35
22:31673402_C_CA	22:31673402_CA_C	22	31673402	CA	C	0.303643	0.962234	-0.0146535	0.00239642	9.7e-10	Television	1	59	1	80	22q12.2	UTR3	PIK3IP1		LIMK2,PIK3IP1	LIMK2,PIK3IP1	LIMK2(0)|PIK3IP1(-4.176kb)	LIMK2|PATZ1|PIK3IP1	AP1B1P1(-844.6kb)|C22orf24(-656.1kb)|C22orf42(-872.1kb)|CCDC157(+900.6kb)|DEPDC5(-476.5kb)|DRG1(-122.1kb)|DUSP18(+609.5kb)|EIF4ENIF1(-161.9kb)|GAL3ST1(+712.5kb)|GATSL3(+987.8kb)|INPP5J(+142.7kb)|KIAA1656(+899.5kb)|LIMK2(0)|LOC54944(-69.34kb)|LOC101929760(-57.93kb)|MIR3200(+545.8kb)|MIR3928(+117.3kb)|MIR7109(-344kb)|MORC2(+309.2kb)|MORC2-AS1(+350.8kb)|MTFP1(+848.4kb)|OSBP2(+369.6kb)|PATZ1(-48.39kb…	-0.0146535	0.00239642	9.7e-10	0.0100485	0.0024374	3.7e-05	0.00122369	0.00246452	0.62
1:1853184_C_T	rs2748985	1	1853184	T	C	0.454667	0.996032	-0.0153444	0.00221274	4.1e-12	Computer	1	36	1	194	1p36.33	downstream	CFAP74, TMEM52	SLC35E2	CR606168,TMEM52	CALML6,TMEM52	CALML6(+4.451kb)|TMEM52(+2.444kb)	CALML6|GNB1|KIAA1751|TMEM52	ACAP3(+609.9kb)|AGRN(+861.7kb)|ANKRD65(+496.4kb)|ATAD3A(+383.1kb)|ATAD3B(+421.6kb)|ATAD3C(+447.6kb)|AURKAIP1(+542.4kb)|B3GALT6(+682.8kb)|C1orf86(-262.7kb)|C1orf159(+801.4kb)|C1orf233(+317.7kb)|CALML6(+4.451kb)|CCNL2(+518.5kb)|CDK11A(+197.4kb)|CDK11B(+197.3kb)|CPSF3L(+593.1kb)|DVL1(+568.7kb)|FAM132A(+671.1kb)|FAM213B(-664.7kb)|GABRD(-97.58kb)|GLTPD1(+588.9kb)|GNB1(+30.63kb)|HES4(+917.6kb)|HES5(-60…	-0.00593767	0.00217099	0.0062	-0.0153444	0.00221274	4.1e-12	-0.00590363	0.00223947	0.0084
1:109909532_C_CA	1:109909532_CA_C	1	109909532	CA	C	0.261363	0.945053	0.0185214	0.00257102	5.9e-13	Computer	1	39	1	215	1p13.3	intronic			ATXN7L2,SYPL2	SORT1	SORT1(0)	PSMA5|SORT1	AHCYL1(-617.9kb)|AKNAD1(+508.7kb)|ALX3(-693.5kb)|AMIGO1(-139.9kb)|AMPD2(-252.9kb)|ATXN7L2(-117kb)|C1orf194(+253.1kb)|CELSR2(+91.15kb)|CLCC1(+403.4kb)|CSF1(-543.7kb)|CYB561D1(-127.1kb)|EPS8L3(-383.2kb)|FAM102B(+727.6kb)|FNDC7(+624.2kb)|GNAI3(-181.7kb)|GNAT2(-236.4kb)|GPR61(-173kb)|GPSM2(+436.5kb)|GSTM1(-320.9kb)|GSTM2(-301.1kb)|GSTM3(-367kb)|GSTM4(-289.2kb)|GSTM5(-345.3kb)|HENMT1(+705.4kb)|KCNC4(-…	-0.0142758	0.00252231	1.5e-08	0.0185214	0.00257102	5.9e-13	-0.00252467	0.00260189	0.33
2:146449002_C_CT	rs5835068	2	146449002	C	CT	0.120285	0.95732	0.0200966	0.00345185	5.8e-09	Computer	1	10	1	28	2q22.3	intergenic				TEX41	.	.	PABPC1P2(-895.6kb)|TEX41(+614.7kb)	0.00758912	0.00338405	0.025	0.0200966	0.00345185	5.8e-09	0.0073978	0.00349392	0.034
2:155986195_C_T	rs6744254	2	155986195	C	T	0.47126	0.999319	-0.0159012	0.00220373	5.4e-13	Computer	1	40	1	216	2q24.1	intergenic				KCNJ3	.	.	AC093375.1(-890.9kb)|GALNT13(+675.7kb)|KCNJ3(+271.3kb)|LOC100144595(+672.2kb)	0.00237623	0.00216086	0.27	-0.0159012	0.00220373	5.4e-13	-0.0043597	0.0022305	0.051
2:215069956_A_AAAG	2:215069956_AAAG_A	2	215069956	AAAG	A	0.5971	0.980599	-0.013515	0.00226208	2.3e-09	Computer	1	18	0	258	2q34	intronic				SPAG16	SPAG16(0)	SPAG16	ABCA12(-726.3kb)|BARD1(-520.4kb)|LOC100130451(+921kb)|LOC101928103(-605kb)|SPAG16(0)|VWC2L(-206.5kb)|VWC2L-IT1(-304.9kb)	0.00553215	0.00221741	0.013	-0.013515	0.00226208	2.3e-09	0.000399432	0.0022894	0.86
2:221055873_C_T	rs10208088	2	221055873	C	T	0.418634	0.993687	0.0131026	0.00223225	4.4e-09	Computer	1	11	0	73	2q35	intergenic				MIR4268	.	.	ABCB6(+972.2kb)|ANKZF1(+954.5kb)|ASIC4(+652.4kb)|ATG9A(+961.5kb)|CHPF(+647.4kb)|DES(+764.4kb)|DNAJB2(+904.3kb)|DNPEP(+803.2kb)|GLB1L(+945.7kb)|GMPPA(+684.2kb)|INHA(+615.4kb)|LOC100996693(+692.9kb)|MIR153-1(+897kb)|MIR3132(+642kb)|MIR4268(+284.6kb)|OBSL1(+619.6kb)|PTPRN(+881.6kb)|RESP18(+858kb)|SLC4A3(+549.2kb)|SPEG(+697.5kb)|STK11IP(+574.7kb)|STK16(+940.8kb)|TMEM198(+640.6kb)|TUBA4A(+936.5kb)|TUB…	-0.012021	0.00218872	4e-08	0.0131026	0.00223225	4.4e-09	-0.000767506	0.00226018	0.73
3:49540114_C_T	rs11708955	3	49540114	T	C	0.694765	0.998923	-0.0157497	0.00238749	4.2e-11	Computer	1	30	0	273	3p21.31	intronic	BSN, GPX1, MST1			DAG1	DAG1(0)	BSN-AS2|DAG1	AMIGO3(-214.2kb)|AMT(+80kb)|APEH(-171.3kb)|ARIH2(+517.1kb)|ARIH2OS(+583.3kb)|BSN(-51.81kb)|BSN-AS2(-46.62kb)|C3orf62(+225.6kb)|C3orf84(+310.8kb)|CACNA2D2(-859.9kb)|CAMKV(-355.3kb)|CCDC36(+244.6kb)|CCDC71(+336.3kb)|CDHR4(-288.1kb)|CELSR3(+839.8kb)|CELSR3-AS1(+833.5kb)|COL7A1(+907.5kb)|CYB561D2(-848kb)|DAG1(0)|DALRD3(+481.6kb)|FAM212A(-300.6kb)|GMPPB(-218.8kb)|GNAI2(-724kb)|GNAT1(-688.9kb)|GPX1(+14…	0.0236991	0.00234232	4.6e-24	-0.0157497	0.00238749	4.2e-11	0.00186216	0.00241563	0.44
3:62471086_C_T	rs6774533	3	62471086	C	T	0.294245	0.958622	-0.0149436	0.00245831	1.2e-09	Computer	1	19	1	75	3p14.2	intronic				CADPS	CADPS(0)	CADPS	C3orf14(+149.2kb)|CADPS(0)|FEZF2(+111.9kb)|LINC00698(-617.3kb)|PTPRG(+190.5kb)|PTPRG-AS1(+166.5kb)|SYNPR(-792.8kb)|SYNPR-AS1(-938.2kb)	-0.0025265	0.00241166	0.29	-0.0149436	0.00245831	1.2e-09	-0.000751036	0.00248756	0.76
4:39412957_A_ATTTT	rs770899487	4	39412957	ATTTT	A	0.408199	0.96237	0.0139691	0.00227953	8.9e-10	Computer	1	21	1	83	4p14	ncRNA_intronic				KLB,MIR1273H	KLB(0)|MIR1273H(0)	KLB|LIAS|MIR1273H|RFC1|RPL9	CHRNA9(-924.4kb)|FAM114A1(+465.6kb)|KLB(0)|KLF3(+709.8kb)|KLF3-AS1(+746.7kb)|KLHL5(+285.1kb)|LIAS(-47.69kb)|LINC01258(+888.2kb)|LOC344967(-631.6kb)|LOC401127(-68.92kb)|MIR574(+543.2kb)|MIR1273H(0)|N4BP2(-645.6kb)|PDS5A(-411.5kb)|RFC1(+44.96kb)|RHOH(-779.7kb)|RPL9(-42.79kb)|SMIM14(-139.6kb)|TLR1(+606.5kb)|TLR6(+554.5kb)|TLR10(+628.3kb)|TMEM156(+378.9kb)|UBE2K(-286.7kb)|UGDH(-87.42kb)|UGDH-AS1(-116…	-0.00693585	0.00223817	0.0019	0.0139691	0.00227953	8.9e-10	-0.00297114	0.00230626	0.2
4:159856739_C_T	rs2068625	4	159856739	T	C	0.302374	0.997285	-0.0158375	0.00239755	4e-11	Computer	1	32	1	160	4q32.1	intronic				C4orf45	C4orf45(0)	C4orf45|FNIP2	C4orf45(0)|C4orf46(+263.3kb)|ETFDH(+226.9kb)|FAM198B(+762.5kb)|FNIP2(+28.78kb)|MIR3688-1(-193.2kb)|MIR3688-2(-193.2kb)|PPID(+212.2kb)|RAPGEF2(-332.3kb)|RXFP1(+282.2kb)|TMEM144(+680.3kb)	0.0149364	0.00235401	2.2e-10	-0.0158375	0.00239755	4e-11	0.000121293	0.00242637	0.96
5:7378854_C_G	rs2220599	5	7378854	C	G	0.632986	0.988819	-0.0160514	0.00229019	2.4e-12	Computer	1	37	1	200	5p15.31	intergenic				ADCY2	.	ADCY2	ADCY2(-17.49kb)|C5orf49(-451.6kb)|FASTKD3(-480.4kb)|LINC01018(+790.2kb)|LOC442132(+72.03kb)|LOC729506(-954.7kb)|LOC100505625(+671kb)|MIR4278(+550.8kb)|MIR4454(+109.4kb)|MTRR(-490.4kb)|NSUN2(+745.4kb)|PAPD7(+621.7kb)|SRD5A1(+709.2kb)|UBE2QL1(+882kb)	-0.00234935	0.00224745	0.3	-0.0160514	0.00229019	2.4e-12	-0.00146753	0.00231774	0.53
5:50876879_A_AAT	5:50876879_AAT_A	5	50876879	AAT	A	0.467506	0.915247	0.013665	0.00230317	3e-09	Computer	1	17	1	54	5q11.2	intergenic				ISL1	.	.	ISL1(+186.3kb)|LOC642366(+197.7kb)|LOC100287592(+610.9kb)|PARP8(+734.5kb)	-0.00257211	0.00226013	0.26	0.013665	0.00230317	3e-09	-0.0016661	0.00233096	0.47
5:88065628_A_G	rs11749912	5	88065628	A	G	0.422554	0.98936	0.0139203	0.00223731	4.9e-10	Computer	1	23	1	100	5q14.3	intronic				MEF2C	MEF2C(0)	MEF2C	LINC00461(+85.01kb)|LOC102546226(+330.7kb)|MEF2C(0)|MEF2C-AS1(-113.5kb)|MIR9-2(+102.9kb)|TMEM161B(+500.9kb)|TMEM161B-AS1(+333.1kb)	0.000140846	0.00219552	0.95	0.0139203	0.00223731	4.9e-10	-0.00474995	0.00226397	0.036
5:113851235_C_CTA	rs34597645	5	113851235	C	CTA	0.790567	0.973784	0.0157341	0.00273529	8.8e-09	Computer	1	8	1	18	5q22.3	ncRNA_intronic				KCNN2	.	KCNN2	CCDC112(-751.6kb)|KCNN2(+19.04kb)|PGGT1B(-695.3kb)|TRIM36(-609.2kb)|YTHDC2(+920.3kb)	-0.00436904	0.00268418	0.1	0.0157341	0.00273529	8.8e-09	0.00134736	0.00276831	0.63
5:131566568_C_CA	rs747836085	5	131566568	CA	C	0.392061	0.911923	0.0139245	0.00235655	3.4e-09	Computer	1	15	1	49	5q31.1	intergenic				P4HA2	P4HA2(+3.012kb)	MIR6830|P4HA2|P4HA2-AS1|PDLIM4	ACSL6(+218.8kb)|AFF4(-644.5kb)|C5orf56(-179.9kb)|CCNI2(-516.6kb)|CDC42SE2(+836.2kb)|CSF2(+154.7kb)|FNIP1(+433.8kb)|FSTL4(-965.6kb)|GDF9(-630.3kb)|HSPA4(-821.1kb)|IL3(+167.7kb)|IL4(-443.1kb)|IL5(-310.6kb)|IL13(-427.3kb)|IRF1(-250.7kb)|KIF3A(-461.8kb)|LEAP2(-642.8kb)|LOC553103(-80.4kb)|LOC728637(+285.2kb)|MIR3936(-134.6kb)|MIR6830(+12.96kb)|P4HA2(+3.012kb)|P4HA2-AS1(+38.07kb)|PDLIM4(-26.78kb)|RAD50…	0.000173656	0.00231236	0.94	0.0139245	0.00235655	3.4e-09	-0.00253719	0.00238485	0.29
6:98344031_A_G	rs9372625	6	98344031	G	A	0.61853	0.993237	-0.0183911	0.00227197	5.7e-16	Computer	1	41	0	256	6q16.1	intergenic				MMS22L	.	.	FBXL4(-977.6kb)|KLHL32(+755.4kb)|LOC101927314(+187.2kb)|MIR548H3(+481.7kb)|MIR2113(-128.4kb)|MMS22L(+613kb)|NDUFAF4(+998.3kb)|POU3F2(-938.5kb)	0.0175057	0.00223074	4.2e-15	-0.0183911	0.00227197	5.7e-16	0.00591473	0.00229931	0.01
6:100600097_C_T	rs17789218	6	100600097	T	C	0.756018	1	-0.0150545	0.00256134	4.2e-09	Computer	1	12	0	225	6q16.3	intergenic				MCHR2	.	.	ASCC3(-356kb)|CCNC(+583.4kb)|COQ3(+758kb)|FAXC(+802.6kb)|MCHR2(+158kb)|MCHR2-AS1(+75.8kb)|PNISR(+726.9kb)|PRDM13(+536.6kb)|SIM1(-236.7kb)|TSTD3(+619kb)|USP45(+636.8kb)	0.0185965	0.00251401	1.4e-13	-0.0150545	0.00256134	4.2e-09	-0.00659843	0.00259163	0.011
7:70025113_A_G	rs55772938	7	70025113	A	G	0.704749	0.992113	-0.0151223	0.00241703	3.9e-10	Computer	1	24	1	109	7q11.22	intronic				AUTS2	AUTS2(0)	AUTS2	AUTS2(0)|LOC100507468(+962.6kb)|MIR3914-1(-747.5kb)|MIR3914-2(-747.5kb)|WBSCR17(-572.4kb)	0.00244635	0.00237303	0.3	-0.0151223	0.00241703	3.9e-10	-0.00146473	0.00244513	0.55
7:133337635_A_G	rs2345941	7	133337635	A	G	0.550313	0.992702	0.014647	0.00221726	4e-11	Computer	1	31	1	158	7q33	intronic				EXOC4	EXOC4(0)	EXOC4	AKR1B1(-789.5kb)|AKR1B10(-874.7kb)|AKR1B15(-896.2kb)|BPGM(-993.9kb)|CHCHD3(+570.8kb)|EXOC4(0)|FLJ40288(+924.1kb)|LRGUK(-474.5kb)|MIR6133(+361.9kb)|SLC35B4(-636.5kb)	0.000662718	0.00217686	0.76	0.014647	0.00221726	4e-11	-0.00609197	0.00224318	0.0066
8:143316970_A_G	rs13262595	8	143316970	A	G	0.440345	0.999062	-0.0157346	0.00221517	1.2e-12	Computer	1	38	1	210	8q24.3	intronic				TSNARE1	TSNARE1(0)	LINC00051|TSNARE1	ARC(-375.4kb)|BAI1(-228.4kb)|C8orf31(-803.7kb)|CDC42P3(-760.3kb)|CYP11B1(-636.8kb)|CYP11B2(-675kb)|GML(-599.2kb)|GPIHBP1(-978.1kb)|GPR20(+939.6kb)|JRK(-421.9kb)|LINC00051(+26.61kb)|LINC01300(+962.2kb)|LOC100133669(-746.5kb)|LOC100288181(-466.7kb)|LY6D(-549.3kb)|LY6E(-782.9kb)|LY6H(-922.4kb)|LY6K(-464.6kb)|LYNX1(-528.8kb)|LYPD2(-514.7kb)|MIR4472-1(+59.19kb)|MROH5(+799.6kb)|PSCA(-434.8kb)|PTP4A3(+8…	0.00377068	0.00217457	0.083	-0.0157346	0.00221517	1.2e-12	0.00382873	0.00224118	0.088
9:23355310_A_G	rs4977839	9	23355310	G	A	0.584465	0.997698	-0.0199181	0.00223302	4.7e-19	Computer	1	42	0	268	9p21.3	intergenic				ELAVL2	.	.	DMRTA1(+902.8kb)|ELAVL2(-334.8kb)|LINC01239(+531.1kb)	0.020502	0.00219332	9e-21	-0.0199181	0.00223302	4.7e-19	-0.000726801	0.002259	0.75
9:98297220_A_G	rs113851275	9	98297220	G	A	0.891576	0.997363	-0.0209442	0.00353742	3.2e-09	Computer	1	16	1	51	9q22.32	intergenic				PTCH1	.	PTCH1	C9orf3(+447.7kb)|CDC14B(-965.2kb)|ERCC6L2(-340.7kb)|FANCC(+217.2kb)|FBP1(+894.7kb)|FBP2(+941.1kb)|HABP4(-915.2kb)|HSD17B3(-700.4kb)|LINC00092(-484.8kb)|LINC00476(-271.1kb)|LOC158434(-571.7kb)|LOC158435(-530.9kb)|LOC100507346(+64.92kb)|MIR23B(+449.6kb)|MIR24-1(+448.8kb)|MIR27B(+449.4kb)|MIR2278(+724.9kb)|MIR3074(+448.8kb)|MIR6081(+469.5kb)|PTCH1(+17.97kb)|SLC35D2(-778.5kb)|ZNF367(-851kb)	0.00249992	0.00347342	0.47	-0.0209442	0.00353742	3.2e-09	-0.00196846	0.00357661	0.58
9:116825328_A_AAAG	rs34246861	9	116825328	A	AAAG	0.732153	0.993929	0.0144145	0.0024885	6.9e-09	Computer	1	9	1	25	9q32	intronic				AMBP,ZNF618	AMBP(0)|ZNF618(+6.453kb)	AMBP|KIF12|ZNF618	AKNA(-271.1kb)|ALAD(+661.7kb)|AMBP(0)|ATP6V1G1(-524.7kb)|BSPRY(+691.8kb)|C9orf43(+633.4kb)|C9orf91(-548.4kb)|CDC26(+787.5kb)|COL27A1(-92.9kb)|DFNB31(-339kb)|FAM225A(+943.2kb)|FAM225B(+951.4kb)|FKBP15(+841.7kb)|HDHD3(+687kb)|KIF12(-28.59kb)|LOC100505478(-603.4kb)|MIR455(-146.4kb)|ORM1(-260kb)|ORM2(-266.7kb)|POLE3(+652.3kb)|PRPF4(+770.1kb)|RGS3(+465.3kb)|RNF183(+764kb)|SLC31A1(+798.6kb)|SLC31A2(+89…	-0.0040026	0.00244408	0.1	0.0144145	0.0024885	6.9e-09	0.00247656	0.00251747	0.33
9:126334485_C_T	rs73578186	9	126334485	C	T	0.675347	0.984204	0.0149904	0.00236483	2.3e-10	Computer	1	25	1	121	9q33.3	intronic				DENND1A	DENND1A(0)	DENND1A	CRB2(+191.9kb)|DENND1A(0)|GPR21(+536.5kb)|LHX2(-439.4kb)|LOC100129034(-781.3kb)|MIR600(+460.6kb)|MIR600HG(+456.7kb)|MIR601(+169.6kb)|MIR7150(+86.58kb)|NEK6(-685.4kb)|NR5A1(-909kb)|NR6A1(-945.1kb)|OR1B1(+942.7kb)|OR1K1(+771.1kb)|OR1L1(+909.6kb)|OR1L3(+896.1kb)|OR1L4(+847.3kb)|OR1L6(+821.4kb)|OR1Q1(+956.5kb)|OR5C1(+782.3kb)|PDCL(+743.6kb)|PSMB7(-781.3kb)|RABGAP1(+467.3kb)|RC3H2(+666.9kb)|SNORD90(+6…	-0.0118711	0.00232266	3.2e-07	0.0149904	0.00236483	2.3e-10	0.00571889	0.0023925	0.017
11:113270160_A_G	rs2734849	11	113270160	A	G	0.491453	0.999218	-0.0135145	0.00220049	8.2e-10	Computer	1	22	1	85	11q23.2	exonic	ANKK1			ANKK1	ANKK1(0)	ANKK1|DRD2|TTC12	ANKK1(0)|C11orf71(-992kb)|CLDN25(-380.4kb)|DRD2(-10.16kb)|HTR3A(-575.6kb)|HTR3B(-505.4kb)|LOC387810(+843.6kb)|MIR4301(-50.58kb)|NCAM1(+121kb)|NCAM1-AS1(+125.5kb)|NNMT(-896.4kb)|TMPRSS5(-288.1kb)|TTC12(+33.05kb)|USP28(-398.4kb)|ZBTB16(-660.3kb)|ZW10(-333.7kb)	-0.00234245	0.00216098	0.28	-0.0135145	0.00220049	8.2e-10	-0.000555653	0.00222625	0.8
11:131286685_C_T	rs1448355	11	131286685	C	T	0.381282	0.988747	-0.0146118	0.00227388	1.3e-10	Computer	1	26	1	132	11q25	intronic				NTM	NTM(0)	NTM	ADAMTS8(+988.1kb)|ADAMTS15(+940.1kb)|C11orf44(+699.4kb)|LOC101929653(-117.1kb)|MIR8052(+750kb)|NTM(0)|NTM-IT(-867.5kb)|OPCML(-998.2kb)|SNX19(+500.3kb)	0.00828911	0.00223298	0.00021	-0.0146118	0.00227388	1.3e-10	-3.7115e-05	0.00230054	0.99
12:38929341_A_G	rs35933007	12	38929341	G	A	0.771615	0.980527	-0.0151917	0.00264445	9.2e-09	Computer	1	6	1	15	12q12	intergenic				CPNE8	.	.	ALG10B(+205.8kb)|CPNE8(-116.7kb)|KIF21A(-757.7kb)	0.00278948	0.00259735	0.28	-0.0151917	0.00264445	9.2e-09	0.00566099	0.00267535	0.034
12:120856332_C_T	rs206965	12	120856332	T	C	0.206729	1	0.0156007	0.00271472	9.1e-09	Computer	1	7	1	16	12q24.31	intergenic				COX6A1	.	COX6A1|GATC|MSI1|SRSF9|TRIAP1	ACADS(-307.2kb)|ANAPC5(-889.7kb)|C12orf43(-583.9kb)|CABP1(-222.1kb)|CAMKK2(-819.2kb)|CCDC60(+877.5kb)|CCDC64(+324kb)|CIT(+541.2kb)|COQ5(-84.75kb)|COX6A1(-19.56kb)|DYNLL1(-51.33kb)|DYNLL1-AS1(-71.81kb)|GATC(-27.91kb)|GCN1L1(+223.8kb)|HNF1A(-560.2kb)|HNF1A-AS1(-551.3kb)|MIR1178(+704.8kb)|MIR4498(+263kb)|MIR4700(-304.7kb)|MLEC(-268.6kb)|MSI1(+49.35kb)|OASL(-601.8kb)|P2RX4(-791.3kb)|P2RX7(-714.3kb)|P…	-0.00963566	0.00266629	0.0003	0.0156007	0.00271472	9.1e-09	0.00247631	0.00274716	0.37
13:57794684_G_GTTT	13:57794684_GTTT_G	13	57794684	GTTT	G	0.892346	0.986323	-0.0234841	0.00357798	5.3e-11	Computer	1	27	1	147	13q21.1	intergenic				PRR20A	.	.	LOC101926897(-945.3kb)|PCDH17(-411.1kb)|PRR20A(+50.33kb)|PRR20B(+50.33kb)|PRR20C(+50.33kb)|PRR20D(+50.33kb)|PRR20E(+50.33kb)	-0.0016837	0.00351624	0.63	-0.0234841	0.00357798	5.3e-11	0.0054391	0.00361954	0.13
15:47716037_C_T	rs166835	15	47716037	C	T	0.443342	0.991321	0.0131356	0.00222179	3.4e-09	Computer	1	14	1	48	15q21.1	intronic				SEMA6D	SEMA6D(0)	SEMA6D	CTXN2(-767.8kb)|DUT(-907.6kb)|FBN1(-984.5kb)|LOC101928442(-379.5kb)|MYEF2(-715.6kb)|SEMA6D(0)|SLC12A1(-782.5kb)|SLC24A5(-697.1kb)	-0.00743966	0.0021833	0.00066	0.0131356	0.00222179	3.4e-09	-0.00421275	0.00224696	0.061
17:19148305_A_G	rs4073003	17	19148305	A	G	0.873541	0.993092	0.0201634	0.00331978	1.2e-09	Computer	0	29	0	151	17p11.2	intronic				EPN2	EPN2(0)	EPN2|EPN2-IT1|LOC79999|LOC388436	AKAP10(-659.5kb)|ALDH3A1(-493kb)|ALDH3A2(-403.8kb)|B9D1(-92.56kb)|CCDC144B(+619.4kb)|EPN2(0)|EPN2-AS1(-51.6kb)|EPN2-IT1(-26.4kb)|EVPLL(+855.3kb)|FAM83G(+240.2kb)|FAM106A(+718.1kb)|FBXW10(+465.6kb)|FLII(+986.1kb)|FLJ35934(+830.6kb)|FOXO3B(+571.8kb)|GRAP(+198kb)|GRAPL(+86.16kb)|KRT16P1(+802.1kb)|LGALS9C(+750kb)|LOC79999(+21.26kb)|LOC339240(+819.7kb)|LOC388436(+21.26kb)|MAPK7(-132.7kb)|MFAP4(-138.4k…	-0.0012306	0.00326176	0.71	0.0201634	0.00331978	1.2e-09	-0.0001306	0.00335854	0.97
17:19878019_A_AT	17:19878019_AT_A	17	19878019	AT	A	0.684174	0.935759	0.01604	0.00243935	4.8e-11	Computer	1	29	1	151	17p11.2	intronic				AKAP10	AKAP10(0)	AKAP10|SPECC1	AKAP10(0)|ALDH3A1(+226.3kb)|ALDH3A2(+297.1kb)|B9D1(+596.5kb)|CCDC144CP(-346.5kb)|CCDC144NL(-888.7kb)|CDRT15L2(-605kb)|EPN2(+638kb)|EPN2-AS1(+668.4kb)|EPN2-IT1(+700.3kb)|FAM83G(+970kb)|GRAP(+927.7kb)|GRAPL(+815.9kb)|KRT16P3(-526.8kb)|LGALS9B(-475.2kb)|LOC79999(+751kb)|LOC388436(+751kb)|LOC440416(-893.7kb)|LOC100287072(-737.7kb)|MAPK7(+591.2kb)|MFAP4(+587.5kb)|MIR1180(+630.1kb)|RNF112(+557.4kb)|SLC…	-0.00695113	0.00239735	0.0037	0.01604	0.00243935	4.8e-11	-0.00252608	0.00246766	0.31
17:79375315_C_T	rs11810110	17	79375315	C	T	0.647284	0.98373	-0.0153853	0.00231818	3.2e-11	Computer	1	34	0	172	17q25.3	intronic				BAHCC1	BAHCC1(0)|MIR4740(+0.737kb)	BAHCC1|LOC100130370|MIR3186|MIR4740	AATK(+235.4kb)|AATK-AS1(+218.4kb)|ACTG1(-101.7kb)|ALYREF(-470.4kb)|ANAPC11(-473.4kb)|ARHGDIA(-450.3kb)|ARL16(-272.9kb)|ASPSCR1(-560.1kb)|BAHCC1(0)|BAIAP2(+284.1kb)|BAIAP2-AS1(+366.8kb)|C17orf70(-131.6kb)|C17orf89(+160.2kb)|CCDC57(-684kb)|CCDC137(-258.4kb)|CD7(-897.4kb)|CEP131(+178.6kb)|CHMP6(+401.4kb)|CSNK1D(-825.2kb)|DCXR(-618.4kb)|DUS1L(-640.4kb)|ENDOV(+963.4kb)|ENTHD2(+162.4kb)|FAM195B(-404.9k…	0.0126758	0.00227794	2.6e-08	-0.0153853	0.00231818	3.2e-11	0.0033141	0.00234505	0.16
18:53285983_A_ATTTT	1:61112096_GAAATA_GA	18	53285983	ATTTT	A	0.311642	0.889428	0.0166791	0.00251854	3.5e-11	Computer	1	33	1	163	18q21.2	intronic				TCF4	TCF4(0)	TCF4	CCDC68(+659.2kb)|LOC100505474(-464.6kb)|LOC101927229(+494.4kb)|LOC101927273(-262.9kb)|MIR4529(+139.5kb)|RAB27B(+723.2kb)|TCF4(0)|TXNL1(-984.1kb)	-0.00919794	0.00247524	0.0002	0.0166791	0.00251854	3.5e-11	0.00117359	0.00254709	0.64
20:59828857_A_T	rs984409	20	59828857	A	T	0.358909	0.99037	-0.0140927	0.00230251	9.3e-10	Computer	1	20	1	82	20q13.33	intronic				CDH4	CDH4(0)	CDH4	CDH4(0)|HRH3(-961.2kb)|LOC284757(+931.5kb)|LOC100506470(+173.6kb)|LOC101928048(+780.8kb)|LSM14B(-868.7kb)|MIR1257(-699.7kb)|MIR4533(+775.6kb)|MTG2(-929.2kb)|OSBPL2(-984.7kb)|PSMA7(-882.9kb)|SS18L1(-890kb)|TAF4(-721kb)	0.00432443	0.00226304	0.056	-0.0140927	0.00230251	9.3e-10	0.00513285	0.00232903	0.028
22:27255675_C_T	rs140681455	22	27255675	C	T	0.624196	0.996812	-0.0152252	0.00227739	2.3e-11	Computer	1	35	1	167	22q12.1	intergenic				MIAT	.	LOC101929539	ASPHD2(+414.7kb)|CRYBA4(+229kb)|CRYBB1(+241.7kb)|HPS4(+375.8kb)|LOC101929539(-43.58kb)|LOC102724827(+78.82kb)|MIAT(+183.2kb)|MIR548J(+304.4kb)|MN1(-888.6kb)|MYO18B(+828.7kb)|PITPNB(-992kb)|SEZ6L(+476.1kb)|SRRD(+367.8kb)|TFIP11(+347.2kb)|TPST2(+269.6kb)	0.000115853	0.0022388	0.96	-0.0152252	0.00227739	2.3e-11	-0.000149128	0.00230233	0.95
22:39966547_A_G	rs631130	22	39966547	A	G	0.435739	0.993037	0.013109	0.00222709	4e-09	Computer	1	13	1	41	22q13.1	upstream				CACNA1I	CACNA1I(-0.21kb)	ATF4|CACNA1I|RPS19BP1	ADSL(-776kb)|APOBEC3A(+607.4kb)|APOBEC3A_B(+577.8kb)|APOBEC3B(+577.8kb)|APOBEC3B-AS1(+572.3kb)|APOBEC3C(+551.7kb)|APOBEC3D(+537.3kb)|APOBEC3F(+514.6kb)|APOBEC3G(+482.8kb)|APOBEC3H(+466.5kb)|ATF4(+47.86kb)|CACNA1I(-0.21kb)|CBX6(+698.3kb)|CBX7(+418kb)|CBY1(+896.7kb)|DNAL4(+776.4kb)|ENTHD1(-172.5kb)|FAM83F(-424.4kb)|FAM227A(+913.9kb)|GRAP2(-330.5kb)|GTPBP1(+837kb)|JOSD1(+870.1kb)|LOC100130899(-461.8…	-0.0011267	0.0021895	0.61	0.013109	0.00222709	4e-09	-0.00259354	0.00225188	0.25
1:98562260_C_T	rs1198575	1	98562260	T	C	0.193184	0.992284	0.0189685	0.00282745	2e-11	Driving	1	4	0	249	1p21.3	intergenic				DPYD	.	MIR137HG	DPYD(+175.6kb)|DPYD-AS1(+773.7kb)|DPYD-AS2(+298.7kb)|LOC729987(-114kb)|LOC100129620(-907.6kb)|LPPR5(-793.5kb)|MIR137(+50.53kb)|MIR137HG(+47.01kb)|MIR2682(+51.35kb)|SNX7(-565kb)	0.0154099	0.0027395	1.9e-08	-0.00175773	0.00279267	0.53	0.0189685	0.00282745	2e-11
2:44241155_A_G	rs10186876	2	44241155	A	G	0.360301	0.987651	0.0144048	0.00233801	7.2e-10	Driving	1	2	1	90	2p21	intergenic				LRPPRC	.	LRPPRC	ABCG5(+175.2kb)|ABCG8(+135.6kb)|CAMKMT(-347.9kb)|DYNC2LI1(+204kb)|LINC01126(+785.2kb)|LOC728819(+337.7kb)|LOC102723854(+974.5kb)|LRPPRC(+18.01kb)|MIR548AD(-535.5kb)|PLEKHH2(+246kb)|PPM1B(-154.8kb)|PREPL(-303.6kb)|SIX2(-991.2kb)|SIX3(-927.9kb)|SIX3-AS1(-926.1kb)|SLC3A1(-261.4kb)|THADA(+418kb)|ZFP36L2(+787.4kb)	-0.0106434	0.00226447	2.6e-06	-0.0010582	0.00230928	0.65	0.0144048	0.00233801	7.2e-10
12:124465995_C_T	rs4765541	12	124465995	T	C	0.664081	0.997917	0.0137597	0.00235511	5.1e-09	Driving	1	1	1	96	12q24.31	intronic	CCDC92, DNAH10OS			CCDC92,ZNF664	CCDC92(+8.832kb)|ZNF664(0)|ZNF664-FAM101A(0)	CCDC92|DNAH10|ZNF664|ZNF664-FAM101A	ARL6IP4(+998.5kb)|ATP6V0A2(+219.7kb)|C12orf65(+723.5kb)|CCDC92(+8.832kb)|CDK2AP1(+709.1kb)|DDX55(+360.5kb)|DHX37(-965.4kb)|DNAH10(+45.73kb)|EIF2B1(+347.7kb)|FAM101A(-307.7kb)|GTF2H3(+318.8kb)|LOC100507091(+896.7kb)|LOC101927415(+397.1kb)|MIR3908(+444.9kb)|MIR4304(+970.7kb)|MIR5188(-934.1kb)|MIR6880(-355.7kb)|MIR8072(+616.6kb)|MPHOSPH9(+748.2kb)|NCOR2(-343kb)|PITPNM2(+871kb)|RILPL1(+447.7kb)|RILPL…	0.00900611	0.00228636	8.2e-05	0.000920263	0.00232807	0.69	0.0137597	0.00235511	5.1e-09
20:47531286_A_G	rs6012558	20	47531286	G	A	0.578449	0.98682	0.0144779	0.00226377	1.6e-10	Driving	1	3	1	156	20q13.13	intergenic			CSE1L	ARFGEF2	ARFGEF2(-6.988kb)	ARFGEF2	ARFGEF2(-6.988kb)|B4GALT5(-718.2kb)|CSE1L(-131.5kb)|DDX27(-304.5kb)|KCNB1(-457.2kb)|LINC00494(+531.9kb)|LOC101060004(+918.2kb)|LOC101927457(+912.4kb)|LOC102723483(-125.7kb)|PREX1(+86.87kb)|PTGIS(-589.1kb)|SLC9A8(-898kb)|SNORD12(-365.9kb)|SNORD12B(-365.6kb)|SNORD12C(-364.2kb)|SPATA2(-988.6kb)|STAU1(-198.6kb)|ZFAS1(-363.4kb)|ZNFX1(-331.2kb)	0.00872521	0.00220011	7.3e-05	0.000552387	0.00223865	0.81	0.0144779	0.00226377	1.6e-10
