# Supplementary material for: Genome-wide association studies and Mendelian randomization analyses for leisure sedentary behaviours
Source: Nat Commun. 2020 Apr 21;11:1770. doi: 10.1038/s41467-020-15553-w (PMC7174427; doi:10.1038/s41467-020-15553-w)
Supplement: Supplementary file 4 — Supplementary Dataset 2 [file 41467_2020_15553_MOESM4_ESM.xlsx]

## Sheet: Blad4
Supplementary Data 2: Genetic correlation between sedentary behaviours, and previously performed GWAS’s. Genetic correlations between the three sedentary phenotypes were assessed using BOLT-REML variance components analysis. In addition, genetic correlations with other traits were assessed using LD score regression software and the LD hub platform. Genetic correlations were considered significant…
						Television watching											Computer use											Driving
trait2	PMID	Category	ethnicity	note	Type	rg	se	z	p	p sig	h2_obs	h2_obs_se	h2_int	h2_int_se	gcov_int	gcov_int_se	rg	se	z	p	p sig	h2_obs	h2_obs_se	h2_int	h2_int_se	gcov_int	gcov_int_se	rg	se	z	p	p sig	h2_obs	h2_obs_se	h2_int	h2_int_se	gcov_int	gcov_int_se
18:2 linoleic acid (LA)	27005778	metabolites	European	SNPs from the MHC (chr6 26M~34M) region was removed for this traits	Ldhub	0.1972	0.2704	0.7294	0.4657	0	0.0567	0.0852	1.0014	0.0122	0.0002	0.0078	-0.1171	0.2689	-0.4357	0.6631	0	0.0562	0.085	1.0015	0.0122	0.0064	0.0082	-0.2787	0.4256	-0.6549	0.5125	0	0.0569	0.085	1.0014	0.0122	-0.0019	0.0072
22:6 docosahexaenoic acid	27005778	metabolites	European	SNPs from the MHC (chr6 26M~34M) region was removed for this traits	Ldhub	-0.2927	0.1327	-2.2059	0.0274	0	0.1504	0.0826	0.9804	0.0102	0.007	0.0077	0.3197	0.1623	1.9697	0.0489	0	0.1503	0.0825	0.9804	0.0102	-0.0034	0.0076	-0.2035	0.255	-0.7981	0.4248	0	0.1503	0.0826	0.9804	0.0102	0.0009	0.0075
Acetate	27005778	metabolites	European	Caution: using this data may yield results outside bounds due to relative low Z score of the SNP heritability of the trait SNPs from the MHC (chr6 26M~34M) region was removed for this traits	Ldhub	-0.299	0.3568	-0.8381	0.402	0	0.0332	0.0483	1.0045	0.0103	0.006	0.008	-0.1578	0.2801	-0.5635	0.5731	0	0.033	0.0484	1.0046	0.0103	0.0039	0.0074	0.3327	0.6239	0.5333	0.5938	0	0.0334	0.0483	1.0045	0.0103	-0.0121	0.0069
Acetoacetate	27005778	metabolites	European	Caution: using this data may yield results outside bounds due to relative low Z score of the SNP heritability of the trait SNPs from the MHC (chr6 26M~34M) region was removed for this traits	Ldhub	0.0998	0.1154	0.8642	0.3875	0	0.118	0.0778	0.9736	0.0112	0.0059	0.0081	-0.2756	0.1508	-1.8274	0.0676	0	0.1182	0.078	0.9736	0.0112	0.0079	0.0077	-0.285	0.2259	-1.2616	0.2071	0	0.118	0.0778	0.9736	0.0111	0.0087	0.0075
Adiponectin	22479202	cardiometabolic	Mixed	Caution: using this data may yield less robust results due to minor departure of the LD structure SNPs from the MHC (chr6 26M~34M) region was removed for this traits	Ldhub	-0.2754	0.1854	-1.485	0.1375	0	0.0467	0.0403	1.0304	0.0126	0.0095	0.0091	0.2108	0.2227	0.9466	0.3438	0	0.0468	0.0403	1.0303	0.0125	-0.0125	0.0094	-0.1671	0.2993	-0.5582	0.5767	0	0.047	0.0402	1.0303	0.0125	0.0002	0.0081
Age at first live birth	0	ukbb	European	SNPs from the MHC (chr6 26M~34M) region was removed for this traits	Ldhub	-0.5245	0.0499	-10.5094	7.8193e-26	1	0.1134	0.0115	1.0623	0.0125	-0.1482	0.0108	0.2416	0.064	3.7735	0.0002	0	0.1133	0.0115	1.0624	0.0125	0.0461	0.0086	-0.3	0.1009	-2.9739	0.0029	0	0.1134	0.0115	1.0623	0.0125	0.0232	0.0087
Age at last live birth	0	ukbb	European	SNPs from the MHC (chr6 26M~34M) region was removed for this traits	Ldhub	-0.4788	0.0652	-7.339	2.1512e-13	1	0.0652	0.0096	1.0189	0.0113	-0.124	0.01	0.314	0.079	3.9744	7.0544e-05	1	0.0652	0.0097	1.0189	0.0113	0.0141	0.0082	-0.2854	0.1281	-2.2281	0.0259	0	0.0651	0.0097	1.019	0.0114	0.0071	0.0084
Age at Menarche	25231870	reproductive	European	SNPs from the MHC (chr6 26M~34M) region was removed for this traits	Ldhub	-0.0394	0.0498	-0.7921	0.4283	0	0.1153	0.0115	1.0144	0.0123	-0.0064	0.0099	0.0521	0.0605	0.8623	0.3885	0	0.1155	0.0115	1.0142	0.0124	-0.0069	0.0084	-0.0016	0.0908	-0.0181	0.9856	0	0.1153	0.0115	1.0144	0.0124	-0.0037	0.0084
Age at Menopause	26414677	reproductive	European	SNPs from the MHC (chr6 26M~34M) region was removed for this traits	Ldhub	-0.1797	0.0878	-2.0467	0.0407	0	0.0687	0.0218	1.0044	0.0156	0.009	0.0096	0.0563	0.1035	0.5436	0.5868	0	0.0685	0.0217	1.0046	0.0156	-0.0018	0.0087	-0.185	0.1621	-1.1417	0.2536	0	0.0685	0.0218	1.0045	0.0156	0.0032	0.0081
Age completed full time education	0	ukbb	European	SNPs from the MHC (chr6 26M~34M) region was removed for this traits	Ldhub	-0.5092	0.052	-9.7842	1.3158e-22	1	0.0485	0.0067	1.0853	0.0127	-0.1557	0.0091	0.4246	0.0736	5.7671	8.0626e-09	1	0.0485	0.0067	1.0854	0.0128	0.1146	0.009	-0.5528	0.1111	-4.9762	6.4843e-07	1	0.0485	0.0067	1.0854	0.0128	0.0051	0.0071
Age of first birth	27798627	reproductive	European	SNPs from the MHC (chr6 26M~34M) region was removed for this traits	Ldhub	-0.4631	0.0573	-8.0816	6.393e-16	1	0.043	0.0055	0.9641	0.0107	-0.0422	0.0076	0.2697	0.074	3.6448	0.0003	0	0.043	0.0055	0.9642	0.0107	0.006	0.0076	-0.2531	0.1135	-2.23	0.0257	0	0.043	0.0055	0.9641	0.0108	0.0047	0.0073
Age of smoking initiation	20418890	smoking_behaviour	European	SNPs from the MHC (chr6 26M~34M) region was removed for this traits	Ldhub	-0.4305	0.1767	-2.4366	0.0148	0	0.0714	0.0443	0.9967	0.0094	0.0092	0.0082	-0.0241	0.1506	-0.1602	0.8728	0	0.071	0.0444	0.9967	0.0094	-0.0021	0.0075	-0.2382	0.2384	-0.9992	0.3177	0	0.0711	0.0445	0.9967	0.0095	0.0004	0.0076
Age started oral contraceptive pill	0	ukbb	European	SNPs from the MHC (chr6 26M~34M) region was removed for this traits	Ldhub	-0.4376	0.0827	-5.2931	1.2028e-07	1	0.0352	0.0081	1.0151	0.0109	-0.0367	0.0088	0.1487	0.0939	1.5827	0.1135	0	0.0352	0.008	1.015	0.0109	0.014	0.0081	-0.251	0.1499	-1.6748	0.094	0	0.0351	0.0081	1.0153	0.0109	0.0053	0.0076
Age when periods started (menarche)	0	ukbb	European	SNPs from the MHC (chr6 26M~34M) region was removed for this traits	Ldhub	-0.0722	0.0451	-1.6011	0.1093	0	0.1355	0.0108	1.0384	0.0129	-0.0142	0.0096	0.0624	0.0579	1.078	0.2811	0	0.1355	0.0108	1.0383	0.013	-0.0033	0.0098	-0.0655	0.0743	-0.8817	0.3779	0	0.1356	0.0108	1.0383	0.0129	0.0097	0.0087
Alanine	27005778	metabolites	European	SNPs from the MHC (chr6 26M~34M) region was removed for this traits	Ldhub	-0.0471	0.123	-0.3833	0.7015	0	0.0769	0.0521	1.0173	0.0112	0.0112	0.0086	0.074	0.1583	0.4678	0.6399	0	0.0779	0.0521	1.0171	0.0112	0.0022	0.0081	0.4058	0.251	1.6165	0.106	0	0.0766	0.052	1.0173	0.0112	-0.0101	0.007
Alcohol drinker status: Never	0	ukbb	European	SNPs from the MHC (chr6 26M~34M) region was removed for this traits	Ldhub	0.0527	0.1412	0.373	0.7092	0	0.005	0.0036	1.0292	0.0117	0.0017	0.0087	-0.2716	0.196	-1.3856	0.1659	0	0.005	0.0035	1.0292	0.0116	-0.0218	0.0088	-0.0878	0.2626	-0.3346	0.738	0	0.005	0.0035	1.0293	0.0117	-0.0094	0.0084
Alcohol drinker status: Previous	0	ukbb	European	SNPs from the MHC (chr6 26M~34M) region was removed for this traits	Ldhub	0.1659	0.1135	1.4607	0.1441	0	0.0078	0.0034	1.0179	0.0102	0.0415	0.0087	-0.3127	0.122	-2.562	0.0104	0	0.0077	0.0035	1.0181	0.0103	-0.0025	0.0081	-0.1123	0.227	-0.4947	0.6208	0	0.0077	0.0034	1.0181	0.0102	-0.0353	0.0087
Alcohol intake frequency.	0	ukbb	European	SNPs from the MHC (chr6 26M~34M) region was removed for this traits	Ldhub	0.3129	0.0517	6.0509	1.4402e-09	1	0.0421	0.0041	1.1009	0.0119	0.1248	0.009	-0.2439	0.0653	-3.7351	0.0002	0	0.0421	0.0041	1.1009	0.012	-0.0699	0.0091	0.1584	0.1064	1.4888	0.1365	0	0.042	0.0041	1.101	0.012	-0.0337	0.0089
Alcohol intake versus 10 years previously	0	ukbb	European	SNPs from the MHC (chr6 26M~34M) region was removed for this traits	Ldhub	0.4322	0.0672	6.43	1.2763e-10	1	0.0222	0.004	1.0376	0.0111	0.1165	0.0084	-0.1565	0.0854	-1.8314	0.067	0	0.0221	0.004	1.0377	0.0111	-0.0565	0.0079	0.3621	0.1296	2.7933	0.0052	0	0.0222	0.004	1.0375	0.0111	-0.0252	0.0085
Alcohol usually taken with meals	0	ukbb	European	SNPs from the MHC (chr6 26M~34M) region was removed for this traits	Ldhub	-0.4564	0.0589	-7.7449	9.5622e-15	1	0.0531	0.0075	1.0894	0.0127	-0.1721	0.0096	0.2915	0.0764	3.8153	0.0001	0	0.0531	0.0075	1.0895	0.0128	0.1211	0.0085	-0.322	0.1216	-2.6492	0.0081	0	0.0531	0.0075	1.0894	0.0128	0.0289	0.0084
Amyotrophic lateral sclerosis	27455348	neurological	European	Caution: using this data may yield results outside bounds due to relative low Z score of the SNP heritability of the trait SNPs from the MHC (chr6 26M~34M) region was removed for this traits	Ldhub	0.068	0.133	0.5109	0.6094	0	0.0461	0.0282	0.9784	0.0094	-0.0009	0.0079	0.1132	0.1545	0.7323	0.464	0	0.0466	0.0281	0.9783	0.0094	-0.0093	0.0084	0.6269	0.3248	1.9303	0.0536	0	0.0462	0.0282	0.9785	0.0094	-0.0114	0.0068
Anorexia Nervosa	24514567	psychiatric	European	SNPs from the MHC (chr6 26M~34M) region was removed for this traits	Ldhub	-0.0419	0.0433	-0.9691	0.3325	0	0.8277	0.0673	0.8184	0.0108	-0.0066	0.0089	0.0284	0.0516	0.5509	0.5817	0	0.8284	0.0671	0.8182	0.0108	-0.0131	0.0086	-0.1368	0.078	-1.7533	0.0795	0	0.8281	0.0669	0.8183	0.0108	0.0107	0.0081
Apolipoprotein A-I	27005778	metabolites	European	SNPs from the MHC (chr6 26M~34M) region was removed for this traits	Ldhub	-0.1037	0.1096	-0.9464	0.344	0	0.1468	0.0594	0.9929	0.0101	0.0054	0.0084	-0.1099	0.1284	-0.8564	0.3918	0	0.1461	0.0598	0.993	0.0102	0.0097	0.0077	-0.1109	0.2036	-0.5448	0.5859	0	0.1468	0.0595	0.993	0.0101	0.0057	0.008
Arm fat mass (left)	0	ukbb	European	SNPs from the MHC (chr6 26M~34M) region was removed for this traits	Ldhub	0.4206	0.0306	13.754	4.8215e-43	1	0.1454	0.0081	1.1421	0.0181	0.207	0.0114	0.0537	0.0471	1.1385	0.2549	0	0.1454	0.0081	1.1423	0.018	0.0542	0.0105	0.3355	0.0641	5.2334	1.6643e-07	1	0.1454	0.0081	1.1422	0.0179	0.0553	0.0101
Arm fat mass (right)	0	ukbb	European	SNPs from the MHC (chr6 26M~34M) region was removed for this traits	Ldhub	0.4248	0.0311	13.6424	2.2413e-42	1	0.1437	0.0081	1.1452	0.0178	0.2069	0.0116	0.0422	0.0471	0.897	0.3697	0	0.1437	0.008	1.1454	0.0177	0.0542	0.0103	0.3214	0.0642	5.0069	5.5307e-07	1	0.1437	0.008	1.1453	0.0176	0.058	0.01
Arm fat percentage (left)	0	ukbb	European	SNPs from the MHC (chr6 26M~34M) region was removed for this traits	Ldhub	0.4374	0.0295	14.8182	1.1174e-49	1	0.1441	0.0075	1.1308	0.0165	0.2188	0.0108	0.0299	0.0474	0.6311	0.528	0	0.1441	0.0075	1.1308	0.0165	0.0469	0.0107	0.2976	0.0611	4.8701	1.1156e-06	1	0.1441	0.0074	1.1308	0.0164	0.0403	0.0095
Arm fat percentage (right)	0	ukbb	European	SNPs from the MHC (chr6 26M~34M) region was removed for this traits	Ldhub	0.4345	0.0303	14.3292	1.4382e-46	1	0.1396	0.0072	1.1372	0.0164	0.2197	0.0109	0.0244	0.0476	0.5133	0.6078	0	0.1396	0.0072	1.1373	0.0163	0.0438	0.0105	0.2786	0.061	4.5636	5.0275e-06	1	0.1396	0.0072	1.1372	0.0163	0.0477	0.0094
Arm fat-free mass (left)	0	ukbb	European	SNPs from the MHC (chr6 26M~34M) region was removed for this traits	Ldhub	0.1814	0.0383	4.7333	2.2085e-06	1	0.1622	0.0108	1.1977	0.0251	0.0776	0.0123	0.0908	0.0415	2.1875	0.0287	0	0.1621	0.0107	1.198	0.0252	0.0531	0.0105	0.2577	0.0706	3.6515	0.0003	0	0.1621	0.0108	1.198	0.0252	0.0684	0.0118
Arm fat-free mass (right)	0	ukbb	European	SNPs from the MHC (chr6 26M~34M) region was removed for this traits	Ldhub	0.1651	0.0376	4.3862	1.1533e-05	1	0.1661	0.011	1.187	0.0263	0.0656	0.0119	0.0891	0.0413	2.1543	0.0312	0	0.1661	0.011	1.1873	0.0264	0.0556	0.0106	0.2604	0.0693	3.7557	0.0002	0	0.166	0.011	1.1874	0.0264	0.0647	0.0115
Arm predicted mass (left)	0	ukbb	European	SNPs from the MHC (chr6 26M~34M) region was removed for this traits	Ldhub	0.1804	0.0388	4.6448	3.4046e-06	1	0.1612	0.0108	1.1997	0.0254	0.0802	0.0123	0.0897	0.0415	2.1639	0.0305	0	0.1612	0.0108	1.2	0.0255	0.0536	0.0103	0.2556	0.0703	3.6362	0.0003	0	0.1612	0.0108	1.2	0.0255	0.0696	0.0116
Arm predicted mass (right)	0	ukbb	European	SNPs from the MHC (chr6 26M~34M) region was removed for this traits	Ldhub	0.1647	0.038	4.3315	1.4808e-05	1	0.1654	0.0109	1.1892	0.0259	0.0671	0.012	0.088	0.0414	2.125	0.0336	0	0.1653	0.0109	1.1894	0.026	0.0567	0.0107	0.2723	0.0697	3.9099	9.2345e-05	0	0.1653	0.0109	1.1895	0.026	0.0624	0.0116
Autism spectrum disorder	0	psychiatric	European	SNPs from the MHC (chr6 26M~34M) region was removed for this traits	Ldhub	-0.1116	0.081	-1.3777	0.1683	0	0.3685	0.0947	0.9454	0.0091	0.0025	0.0076	0.1813	0.1057	1.7152	0.0863	0	0.3683	0.095	0.9455	0.0092	-0.0074	0.0068	-0.3013	0.1758	-1.7143	0.0865	0	0.3695	0.0944	0.9454	0.0091	0.0017	0.0076
Average number of double bonds in a fatty acid chain	27005778	metabolites	European	SNPs from the MHC (chr6 26M~34M) region was removed for this traits	Ldhub	-0.4606	0.2422	-1.9022	0.0571	0	0.087	0.0717	1.0086	0.0112	0.0054	0.0075	0.0716	0.1726	0.415	0.6781	0	0.0873	0.0717	1.0086	0.0112	0.0015	0.007	-0.5617	0.3703	-1.517	0.1293	0	0.0868	0.0717	1.0086	0.0112	0.0058	0.008
Average weekly beer plus cider intake	0	ukbb	European	SNPs from the MHC (chr6 26M~34M) region was removed for this traits	Ldhub	0.3642	0.0775	4.6991	2.6128e-06	1	0.0268	0.0059	1.0888	0.0117	0.1097	0.0098	-0.3285	0.0973	-3.3757	0.0007	0	0.0268	0.0059	1.0888	0.0117	-0.0949	0.0097	0.3148	0.133	2.3668	0.0179	0	0.0269	0.0059	1.0888	0.0117	-0.0056	0.008
Average weekly champagne plus white wine intake	0	ukbb	European	SNPs from the MHC (chr6 26M~34M) region was removed for this traits	Ldhub	-0.2775	0.1256	-2.2091	0.0272	0	0.0106	0.0054	1.0556	0.0116	-0.0964	0.0094	0.516	0.2016	2.5599	0.0105	0	0.0106	0.0054	1.0556	0.0116	0.0774	0.0093	-0.1524	0.2078	-0.7335	0.4633	0	0.0106	0.0054	1.0556	0.0116	0.008	0.008
Average weekly fortified wine intake	0	ukbb	European	SNPs from the MHC (chr6 26M~34M) region was removed for this traits	Ldhub	-0.358	0.1542	-2.3214	0.0203	0	0.0099	0.0049	1.0164	0.0105	-0.0386	0.0091	-0.045	0.1522	-0.296	0.7672	0	0.0099	0.0049	1.0164	0.0105	0.0376	0.0087	-0.2416	0.2015	-1.1989	0.2306	0	0.0099	0.0049	1.0163	0.0105	-0.0134	0.0074
Average weekly intake of other alcoholic drinks	0	ukbb	European	SNPs from the MHC (chr6 26M~34M) region was removed for this traits	Ldhub	-0.0946	0.1765	-0.536	0.592	0	0.0134	0.0138	1.0086	0.0108	0.037	0.0083	0.09	0.2006	0.4486	0.6537	0	0.0132	0.0136	1.0086	0.0107	-0.0071	0.0079	0.0433	0.2838	0.1526	0.8787	0	0.0132	0.0137	1.0086	0.0108	-0.0044	0.0085
Average weekly red wine intake	0	ukbb	European	SNPs from the MHC (chr6 26M~34M) region was removed for this traits	Ldhub	-0.52	0.0676	-7.6957	1.4069e-14	1	0.0288	0.0058	1.0378	0.0126	-0.1232	0.009	0.3102	0.08	3.8785	0.0001	0	0.0288	0.0058	1.0379	0.0126	0.1187	0.0086	-0.418	0.128	-3.2669	0.0011	0	0.0287	0.0058	1.0378	0.0126	0.0052	0.0082
Average weekly spirits intake	0	ukbb	European	SNPs from the MHC (chr6 26M~34M) region was removed for this traits	Ldhub	0.4805	0.1052	4.5659	4.9735e-06	1	0.0158	0.0049	1.0341	0.0109	0.0429	0.0084	-0.1191	0.1103	-1.0799	0.2802	0	0.0159	0.0049	1.034	0.0108	0.0286	0.0081	0.5524	0.1934	2.8572	0.0043	0	0.0158	0.0049	1.034	0.0108	0.0046	0.0075
Back pain for 3+ months	0	ukbb	European	SNPs from the MHC (chr6 26M~34M) region was removed for this traits	Ldhub	0.2568	0.1372	1.8715	0.0613	0	0.0226	0.0138	0.9984	0.0107	0.023	0.0084	-0.2277	0.1664	-1.3689	0.171	0	0.0227	0.0138	0.9984	0.0106	0.0019	0.0078	0.1591	0.2144	0.742	0.4581	0	0.0227	0.0139	0.9983	0.0106	0.0023	0.007
Basal metabolic rate	0	ukbb	European	SNPs from the MHC (chr6 26M~34M) region was removed for this traits	Ldhub	0.1772	0.037	4.793	1.6433e-06	1	0.177	0.0112	1.2057	0.026	0.0756	0.0123	0.0892	0.0411	2.1702	0.03	0	0.1769	0.0111	1.206	0.0261	0.0685	0.0107	0.2285	0.0692	3.3033	0.001	0	0.1769	0.0111	1.206	0.0261	0.0497	0.012
Bilateral oophorectomy (both ovaries removed)	0	ukbb	European	SNPs from the MHC (chr6 26M~34M) region was removed for this traits	Ldhub	0.464	0.2228	2.0823	0.0373	0	0.0086	0.0066	1.0323	0.0109	0.0229	0.009	-0.0426	0.1549	-0.2749	0.7834	0	0.0086	0.0065	1.0324	0.0109	0.0018	0.0079	0.4424	0.34	1.3012	0.1932	0	0.0087	0.0066	1.0323	0.0109	-0.0047	0.0081
Bipolar disorder	21926972	psychiatric	European	SNPs from the MHC (chr6 26M~34M) region was removed for this traits	Ldhub	-0.2745	0.0883	-3.1082	0.0019	0	0.2493	0.0796	1.0314	0.0112	0.0029	0.009	0.0774	0.1111	0.6967	0.486	0	0.2489	0.0798	1.0314	0.0112	0.0032	0.0089	-0.0129	0.1812	-0.0713	0.9432	0	0.2485	0.0798	1.0313	0.0111	-0.0027	0.0086
Birth weight	27680694	anthropometric	European	SNPs from the MHC (chr6 26M~34M) region was removed for this traits	Ldhub	-0.1664	0.0537	-3.0999	0.0019	0	0.0863	0.0112	1.0244	0.0106	-0.0065	0.0085	0.0688	0.0619	1.1127	0.2658	0	0.0824	0.0088	1.0419	0.0119	0.0167	0.0087	-0.0447	0.103	-0.4337	0.6645	0	0.0863	0.0112	1.0244	0.0105	0.0027	0.0073
Birth weight	0	ukbb	European	SNPs from the MHC (chr6 26M~34M) region was removed for this traits	Ldhub	-0.1555	0.0517	-3.0058	0.0026	0	0.0825	0.0088	1.0419	0.012	-0.014	0.0094	0.0688	0.0619	1.1127	0.2658	0	0.0824	0.0088	1.0419	0.0119	0.0167	0.0087	-0.0447	0.103	-0.4337	0.6645	0	0.0863	0.0112	1.0244	0.0105	0.0027	0.0073
Birth weight of first child	0	ukbb	European	SNPs from the MHC (chr6 26M~34M) region was removed for this traits	Ldhub	-0.1162	0.0534	-2.1766	0.0295	0	0.0742	0.0103	1.0325	0.0126	-0.0223	0.0083	-0.0891	0.0773	-1.1536	0.2487	0	0.0742	0.0104	1.0326	0.0126	0.0335	0.0092	-0.0824	0.1106	-0.7451	0.4562	0	0.0742	0.0103	1.0326	0.0127	0.0237	0.0078
Blood clot_ DVT_ bronchitis_ emphysema_ asthma_ rhinitis_ eczema_ allergy diagnosed by doctor: Asthma	0	ukbb	European	SNPs from the MHC (chr6 26M~34M) region was removed for this traits	Ldhub	0.1932	0.0581	3.3247	0.0009	0	0.0332	0.0053	1.0417	0.0147	-0.0096	0.0088	0.1017	0.0732	1.3893	0.1647	0	0.0332	0.0053	1.0417	0.0147	0.013	0.0089	-0.0639	0.0924	-0.6913	0.4894	0	0.0333	0.0053	1.0416	0.0147	-0.0058	0.0073
Blood clot_ DVT_ bronchitis_ emphysema_ asthma_ rhinitis_ eczema_ allergy diagnosed by doctor: Blood clot in the leg (DVT)	0	ukbb	European	SNPs from the MHC (chr6 26M~34M) region was removed for this traits	Ldhub	0.1631	0.1374	1.1865	0.2354	0	0.0063	0.0039	1.0232	0.0119	0.0302	0.0089	-0.0461	0.1449	-0.3184	0.7502	0	0.0063	0.0039	1.0232	0.0119	-0.0054	0.0075	0.2058	0.2067	0.9956	0.3194	0	0.0063	0.0039	1.023	0.0119	-0.0056	0.0075
Blood clot_ DVT_ bronchitis_ emphysema_ asthma_ rhinitis_ eczema_ allergy diagnosed by doctor: Blood clot in the lung	0	ukbb	European	SNPs from the MHC (chr6 26M~34M) region was removed for this traits	Ldhub	0.0504	0.1255	0.4013	0.6882	0	0.0064	0.003	1.0022	0.0104	0.0309	0.0095	-0.1285	0.1428	-0.8996	0.3683	0	0.0063	0.003	1.0024	0.0104	0.0068	0.0082	0.3902	0.2131	1.8312	0.0671	0	0.0063	0.003	1.0023	0.0104	-0.0093	0.0076
Blood clot_ DVT_ bronchitis_ emphysema_ asthma_ rhinitis_ eczema_ allergy diagnosed by doctor: Emphysema/chronic bronchitis	0	ukbb	European	SNPs from the MHC (chr6 26M~34M) region was removed for this traits	Ldhub	0.2253	0.0831	2.7107	0.0067	0	0.0144	0.0034	0.9733	0.0108	0.0514	0.0083	-0.0381	0.0972	-0.3919	0.6951	0	0.0144	0.0034	0.9732	0.0109	-0.016	0.0078	-0.0699	0.146	-0.4792	0.6318	0	0.0143	0.0034	0.9733	0.0108	-0.012	0.0077
Blood clot_ DVT_ bronchitis_ emphysema_ asthma_ rhinitis_ eczema_ allergy diagnosed by doctor: Hayfever_ allergic rhinitis or eczema	0	ukbb	European	SNPs from the MHC (chr6 26M~34M) region was removed for this traits	Ldhub	-0.1086	0.0548	-1.9817	0.0475	0	0.0445	0.0072	1.0672	0.0156	-0.0466	0.0093	0.0887	0.0644	1.3766	0.1686	0	0.0445	0.0072	1.0671	0.0155	0.0366	0.0096	-0.1728	0.0928	-1.8621	0.0626	0	0.0445	0.0072	1.0671	0.0156	-0.024	0.0081
Blood clot_ DVT_ bronchitis_ emphysema_ asthma_ rhinitis_ eczema_ allergy diagnosed by doctor: None of the above	0	ukbb	European	SNPs from the MHC (chr6 26M~34M) region was removed for this traits	Ldhub	-0.0302	0.0507	-0.595	0.5518	0	0.0464	0.007	1.066	0.0172	0.0201	0.0093	-0.0835	0.0615	-1.3582	0.1744	0	0.0464	0.007	1.0659	0.0172	-0.0263	0.0089	0.1432	0.0816	1.755	0.0793	0	0.0465	0.007	1.0659	0.0172	0.0217	0.0078
Body fat	26833246	anthropometric	Mixed	Caution: using this data may yield less robust results due to minor departure of the LD structure SNPs from the MHC (chr6 26M~34M) region was removed for this traits	Ldhub	0.4489	0.1044	4.2991	1.7147e-05	1	0.0472	0.0129	0.9229	0.0089	0.0114	0.0088	0.079	0.1058	0.7464	0.4555	0	0.0472	0.0129	0.9228	0.0088	-0.0122	0.0076	0.3078	0.1802	1.7076	0.0877	0	0.0472	0.013	0.9229	0.0089	-0.0057	0.0081
Body fat percentage	0	ukbb	European	SNPs from the MHC (chr6 26M~34M) region was removed for this traits	Ldhub	0.4527	0.0291	15.5634	1.291e-54	1	0.1416	0.0074	1.1451	0.0168	0.2432	0.0111	0.0124	0.0469	0.2636	0.7921	0	0.1416	0.0073	1.1451	0.0168	0.0384	0.0104	0.3056	0.0613	4.981	6.3242e-07	1	0.1415	0.0073	1.1451	0.0168	0.0642	0.0095
Body mass index	20935630	anthropometric	European	SNPs from the MHC (chr6 26M~34M) region was removed for this traits	Ldhub	0.3112	0.0539	5.7731	7.7814e-09	1	0.124	0.0112	1.0322	0.013	0.0026	0.0093	0.0357	0.0615	0.5808	0.5614	0	0.124	0.0112	1.0323	0.0131	-0.0084	0.0088	0.3101	0.0876	3.5378	0.0004	0	0.1239	0.0112	1.0323	0.0131	-0.01	0.0081
Body mass index (BMI)	0	ukbb	European	SNPs from the MHC (chr6 26M~34M) region was removed for this traits	Ldhub	0.4555	0.0304	15.005	6.8139e-51	1	0.1558	0.0083	1.1521	0.0192	0.2158	0.0118	0.0268	0.0458	0.5863	0.5577	0	0.1558	0.0083	1.1522	0.0191	0.0371	0.0105	0.3603	0.0614	5.8676	4.4223e-09	1	0.1558	0.0083	1.1521	0.0191	0.0673	0.0102
Breastfed as a baby	0	ukbb	European	SNPs from the MHC (chr6 26M~34M) region was removed for this traits	Ldhub	-0.3863	0.0794	-4.8648	1.1456e-06	1	0.0219	0.0044	1.0176	0.0098	-0.0528	0.0091	0.3406	0.0873	3.8989	9.6643e-05	0	0.022	0.0044	1.0174	0.0097	0.0456	0.0078	-0.219	0.132	-1.6593	0.097	0	0.0219	0.0044	1.0174	0.0097	0.0179	0.0078
Cancer code_ self-reported: basal cell carcinoma	0	ukbb	European	SNPs from the MHC (chr6 26M~34M) region was removed for this traits	Ldhub	-0.2884	0.4021	-0.7173	0.4732	0	0.0015	0.003	1.0165	0.0107	-0.014	0.0084	0.4028	0.4918	0.819	0.4128	0	0.0015	0.003	1.0165	0.0107	0.0129	0.008	-0.1545	0.4559	-0.3389	0.7347	0	0.0015	0.003	1.0165	0.0107	-0.0027	0.008
Cancer code_ self-reported: breast cancer	0	ukbb	European	SNPs from the MHC (chr6 26M~34M) region was removed for this traits	Ldhub	-0.1776	0.0953	-1.8641	0.0623	0	0.0114	0.0044	0.9981	0.0116	0.0185	0.0091	0.0773	0.112	0.6901	0.4901	0	0.0113	0.0044	0.9981	0.0116	0.0111	0.0076	-0.0935	0.1684	-0.5549	0.579	0	0.0114	0.0044	0.998	0.0116	0.0132	0.0079
Cancer code_ self-reported: prostate cancer	0	ukbb	European	SNPs from the MHC (chr6 26M~34M) region was removed for this traits	Ldhub	0.0594	0.1338	0.4436	0.6573	0	0.005	0.0031	1.0158	0.0104	-0.012	0.009	0.061	0.1635	0.3729	0.7093	0	0.005	0.0031	1.0159	0.0103	0.0162	0.0075	-0.1778	0.2412	-0.7373	0.461	0	0.005	0.003	1.0158	0.0103	0.0179	0.0075
Cancer code_ self-reported: small intestine/small bowel cancer	0	ukbb	European	SNPs from the MHC (chr6 26M~34M) region was removed for this traits	Ldhub	-0.4684	1.6313	-0.2871	0.774	0	0.0007	0.0028	0.9943	0.0099	0.0205	0.0085	-0.0283	0.4992	-0.0567	0.9548	0	0.0007	0.0028	0.9942	0.0099	-0.0013	0.0086	1.2086	5.6312	0.2146	0.8301	0	0.0007	0.0028	0.9943	0.0098	-0.0159	0.0073
Cancer code_ self-reported: squamous cell carcinoma	0	ukbb	European	SNPs from the MHC (chr6 26M~34M) region was removed for this traits	Ldhub	-0.2572	0.2049	-1.2554	0.2093	0	0.0037	0.0032	0.9914	0.0105	0.0001	0.0092	0.3608	0.2854	1.2644	0.2061	0	0.0037	0.0032	0.9914	0.0105	-0.0049	0.008	0.0132	0.2806	0.0472	0.9624	0	0.0037	0.0032	0.9914	0.0105	0.0034	0.0078
Cancer diagnosed by doctor	0	ukbb	European	SNPs from the MHC (chr6 26M~34M) region was removed for this traits	Ldhub	-0.1933	0.2147	-0.9005	0.3679	0	0.003	0.0036	1.0149	0.0105	0.0173	0.0088	0.2284	0.2643	0.8642	0.3875	0	0.003	0.0036	1.015	0.0106	0.0109	0.0076	0.0558	0.3041	0.1835	0.8544	0	0.003	0.0036	1.0149	0.0105	0.0126	0.0074
Celiac disease	20190752	autoimmune	European	SNPs from the MHC (chr6 26M~34M) region was removed for this traits	Ldhub	-0.1855	0.1324	-1.401	0.1612	0	0.3392	0.1285	1.0529	0.023	0.0249	0.0195	-0.2164	0.1479	-1.4637	0.1433	0	0.3397	0.1277	1.0529	0.0232	0.0217	0.0152	-0.0756	0.2212	-0.3419	0.7324	0	0.3365	0.1285	1.0533	0.023	-0.0078	0.0174
Chest pain or discomfort	0	ukbb	European	SNPs from the MHC (chr6 26M~34M) region was removed for this traits	Ldhub	0.2497	0.0809	3.0845	0.002	0	0.0158	0.0037	1.0305	0.0107	0.0552	0.0086	-0.0745	0.0883	-0.8438	0.3988	0	0.0159	0.0037	1.0303	0.0107	0.0091	0.0074	-0.3003	0.1473	-2.0397	0.0414	0	0.0159	0.0037	1.0303	0.0106	-0.0011	0.0078
Chest pain or discomfort walking normally	0	ukbb	European	SNPs from the MHC (chr6 26M~34M) region was removed for this traits	Ldhub	0.501	0.1276	3.9265	8.62e-05	0	0.0535	0.0218	1.0083	0.011	0.0573	0.0081	-0.2328	0.1234	-1.8868	0.0592	0	0.0536	0.0218	1.0083	0.011	-0.026	0.0076	0.4079	0.22	1.8539	0.0637	0	0.0535	0.0218	1.0082	0.011	-0.0227	0.0071
Child birth length	25281659	anthropometric	European	SNPs from the MHC (chr6 26M~34M) region was removed for this traits	Ldhub	-0.1075	0.0919	-1.1708	0.2417	0	0.2018	0.0606	0.986	0.014	-0.0008	0.0113	-0.0459	0.1083	-0.4236	0.6719	0	0.2013	0.0607	0.9859	0.014	0.0049	0.0103	0.12	0.1668	0.7195	0.4718	0	0.2013	0.0603	0.986	0.014	-0.0031	0.0095
Child birth weight	23202124	anthropometric	European	SNPs from the MHC (chr6 26M~34M) region was removed for this traits	Ldhub	-0.1828	0.1012	-1.806	0.0709	0	0.0994	0.0365	1.0084	0.0093	0.0038	0.0081	0.3255	0.1309	2.4859	0.0129	0	0.099	0.0366	1.0086	0.0093	-0.0078	0.0075	-0.2254	0.1813	-1.243	0.2139	0	0.0989	0.0367	1.0086	0.0093	0.0096	0.0075
Childhood IQ	23358156	education	European	SNPs from the MHC (chr6 26M~34M) region was removed for this traits	Ldhub	-0.4729	0.2739	-1.7265	0.0842	0	0.1166	0.0933	1.0053	0.0139	-0.0005	0.0115	0.5686	0.2828	2.0107	0.0444	0	0.1177	0.0928	1.005	0.0138	0.0096	0.0118	-0.0032	0.2882	-0.0111	0.9912	0	0.1179	0.0927	1.005	0.0138	-0.0256	0.0102
Childhood obesity	22484627	anthropometric	European	SNPs from the MHC (chr6 26M~34M) region was removed for this traits	Ldhub	0.2172	0.0875	2.4804	0.0131	0	0.2594	0.0741	0.9313	0.01	-0.0035	0.0086	0.1796	0.1067	1.683	0.0924	0	0.259	0.0741	0.9315	0.01	-0.0152	0.0084	0.256	0.1626	1.5744	0.1154	0	0.2599	0.0744	0.9313	0.0099	0.0047	0.007
Cholesterol esters in large HDL	27005778	metabolites	European	SNPs from the MHC (chr6 26M~34M) region was removed for this traits	Ldhub	-0.2034	0.0895	-2.2713	0.0231	0	0.2374	0.0626	0.9808	0.0111	0.0028	0.0083	-0.0126	0.0991	-0.1276	0.8985	0	0.2369	0.0627	0.9809	0.0112	0.0048	0.0078	0.0538	0.1548	0.3473	0.7284	0	0.2379	0.0627	0.9807	0.0111	0.0067	0.0075
Cholesterol esters in large VLDL	27005778	metabolites	European	SNPs from the MHC (chr6 26M~34M) region was removed for this traits	Ldhub	0.1984	0.0863	2.2996	0.0215	0	0.2338	0.0764	0.9717	0.0112	0.002	0.0084	-0.0939	0.0952	-0.9859	0.3242	0	0.2332	0.0763	0.9719	0.0111	0.0089	0.0081	-0.0531	0.1534	-0.3458	0.7295	0	0.2341	0.0763	0.9718	0.0111	-0.0014	0.007
Cholesterol esters in medium HDL	27005778	metabolites	European	Caution: using this data may yield results outside bounds due to relative low Z score of the SNP heritability of the trait SNPs from the MHC (chr6 26M~34M) region was removed for this traits	Ldhub	-0.1723	0.13	-1.3252	0.1851	0	0.1287	0.0661	0.9937	0.0118	0.0015	0.0083	-0.0571	0.1376	-0.4151	0.6781	0	0.1287	0.0661	0.9937	0.0118	0.0015	0.0076	-0.193	0.2122	-0.9098	0.3629	0	0.1291	0.0663	0.9937	0.0118	0.009	0.0072
Cholesterol esters in medium VLDL	27005778	metabolites	European	SNPs from the MHC (chr6 26M~34M) region was removed for this traits	Ldhub	0.1462	0.1096	1.3333	0.1824	0	0.1602	0.0744	0.9773	0.0114	0.0071	0.008	-0.0026	0.1157	-0.0223	0.9822	0	0.1593	0.0744	0.9774	0.0114	0.0032	0.0076	-0.1956	0.1756	-1.1142	0.2652	0	0.1605	0.0744	0.9773	0.0115	0.0018	0.0065
Chronic Kidney Disease	26831199	kidney	Mixed	Caution: using this data may yield less robust results due to minor departure of the LD structure SNPs from the MHC (chr6 26M~34M) region was removed for this traits	Ldhub	0.2908	0.2486	1.1695	0.2422	0	0.0098	0.0113	1.0828	0.0142	0.0008	0.0117	-0.172	0.2495	-0.6893	0.4906	0	0.0098	0.0113	1.0829	0.0141	0.0027	0.0107	-0.0803	0.3298	-0.2434	0.8077	0	0.01	0.0113	1.0826	0.0142	0.0026	0.0106
Chronotype	27494321	sleeping	European	SNPs from the MHC (chr6 26M~34M) region was removed for this traits	Ldhub	-0.0036	0.0636	-0.0568	0.9547	0	0.066	0.0095	1.0263	0.0106	-0.0193	0.0087	-0.2204	0.0817	-2.6984	0.007	0	0.066	0.0095	1.0263	0.0106	-0.0355	0.0087	-0.0267	0.1118	-0.2388	0.8112	0	0.066	0.0095	1.0263	0.0106	0.002	0.0072
Cigarettes Per Day	30617275	smoking_behaviour	European	Caution: using this data may yield results outside bounds due to relative low Z score of the SNP heritability of the trait SNPs from the MHC (chr6 26M~34M) region was removed for this traits	Ldhub	-0.0368	0.1274	-0.2891	0.7725	0	0.0118	0.0069	1.025	0.0155	0.0449	0.0116	0.0461	0.1648	0.2799	0.7795	0	0.0117	0.007	1.0252	0.0156	0.0107	0.0112	-0.2177	0.3	-0.7259	0.4679	0	0.0117	0.0069	1.0251	0.0155	0.013	0.0114
Cigarettes smoked per day	20418890	smoking_behaviour	European	SNPs from the MHC (chr6 26M~34M) region was removed for this traits	Ldhub	0.2498	0.1325	1.8862	0.0593	0	0.0526	0.0279	1.0117	0.0107	-0.0035	0.0087	0.0117	0.1462	0.08	0.9362	0	0.0527	0.0278	1.0118	0.0106	0.0018	0.008	-0.0223	0.2282	-0.0978	0.9221	0	0.0529	0.0277	1.0116	0.0105	0.0037	0.0071
Citrate	27005778	metabolites	European	SNPs from the MHC (chr6 26M~34M) region was removed for this traits	Ldhub	-0.1258	0.1314	-0.9577	0.3382	0	0.0712	0.044	1.0196	0.0113	0.0013	0.0085	-0.1137	0.1501	-0.7572	0.4489	0	0.0712	0.0439	1.0196	0.0113	-0.0045	0.0071	-0.1652	0.248	-0.6663	0.5052	0	0.0711	0.0437	1.0196	0.0113	0.0036	0.007
College completion	23722424	education	European	SNPs from the MHC (chr6 26M~34M) region was removed for this traits	Ldhub	-0.6426	0.1249	-5.1468	2.6499e-07	1	0.0345	0.0099	1.0491	0.0127	-0.0422	0.0108	0.5892	0.1293	4.556	5.2129e-06	1	0.0345	0.0099	1.0489	0.0127	0.0012	0.0094	-0.4662	0.1762	-2.6455	0.0082	0	0.0345	0.0099	1.0489	0.0128	0.0011	0.009
Comparative body size at age 10	0	ukbb	European	SNPs from the MHC (chr6 26M~34M) region was removed for this traits	Ldhub	-0.0241	0.0409	-0.5909	0.5546	0	0.0868	0.0069	1.0754	0.0172	0.0116	0.0097	0.0543	0.0542	1.0014	0.3166	0	0.0868	0.0069	1.0755	0.0173	-0.0081	0.0105	0.1689	0.0733	2.3054	0.0211	0	0.0868	0.0069	1.0755	0.0173	0.0012	0.0086
Comparative height size at age 10	0	ukbb	European	SNPs from the MHC (chr6 26M~34M) region was removed for this traits	Ldhub	-0.0788	0.035	-2.2505	0.0244	0	0.1519	0.0133	1.185	0.0348	-0.0265	0.0114	0.026	0.0372	0.7007	0.4835	0	0.1519	0.0133	1.1851	0.0349	0.0275	0.0101	0.0281	0.0649	0.4323	0.6655	0	0.1519	0.0133	1.185	0.0349	0.0112	0.0101
Computer (current article)	0	ukbb	European	SNPs from the MHC (chr6 26M~34M) region was removed for this traits	BOLT-REML	-0.280923	0.011128	25.2447	6.17e-144	1	NA	NA	NA	NA	NA	NA	NA	NA	NA	NA	0	NA	NA	NA	NA	NA	NA	0.013366	0.00164	8.15	0.494		NA	NA	NA	NA	NA	NA
Concentration of chylomicrons and largest VLDL particles	27005778	metabolites	European	SNPs from the MHC (chr6 26M~34M) region was removed for this traits	Ldhub	0.2157	0.1066	2.023	0.0431	0	0.1449	0.06	0.978	0.01	0.0029	0.0079	-0.1151	0.1135	-1.0141	0.3105	0	0.1449	0.06	0.978	0.01	0.0155	0.0076	-0.0643	0.1937	-0.332	0.7399	0	0.1452	0.0599	0.978	0.01	0.0033	0.0071
Concentration of large HDL particles	27005778	metabolites	European	SNPs from the MHC (chr6 26M~34M) region was removed for this traits	Ldhub	-0.2015	0.0864	-2.3312	0.0197	0	0.2701	0.0645	0.976	0.0117	0.0036	0.0084	0.0053	0.092	0.0579	0.9539	0	0.2697	0.0647	0.9761	0.0117	0.0029	0.008	-0.0059	0.1401	-0.042	0.9665	0	0.2705	0.0648	0.976	0.0117	0.0099	0.0073
Concentration of large VLDL particles	27005778	metabolites	European	SNPs from the MHC (chr6 26M~34M) region was removed for this traits	Ldhub	0.2357	0.1235	1.908	0.0564	0	0.1305	0.0682	0.9785	0.0106	0.0003	0.008	-0.1131	0.1296	-0.873	0.3826	0	0.1303	0.0679	0.9786	0.0105	0.0126	0.0079	-0.1354	0.2125	-0.6371	0.524	0	0.1308	0.0679	0.9785	0.0105	0.0005	0.0069
Concentration of medium HDL particles	27005778	metabolites	European	Caution: using this data may yield results outside bounds due to relative low Z score of the SNP heritability of the trait SNPs from the MHC (chr6 26M~34M) region was removed for this traits	Ldhub	-0.1594	0.1382	-1.1533	0.2488	0	0.1123	0.0634	0.988	0.0116	0.005	0.0083	0.0078	0.1447	0.0542	0.9568	0	0.1126	0.0631	0.9878	0.0115	-0.0017	0.0079	-0.2503	0.2171	-1.1529	0.249	0	0.1126	0.0629	0.9879	0.0115	0.0099	0.0073
Concentration of medium VLDL particles	27005778	metabolites	European	SNPs from the MHC (chr6 26M~34M) region was removed for this traits	Ldhub	0.1592	0.0939	1.6963	0.0898	0	0.2116	0.0768	0.972	0.0112	0.0054	0.008	-0.0015	0.0961	-0.0155	0.9876	0	0.2111	0.0771	0.9721	0.0112	0.0041	0.0076	-0.1641	0.1669	-0.9835	0.3254	0	0.2115	0.0774	0.9721	0.0113	2.9315e-05	0.0069
Concentration of small VLDL particles	27005778	metabolites	European	SNPs from the MHC (chr6 26M~34M) region was removed for this traits	Ldhub	0.2208	0.152	1.4525	0.1464	0	0.115	0.0766	0.987	0.0116	0.0047	0.0079	0.0057	0.1399	0.0407	0.9675	0	0.1141	0.0767	0.9871	0.0116	0.001	0.0079	-0.1823	0.2201	-0.8283	0.4075	0	0.115	0.0767	0.987	0.0117	0.0002	0.0066
Concentration of very large HDL particles	27005778	metabolites	European	Caution: using this data may yield results outside bounds due to relative low Z score of the SNP heritability of the trait SNPs from the MHC (chr6 26M~34M) region was removed for this traits	Ldhub	-0.1632	0.1114	-1.4652	0.1429	0	0.1199	0.0507	0.9905	0.0112	0.005	0.0076	-0.16	0.1407	-1.1366	0.2557	0	0.119	0.0507	0.9907	0.0112	0.0123	0.0077	0.2611	0.2239	1.1664	0.2434	0	0.12	0.0508	0.9905	0.0112	0.0011	0.0076
Concentration of very large VLDL particles	27005778	metabolites	European	SNPs from the MHC (chr6 26M~34M) region was removed for this traits	Ldhub	0.2067	0.1041	1.9851	0.0471	0	0.1564	0.063	0.9833	0.0099	0.002	0.0082	-0.1777	0.1253	-1.4188	0.156	0	0.1562	0.0631	0.9833	0.01	0.0142	0.0082	-0.1521	0.1885	-0.8069	0.4197	0	0.157	0.0631	0.9833	0.01	0.0016	0.0074
Concentration of very small VLDL particles	27005778	metabolites	European	SNPs from the MHC (chr6 26M~34M) region was removed for this traits	Ldhub	0.1598	0.3513	0.4547	0.6493	0	0.0345	0.0656	1.0069	0.0128	0.0048	0.0082	0.4011	0.5867	0.6836	0.4943	0	0.0338	0.0656	1.007	0.0128	-0.007	0.0076	-0.4107	0.676	-0.6075	0.5435	0	0.0345	0.0658	1.007	0.0129	0.0041	0.0064
Coronary artery disease	26343387	cardiometabolic	Mixed	Caution: using this data may yield less robust results due to minor departure of the LD structure SNPs from the MHC (chr6 26M~34M) region was removed for this traits	Ldhub	0.2154	0.0608	3.5396	0.0004	0	0.0546	0.0083	1.0537	0.0121	0.0076	0.0087	-0.1279	0.0711	-1.7996	0.0719	0	0.0546	0.0083	1.0538	0.012	0.006	0.0082	0.1101	0.1118	0.9847	0.3248	0	0.0546	0.0083	1.0537	0.012	0.0105	0.0077
Cough on most days	0	ukbb	European	SNPs from the MHC (chr6 26M~34M) region was removed for this traits	Ldhub	0.2513	0.1537	1.6351	0.102	0	0.0221	0.0142	1.009	0.0106	0.0198	0.009	0.0826	0.1811	0.4563	0.6482	0	0.022	0.0142	1.009	0.0106	0.0239	0.0089	0.0829	0.2791	0.2972	0.7663	0	0.0219	0.0142	1.0091	0.0107	0.0084	0.0086
Creatinine	27005778	metabolites	European	SNPs from the MHC (chr6 26M~34M) region was removed for this traits	Ldhub	-0.2349	0.097	-2.4209	0.0155	0	0.1357	0.0465	1.0039	0.0104	0.0157	0.0085	0.0118	0.116	0.1013	0.9193	0	0.1354	0.0465	1.004	0.0104	-0.0012	0.0079	-0.1102	0.1801	-0.612	0.5406	0	0.1356	0.0464	1.004	0.0104	0.011	0.007
Creatinine (enzymatic) in urine	0	ukbb	European	SNPs from the MHC (chr6 26M~34M) region was removed for this traits	Ldhub	0.3352	0.0519	6.4528	1.0981e-10	1	0.0408	0.0047	1.0397	0.0119	0.0909	0.009	0.0338	0.0662	0.5111	0.6093	0	0.0408	0.0047	1.0397	0.012	0.0056	0.0088	0.3145	0.1036	3.0353	0.0024	0	0.0408	0.0047	1.0397	0.012	0.0146	0.0086
Crohns disease	26192919	autoimmune	European	SNPs from the MHC (chr6 26M~34M) region was removed for this traits	Ldhub	0.1041	0.0718	1.4498	0.1471	0	0.3044	0.074	1.0255	0.0119	0.0062	0.0077	-0.0063	0.086	-0.0737	0.9413	0	0.3042	0.0739	1.0256	0.0119	0.0076	0.0078	0.0115	0.1317	0.0874	0.9304	0	0.3048	0.0739	1.0254	0.0119	-0.0016	0.0073
Current employment status: Doing unpaid or voluntary work	0	ukbb	European	SNPs from the MHC (chr6 26M~34M) region was removed for this traits	Ldhub	-0.5141	0.1299	-3.9589	7.5308e-05	0	0.0092	0.0035	0.9994	0.0101	-0.0743	0.0081	0.2803	0.1313	2.1338	0.0329	0	0.0093	0.0035	0.9993	0.0101	0.0533	0.0085	-0.4933	0.2008	-2.4569	0.014	0	0.0092	0.0035	0.9993	0.01	-0.0087	0.0077
Current employment status: In paid employment or self-employed	0	ukbb	European	SNPs from the MHC (chr6 26M~34M) region was removed for this traits	Ldhub	0.0142	0.1488	0.0957	0.9238	0	0.0042	0.0029	1.0206	0.0092	-0.1398	0.0088	0.1947	0.1985	0.9809	0.3266	0	0.0042	0.0029	1.0207	0.0092	-0.0521	0.0078	0.4006	0.2753	1.4551	0.1456	0	0.0042	0.0029	1.0206	0.0092	0.1042	0.0083
Current employment status: Looking after home and/or family	0	ukbb	European	SNPs from the MHC (chr6 26M~34M) region was removed for this traits	Ldhub	-0.3131	0.1628	-1.9227	0.0545	0	0.0054	0.0031	0.9959	0.0096	-0.0083	0.009	-0.2325	0.1842	-1.2621	0.2069	0	0.0054	0.0031	0.996	0.0096	0.0006	0.0087	-0.5443	0.2659	-2.0469	0.0407	0	0.0054	0.0031	0.9959	0.0096	-0.0259	0.0079
Current employment status: Retired	0	ukbb	European	SNPs from the MHC (chr6 26M~34M) region was removed for this traits	Ldhub	-0.5304	0.1648	-3.2181	0.0013	0	0.0062	0.003	1.0131	0.009	0.0701	0.0082	0.1106	0.1432	0.7722	0.44	0	0.0062	0.003	1.0131	0.009	0.0877	0.0076	-0.308	0.2073	-1.4854	0.1374	0	0.0062	0.003	1.0131	0.009	-0.026	0.0074
Current employment status: Unable to work because of sickness or disability	0	ukbb	European	SNPs from the MHC (chr6 26M~34M) region was removed for this traits	Ldhub	0.6364	0.1317	4.832	1.3518e-06	1	0.0099	0.0035	1.0304	0.0124	0.1325	0.0094	-0.3393	0.1294	-2.6223	0.0087	0	0.0099	0.0035	1.0305	0.0124	-0.0572	0.0085	0.2742	0.1981	1.384	0.1664	0	0.0099	0.0035	1.0304	0.0124	-0.1145	0.0079
Current tobacco smoking	0	ukbb	European	SNPs from the MHC (chr6 26M~34M) region was removed for this traits	Ldhub	0.3718	0.06	6.1981	5.7152e-10	1	0.0285	0.004	1.0546	0.0111	0.1045	0.009	-0.0513	0.0839	-0.6117	0.5407	0	0.0285	0.004	1.0546	0.011	-0.0777	0.009	0.3516	0.1211	2.9039	0.0037	0	0.0285	0.004	1.0546	0.011	-0.0494	0.0084
Daytime dozing / sleeping (narcolepsy)	0	ukbb	European	SNPs from the MHC (chr6 26M~34M) region was removed for this traits	Ldhub	0.1219	0.0514	2.3701	0.0178	0	0.034	0.0039	1.0147	0.0112	0.0599	0.0092	0.0625	0.0798	0.7831	0.4336	0	0.034	0.0039	1.0147	0.0111	0.0032	0.0094	-0.0542	0.0945	-0.5733	0.5664	0	0.034	0.0039	1.0147	0.0112	-0.0359	0.0081
Depressive symptoms	27089181	psychiatric	European	SNPs from the MHC (chr6 26M~34M) region was removed for this traits	Ldhub	0.0687	0.0946	0.7263	0.4677	0	0.0192	0.0067	1.0142	0.0106	0.0849	0.0094	-0.0055	0.1371	-0.0402	0.968	0	0.0193	0.0068	1.0142	0.0107	-0.0158	0.0097	-0.183	0.1772	-1.0328	0.3017	0	0.0192	0.0067	1.0143	0.0106	-0.0218	0.0074
Diabetes diagnosed by doctor	0	ukbb	European	SNPs from the MHC (chr6 26M~34M) region was removed for this traits	Ldhub	0.2654	0.0627	4.2325	2.3114e-05	1	0.0305	0.0045	1.042	0.0132	0.0788	0.0098	-0.0516	0.0721	-0.7146	0.4748	0	0.0305	0.0045	1.0419	0.0132	0.0085	0.0084	0.3453	0.1065	3.2414	0.0012	0	0.0305	0.0045	1.0421	0.0132	-0.0128	0.0085
Diagnoses - main ICD10: B37 Candidiasis	0	ukbb	European	SNPs from the MHC (chr6 26M~34M) region was removed for this traits	Ldhub	-0.0026	0.167	-0.0154	0.9877	0	0.0029	0.0032	0.9994	0.01	0.0114	0.0081	-0.3783	0.275	-1.3756	0.1689	0	0.0029	0.0032	0.9993	0.01	0.0108	0.008	-0.4942	0.3928	-1.2583	0.2083	0	0.0029	0.0032	0.9994	0.01	0.0065	0.0073
Diagnoses - main ICD10: C44 Other malignant neoplasms of skin	0	ukbb	European	SNPs from the MHC (chr6 26M~34M) region was removed for this traits	Ldhub	-0.0542	0.1116	-0.4851	0.6276	0	0.0077	0.004	1.0065	0.0117	0.0194	0.0086	0.0168	0.1434	0.1171	0.9068	0	0.0077	0.004	1.0065	0.0117	-0.0025	0.0081	0.2501	0.2326	1.0756	0.2821	0	0.0077	0.004	1.0064	0.0117	-0.0119	0.008
Diagnoses - main ICD10: C50 Malignant neoplasm of breast	0	ukbb	European	SNPs from the MHC (chr6 26M~34M) region was removed for this traits	Ldhub	-0.2122	0.1307	-1.6233	0.1045	0	0.0065	0.0036	1.0017	0.0106	0.0222	0.0085	-0.077	0.1404	-0.5483	0.5835	0	0.0065	0.0036	1.0018	0.0105	0.0131	0.0075	-0.0391	0.2135	-0.1833	0.8546	0	0.0065	0.0036	1.0018	0.0106	0.0049	0.0076
Diagnoses - main ICD10: D12 Benign neoplasm of colon_ rectum_ anus and anal canal	0	ukbb	European	SNPs from the MHC (chr6 26M~34M) region was removed for this traits	Ldhub	-0.0522	0.0913	-0.5724	0.5671	0	0.0108	0.0033	0.9987	0.0104	0.0257	0.0084	-0.1104	0.1118	-0.9882	0.3231	0	0.0107	0.0033	0.9989	0.0104	0.006	0.0081	0.2459	0.1534	1.6031	0.1089	0	0.0107	0.0033	0.9989	0.0104	-0.0008	0.0071
Diagnoses - main ICD10: D25 Leiomyoma of uterus	0	ukbb	European	SNPs from the MHC (chr6 26M~34M) region was removed for this traits	Ldhub	0.1184	0.1227	0.9651	0.3345	0	0.0062	0.003	0.9822	0.0102	0.0082	0.009	-0.2309	0.1645	-1.4037	0.1604	0	0.0062	0.003	0.9823	0.0103	0.0065	0.0074	-0.0147	0.2348	-0.0624	0.9502	0	0.0062	0.003	0.9822	0.0102	0.0042	0.0083
Diagnoses - main ICD10: E04 Other non-toxic goitre	0	ukbb	European	SNPs from the MHC (chr6 26M~34M) region was removed for this traits	Ldhub	-0.0291	0.1341	-0.2168	0.8284	0	0.0052	0.0033	0.9948	0.0101	0.0144	0.0082	0.2304	0.1892	1.2175	0.2234	0	0.0053	0.0033	0.9946	0.0102	-0.0026	0.008	0.208	0.2462	0.8447	0.3983	0	0.0052	0.0033	0.9948	0.0102	0.0035	0.0078
Diagnoses - main ICD10: F31 Bipolar affective disorder	0	ukbb	European	SNPs from the MHC (chr6 26M~34M) region was removed for this traits	Ldhub	-0.2627	0.2215	-1.1862	0.2356	0	0.0031	0.0032	0.9991	0.0111	0.0049	0.0082	-0.0187	0.2233	-0.0837	0.9333	0	0.0031	0.0032	0.9991	0.0111	-0.0005	0.0088	-0.2882	0.3178	-0.9067	0.3646	0	0.0031	0.0032	0.9991	0.0111	-0.0124	0.0074
Diagnoses - main ICD10: G56 Mononeuropathies of upper limb	0	ukbb	European	SNPs from the MHC (chr6 26M~34M) region was removed for this traits	Ldhub	0.2541	0.1494	1.701	0.0889	0	0.0055	0.0035	1.0202	0.0107	0.0329	0.0094	-0.1659	0.1753	-0.9463	0.344	0	0.0055	0.0035	1.0203	0.0107	-0.0075	0.009	0.4072	0.2491	1.6347	0.1021	0	0.0055	0.0035	1.0203	0.0107	0.0045	0.0078
Diagnoses - main ICD10: H25 Senile cataract	0	ukbb	European	SNPs from the MHC (chr6 26M~34M) region was removed for this traits	Ldhub	-0.0531	0.196	-0.2711	0.7863	0	0.0026	0.003	1.0196	0.0101	0.0147	0.0086	0.1913	0.2727	0.7015	0.483	0	0.0025	0.003	1.0197	0.0101	0.001	0.0085	-0.0457	0.3144	-0.1454	0.8844	0	0.0025	0.003	1.0197	0.0101	0.0055	0.0068
Diagnoses - main ICD10: H26 Other cataract	0	ukbb	European	SNPs from the MHC (chr6 26M~34M) region was removed for this traits	Ldhub	-0.0756	0.1127	-0.6705	0.5026	0	0.0072	0.0033	0.989	0.0093	0.0169	0.009	0.1489	0.1399	1.064	0.2873	0	0.0072	0.0033	0.989	0.0093	0.0102	0.0081	0.1679	0.2101	0.7991	0.4242	0	0.0072	0.0033	0.989	0.0093	-0.0133	0.0076
Diagnoses - main ICD10: I10 Essential (primary) hypertension	0	ukbb	European	SNPs from the MHC (chr6 26M~34M) region was removed for this traits	Ldhub	0.1721	0.1069	1.6101	0.1074	0	0.0064	0.0032	0.988	0.0102	-0.0046	0.0081	-0.0507	0.1643	-0.3088	0.7574	0	0.0064	0.0032	0.9879	0.0102	-0.0013	0.0088	-0.1418	0.2135	-0.6643	0.5065	0	0.0064	0.0032	0.9879	0.0102	0.0033	0.0074
Diagnoses - main ICD10: I21 Acute myocardial infarction	0	ukbb	European	SNPs from the MHC (chr6 26M~34M) region was removed for this traits	Ldhub	0.2567	0.1277	2.0101	0.0444	0	0.0065	0.0031	1.0024	0.0104	0.0353	0.0087	-0.1872	0.1307	-1.4315	0.1523	0	0.0065	0.0031	1.0025	0.0103	0.0021	0.0073	-0.0387	0.2212	-0.1748	0.8612	0	0.0065	0.0031	1.0023	0.0104	0.0139	0.0078
Diagnoses - main ICD10: I25 Chronic ischaemic heart disease	0	ukbb	European	SNPs from the MHC (chr6 26M~34M) region was removed for this traits	Ldhub	0.3228	0.1198	2.6942	0.0071	0	0.0093	0.0037	1.0202	0.0117	0.0356	0.0081	-0.0249	0.1203	-0.2073	0.8358	0	0.0093	0.0037	1.0203	0.0117	-0.0036	0.0082	0.4065	0.2065	1.9685	0.049	0	0.0093	0.0037	1.0202	0.0118	-0.0099	0.0078
Diagnoses - main ICD10: I30 Acute pericarditis	0	ukbb	European	SNPs from the MHC (chr6 26M~34M) region was removed for this traits	Ldhub	0.1394	0.2128	0.6551	0.5124	0	0.002	0.0032	0.9992	0.01	-2.514e-05	0.0083	-0.1874	0.3081	-0.6083	0.543	0	0.002	0.0032	0.9993	0.01	0.0069	0.0088	-0.366	0.4996	-0.7327	0.4637	0	0.002	0.0032	0.9991	0.01	0.0063	0.0075
Diagnoses - main ICD10: I48 Atrial fibrillation and flutter	0	ukbb	European	SNPs from the MHC (chr6 26M~34M) region was removed for this traits	Ldhub	0.0068	0.1261	0.0537	0.9572	0	0.0042	0.003	1.0105	0.0097	0.0126	0.0077	0.1706	0.1805	0.9447	0.3448	0	0.0042	0.003	1.0105	0.0097	0.0123	0.0086	-0.0624	0.2283	-0.2735	0.7845	0	0.0043	0.003	1.0105	0.0097	0.0081	0.0072
Diagnoses - main ICD10: I80 Phlebitis and thrombophlebitis	0	ukbb	European	SNPs from the MHC (chr6 26M~34M) region was removed for this traits	Ldhub	0.2061	0.3236	0.6368	0.5242	0	0.0019	0.0033	1	0.0105	0.0084	0.0088	-0.1359	0.3082	-0.441	0.6592	0	0.0018	0.0033	1.0002	0.0105	0.008	0.0077	-0.6628	0.8347	-0.7941	0.4271	0	0.0018	0.0033	1.0002	0.0105	0.0098	0.0073
Diagnoses - main ICD10: I83 Varicose veins of lower extremities	0	ukbb	European	SNPs from the MHC (chr6 26M~34M) region was removed for this traits	Ldhub	0.0934	0.0947	0.9867	0.3238	0	0.0128	0.0043	1.0418	0.0139	0.0125	0.009	-0.1307	0.1147	-1.1398	0.2544	0	0.0129	0.0043	1.0417	0.014	-0.0239	0.0089	0.1006	0.1575	0.6389	0.5229	0	0.0129	0.0044	1.0416	0.014	-0.0024	0.0075
Diagnoses - main ICD10: J22 Unspecified acute lower respiratory infection	0	ukbb	European	SNPs from the MHC (chr6 26M~34M) region was removed for this traits	Ldhub	0.2634	0.2024	1.3012	0.1932	0	0.0048	0.0041	0.9924	0.0116	0.0207	0.0078	0.1196	0.1968	0.6081	0.5431	0	0.0048	0.0041	0.9925	0.0116	-0.0001	0.0091	0.3381	0.2686	1.2587	0.2081	0	0.0048	0.0041	0.9925	0.0116	-0.0116	0.0078
Diagnoses - main ICD10: J34 Other disorders of nose and nasal sinuses	0	ukbb	European	SNPs from the MHC (chr6 26M~34M) region was removed for this traits	Ldhub	0.3742	0.1919	1.9499	0.0512	0	0.0041	0.0033	0.9974	0.0109	-0.0007	0.0083	-0.0035	0.17	-0.0208	0.9834	0	0.0041	0.0033	0.9974	0.0109	-0.0096	0.0076	0.1504	0.2558	0.588	0.5565	0	0.0041	0.0033	0.9973	0.0109	0.0006	0.0078
Diagnoses - main ICD10: K21 Gastro-oesophageal reflux disease	0	ukbb	European	SNPs from the MHC (chr6 26M~34M) region was removed for this traits	Ldhub	0.4835	0.1985	2.435	0.0149	0	0.0038	0.0029	1.0147	0.0097	0.0307	0.0092	-0.1027	0.1829	-0.5612	0.5747	0	0.0039	0.0029	1.0145	0.0095	-0.007	0.0087	0.3134	0.2799	1.1195	0.2629	0	0.0039	0.0029	1.0145	0.0096	0.0106	0.0067
Diagnoses - main ICD10: K22 Other diseases of oesophagus	0	ukbb	European	SNPs from the MHC (chr6 26M~34M) region was removed for this traits	Ldhub	0.2471	0.1447	1.7081	0.0876	0	0.0049	0.003	1.0044	0.0097	0.0201	0.0088	-0.3145	0.1967	-1.5987	0.1099	0	0.0049	0.003	1.0045	0.0097	0.003	0.0085	0.0297	0.2456	0.1211	0.9036	0	0.005	0.003	1.0044	0.0097	0.0042	0.0078
Diagnoses - main ICD10: K29 Gastritis and duodenitis	0	ukbb	European	SNPs from the MHC (chr6 26M~34M) region was removed for this traits	Ldhub	0.399	0.1685	2.3683	0.0179	0	0.0048	0.0033	1.0133	0.01	0.0416	0.0086	-0.185	0.1852	-0.9987	0.318	0	0.0047	0.0033	1.0135	0.01	-0.0099	0.0083	-0.0595	0.2436	-0.2442	0.8071	0	0.0047	0.0033	1.0135	0.01	0.0051	0.0073
Diagnoses - main ICD10: K35 Acute appendicitis	0	ukbb	European	SNPs from the MHC (chr6 26M~34M) region was removed for this traits	Ldhub	-0.2486	0.2449	-1.0153	0.3099	0	0.0027	0.0034	0.9987	0.0104	0.0057	0.0086	-0.365	0.3512	-1.0392	0.2987	0	0.0027	0.0034	0.9987	0.0103	0.0153	0.0076	0.0706	0.3168	0.2229	0.8236	0	0.0027	0.0034	0.9987	0.0103	0.0037	0.0074
Diagnoses - main ICD10: K40 Inguinal hernia	0	ukbb	European	SNPs from the MHC (chr6 26M~34M) region was removed for this traits	Ldhub	-0.0124	0.1061	-0.1172	0.9067	0	0.0078	0.0031	1.0118	0.0103	-0.0066	0.0086	-0.1222	0.136	-0.8989	0.3687	0	0.0078	0.0031	1.0119	0.0102	-0.0085	0.0082	0.1643	0.2065	0.7956	0.4262	0	0.0078	0.0031	1.0118	0.0102	-0.0051	0.0074
Diagnoses - main ICD10: K43 Ventral hernia	0	ukbb	European	SNPs from the MHC (chr6 26M~34M) region was removed for this traits	Ldhub	0.2098	0.1138	1.8442	0.0652	0	0.0074	0.0031	0.9841	0.0099	-0.0007	0.0083	-0.1166	0.1389	-0.8395	0.4012	0	0.0074	0.0031	0.9842	0.01	0.002	0.0087	-0.0518	0.2039	-0.2541	0.7994	0	0.0074	0.0031	0.984	0.0099	0.0003	0.0077
Diagnoses - main ICD10: K44 Diaphragmatic hernia	0	ukbb	European	SNPs from the MHC (chr6 26M~34M) region was removed for this traits	Ldhub	0.3081	0.2951	1.0441	0.2964	0	0.002	0.0028	1.01	0.0095	0.0427	0.0085	0.0472	0.2682	0.176	0.8603	0	0.0019	0.0028	1.0102	0.0095	-0.0068	0.008	-0.2756	0.3941	-0.6993	0.4844	0	0.0019	0.0028	1.0101	0.0094	0.0154	0.0075
Diagnoses - main ICD10: K50 Crohns disease [regional enteritis]	0	ukbb	European	SNPs from the MHC (chr6 26M~34M) region was removed for this traits	Ldhub	0.2923	0.1791	1.6316	0.1028	0	0.0048	0.0035	1.0012	0.0104	-0.0076	0.009	0.2642	0.1893	1.3957	0.1628	0	0.0048	0.0034	1.0012	0.0103	-0.0197	0.0082	0.0297	0.2619	0.1133	0.9098	0	0.0047	0.0035	1.0014	0.0103	-0.0127	0.0073
Diagnoses - main ICD10: K52 Other non-infective gastro-enteritis and colitis	0	ukbb	European	SNPs from the MHC (chr6 26M~34M) region was removed for this traits	Ldhub	0.2181	0.3067	0.7113	0.4769	0	0.0017	0.0031	1.0082	0.01	0.0255	0.0081	0.0754	0.3169	0.238	0.8119	0	0.0017	0.0031	1.0083	0.01	-0.0154	0.0088	-0.0402	0.416	-0.0966	0.923	0	0.0017	0.0031	1.0082	0.01	-0.004	0.0078
Diagnoses - main ICD10: K57 Diverticular disease of intestine	0	ukbb	European	SNPs from the MHC (chr6 26M~34M) region was removed for this traits	Ldhub	0.3387	0.171	1.9801	0.0477	0	0.0045	0.0032	1.0124	0.0103	0.017	0.0085	-0.2346	0.201	-1.1672	0.2431	0	0.0044	0.0032	1.0124	0.0103	0.0156	0.008	0.5067	0.3116	1.626	0.1039	0	0.0045	0.0032	1.0124	0.0102	-0.001	0.0073
Diagnoses - main ICD10: K60 Fissure and fistula of anal and rectal regions	0	ukbb	European	SNPs from the MHC (chr6 26M~34M) region was removed for this traits	Ldhub	0.1049	0.1047	1.0021	0.3163	0	0.0065	0.003	0.9829	0.0104	0.0128	0.0077	-0.2308	0.1426	-1.6185	0.1056	0	0.0065	0.003	0.9829	0.0104	-0.006	0.0077	0.2116	0.208	1.0171	0.3091	0	0.0065	0.003	0.9828	0.0104	-0.0063	0.007
Diagnoses - main ICD10: K62 Other diseases of anus and rectum	0	ukbb	European	SNPs from the MHC (chr6 26M~34M) region was removed for this traits	Ldhub	0.2846	3.3854	0.0841	0.933	0	0.0017	0.0034	0.9981	0.0103	0.0254	0.0085	NA	NA	NA	NA	0	NA	NA	NA	NA	NA	NA	NA	NA	NA	NA	0	NA	NA	NA	NA	NA	NA
Diagnoses - main ICD10: K76 Other diseases of liver	0	ukbb	European	SNPs from the MHC (chr6 26M~34M) region was removed for this traits	Ldhub	0.1358	0.1448	0.9382	0.3481	0	0.0046	0.0032	0.9883	0.0098	0.0059	0.0086	-0.1329	0.1699	-0.7818	0.4343	0	0.0046	0.0032	0.9885	0.0098	0.0019	0.0072	0.4382	0.2792	1.5696	0.1165	0	0.0046	0.0032	0.9884	0.0098	-0.0132	0.0074
Diagnoses - main ICD10: K80 Cholelithiasis	0	ukbb	European	SNPs from the MHC (chr6 26M~34M) region was removed for this traits	Ldhub	0.3058	0.1713	1.7848	0.0743	0	0.0096	0.0058	1.026	0.0105	0.0347	0.0092	0.0802	0.1212	0.6616	0.5082	0	0.0097	0.0058	1.0258	0.0105	0.0024	0.0086	0.1094	0.1724	0.6345	0.5258	0	0.0097	0.0058	1.026	0.0104	0.0055	0.0076
Diagnoses - main ICD10: L03 Cellulitis	0	ukbb	European	SNPs from the MHC (chr6 26M~34M) region was removed for this traits	Ldhub	0.1151	0.1807	0.6373	0.5239	0	0.0036	0.0034	1.0038	0.0101	0.0048	0.0086	-0.0554	0.1794	-0.3085	0.7577	0	0.0035	0.0034	1.0038	0.0101	-0.0071	0.0077	0.4266	0.3808	1.1201	0.2627	0	0.0036	0.0034	1.0037	0.0101	0.001	0.0073
Diagnoses - main ICD10: M10 Gout	0	ukbb	European	SNPs from the MHC (chr6 26M~34M) region was removed for this traits	Ldhub	0.1189	0.1528	0.778	0.4366	0	0.0035	0.0034	1.001	0.0099	0.0045	0.0075	-0.1581	0.2197	-0.7195	0.4718	0	0.0035	0.0033	1.001	0.0099	0.0015	0.0076	0.5123	0.378	1.3554	0.1753	0	0.0035	0.0034	1.0011	0.01	-0.0048	0.0074
Diagnoses - main ICD10: M16 Coxarthrosis [arthrosis of hip]	0	ukbb	European	SNPs from the MHC (chr6 26M~34M) region was removed for this traits	Ldhub	-0.0476	0.1805	-0.2636	0.7921	0	0.0024	0.0032	1.025	0.0105	0.0177	0.008	-0.1379	0.2416	-0.5706	0.5683	0	0.0024	0.0032	1.0251	0.0105	0.0082	0.0083	-0.1127	0.336	-0.3353	0.7374	0	0.0024	0.0032	1.0251	0.0105	0.0144	0.0072
Diagnoses - main ICD10: M17 Gonarthrosis [arthrosis of knee]	0	ukbb	European	SNPs from the MHC (chr6 26M~34M) region was removed for this traits	Ldhub	0.4858	0.1266	3.8377	0.0001	0	0.0087	0.0034	1.0201	0.0105	0.0325	0.0093	-0.2669	0.1334	-2.0011	0.0454	0	0.0088	0.0034	1.02	0.0105	-0.0015	0.0082	0.0673	0.1979	0.3402	0.7337	0	0.0088	0.0034	1.0197	0.0104	0.0153	0.0082
Diagnoses - main ICD10: M20 Acquired deformities of fingers and toes	0	ukbb	European	SNPs from the MHC (chr6 26M~34M) region was removed for this traits	Ldhub	0.1001	0.1612	0.6212	0.5345	0	0.0031	0.0032	1.0106	0.0108	0.0134	0.0082	-0.0149	0.2003	-0.0746	0.9406	0	0.0031	0.0031	1.0107	0.0108	-0.0004	0.0078	0.2312	0.3352	0.6899	0.4903	0	0.0032	0.0031	1.0107	0.0107	0.0093	0.008
Diagnoses - main ICD10: M21 Other acquired deformities of limbs	0	ukbb	European	SNPs from the MHC (chr6 26M~34M) region was removed for this traits	Ldhub	0.2468	0.1987	1.2421	0.2142	0	0.0031	0.0029	0.9996	0.0096	-0.0007	0.0085	0.0877	0.2179	0.4025	0.6873	0	0.0031	0.0029	0.9995	0.0095	0.0005	0.0081	-0.2634	0.3219	-0.8184	0.4132	0	0.0031	0.0029	0.9996	0.0095	0.0169	0.0078
Diagnoses - main ICD10: M23 Internal derangement of knee	0	ukbb	European	SNPs from the MHC (chr6 26M~34M) region was removed for this traits	Ldhub	0.2657	0.1257	2.1137	0.0345	0	0.006	0.0034	1.0098	0.0098	0.0144	0.0081	-0.147	0.1598	-0.9198	0.3577	0	0.006	0.0034	1.0098	0.0098	-0.0018	0.008	0.1311	0.2136	0.614	0.5392	0	0.006	0.0034	1.0098	0.0098	0.0227	0.0075
Diagnoses - main ICD10: M24 Other specific joint derangements	0	ukbb	European	SNPs from the MHC (chr6 26M~34M) region was removed for this traits	Ldhub	0.2012	0.1601	1.2568	0.2088	0	0.0039	0.0033	0.9888	0.0101	0.0094	0.0088	-0.092	0.1884	-0.4884	0.6253	0	0.0039	0.0033	0.9889	0.0101	-0.0002	0.0079	0.5625	0.3442	1.6342	0.1022	0	0.0039	0.0033	0.9888	0.0101	-0.0145	0.0075
Diagnoses - main ICD10: M25 Other joint disorders_ not elsewhere classified	0	ukbb	European	SNPs from the MHC (chr6 26M~34M) region was removed for this traits	Ldhub	0.6415	1.2752	0.5031	0.6149	0	0.0012	0.003	1.0079	0.0106	0.0131	0.0083	-0.3827	0.7459	-0.5131	0.6079	0	0.0012	0.003	1.0079	0.0106	-0.0026	0.0089	0.2771	0.8224	0.3369	0.7362	0	0.0013	0.003	1.0078	0.0106	-0.0009	0.0076
Diagnoses - main ICD10: M54 Dorsalgia	0	ukbb	European	SNPs from the MHC (chr6 26M~34M) region was removed for this traits	Ldhub	0.3294	0.1732	1.9017	0.0572	0	0.0044	0.0033	1.0116	0.0116	0.0482	0.0089	-0.2023	0.1641	-1.2325	0.2178	0	0.0044	0.0033	1.0116	0.0115	0.0012	0.0074	0.1903	0.2885	0.6596	0.5095	0	0.0044	0.0033	1.0115	0.0116	0.0058	0.0077
Diagnoses - main ICD10: M67 Other disorders of synovium and tendon	0	ukbb	European	SNPs from the MHC (chr6 26M~34M) region was removed for this traits	Ldhub	0.2059	0.2557	0.8054	0.4206	0	0.002	0.003	1.0034	0.0107	0.0042	0.0084	-0.3915	0.4071	-0.9617	0.3362	0	0.002	0.003	1.0035	0.0106	0.0012	0.0074	0.4905	0.5183	0.9463	0.344	0	0.002	0.003	1.0034	0.0106	0.0044	0.0077
Diagnoses - main ICD10: M70 Soft tissue disorders related to use_ overuse and pressure	0	ukbb	European	SNPs from the MHC (chr6 26M~34M) region was removed for this traits	Ldhub	0.126	0.0914	1.3789	0.1679	0	0.0086	0.0031	0.9759	0.0105	-0.0033	0.0075	0.0394	0.1273	0.3099	0.7566	0	0.0087	0.0031	0.9755	0.0105	-0.0041	0.0071	0.057	0.1671	0.3414	0.7328	0	0.0086	0.0031	0.9759	0.0105	0.0015	0.0068
Diagnoses - main ICD10: M72 Fibroblastic disorders	0	ukbb	European	SNPs from the MHC (chr6 26M~34M) region was removed for this traits	Ldhub	0.0755	0.0906	0.8331	0.4048	0	0.0112	0.0037	0.9942	0.0103	-0.0034	0.009	0.0508	0.1162	0.4377	0.6616	0	0.0112	0.0037	0.9943	0.0103	-0.0024	0.0085	0.3354	0.1751	1.9157	0.0554	0	0.0112	0.0037	0.9942	0.0103	-0.0155	0.0071
Diagnoses - main ICD10: N19 Unspecified renal failure	0	ukbb	European	SNPs from the MHC (chr6 26M~34M) region was removed for this traits	Ldhub	-0.1035	0.1934	-0.5353	0.5924	0	0.003	0.0036	1.0012	0.0114	0.0074	0.009	-0.3214	0.258	-1.2455	0.213	0	0.003	0.0036	1.0012	0.0114	0.0099	0.0077	0.5526	0.5868	0.9417	0.3464	0	0.003	0.0036	1.0012	0.0114	-0.0151	0.0075
Diagnoses - main ICD10: N20 Calculus of kidney and ureter	0	ukbb	European	SNPs from the MHC (chr6 26M~34M) region was removed for this traits	Ldhub	0.0443	0.1153	0.3842	0.7008	0	0.0069	0.003	0.9925	0.0096	0.0188	0.0083	0.1142	0.1384	0.8257	0.409	0	0.0069	0.003	0.9926	0.0096	-0.0069	0.0077	0.2555	0.1901	1.3443	0.1788	0	0.0069	0.003	0.9926	0.0097	-0.0001	0.0074
Diagnoses - main ICD10: N32 Other disorders of bladder	0	ukbb	European	SNPs from the MHC (chr6 26M~34M) region was removed for this traits	Ldhub	0.1501	0.1236	1.2145	0.2246	0	0.0057	0.0031	0.98	0.0104	0.0088	0.008	-0.0052	0.1527	-0.0339	0.9729	0	0.0057	0.0031	0.9801	0.0103	0.0069	0.0081	-0.0381	0.2441	-0.1562	0.8759	0	0.0057	0.0031	0.9799	0.0103	-0.0061	0.0078
Diagnoses - main ICD10: N40 Hyperplasia of prostate	0	ukbb	European	SNPs from the MHC (chr6 26M~34M) region was removed for this traits	Ldhub	-0.3096	0.2021	-1.5322	0.1255	0	0.0036	0.0035	1.0095	0.0104	0.0201	0.0084	0.2185	0.2206	0.9907	0.3218	0	0.0036	0.0035	1.0095	0.0105	-0.0039	0.0082	0.2305	0.3106	0.742	0.4581	0	0.0035	0.0035	1.0096	0.0104	0.0032	0.0076
Diagnoses - main ICD10: N81 Female genital prolapse	0	ukbb	European	SNPs from the MHC (chr6 26M~34M) region was removed for this traits	Ldhub	0.3339	0.1366	2.4439	0.0145	0	0.0072	0.0035	1.0187	0.0112	0.0039	0.0087	0.0047	0.1414	0.033	0.9736	0	0.0072	0.0035	1.0187	0.0115	-0.0081	0.0083	-0.0671	0.2084	-0.3218	0.7476	0	0.0072	0.0035	1.0187	0.0113	0.0108	0.0079
Diagnoses - main ICD10: O75 Other complications of labour and delivery_ not elsewhere classified	0	ukbb	European	SNPs from the MHC (chr6 26M~34M) region was removed for this traits	Ldhub	-0.2288	0.1431	-1.5988	0.1099	0	0.0053	0.0033	0.9757	0.01	0.0038	0.0086	0.042	0.1629	0.2576	0.7967	0	0.0053	0.0033	0.9758	0.01	0.006	0.0075	-0.1348	0.2449	-0.5503	0.5821	0	0.0053	0.0033	0.9758	0.01	-0.0099	0.0078
Diagnoses - main ICD10: R04 Haemorrhage from respiratory passages	0	ukbb	European	SNPs from the MHC (chr6 26M~34M) region was removed for this traits	Ldhub	-0.1169	0.116	-1.0079	0.3135	0	0.007	0.0033	0.9756	0.0099	0.0214	0.0081	0.0556	0.1433	0.3884	0.6977	0	0.007	0.0033	0.9757	0.01	-0.0088	0.0082	0.4932	0.2177	2.2654	0.0235	0	0.0069	0.0033	0.9757	0.0099	-0.0155	0.007
Diagnoses - main ICD10: R07 Pain in throat and chest	0	ukbb	European	SNPs from the MHC (chr6 26M~34M) region was removed for this traits	Ldhub	0.4725	0.1013	4.6641	3.1003e-06	1	0.0132	0.0034	0.9961	0.0097	0.0342	0.0088	-0.1275	0.1	-1.2749	0.2024	0	0.0133	0.0034	0.9962	0.0097	-0.0062	0.008	0.1677	0.1708	0.9819	0.3261	0	0.0133	0.0034	0.9961	0.0097	0.0077	0.0079
Diagnoses - main ICD10: R10 Abdominal and pelvic pain	0	ukbb	European	SNPs from the MHC (chr6 26M~34M) region was removed for this traits	Ldhub	0.3524	0.1085	3.246	0.0012	0	0.0092	0.0033	0.9995	0.0106	0.0297	0.0079	-0.2038	0.1271	-1.6037	0.1088	0	0.0092	0.0033	0.9995	0.0105	-0.0079	0.0073	0.2239	0.1849	1.211	0.2259	0	0.0092	0.0033	0.9996	0.0105	0.002	0.0083
Diagnoses - main ICD10: R11 Nausea and vomiting	0	ukbb	European	SNPs from the MHC (chr6 26M~34M) region was removed for this traits	Ldhub	0.3298	0.2346	1.406	0.1597	0	0.0027	0.0031	0.9928	0.0093	0.0092	0.0086	-0.843	0.5409	-1.5587	0.1191	0	0.0027	0.0031	0.9928	0.0093	0.0169	0.0083	-0.1382	0.3172	-0.4356	0.6631	0	0.0027	0.0031	0.9928	0.0093	-0.0037	0.0076
Diagnoses - main ICD10: R14 Flatulence and related conditions	0	ukbb	European	SNPs from the MHC (chr6 26M~34M) region was removed for this traits	Ldhub	0.095	0.2301	0.4128	0.6798	0	0.0019	0.0032	0.9977	0.0103	0.0117	0.0083	-0.1068	0.2709	-0.3942	0.6934	0	0.0019	0.0032	0.9977	0.0102	0.0075	0.0074	0.0161	0.4319	0.0373	0.9703	0	0.0019	0.0032	0.9977	0.0102	0.0102	0.0074
Diagnoses - main ICD10: R31 Unspecified haematuria	0	ukbb	European	SNPs from the MHC (chr6 26M~34M) region was removed for this traits	Ldhub	-0.1538	0.2087	-0.737	0.4611	0	0.0024	0.003	0.9984	0.0096	0.0218	0.0093	0.069	0.2499	0.2763	0.7824	0	0.0025	0.003	0.9983	0.0096	-0.0029	0.0079	0.5183	0.4506	1.1501	0.2501	0	0.0025	0.003	0.9983	0.0097	-0.0022	0.0072
Diagnoses - main ICD10: R35 Polyuria	0	ukbb	European	SNPs from the MHC (chr6 26M~34M) region was removed for this traits	Ldhub	-0.203	0.5069	-0.4005	0.6888	0	0.0011	0.0031	1.0068	0.0101	0.0167	0.0085	0.0146	0.4357	0.0335	0.9733	0	0.0011	0.0031	1.0069	0.0101	0.0021	0.0076	0.1503	0.668	0.225	0.822	0	0.0011	0.0031	1.007	0.0102	0.0012	0.0076
Diagnoses - main ICD10: R55 Syncope and collapse	0	ukbb	European	SNPs from the MHC (chr6 26M~34M) region was removed for this traits	Ldhub	0.075	0.1829	0.4102	0.6817	0	0.0031	0.0029	1.006	0.0098	0.0255	0.0089	0.2237	0.2453	0.9121	0.3617	0	0.0031	0.003	1.006	0.01	-0.0154	0.008	-0.1049	0.2962	-0.3542	0.7232	0	0.0031	0.0029	1.0061	0.01	-0.0046	0.007
Diagnoses - main ICD10: R69 Unknown and unspecified causes of morbidity	0	ukbb	European	SNPs from the MHC (chr6 26M~34M) region was removed for this traits	Ldhub	0.0186	0.1179	0.1581	0.8744	0	0.0073	0.0032	0.9962	0.0108	0.0209	0.0092	-0.1434	0.1455	-0.9849	0.3247	0	0.0073	0.0032	0.9963	0.0108	0.0045	0.0086	0.0564	0.193	0.292	0.7703	0	0.0073	0.0032	0.9963	0.0107	-0.0019	0.0084
Diagnoses - main ICD10: S09 Other and unspecified injuries of head	0	ukbb	European	SNPs from the MHC (chr6 26M~34M) region was removed for this traits	Ldhub	0.0352	0.1953	0.1804	0.8568	0	0.0027	0.0034	1.0031	0.0096	0.0012	0.0095	-0.2511	0.2626	-0.9565	0.3388	0	0.0026	0.0035	1.0031	0.0097	0.0043	0.0081	0.1813	0.3537	0.5125	0.6083	0	0.0026	0.0034	1.0031	0.0096	-0.0243	0.0074
Diagnoses - main ICD10: S52 Fracture of forearm	0	ukbb	European	SNPs from the MHC (chr6 26M~34M) region was removed for this traits	Ldhub	-0.7216	1.3643	-0.5289	0.5969	0	0.0011	0.003	1.0109	0.0093	0.0105	0.0081	-0.109	0.4089	-0.2665	0.7898	0	0.0011	0.003	1.011	0.0093	-0.0004	0.0076	-0.5369	0.9641	-0.557	0.5776	0	0.0012	0.003	1.011	0.0093	-0.0025	0.0082
Diagnoses - main ICD10: S66 Injury of muscle and tendon at wrist and hand level	0	ukbb	European	SNPs from the MHC (chr6 26M~34M) region was removed for this traits	Ldhub	-0.0174	0.1245	-0.1393	0.8892	0	0.0062	0.0035	0.9869	0.0107	0.005	0.0095	-0.1742	0.1564	-1.1142	0.2652	0	0.0062	0.0035	0.987	0.0106	-0.0059	0.0082	-0.2915	0.2106	-1.384	0.1664	0	0.0062	0.0035	0.9868	0.0107	0.0208	0.0071
Diagnoses - main ICD10: S76 Injury of muscle and tendon at hip and thigh level	0	ukbb	European	SNPs from the MHC (chr6 26M~34M) region was removed for this traits	Ldhub	-0.0545	0.1252	-0.4357	0.6631	0	0.0058	0.003	0.9831	0.01	0.0075	0.0085	-0.3786	0.1732	-2.1866	0.0288	0	0.0057	0.0031	0.9832	0.01	0.0154	0.0081	-0.0721	0.25	-0.2885	0.7729	0	0.0058	0.0031	0.9832	0.0101	0.0021	0.0081
Diagnoses - main ICD10: T84 Complications of internal orthopaedic prosthetic devices_ implants and grafts	0	ukbb	European	SNPs from the MHC (chr6 26M~34M) region was removed for this traits	Ldhub	0.3137	0.2625	1.1951	0.232	0	0.0026	0.0032	0.996	0.0104	0.0055	0.0073	-0.229	0.2567	-0.8919	0.3724	0	0.0026	0.0032	0.996	0.0104	0.0019	0.0078	-0.0724	0.3417	-0.2118	0.8323	0	0.0026	0.0032	0.996	0.0104	0.0057	0.0078
Diagnoses - main ICD10: Z09 Follow-up examination after treatment for conditions other than malignant neoplasms	0	ukbb	European	SNPs from the MHC (chr6 26M~34M) region was removed for this traits	Ldhub	0.2343	0.1419	1.6514	0.0987	0	0.0048	0.0029	0.9972	0.0095	0.0097	0.0085	-0.0573	0.1808	-0.3166	0.7515	0	0.0048	0.0029	0.9973	0.0095	0.0006	0.0081	0.3977	0.2633	1.5104	0.1309	0	0.0048	0.0029	0.997	0.0095	-0.0066	0.0076
Diagnoses - main ICD10: Z47 Other orthopaedic follow-up care	0	ukbb	European	SNPs from the MHC (chr6 26M~34M) region was removed for this traits	Ldhub	-0.0643	0.1712	-0.3757	0.7071	0	0.003	0.0028	1	0.0094	0.0047	0.0088	-0.1163	0.2069	-0.5622	0.574	0	0.0029	0.0028	1	0.0094	0.0067	0.0079	0.1809	0.3295	0.5489	0.5831	0	0.0029	0.0028	1	0.0095	-0.0099	0.0076
Diagnoses - main ICD10: Z80 Family history of malignant neoplasm	0	ukbb	European	SNPs from the MHC (chr6 26M~34M) region was removed for this traits	Ldhub	0.2012	0.14	1.4373	0.1506	0	0.0054	0.0033	0.9777	0.0097	-0.0047	0.0085	0.1138	0.1558	0.7305	0.4651	0	0.0054	0.0033	0.9777	0.0097	0.0052	0.0072	-0.2711	0.2329	-1.1643	0.2443	0	0.0054	0.0034	0.9777	0.0098	0.012	0.0077
Diastolic blood pressure_ automated reading	0	ukbb	European	SNPs from the MHC (chr6 26M~34M) region was removed for this traits	Ldhub	0.2425	0.0438	5.5359	3.0955e-08	1	0.0907	0.0069	1.0917	0.0177	0.086	0.0104	-0.0691	0.0494	-1.3985	0.162	0	0.0907	0.0069	1.0918	0.0177	-0.0232	0.0087	0.0786	0.0628	1.2521	0.2105	0	0.0907	0.0069	1.0917	0.0176	0.0122	0.008
Difference in height between adolescence and adulthood age 14	23449627	anthropometric	European	SNPs from the MHC (chr6 26M~34M) region was removed for this traits	Ldhub	-0.0306	0.292	-0.1049	0.9165	0	0.0867	0.2464	0.9939	0.01	0.0033	0.0091	#N/A	#N/A	#N/A	#N/A	#N/A	#N/A	#N/A	#N/A	#N/A	#N/A	#N/A	-0.6912	1.7461	-0.3959	0.6922	0	0.0858	0.2451	0.9941	0.01	0.0108	0.0077
Difference in height between childhood and adulthood age 8	23449627	anthropometric	European	SNPs from the MHC (chr6 26M~34M) region was removed for this traits	Ldhub	-0.1722	0.1218	-1.4139	0.1574	0	0.1879	0.1006	0.9747	0.0122	0.0227	0.0092	#N/A	#N/A	#N/A	#N/A	#N/A	#N/A	#N/A	#N/A	#N/A	#N/A	#N/A	0.1688	0.2149	0.7857	0.4321	0	0.1869	0.1012	0.9749	0.0123	-0.0036	0.0082
Difficulty not smoking for 1 day	0	ukbb	European	SNPs from the MHC (chr6 26M~34M) region was removed for this traits	Ldhub	-0.0048	0.1206	-0.04	0.9681	0	0.0776	0.05	0.987	0.0101	0.0158	0.0083	0.1034	0.1714	0.6033	0.5463	0	0.0778	0.0499	0.9871	0.01	-7.4541e-05	0.0086	0.1443	0.2119	0.6811	0.4958	0	0.0777	0.05	0.9871	0.0101	-0.0177	0.007
Distance between home and job workplace	0	ukbb	European	SNPs from the MHC (chr6 26M~34M) region was removed for this traits	Ldhub	-0.1387	0.2241	-0.619	0.5359	0	0.0044	0.0062	1.0082	0.0096	-0.0488	0.0086	0.8791	0.7292	1.2056	0.228	0	0.0044	0.0063	1.0082	0.0096	0.0501	0.0084	0.2638	0.3527	0.748	0.4545	0	0.0043	0.0063	1.0083	0.0096	0.2322	0.0077
Doctor diagnosed asthma	0	ukbb	European	SNPs from the MHC (chr6 26M~34M) region was removed for this traits	Ldhub	0.3281	0.1519	2.1602	0.0308	0	0.0227	0.0146	1.0131	0.0113	-0.0198	0.0081	0.1743	0.1802	0.967	0.3336	0	0.0228	0.0147	1.013	0.0114	0.0061	0.0085	-0.5211	0.2941	-1.7717	0.0764	0	0.0229	0.0147	1.0129	0.0114	0.0116	0.0079
Doctor diagnosed hayfever or allergic rhinitis	0	ukbb	European	SNPs from the MHC (chr6 26M~34M) region was removed for this traits	Ldhub	0.1111	0.0862	1.289	0.1974	0	0.0479	0.0151	1.0164	0.0106	-0.0117	0.0083	0.0773	0.1141	0.6772	0.4983	0	0.0479	0.0151	1.0163	0.0106	0.0023	0.0084	-0.1854	0.1602	-1.1568	0.2474	0	0.0479	0.0151	1.0165	0.0106	0.0017	0.0072
Drive faster than motorway speed limit	0	ukbb	European	SNPs from the MHC (chr6 26M~34M) region was removed for this traits	Ldhub	-0.1464	0.0575	-2.5473	0.0109	0	0.0313	0.0042	1.0621	0.0122	-0.0589	0.0088	0.3917	0.0769	5.0914	3.5541e-07	1	0.0313	0.0042	1.0622	0.0122	0.1003	0.0086	0.044	0.1127	0.3904	0.6963	0	0.0312	0.0042	1.0622	0.0122	0.1298	0.0087
Driving (current article)	0	ukbb	European	SNPs from the MHC (chr6 26M~34M) region was removed for this traits	BOLT-REML	0.231123	0.015985	14.4587	3,00E10-47	0	NA	NA	NA	NA	NA	NA	0.013366	0.00164	8.15	0.494		NA	NA	NA	NA	NA	NA	NA	NA	NA	NA	NA	NA	NA	NA	NA	NA	NA
Duration of heavy DIY	0	ukbb	European	SNPs from the MHC (chr6 26M~34M) region was removed for this traits	Ldhub	0.294	0.1178	2.4956	0.0126	0	0.0225	0.009	1.0124	0.0113	-0.0354	0.0093	-0.0254	0.1294	-0.1961	0.8446	0	0.0225	0.009	1.0125	0.0113	0.0075	0.0088	0.3723	0.1987	1.8741	0.0609	0	0.0225	0.009	1.0125	0.0113	0.0059	0.0076
Duration of light DIY	0	ukbb	European	SNPs from the MHC (chr6 26M~34M) region was removed for this traits	Ldhub	0.2616	0.1112	2.3532	0.0186	0	0.0179	0.007	1.0122	0.0111	-0.0086	0.0089	-0.1162	0.1226	-0.9478	0.3432	0	0.0178	0.0071	1.0122	0.011	-0.005	0.0078	0.6176	0.2049	3.0137	0.0026	0	0.0178	0.0071	1.0121	0.0111	0.0164	0.0073
Duration of moderate activity	0	ukbb	European	SNPs from the MHC (chr6 26M~34M) region was removed for this traits	Ldhub	0.1993	0.0868	2.2968	0.0216	0	0.0162	0.0047	1.0228	0.01	0.0299	0.0089	-0.4096	0.1226	-3.3396	0.0008	0	0.0162	0.0047	1.0228	0.0101	-0.064	0.0095	0.4204	0.1803	2.3322	0.0197	0	0.0162	0.0047	1.0229	0.01	0.0174	0.0078
Duration of strenuous sports	0	ukbb	European	SNPs from the MHC (chr6 26M~34M) region was removed for this traits	Ldhub	0.0655	0.0988	0.6629	0.5074	0	0.0746	0.0291	0.9878	0.0096	-0.0028	0.0085	0.0573	0.1439	0.3982	0.6905	0	0.0748	0.0291	0.9877	0.0097	0.0092	0.0083	0.4829	0.2068	2.3357	0.0195	0	0.0746	0.0292	0.9878	0.0097	-0.0061	0.0074
Duration of vigorous activity	0	ukbb	European	SNPs from the MHC (chr6 26M~34M) region was removed for this traits	Ldhub	0.3613	0.0962	3.7571	0.0002	0	0.0203	0.0061	0.9974	0.0102	0.0134	0.0082	-0.2185	0.1249	-1.75	0.0801	0	0.0203	0.0061	0.9974	0.0102	-0.0421	0.0086	0.3856	0.1592	2.422	0.0154	0	0.0203	0.0061	0.9974	0.0102	0.015	0.0068
Duration of walks	0	ukbb	European	SNPs from the MHC (chr6 26M~34M) region was removed for this traits	Ldhub	0.332	0.0721	4.6069	4.0865e-06	1	0.0293	0.0045	1.0105	0.0112	0.021	0.0094	-0.4014	0.0771	-5.2071	1.9177e-07	1	0.0292	0.0045	1.0105	0.0112	-0.1083	0.0089	0.321	0.1331	2.4112	0.0159	0	0.0292	0.0045	1.0106	0.0113	-0.0083	0.0076
Duration walking for pleasure	0	ukbb	European	SNPs from the MHC (chr6 26M~34M) region was removed for this traits	Ldhub	-0.3513	0.1139	-3.0835	0.002	0	0.0119	0.0045	1.02	0.0108	-0.0849	0.0088	0.2413	0.1368	1.7639	0.0777	0	0.0118	0.0045	1.0203	0.0108	0.0095	0.0082	-0.321	0.207	-1.5505	0.121	0	0.0119	0.0045	1.0202	0.0108	-0.0087	0.0078
Eczema	26482879	autoimmune	Mixed	Caution: using this data may yield less robust results due to minor departure of the LD structure SNPs from the MHC (chr6 26M~34M) region was removed for this traits	Ldhub	-0.0148	0.1168	-0.127	0.8989	0	0.0569	0.031	1.0346	0.0114	-0.0065	0.0086	-0.2529	0.1733	-1.4594	0.1445	0	0.0571	0.031	1.0347	0.0115	0.0042	0.0087	-0.1249	0.2157	-0.5791	0.5625	0	0.0572	0.0311	1.0346	0.0115	0.006	0.0075
Ever depressed for a whole week	0	ukbb	European	SNPs from the MHC (chr6 26M~34M) region was removed for this traits	Ldhub	0.0593	0.084	0.7062	0.4801	0	0.0395	0.0095	0.9976	0.0098	-0.0017	0.0086	0.1159	0.1108	1.0462	0.2955	0	0.0395	0.0095	0.9976	0.0098	0.0085	0.0088	-0.091	0.149	-0.6106	0.5415	0	0.0397	0.0095	0.9975	0.0098	-0.0186	0.0081
Ever had bowel cancer screening	0	ukbb	European	SNPs from the MHC (chr6 26M~34M) region was removed for this traits	Ldhub	-0.2392	0.133	-1.7989	0.072	0	0.006	0.0035	1.0266	0.0115	-0.0075	0.009	0.3735	0.1833	2.0376	0.0416	0	0.0061	0.0035	1.0265	0.0114	0.0491	0.0079	-0.0679	0.2224	-0.3053	0.7601	0	0.006	0.0035	1.0266	0.0114	0.0168	0.0076
Ever had hysterectomy (womb removed)	0	ukbb	European	SNPs from the MHC (chr6 26M~34M) region was removed for this traits	Ldhub	0.2177	0.134	1.6247	0.1042	0	0.0118	0.0071	1.012	0.011	0.0429	0.0086	-0.0904	0.1551	-0.5829	0.56	0	0.0117	0.0071	1.0121	0.011	0.002	0.0083	-0.0487	0.2305	-0.2112	0.8327	0	0.0118	0.0071	1.0121	0.011	0.0252	0.0075
Ever had prostate specific antigen (PSA) test	0	ukbb	European	SNPs from the MHC (chr6 26M~34M) region was removed for this traits	Ldhub	-0.3097	0.1067	-2.9015	0.0037	0	0.0248	0.0069	1.0091	0.0098	-0.0213	0.0088	0.257	0.1261	2.0387	0.0415	0	0.0247	0.0069	1.0092	0.0098	0.0638	0.0086	-0.195	0.176	-1.108	0.2679	0	0.0247	0.0069	1.0092	0.0099	0.034	0.0074
Ever had stillbirth_ spontaneous miscarriage or termination	0	ukbb	European	SNPs from the MHC (chr6 26M~34M) region was removed for this traits	Ldhub	0.0234	0.1471	0.1592	0.8735	0	0.0072	0.0066	1.0097	0.011	-0.0176	0.0081	0.1361	0.1791	0.7601	0.4472	0	0.0072	0.0066	1.0097	0.0111	0.0233	0.0084	0.404	0.3363	1.2015	0.2296	0	0.0072	0.0066	1.0097	0.0111	0.0043	0.008
Ever highly irritable/argumentative for 2 days	0	ukbb	European	SNPs from the MHC (chr6 26M~34M) region was removed for this traits	Ldhub	0.3317	0.0891	3.7213	0.0002	0	0.0389	0.0105	1.0037	0.0104	0.05	0.0089	-0.0542	0.1177	-0.4602	0.6453	0	0.0388	0.0105	1.0038	0.0104	-0.0101	0.0091	-0.0367	0.1498	-0.2448	0.8066	0	0.0389	0.0105	1.0037	0.0104	0.0102	0.0073
Ever manic/hyper for 2 days	0	ukbb	European	SNPs from the MHC (chr6 26M~34M) region was removed for this traits	Ldhub	0.1159	0.4253	0.2725	0.7853	0	0.0026	0.0092	1.0042	0.0096	0.0253	0.0085	0.7432	2.2663	0.3279	0.743	0	0.0025	0.0092	1.0042	0.0097	-0.0122	0.0086	0.7451	2.2355	0.3333	0.7389	0	0.0025	0.0092	1.0042	0.0096	-0.0137	0.0071
Ever smoked	0	ukbb	European	SNPs from the MHC (chr6 26M~34M) region was removed for this traits	Ldhub	0.0929	0.0527	1.7642	0.0777	0	0.0484	0.0048	1.0471	0.0124	0.0481	0.0098	0.126	0.0652	1.9311	0.0535	0	0.0484	0.0048	1.0471	0.0125	0.0299	0.0088	-0.0036	0.0986	-0.0368	0.9706	0	0.0484	0.0048	1.047	0.0125	-0.0007	0.0087
Ever stopped smoking for 6+ months	0	ukbb	European	SNPs from the MHC (chr6 26M~34M) region was removed for this traits	Ldhub	0.4423	1.1578	0.382	0.7024	0	0.0039	0.0121	1.0041	0.0095	-0.0021	0.0087	0.023	0.4809	0.0478	0.9619	0	0.0038	0.0121	1.0042	0.0095	-0.0009	0.0078	1.0594	5.5476	0.191	0.8486	0	0.0038	0.0121	1.0042	0.0095	-0.0011	0.0076
Ever taken oral contraceptive pill	0	ukbb	European	SNPs from the MHC (chr6 26M~34M) region was removed for this traits	Ldhub	0.2395	0.0994	2.4086	0.016	0	0.0144	0.0055	1.0187	0.0106	-0.0077	0.0082	0.3362	0.1529	2.1984	0.0279	0	0.0144	0.0055	1.0187	0.0106	0.0185	0.0082	0.1568	0.2066	0.759	0.4479	0	0.0144	0.0055	1.0187	0.0107	0.0111	0.0079
Ever unenthusiastic/disinterested for a whole week	0	ukbb	European	SNPs from the MHC (chr6 26M~34M) region was removed for this traits	Ldhub	0.2219	0.1245	1.7832	0.0746	0	0.0215	0.0116	1.0176	0.0115	0.0219	0.0081	0.1659	0.1629	1.018	0.3087	0	0.0218	0.0116	1.0174	0.0114	-0.0138	0.0083	-0.1015	0.2113	-0.4803	0.631	0	0.0215	0.0116	1.0177	0.0114	-0.0306	0.008
Ever used hormone-replacement therapy (HRT)	0	ukbb	European	SNPs from the MHC (chr6 26M~34M) region was removed for this traits	Ldhub	0.183	0.0677	2.7029	0.0069	0	0.0309	0.0063	1.0066	0.0106	0.0412	0.0078	0.1437	0.0922	1.5587	0.1191	0	0.0309	0.0063	1.0066	0.0106	0.0311	0.0076	0.1645	0.1426	1.1534	0.2488	0	0.0309	0.0063	1.0066	0.0106	0.0339	0.0076
Ever vs never smoked	20418890	smoking_behaviour	European	SNPs from the MHC (chr6 26M~34M) region was removed for this traits	Ldhub	0.2481	0.0861	2.8817	0.004	0	0.0556	0.0138	0.9873	0.0097	0.0135	0.0081	0.0325	0.0993	0.3279	0.743	0	0.0555	0.0138	0.9875	0.0097	-0.0021	0.0078	0.2922	0.1644	1.7769	0.0756	0	0.0556	0.0138	0.9874	0.0097	-0.001	0.0075
Excessive daytime sleepiness	27992416	sleeping	European	SNPs from the MHC (chr6 26M~34M) region was removed for this traits	Ldhub	0.2354	0.1138	2.0688	0.0386	0	0.0223	0.0095	1.021	0.0105	0.0361	0.0087	-0.0842	0.1294	-0.6504	0.5155	0	0.0224	0.0095	1.0209	0.0104	0.0029	0.008	0.0034	0.2071	0.0162	0.9871	0	0.0223	0.0095	1.0209	0.0104	-0.0357	0.0075
Exposure to tobacco smoke at home	0	ukbb	European	SNPs from the MHC (chr6 26M~34M) region was removed for this traits	Ldhub	0.3376	0.0993	3.4002	0.0007	0	0.0115	0.0036	0.9984	0.0107	0.0656	0.0085	-0.1332	0.1037	-1.2839	0.1992	0	0.0115	0.0036	0.9985	0.0107	-0.0297	0.0074	0.108	0.1721	0.6276	0.5303	0	0.0115	0.0036	0.9984	0.0107	0.0049	0.0076
Exposure to tobacco smoke outside home	0	ukbb	European	SNPs from the MHC (chr6 26M~34M) region was removed for this traits	Ldhub	0.617	0.112	5.5081	3.6263e-08	1	0.0166	0.0046	1.0349	0.0127	0.0682	0.0097	-0.1281	0.1068	-1.1994	0.2304	0	0.0167	0.0046	1.0345	0.0126	-0.0203	0.0089	0.2879	0.1497	1.9234	0.0544	0	0.0166	0.0046	1.0348	0.0126	0.0386	0.0077
Extreme bmi	23563607	anthropometric	European	SNPs from the MHC (chr6 26M~34M) region was removed for this traits	Ldhub	0.3224	0.5056	0.6378	0.5236	0	4.6424	1.353	0.5185	0.2135	-0.1476	0.26	NA	NA	NA	NA	0	4.7289	1.3683	0.5114	0.2141	0.1549	0.19	0.2428	0.2708	0.8967	0.3699	0	4.6761	1.356	0.5138	0.2139	-0.1049	0.1321
Eye problems/disorders: Cataract	0	ukbb	European	SNPs from the MHC (chr6 26M~34M) region was removed for this traits	Ldhub	0.2663	0.2627	1.0138	0.3107	0	0.007	0.01	1.0188	0.0105	-0.0003	0.009	0.3577	0.3973	0.9003	0.368	0	0.0069	0.0101	1.0189	0.0106	0.005	0.0079	-0.1149	0.3706	-0.3101	0.7565	0	0.007	0.01	1.0188	0.0105	0.0039	0.0075
Eye problems/disorders: Glaucoma	0	ukbb	European	SNPs from the MHC (chr6 26M~34M) region was removed for this traits	Ldhub	0.1941	0.3285	0.5908	0.5547	0	0.0043	0.0092	1.0298	0.0102	-0.0014	0.0086	0.1327	0.342	0.3879	0.6981	0	0.0042	0.0092	1.0298	0.0101	-0.0102	0.0084	-0.0287	0.4804	-0.0598	0.9523	0	0.0042	0.0092	1.0298	0.0102	0.0057	0.0079
Falls in the last year	0	ukbb	European	SNPs from the MHC (chr6 26M~34M) region was removed for this traits	Ldhub	0.1802	0.0634	2.8426	0.0045	0	0.0241	0.0037	1.0087	0.0103	0.0438	0.0098	-0.0591	0.083	-0.7114	0.4768	0	0.024	0.0037	1.0088	0.0104	0.0119	0.0086	0.1335	0.1092	1.222	0.2217	0	0.024	0.0037	1.0088	0.0103	-0.0357	0.0079
Family relationship satisfaction	0	ukbb	European	SNPs from the MHC (chr6 26M~34M) region was removed for this traits	Ldhub	-0.099	0.0709	-1.3954	0.1629	0	0.055	0.0107	0.9994	0.011	-0.0057	0.0091	0.1453	0.0924	1.5717	0.116	0	0.055	0.0106	0.9995	0.0109	-0.0009	0.008	-0.1276	0.1287	-0.9917	0.3214	0	0.055	0.0106	0.9994	0.0109	-0.0323	0.0075
Fasting glucose main effect	22581228	glycemic	European	SNPs from the MHC (chr6 26M~34M) region was removed for this traits	Ldhub	0.1828	0.078	2.3426	0.0192	0	0.0827	0.0211	1.0039	0.0113	-0.0079	0.0079	-0.1766	0.1011	-1.7479	0.0805	0	0.0827	0.0212	1.0038	0.0114	0.0014	0.0087	-0.1826	0.1634	-1.1178	0.2637	0	0.0827	0.0211	1.0038	0.0114	0.0127	0.0077
Fasting insulin main effect	22581228	glycemic	European	SNPs from the MHC (chr6 26M~34M) region was removed for this traits	Ldhub	0.1876	0.0734	2.5552	0.0106	0	0.0789	0.023	1.0131	0.0107	0.0123	0.0081	-0.1788	0.1081	-1.6537	0.0982	0	0.079	0.023	1.013	0.0107	0.0024	0.0083	-0.0372	0.1558	-0.2388	0.8113	0	0.0793	0.023	1.013	0.0107	0.0024	0.0077
Fasting proinsulin	20081858	glycemic	European	Caution: using this data may yield results outside bounds due to relative low Z score of the SNP heritability of the trait SNPs from the MHC (chr6 26M~34M) region was removed for this traits	Ldhub	0.0703	0.2291	0.307	0.7588	0	0.0733	0.1053	0.9897	0.0107	0.0025	0.0091	0.0149	0.237	0.063	0.9498	0	0.0729	0.1053	0.9898	0.0106	-0.0019	0.0081	0.1941	0.3936	0.4931	0.6219	0	0.0739	0.1049	0.9897	0.0107	0.0022	0.0078
Father still alive	0	ukbb	European	SNPs from the MHC (chr6 26M~34M) region was removed for this traits	Ldhub	0.1181	0.1183	0.9979	0.3183	0	0.0059	0.0033	1.0134	0.0103	-0.0352	0.0084	0.1032	0.1605	0.6432	0.5201	0	0.0058	0.0033	1.0134	0.0103	-0.0288	0.0094	-0.2446	0.2194	-1.1147	0.265	0	0.0059	0.0033	1.0132	0.0103	-0.0273	0.0076
Fathers age at death	27015805	aging	European	SNPs from the MHC (chr6 26M~34M) region was removed for this traits	Ldhub	-0.9981	0.5423	-1.8405	0.0657	0	0.0141	0.0145	1.0366	0.0104	-0.0181	0.0078	0.2759	0.097	2.8451	0.0044	0	0.0218	0.005	1.0394	0.0112	0.0362	0.0076	-0.2237	0.318	-0.7033	0.4819	0	0.0142	0.0144	1.0366	0.0103	-0.0045	0.0075
Fathers age at death	0	ukbb	European	SNPs from the MHC (chr6 26M~34M) region was removed for this traits	Ldhub	-0.5951	0.0925	-6.4348	1.2363e-10	1	0.0218	0.0049	1.0393	0.0111	-0.0651	0.0091	0.2759	0.097	2.8451	0.0044	0	0.0218	0.005	1.0394	0.0112	0.0362	0.0076	-0.2237	0.318	-0.7033	0.4819	0	0.0142	0.0144	1.0366	0.0103	-0.0045	0.0075
Fed-up feelings	0	ukbb	European	SNPs from the MHC (chr6 26M~34M) region was removed for this traits	Ldhub	0.5134	0.0446	11.5108	1.1639e-30	1	0.047	0.0047	1.0358	0.0123	0.1373	0.009	-0.2406	0.0606	-3.9719	7.1309e-05	0	0.0469	0.0047	1.0359	0.0123	-0.0216	0.008	0.0731	0.089	0.8207	0.4118	0	0.047	0.0047	1.0359	0.0123	-0.0297	0.0082
Femoral Neck bone mineral density	26367794	bone	Mixed	Caution: using this data may yield less robust results due to minor departure of the LD structure SNPs from the MHC (chr6 26M~34M) region was removed for this traits	Ldhub	-0.0019	0.087	-0.0219	0.9825	0	0.059	0.0219	0.9839	0.0101	-0.0085	0.0081	0.037	0.1178	0.3138	0.7536	0	0.0588	0.022	0.984	0.0102	0.0056	0.0072	0.1826	0.1921	0.9506	0.3418	0	0.0581	0.0219	0.9841	0.0101	-0.0028	0.0075
Femoral neck bone mineral density	22504420	bone	Mixed	Caution: using these data may yield less robust results due to minor departure of the LD structure SNPs from the MHC (chr6 26M-34M) region were removed for this trait	Ldhub	0.0766	0.0716	1.0698	0.2847	0	0.2054	0.0346	0.9849	0.0101	-0.0151	0.0096	0.037	0.1178	0.3138	0.7536	0	0.0588	0.022	0.984	0.0102	0.0056	0.0072	0.1826	0.1921	0.9506	0.3418	0	0.0581	0.0219	0.9841	0.0101	-0.0028	0.0075
Ferritin	25352340	metal	European	SNPs from the MHC (chr6 26M~34M) region was removed for this traits	Ldhub	-0.1584	0.216	-0.7335	0.4633	0	0.044	0.0587	1.0259	0.0159	0.0219	0.0124	0.1775	0.2825	0.6286	0.5296	0	0.045	0.0589	1.0257	0.016	0.0019	0.0121	0.3485	0.4621	0.7542	0.4507	0	0.0443	0.0589	1.026	0.0161	-0.005	0.0109
FEV1/FVC	0	lung_function	European	SNPs from the MHC (chr6 26M~34M) region was removed for this traits	Ldhub	-0.0122	0.071	-0.1719	0.8635	0	0.0701	0.0146	0.9873	0.0098	0.0064	0.0078	-0.0129	0.0405	-0.3173	0.751	0	0.111	0.0095	1.0073	0.0199	0.0508	0.0082	0.0099	0.0624	0.1589	0.8737	0	0.111	0.0095	1.0073	0.0199	0.0219	0.0081
FEV1/FVC	0	lung_function	European	SNPs from the MHC (chr6 26M~34M) region was removed for this traits	Ldhub	0.0132	0.0347	0.3789	0.7048	0	0.111	0.0095	1.0073	0.02	0.0107	0.0092	-0.0129	0.0405	-0.3173	0.751	0	0.111	0.0095	1.0073	0.0199	0.0508	0.0082	0.0099	0.0624	0.1589	0.8737	0	0.111	0.0095	1.0073	0.0199	0.0219	0.0081
FEV1/FVC	0	lung_function	European	SNPs from the MHC (chr6 26M~34M) region was removed for this traits	Ldhub	0.0187	0.0351	0.5318	0.5948	0	0.1264	0.0113	0.9892	0.0206	0.0081	0.0094	-0.0129	0.0405	-0.3173	0.751	0	0.111	0.0095	1.0073	0.0199	0.0508	0.0082	0.0099	0.0624	0.1589	0.8737	0	0.111	0.0095	1.0073	0.0199	0.0219	0.0081
Financial situation satisfaction	0	ukbb	European	SNPs from the MHC (chr6 26M~34M) region was removed for this traits	Ldhub	0.5139	0.1092	4.7078	2.5042e-06	1	0.0299	0.0091	1.0191	0.0095	0.0536	0.0083	-0.1848	0.1126	-1.6414	0.1007	0	0.0299	0.0092	1.0192	0.0096	-0.0169	0.0074	0.0579	0.1745	0.3316	0.7402	0	0.0298	0.0091	1.0191	0.0095	-0.0148	0.0077
Fluid intelligence score	0	ukbb	European	SNPs from the MHC (chr6 26M~34M) region was removed for this traits	Ldhub	-0.4138	0.0477	-8.6671	4.4341e-18	1	0.1451	0.0153	1.0693	0.0131	-0.1237	0.0094	0.3702	0.0599	6.1842	6.2437e-10	1	0.1452	0.0153	1.0692	0.0131	0.1082	0.0088	-0.4453	0.0933	-4.7748	1.7986e-06	1	0.1454	0.0152	1.0691	0.0131	-0.0418	0.0081
Forced expiratory volume in 1 second	0	lung_function	European	SNPs from the MHC (chr6 26M~34M) region was removed for this traits	Ldhub	-0.2242	0.0648	-3.4595	0.0005	0	0.0877	0.0199	1.0042	0.0115	-0.0007	0.0078	0.0227	0.0475	0.4786	0.6322	0	0.1079	0.0081	1.0044	0.0161	0.0299	0.0093	-0.0269	0.066	-0.4079	0.6834	0	0.1036	0.0075	1.0364	0.0168	0.0127	0.0077
Forced expiratory volume in 1 second	0	lung_function	European	SNPs from the MHC (chr6 26M~34M) region was removed for this traits	Ldhub	-0.1191	0.0353	-3.3688	0.0008	0	0.1037	0.0075	1.0363	0.0167	-0.0438	0.0094	0.0227	0.0475	0.4786	0.6322	0	0.1079	0.0081	1.0044	0.0161	0.0299	0.0093	-0.0269	0.066	-0.4079	0.6834	0	0.1036	0.0075	1.0364	0.0168	0.0127	0.0077
Forced expiratory volume in 1 second	0	lung_function	European	SNPs from the MHC (chr6 26M~34M) region was removed for this traits	Ldhub	-0.0981	0.036	-2.7262	0.0064	0	0.108	0.008	1.0043	0.016	-0.0476	0.009	0.0227	0.0475	0.4786	0.6322	0	0.1079	0.0081	1.0044	0.0161	0.0299	0.0093	-0.0269	0.066	-0.4079	0.6834	0	0.1036	0.0075	1.0364	0.0168	0.0127	0.0077
Forced expiratory volume in 1 second (FEV1)	26635082	lung_function	European	SNPs from the MHC (chr6 26M~34M) region was removed for this traits	Ldhub	-0.267	0.095	-2.8106	0.0049	0	0.0911	0.0331	0.9935	0.0102	0.0039	0.0082	-0.2196	0.1303	-1.6852	0.0919	0	0.1697	0.0657	0.8682	0.0227	0.0219	0.0149	0.0753	0.1383	0.5443	0.5862	0	0.136	0.0256	0.9894	0.0105	0.0045	0.007
Forced expiratory volume in 1 second (FEV1)	21946350	lung_function	European	SNPs from the MHC (chr6 26M~34M) region was removed for this traits	Ldhub	-0.0662	0.0946	-0.7004	0.4837	0	0.17	0.0658	0.8682	0.0228	-0.0121	0.0151	-0.2196	0.1303	-1.6852	0.0919	0	0.1697	0.0657	0.8682	0.0227	0.0219	0.0149	0.0753	0.1383	0.5443	0.5862	0	0.136	0.0256	0.9894	0.0105	0.0045	0.007
Forced expiratory volume in 1 second (FEV1)	28166213	lung_function	European	SNPs from the MHC (chr6 26M~34M) region was removed for this traits	Ldhub	-0.0323	0.0623	-0.5194	0.6035	0	0.136	0.0254	0.9895	0.0104	-0.0167	0.0076	-0.2196	0.1303	-1.6852	0.0919	0	0.1697	0.0657	0.8682	0.0227	0.0219	0.0149	0.0753	0.1383	0.5443	0.5862	0	0.136	0.0256	0.9894	0.0105	0.0045	0.007
Forced expiratory volume in 1 second (FEV1)/Forced Vital capacity(FVC)	26635082	lung_function	European	SNPs from the MHC (chr6 26M~34M) region was removed for this traits	Ldhub	-0.0178	0.1067	-0.167	0.8673	0	0.0765	0.029	0.9774	0.0096	0.0033	0.0086	-0.0857	0.1318	-0.6498	0.5158	0	0.069	0.0247	0.9239	0.0113	0.0027	0.0091	0.2793	0.133	2.0989	0.0358	0	0.1396	0.0264	0.9917	0.0104	0.0012	0.0074
Forced expiratory volume in 1 second (FEV1)/Forced Vital capacity(FVC)	28166213	lung_function	European	SNPs from the MHC (chr6 26M~34M) region was removed for this traits	Ldhub	0.0518	0.0636	0.8158	0.4146	0	0.1394	0.0264	0.9919	0.0104	-0.0036	0.0076	-0.0857	0.1318	-0.6498	0.5158	0	0.069	0.0247	0.9239	0.0113	0.0027	0.0091	0.2793	0.133	2.0989	0.0358	0	0.1396	0.0264	0.9917	0.0104	0.0012	0.0074
Forced expiratory volume in 1 second (FEV1)/Forced Vital capacity(FVC)	21946350	lung_function	European	SNPs from the MHC (chr6 26M~34M) region was removed for this traits	Ldhub	0.0644	0.1071	0.6009	0.5479	0	0.0691	0.0247	0.9238	0.0113	-0.0067	0.0095	-0.0857	0.1318	-0.6498	0.5158	0	0.069	0.0247	0.9239	0.0113	0.0027	0.0091	0.2793	0.133	2.0989	0.0358	0	0.1396	0.0264	0.9917	0.0104	0.0012	0.0074
Forced expiratory volume in 1-second (FEV1)	0	ukbb	European	SNPs from the MHC (chr6 26M~34M) region was removed for this traits	Ldhub	-0.1742	0.0417	-4.178	2.9414e-05	1	0.0834	0.0077	1.1241	0.0159	-0.0715	0.0099	0.0965	0.0533	1.8116	0.0701	0	0.0833	0.0077	1.1242	0.0158	0.0299	0.0096	-0.054	0.0755	-0.7157	0.4742	0	0.0833	0.0077	1.1241	0.0159	-4.6994e-06	0.0087
Forced expiratory volume in 1-second (FEV1)_ Best measure	0	ukbb	European	SNPs from the MHC (chr6 26M~34M) region was removed for this traits	Ldhub	-0.2028	0.0427	-4.7503	2.0313e-06	1	0.0905	0.0086	1.1177	0.0149	-0.0625	0.0099	0.0702	0.0567	1.238	0.2157	0	0.0905	0.0087	1.1179	0.0149	0.0242	0.0099	-0.0799	0.0783	-1.0204	0.3075	0	0.0905	0.0087	1.1176	0.0149	-0.0011	0.0083
Forced expiratory volume in 1-second (FEV1)_ predicted	0	ukbb	European	SNPs from the MHC (chr6 26M~34M) region was removed for this traits	Ldhub	-0.1529	0.0552	-2.7698	0.0056	0	0.1148	0.0169	1.0553	0.0145	-0.0126	0.0093	0.0959	0.0644	1.4905	0.1361	0	0.1147	0.0169	1.0554	0.0146	-0.0041	0.0088	0.0852	0.1033	0.8249	0.4094	0	0.1147	0.0169	1.0554	0.0146	-0.0264	0.0082
Forced expiratory volume in 1-second (FEV1)_ predicted percentage	0	ukbb	European	SNPs from the MHC (chr6 26M~34M) region was removed for this traits	Ldhub	-0.1911	0.0608	-3.1401	0.0017	0	0.0944	0.0134	1.0858	0.0122	-0.0421	0.0094	0.0834	0.0769	1.0842	0.2783	0	0.0942	0.0134	1.086	0.0122	0.0107	0.0094	-0.1442	0.1041	-1.3861	0.1657	0	0.0941	0.0134	1.0859	0.0122	0.015	0.0077
Forced vital capacity	0	lung_function	European	SNPs from the MHC (chr6 26M~34M) region was removed for this traits	Ldhub	-0.234	0.067	-3.4898	0.0005	0	0.0846	0.0164	1.007	0.0099	-0.0046	0.0083	0.0359	0.0461	0.7776	0.4368	0	0.1051	0.0065	1.0104	0.0154	0.0025	0.009	-0.0346	0.0658	-0.5254	0.5993	0	0.0991	0.006	1.0472	0.0154	0.0017	0.008
Forced vital capacity	0	lung_function	European	SNPs from the MHC (chr6 26M~34M) region was removed for this traits	Ldhub	-0.1408	0.0372	-3.7851	0.0002	0	0.0993	0.0059	1.047	0.0152	-0.0522	0.0096	0.0359	0.0461	0.7776	0.4368	0	0.1051	0.0065	1.0104	0.0154	0.0025	0.009	-0.0346	0.0658	-0.5254	0.5993	0	0.0991	0.006	1.0472	0.0154	0.0017	0.008
Forced vital capacity	0	lung_function	European	SNPs from the MHC (chr6 26M~34M) region was removed for this traits	Ldhub	-0.1252	0.0368	-3.3988	0.0007	0	0.1051	0.0066	1.0104	0.0154	-0.0539	0.0091	0.0359	0.0461	0.7776	0.4368	0	0.1051	0.0065	1.0104	0.0154	0.0025	0.009	-0.0346	0.0658	-0.5254	0.5993	0	0.0991	0.006	1.0472	0.0154	0.0017	0.008
Forced vital capacity (FVC)	0	ukbb	European	SNPs from the MHC (chr6 26M~34M) region was removed for this traits	Ldhub	-0.1957	0.04	-4.8984	9.6637e-07	1	0.0997	0.0092	1.1565	0.0191	-0.0791	0.0107	0.0919	0.048	1.9125	0.0558	0	0.0997	0.0091	1.1566	0.0191	0.0128	0.0094	-0.0533	0.0694	-0.7667	0.4432	0	0.0997	0.0091	1.1565	0.0191	-0.0076	0.0084
Forced vital capacity (FVC)_ Best measure	0	ukbb	European	SNPs from the MHC (chr6 26M~34M) region was removed for this traits	Ldhub	-0.2535	0.0406	-6.2469	4.1874e-10	1	0.1105	0.01	1.1434	0.0178	-0.0663	0.0102	0.0926	0.0512	1.8088	0.0705	0	0.1104	0.01	1.1435	0.0178	0.0068	0.0097	-0.0759	0.0702	-1.08	0.2801	0	0.1105	0.01	1.1433	0.0178	-0.0095	0.008
Forced Vital capacity(FVC)	26635082	lung_function	European	SNPs from the MHC (chr6 26M~34M) region was removed for this traits	Ldhub	-0.2793	0.0876	-3.1874	0.0014	0	0.111	0.031	0.9872	0.0099	0.0026	0.0084	-0.0128	0.0997	-0.1284	0.8978	0	0.1101	0.0309	0.9875	0.0099	0.0097	0.0078	-0.0054	0.1459	-0.037	0.9705	0	0.125	0.0253	0.9985	0.0104	0.004	0.0067
Forced Vital capacity(FVC)	28166213	lung_function	European	SNPs from the MHC (chr6 26M~34M) region was removed for this traits	Ldhub	-0.0914	0.0683	-1.3378	0.181	0	0.1251	0.0252	0.9985	0.0103	-0.019	0.0084	-0.0128	0.0997	-0.1284	0.8978	0	0.1101	0.0309	0.9875	0.0099	0.0097	0.0078	-0.0054	0.1459	-0.037	0.9705	0	0.125	0.0253	0.9985	0.0104	0.004	0.0067
Former alcohol drinker	0	ukbb	European	SNPs from the MHC (chr6 26M~34M) region was removed for this traits	Ldhub	0.0979	0.1249	0.7838	0.4331	0	0.1048	0.0504	1.0029	0.0105	0.0275	0.0088	-0.0669	0.1427	-0.4691	0.639	0	0.1043	0.0504	1.0029	0.0104	0.0147	0.0084	-0.0956	0.2357	-0.4057	0.685	0	0.104	0.0502	1.003	0.0105	-0.0152	0.0088
Former vs Current smoker	20418890	smoking_behaviour	European	SNPs from the MHC (chr6 26M~34M) region was removed for this traits	Ldhub	-0.3646	0.1124	-3.244	0.0012	0	0.0656	0.0252	1.0011	0.0098	0.0053	0.0081	0.1123	0.1339	0.8382	0.4019	0	0.0654	0.0252	1.0013	0.0097	0.0014	0.0084	-0.3564	0.1902	-1.8736	0.061	0	0.0654	0.0253	1.0012	0.0097	0.0067	0.0074
Fractured bone site(s): Ankle	0	ukbb	European	SNPs from the MHC (chr6 26M~34M) region was removed for this traits	Ldhub	-0.168	0.1153	-1.4568	0.1452	0	0.0086	0.0029	0.9917	0.0099	0.0263	0.0094	0.1017	0.125	0.8136	0.4159	0	0.0086	0.0029	0.9915	0.0099	-0.0035	0.0083	-0.12	0.187	-0.6413	0.5213	0	0.0086	0.0029	0.9916	0.0099	0.0059	0.0075
Fractured bone site(s): Arm	0	ukbb	European	SNPs from the MHC (chr6 26M~34M) region was removed for this traits	Ldhub	-0.3437	0.4488	-0.7657	0.4438	0	0.0014	0.0028	0.9997	0.0093	0.0074	0.0083	-0.2646	0.4293	-0.6164	0.5377	0	0.0014	0.0028	0.9997	0.0094	0.0051	0.0084	0.7169	1.0202	0.7028	0.4822	0	0.0014	0.0028	0.9998	0.0094	-0.0129	0.008
Fractured bone site(s): Other bones	0	ukbb	European	SNPs from the MHC (chr6 26M~34M) region was removed for this traits	Ldhub	0.0186	0.2135	0.0872	0.9305	0	0.0024	0.0034	1.0116	0.0115	-0.0071	0.0095	-0.0976	0.2664	-0.3664	0.7141	0	0.0024	0.0034	1.0117	0.0116	3.8689e-05	0.0086	0.4789	0.5203	0.9205	0.3573	0	0.0024	0.0034	1.0116	0.0115	-0.0179	0.0074
Fractured/broken bones in last 5 years	0	ukbb	European	SNPs from the MHC (chr6 26M~34M) region was removed for this traits	Ldhub	-0.1062	0.1049	-1.0124	0.3113	0	0.0091	0.0037	1.016	0.0115	-4.1582e-05	0.0089	0.0448	0.1282	0.3495	0.7267	0	0.0091	0.0036	1.0159	0.0115	-0.0006	0.0082	0.1468	0.199	0.7377	0.4607	0	0.0091	0.0036	1.0159	0.0114	-0.0107	0.0081
Free cholesterol in large HDL	27005778	metabolites	European	SNPs from the MHC (chr6 26M~34M) region was removed for this traits	Ldhub	-0.2134	0.0913	-2.3378	0.0194	0	0.1941	0.054	0.9907	0.011	0.0022	0.0082	-0.061	0.0993	-0.6145	0.5389	0	0.1933	0.054	0.9909	0.011	0.0079	0.0076	-0.0166	0.1538	-0.1077	0.9142	0	0.1944	0.0541	0.9907	0.011	0.0093	0.0073
Free cholesterol in large VLDL	27005778	metabolites	European	SNPs from the MHC (chr6 26M~34M) region was removed for this traits	Ldhub	0.1842	0.1082	1.7027	0.0886	0	0.1281	0.0623	0.9877	0.0105	0.0026	0.0076	-0.1553	0.1247	-1.2459	0.2128	0	0.128	0.0623	0.9877	0.0104	0.0129	0.0078	-0.0338	0.1897	-0.1783	0.8585	0	0.1285	0.0622	0.9877	0.0104	-0.0033	0.0068
Free cholesterol in medium HDL	27005778	metabolites	European	SNPs from the MHC (chr6 26M~34M) region was removed for this traits	Ldhub	-0.1602	0.1258	-1.274	0.2027	0	0.1174	0.0566	0.9899	0.0108	0.0015	0.0083	-0.0334	0.1339	-0.2498	0.8028	0	0.1172	0.0568	0.9899	0.0108	0.0003	0.0079	-0.2958	0.2144	-1.3796	0.1677	0	0.1176	0.0567	0.9898	0.0108	0.0114	0.0073
Free cholesterol in medium VLDL	27005778	metabolites	European	SNPs from the MHC (chr6 26M~34M) region was removed for this traits	Ldhub	0.1954	0.1196	1.6343	0.1022	0	0.1267	0.0659	0.9882	0.0108	0.0036	0.0077	-0.0509	0.1219	-0.4178	0.6761	0	0.1263	0.0659	0.9882	0.0107	0.0064	0.0077	-0.1868	0.1891	-0.9881	0.3231	0	0.1267	0.0658	0.9882	0.0107	9.2715e-06	0.0066
Free cholesterol in small VLDL	27005778	metabolites	European	SNPs from the MHC (chr6 26M~34M) region was removed for this traits	Ldhub	0.2418	0.2323	1.0406	0.298	0	0.0628	0.0634	0.9955	0.0119	0.0039	0.0077	-0.0698	0.1956	-0.3568	0.7212	0	0.0619	0.0634	0.9957	0.0119	0.0019	0.008	-0.3134	0.3102	-1.0103	0.3124	0	0.0626	0.0633	0.9956	0.012	0.0034	0.0064
Free cholesterol in very large HDL	27005778	metabolites	European	Caution: using this data may yield results outside bounds due to relative low Z score of the SNP heritability of the trait SNPs from the MHC (chr6 26M~34M) region was removed for this traits	Ldhub	-0.1248	0.1312	-0.9511	0.3416	0	0.0678	0.0442	1.0027	0.0103	-0.0003	0.0074	-0.2646	0.194	-1.3641	0.1725	0	0.0667	0.0443	1.003	0.0103	0.0172	0.0077	0.0613	0.2639	0.2323	0.8163	0	0.0674	0.0441	1.0029	0.0103	0.003	0.0075
Frequency of depressed mood in last 2 weeks	0	ukbb	European	SNPs from the MHC (chr6 26M~34M) region was removed for this traits	Ldhub	0.2626	0.0691	3.8021	0.0001	0	0.0215	0.0039	1.0348	0.011	0.0923	0.0096	-0.0272	0.0865	-0.3142	0.7534	0	0.0215	0.0039	1.0349	0.011	-0.032	0.0075	0.0356	0.1289	0.2763	0.7823	0	0.0215	0.0039	1.0349	0.011	-0.058	0.0084
Frequency of heavy DIY in last 4 weeks	0	ukbb	European	SNPs from the MHC (chr6 26M~34M) region was removed for this traits	Ldhub	0.0534	0.1046	0.5098	0.6102	0	0.0211	0.0082	1.0099	0.011	-0.0322	0.009	-0.1188	0.1342	-0.8853	0.376	0	0.0211	0.0083	1.0098	0.011	-0.0196	0.0083	0.1508	0.1856	0.8123	0.4166	0	0.0211	0.0083	1.0098	0.0111	0.0264	0.0078
Frequency of light DIY in last 4 weeks	0	ukbb	European	SNPs from the MHC (chr6 26M~34M) region was removed for this traits	Ldhub	-0.0942	0.0867	-1.0869	0.2771	0	0.0226	0.007	0.9975	0.0112	-0.0643	0.0088	-0.2136	0.1254	-1.7037	0.0884	0	0.0226	0.007	0.9976	0.0112	0.0149	0.0089	-0.1753	0.1629	-1.0763	0.2818	0	0.0227	0.007	0.9974	0.0112	0.0173	0.0078
Frequency of other exercises in last 4 weeks	0	ukbb	European	SNPs from the MHC (chr6 26M~34M) region was removed for this traits	Ldhub	-0.1495	0.1162	-1.2869	0.1981	0	0.0148	0.0072	0.9958	0.0105	-0.0134	0.0085	-0.3804	0.1744	-2.1811	0.0292	0	0.0147	0.0073	0.9959	0.0105	-0.0057	0.0081	0.3586	0.2426	1.4778	0.1395	0	0.0147	0.0073	0.9959	0.0105	-0.0475	0.0075
Frequency of stair climbing in last 4 weeks	0	ukbb	European	SNPs from the MHC (chr6 26M~34M) region was removed for this traits	Ldhub	-0.4371	0.0613	-7.1311	9.9606e-13	1	0.0207	0.0038	1.0348	0.0111	-0.091	0.0083	0.1161	0.0833	1.394	0.1633	0	0.0207	0.0037	1.0349	0.011	0.0597	0.0084	-0.2319	0.1279	-1.8135	0.0698	0	0.0207	0.0038	1.0348	0.011	0.016	0.0082
Frequency of tenseness / restlessness in last 2 weeks	0	ukbb	European	SNPs from the MHC (chr6 26M~34M) region was removed for this traits	Ldhub	0.1742	0.0609	2.8629	0.0042	0	0.0283	0.004	1.0251	0.0116	0.0736	0.0092	-0.0511	0.0766	-0.6671	0.5047	0	0.0283	0.004	1.0252	0.0116	-0.0289	0.008	0.0896	0.1159	0.7725	0.4398	0	0.0283	0.004	1.0252	0.0116	-0.0432	0.0083
Frequency of tiredness / lethargy in last 2 weeks	0	ukbb	European	SNPs from the MHC (chr6 26M~34M) region was removed for this traits	Ldhub	0.3348	0.0508	6.5962	4.2187e-11	1	0.0382	0.004	1.0353	0.0111	0.1031	0.0095	0.0169	0.0741	0.2282	0.8195	0	0.0382	0.004	1.0353	0.011	-0.0396	0.0094	-0.0212	0.0968	-0.2194	0.8263	0	0.0382	0.004	1.0354	0.011	-0.0296	0.0084
Frequency of travelling from home to job workplace	0	ukbb	European	SNPs from the MHC (chr6 26M~34M) region was removed for this traits	Ldhub	0.7801	0.2112	3.693	0.0002	0	0.0118	0.0061	1.0277	0.0115	0.0368	0.0089	-0.464	0.1658	-2.7986	0.0051	0	0.0118	0.0061	1.0278	0.0115	-0.1008	0.0085	0.3429	0.2185	1.5692	0.1166	0	0.0117	0.0061	1.0278	0.0115	-0.0044	0.0081
Frequency of unenthusiasm / disinterest in last 2 weeks	0	ukbb	European	SNPs from the MHC (chr6 26M~34M) region was removed for this traits	Ldhub	0.3272	0.0542	6.0367	1.5727e-09	1	0.0271	0.0039	1.032	0.011	0.1158	0.008	-0.0674	0.0789	-0.8544	0.3929	0	0.027	0.004	1.0321	0.011	-0.0386	0.0082	0.2078	0.1075	1.9335	0.0532	0	0.027	0.0039	1.0321	0.0109	-0.0575	0.0079
Frequency of walking for pleasure in last 4 weeks	0	ukbb	European	SNPs from the MHC (chr6 26M~34M) region was removed for this traits	Ldhub	0.1589	0.0849	1.8717	0.0613	0	0.0205	0.0046	1.0259	0.0101	0.0343	0.0086	-0.3211	0.0934	-3.4388	0.0006	0	0.0206	0.0046	1.0258	0.01	-0.0496	0.0081	0.3295	0.1772	1.8594	0.063	0	0.0205	0.0046	1.026	0.01	-0.0228	0.0085
Friendships satisfaction	0	ukbb	European	SNPs from the MHC (chr6 26M~34M) region was removed for this traits	Ldhub	-0.1221	0.078	-1.5646	0.1177	0	0.0506	0.0108	0.9899	0.0119	0.0033	0.009	0.0524	0.0957	0.5472	0.5842	0	0.0506	0.0109	0.99	0.0119	0.0129	0.0086	-0.1581	0.136	-1.1625	0.245	0	0.0506	0.0108	0.9898	0.0118	-0.0421	0.0077
Getting up in morning	0	ukbb	European	SNPs from the MHC (chr6 26M~34M) region was removed for this traits	Ldhub	0.0674	0.0569	1.1842	0.2363	0	0.04	0.0043	1.0696	0.0122	-0.0112	0.0106	-0.2126	0.067	-3.1743	0.0015	0	0.04	0.0043	1.0698	0.0123	0.0024	0.0089	0.1953	0.0924	2.1136	0.0346	0	0.04	0.0043	1.0697	0.0123	0.038	0.0083
Glucose	27005778	metabolites	European	SNPs from the MHC (chr6 26M~34M) region was removed for this traits	Ldhub	-0.0903	0.1441	-0.6266	0.5309	0	0.0542	0.0439	1.0025	0.0101	0.006	0.0074	0.0137	0.1657	0.0825	0.9342	0	0.0543	0.0438	1.0025	0.01	-0.0019	0.0072	0.195	0.2587	0.7537	0.451	0	0.0543	0.0439	1.0025	0.0101	-0.0024	0.0063
Glutamine	27005778	metabolites	European	SNPs from the MHC (chr6 26M~34M) region was removed for this traits	Ldhub	-0.1267	0.1088	-1.165	0.244	0	0.1031	0.0462	1.0075	0.0099	0.0026	0.0084	-0.1503	0.1169	-1.286	0.1985	0	0.1027	0.0461	1.0075	0.0099	0.0055	0.0072	-0.0125	0.187	-0.0669	0.9467	0	0.1024	0.0461	1.0076	0.0098	-0.0018	0.0068
Glycoprotein acetyls mainly a1-acid glycoprotein	27005778	metabolites	European	SNPs from the MHC (chr6 26M~34M) region was removed for this traits	Ldhub	0.1976	0.1645	1.2016	0.2295	0	0.0729	0.0606	0.9886	0.0107	0.0139	0.0079	#N/A	#N/A	#N/A	#N/A	#N/A	#N/A	#N/A	#N/A	#N/A	#N/A	#N/A	0.1664	0.2763	0.6024	0.5469	0	0.0726	0.0606	0.9887	0.0107	-0.0092	0.0067
Guilty feelings	0	ukbb	European	SNPs from the MHC (chr6 26M~34M) region was removed for this traits	Ldhub	-0.0313	0.0635	-0.4919	0.6228	0	0.0263	0.0043	1.0429	0.0116	0.0423	0.0092	0.0192	0.0825	0.2333	0.8155	0	0.0263	0.0043	1.043	0.0116	-0.0036	0.0089	-0.1847	0.1057	-1.7469	0.0807	0	0.0263	0.0043	1.043	0.0118	-0.0238	0.008
Had major operations	0	ukbb	European	SNPs from the MHC (chr6 26M~34M) region was removed for this traits	Ldhub	0.148	0.1264	1.1713	0.2415	0	0.0144	0.0063	1.0119	0.0099	0.0051	0.0093	-0.0783	0.1314	-0.5958	0.5513	0	0.0144	0.0063	1.012	0.0099	0.0302	0.0079	0.2347	0.1991	1.179	0.2384	0	0.0144	0.0063	1.0119	0.0099	0.0031	0.007
Had menopause	0	ukbb	European	SNPs from the MHC (chr6 26M~34M) region was removed for this traits	Ldhub	-0.1443	0.1342	-1.0757	0.2821	0	0.0119	0.0074	1.0107	0.0104	0.0039	0.0087	-0.005	0.1434	-0.035	0.9721	0	0.0118	0.0074	1.0108	0.0105	0.0346	0.0072	-0.2773	0.2625	-1.0564	0.2908	0	0.0119	0.0074	1.0107	0.0105	0.0415	0.0077
Had other major operations	0	ukbb	European	SNPs from the MHC (chr6 26M~34M) region was removed for this traits	Ldhub	0.1538	0.1009	1.5244	0.1274	0	0.0196	0.0065	1.0098	0.0105	-0.002	0.0079	0.1362	0.1172	1.1628	0.2449	0	0.0196	0.0065	1.0099	0.0104	0.0284	0.0085	0.0691	0.1601	0.4317	0.666	0	0.0196	0.0065	1.0099	0.0104	0.016	0.0068
Hair/balding pattern: Pattern 2	0	ukbb	European	SNPs from the MHC (chr6 26M~34M) region was removed for this traits	Ldhub	0.201	0.0849	2.3657	0.018	0	0.0319	0.0084	1.0365	0.0121	-0.0167	0.0093	0.1096	0.1051	1.0432	0.2969	0	0.0327	0.0085	1.0369	0.0122	-0.0198	0.0089	0.3456	0.1476	2.3416	0.0192	0	0.0318	0.0084	1.0366	0.0121	-0.0194	0.0072
Hair/balding pattern: Pattern 3	0	ukbb	European	SNPs from the MHC (chr6 26M~34M) region was removed for this traits	Ldhub	-0.1616	0.0772	-2.0946	0.0362	0	0.0304	0.0084	1.0341	0.0113	0.008	0.0081	0.0334	0.1108	0.302	0.7627	0	0.0306	0.0084	1.034	0.0112	0.0075	0.0088	-0.216	0.1357	-1.5923	0.1113	0	0.0305	0.0084	1.0341	0.0112	0.0122	0.0071
Hair/balding pattern: Pattern 4	0	ukbb	European	SNPs from the MHC (chr6 26M~34M) region was removed for this traits	Ldhub	0.0123	0.0469	0.2617	0.7936	0	0.1141	0.0182	1.0915	0.0185	0.0046	0.01	-0.116	0.0684	-1.6962	0.0898	0	0.1141	0.0181	1.0914	0.0185	0.018	0.0105	-0.0451	0.0831	-0.5422	0.5877	0	0.114	0.0181	1.0915	0.0184	0.0089	0.0083
Hand grip strength (left)	0	ukbb	European	SNPs from the MHC (chr6 26M~34M) region was removed for this traits	Ldhub	-0.0795	0.0415	-1.9146	0.0555	0	0.0664	0.0056	1.083	0.0141	-0.0681	0.0097	-0.0445	0.0584	-0.7617	0.4462	0	0.0664	0.0056	1.083	0.0141	0.0072	0.01	0.0898	0.0783	1.1468	0.2514	0	0.0664	0.0056	1.0831	0.0141	0.0637	0.0089
Hand grip strength (right)	0	ukbb	European	SNPs from the MHC (chr6 26M~34M) region was removed for this traits	Ldhub	-0.1	0.0433	-2.312	0.0208	0	0.0603	0.0054	1.0983	0.0147	-0.0636	0.0097	-0.0178	0.0599	-0.2976	0.766	0	0.0603	0.0054	1.0983	0.0147	0.0229	0.0098	0.0018	0.089	0.0199	0.9841	0	0.0602	0.0054	1.0984	0.0147	0.0589	0.009
Handedness (chirality/laterality): Left-handed	0	ukbb	European	SNPs from the MHC (chr6 26M~34M) region was removed for this traits	Ldhub	-0.1104	0.1174	-0.9398	0.3473	0	0.0073	0.0032	1.0058	0.0101	-0.0021	0.0089	-0.3083	0.1488	-2.0719	0.0383	0	0.0072	0.0032	1.0058	0.0101	0.0176	0.0078	-0.0521	0.2063	-0.2526	0.8006	0	0.0072	0.0032	1.0058	0.0101	-0.0032	0.0074
Handedness (chirality/laterality): Use both right and left hands equally	0	ukbb	European	SNPs from the MHC (chr6 26M~34M) region was removed for this traits	Ldhub	0.0677	0.121	0.5594	0.5759	0	0.0053	0.0034	1.0022	0.0103	-0.0122	0.0081	-0.2528	0.174	-1.4529	0.1462	0	0.0054	0.0034	1.0022	0.0102	0.0073	0.0081	-0.551	0.2763	-1.9939	0.0462	0	0.0053	0.0034	1.0022	0.0102	0.0143	0.0081
Happiness	0	ukbb	European	SNPs from the MHC (chr6 26M~34M) region was removed for this traits	Ldhub	0.0494	0.071	0.6963	0.4862	0	0.0472	0.0109	1.0056	0.0118	0.0309	0.0094	-0.049	0.0987	-0.4967	0.6194	0	0.0471	0.0109	1.0057	0.0118	-0.0006	0.0079	-0.2537	0.1512	-1.6781	0.0933	0	0.0471	0.0109	1.0057	0.0118	-0.0325	0.0078
HbA1C	20858683	glycemic	European	SNPs from the MHC (chr6 26M~34M) region was removed for this traits	Ldhub	-0.0535	0.0726	-0.7371	0.4611	0	0.1111	0.0235	0.9813	0.0097	0.006	0.0085	-0.0918	0.0997	-0.9207	0.3572	0	0.1111	0.0234	0.9813	0.0097	0.0072	0.0085	-0.0033	0.1399	-0.0235	0.9813	0	0.1111	0.0235	0.9812	0.0097	0.0035	0.0075
HDL cholesterol	20686565	lipids	European	SNPs from the MHC (chr6 26M~34M) region was removed for this traits	Ldhub	-0.0823	0.0597	-1.378	0.1682	0	0.116	0.0244	1.0133	0.018	-0.0253	0.0109	0.0708	0.0825	0.8575	0.3911	0	0.116	0.0244	1.0133	0.0179	0.0021	0.01	-0.1394	0.1101	-1.2661	0.2055	0	0.1161	0.0243	1.0132	0.0178	0.0008	0.0088
Headaches for 3+ months	0	ukbb	European	SNPs from the MHC (chr6 26M~34M) region was removed for this traits	Ldhub	-0.1161	0.1769	-0.6567	0.5114	0	0.0166	0.0179	1.0228	0.0115	-0.0029	0.0078	-0.162	0.2463	-0.6578	0.5107	0	0.0165	0.0179	1.0229	0.0116	0.0075	0.0082	-0.0074	0.3131	-0.0236	0.9812	0	0.0166	0.0178	1.0228	0.0115	-0.0121	0.0081
Health satisfaction	0	ukbb	European	SNPs from the MHC (chr6 26M~34M) region was removed for this traits	Ldhub	0.4236	0.0778	5.4431	5.2362e-08	1	0.0575	0.0115	1.012	0.0117	0.0852	0.0092	-0.0693	0.0853	-0.8133	0.416	0	0.0576	0.0114	1.012	0.0116	0.0073	0.0078	0.0073	0.1274	0.0572	0.9544	0	0.0576	0.0114	1.0118	0.0116	-0.0196	0.0074
Hearing aid user	0	ukbb	European	SNPs from the MHC (chr6 26M~34M) region was removed for this traits	Ldhub	0.245	0.1361	1.8002	0.0718	0	0.0105	0.0068	1.0082	0.0116	0.0115	0.009	0.2061	0.1876	1.0984	0.272	0	0.0105	0.0068	1.0084	0.0116	0.0042	0.0081	0.3803	0.3287	1.1571	0.2472	0	0.0105	0.0068	1.0083	0.0115	-0.0005	0.0081
Hearing difficulty/problems with background noise	0	ukbb	European	SNPs from the MHC (chr6 26M~34M) region was removed for this traits	Ldhub	-0.0814	0.0622	-1.3086	0.1907	0	0.0268	0.0041	1.0504	0.0117	-0.0019	0.0091	0.1087	0.0939	1.1578	0.247	0	0.0268	0.0041	1.0504	0.0116	0.019	0.0097	-0.3107	0.1051	-2.9555	0.0031	0	0.0268	0.0041	1.0502	0.0116	0.0119	0.008
Hearing difficulty/problems: Yes	0	ukbb	European	SNPs from the MHC (chr6 26M~34M) region was removed for this traits	Ldhub	0.0371	0.0619	0.5987	0.5494	0	0.0258	0.0047	1.0338	0.0129	0.0128	0.0087	0.2014	0.0948	2.1235	0.0337	0	0.0257	0.0047	1.0339	0.013	0.0087	0.0096	-0.2041	0.1113	-1.8334	0.0667	0	0.0258	0.0047	1.0337	0.0129	0.0207	0.0079
Heart rate	23583979	haemotological	Mixed	Caution: using this data may yield less robust results due to minor departure of the LD structure SNPs from the MHC (chr6 26M~34M) region was removed for this traits	Ldhub	0.2001	0.0898	2.2268	0.026	0	0.0816	0.0256	0.9918	0.0146	-0.0097	0.0095	-0.1738	0.0876	-1.9834	0.0473	0	0.0817	0.0257	0.9918	0.0146	0.011	0.0084	-0.0087	0.1303	-0.0667	0.9468	0	0.0817	0.0257	0.9919	0.0147	-0.0062	0.0083
Heel bone mineral density (BMD) T-score_ automated	0	ukbb	European	SNPs from the MHC (chr6 26M~34M) region was removed for this traits	Ldhub	-0.0419	0.0406	-1.0327	0.3018	0	0.1715	0.0187	1.1332	0.0212	0.0044	0.01	0.0726	0.0524	1.386	0.1657	0	0.1713	0.0185	1.1334	0.0211	-0.0078	0.0097	0.1452	0.0703	2.066	0.0388	0	0.1712	0.0185	1.1336	0.0211	0.0174	0.0087
Heel bone mineral density (BMD) T-score_ automated (left)	0	ukbb	European	SNPs from the MHC (chr6 26M~34M) region was removed for this traits	Ldhub	0.0787	0.0493	1.597	0.1103	0	0.1652	0.0203	1.0773	0.0157	-0.016	0.0097	0.1249	0.0621	2.0107	0.0444	0	0.1652	0.0202	1.0772	0.0156	-0.0148	0.0099	0.1304	0.0838	1.5556	0.1198	0	0.1653	0.0202	1.077	0.0156	0.0146	0.0083
Heel bone mineral density (BMD) T-score_ automated (right)	0	ukbb	European	SNPs from the MHC (chr6 26M~34M) region was removed for this traits	Ldhub	0.0563	0.0438	1.2857	0.1986	0	0.1771	0.0202	1.0748	0.0158	-0.0127	0.0088	0.1335	0.0578	2.3107	0.0208	0	0.177	0.02	1.0748	0.0158	-0.0157	0.0098	0.1269	0.0824	1.5398	0.1236	0	0.1771	0.02	1.0747	0.0157	0.019	0.0084
Height Females at age 10 and males at age 12	23449627	anthropometric	European	SNPs from the MHC (chr6 26M~34M) region was removed for this traits	Ldhub	-0.0346	0.1042	-0.3321	0.7398	0	0.2141	0.0771	0.956	0.0114	-0.0242	0.0097	#N/A	#N/A	#N/A	#N/A	#N/A	#N/A	#N/A	#N/A	#N/A	#N/A	#N/A	0.0737	0.179	0.4115	0.6807	0	0.2141	0.077	0.9558	0.0114	0.0007	0.0081
Height_2010	20881960	anthropometric	European	SNPs from the MHC (chr6 26M~34M) region was removed for this traits	Ldhub	-0.1046	0.0387	-2.7038	0.0069	0	0.2046	0.0181	1.032	0.0186	-0.0094	0.0099	0.156	0.0498	3.1342	0.0017	0	0.2045	0.018	1.0322	0.0185	0.0019	0.0102	0.0019	0.0743	0.0251	0.9799	0	0.2043	0.018	1.0323	0.0185	0.0021	0.0085
Hip circumference	25673412	anthropometric	European	SNPs from the MHC (chr6 26M~34M) region was removed for this traits	Ldhub	0.2147	0.056	3.8348	0.0001	0	0.0776	0.0096	0.8922	0.0108	0.0046	0.0092	0.0884	0.0461	1.9174	0.0552	0	0.1387	0.0081	1.144	0.0177	0.0654	0.01	0.3561	0.1072	3.3222	0.0009	0	0.0775	0.0096	0.8924	0.0108	-0.0083	0.0081
Hip circumference	0	ukbb	European	SNPs from the MHC (chr6 26M~34M) region was removed for this traits	Ldhub	0.3508	0.0319	10.9994	3.8464e-28	1	0.1387	0.0082	1.1439	0.0178	0.152	0.011	0.0884	0.0461	1.9174	0.0552	0	0.1387	0.0081	1.144	0.0177	0.0654	0.01	0.3561	0.1072	3.3222	0.0009	0	0.0775	0.0096	0.8924	0.0108	-0.0083	0.0081
HOMA-B	20081858	glycemic	European	SNPs from the MHC (chr6 26M~34M) region was removed for this traits	Ldhub	0.2208	0.0907	2.4342	0.0149	0	0.1046	0.0289	0.9748	0.0094	-0.0029	0.0089	-0.0786	0.1046	-0.7519	0.4521	0	0.1048	0.0289	0.9747	0.0094	0.0126	0.0078	0.225	0.1612	1.3952	0.163	0	0.1048	0.0289	0.9747	0.0093	-0.008	0.007
HOMA-IR	20081858	glycemic	European	SNPs from the MHC (chr6 26M~34M) region was removed for this traits	Ldhub	0.4082	0.1491	2.737	0.0062	0	0.0551	0.0316	1.002	0.0106	0.0008	0.0082	-0.3225	0.1752	-1.8406	0.0657	0	0.0555	0.0316	1.0019	0.0105	0.0171	0.0083	0.0557	0.2404	0.2318	0.8167	0	0.0553	0.0317	1.002	0.0106	-0.0004	0.0081
Home area population density - urban or rural: England/Wales - Village - less sparse	0	ukbb	European	SNPs from the MHC (chr6 26M~34M) region was removed for this traits	Ldhub	-0.3162	0.1277	-2.4759	0.0133	0	0.0079	0.0033	1.0079	0.01	-0.0559	0.0093	0.0816	0.1259	0.6478	0.5171	0	0.0079	0.0033	1.0079	0.0099	0.0261	0.0077	-0.0305	0.1812	-0.1681	0.8665	0	0.0079	0.0033	1.0079	0.0099	0.0736	0.0074
Home area population density - urban or rural: Scotland - Large Urban Area	0	ukbb	European	SNPs from the MHC (chr6 26M~34M) region was removed for this traits	Ldhub	-0.3376	0.2748	-1.2286	0.2192	0	0.0053	0.0062	2.1334	0.0202	-0.0409	0.0129	-0.3013	0.2657	-1.1339	0.2568	0	0.0054	0.0062	2.133	0.0202	0.0115	0.0118	-0.3822	0.4369	-0.8748	0.3817	0	0.0053	0.0062	2.1334	0.0202	-0.0456	0.0114
ICV	25607358	brain_volume	European	SNPs from the MHC (chr6 26M~34M) region was removed for this traits	Ldhub	-0.2583	0.1007	-2.5649	0.0103	0	0.2752	0.0938	0.9951	0.01	0.0029	0.0088	0.2445	0.1215	2.013	0.0441	0	0.2756	0.0938	0.995	0.01	-0.0062	0.0081	0.038	0.168	0.2262	0.821	0	0.2754	0.0936	0.9951	0.0101	-0.0032	0.007
Illness_ injury_ bereavement_ stress in last 2 years: Death of a close relative	0	ukbb	European	SNPs from the MHC (chr6 26M~34M) region was removed for this traits	Ldhub	0.2118	0.113	1.8747	0.0608	0	0.0077	0.0031	1.0008	0.0097	0.0376	0.0093	0.0023	0.137	0.0164	0.9869	0	0.0076	0.0031	1.0009	0.0097	-0.0214	0.0085	0.1458	0.1801	0.8097	0.4181	0	0.0076	0.0031	1.0009	0.0097	0.0114	0.0078
Illness_ injury_ bereavement_ stress in last 2 years: Financial difficulties	0	ukbb	European	SNPs from the MHC (chr6 26M~34M) region was removed for this traits	Ldhub	0.3381	0.0605	5.592	2.2446e-08	1	0.0195	0.0035	1.0378	0.0111	0.063	0.0091	0.0134	0.1024	0.1306	0.8961	0	0.0195	0.0035	1.0379	0.0111	-0.0048	0.0087	0.2442	0.1308	1.867	0.0619	0	0.0195	0.0035	1.0377	0.011	-0.0215	0.0072
Illness_ injury_ bereavement_ stress in last 2 years: None of the above	0	ukbb	European	SNPs from the MHC (chr6 26M~34M) region was removed for this traits	Ldhub	-0.351	0.0719	-4.8815	1.053e-06	1	0.0179	0.003	1.0145	0.0106	-0.0326	0.0078	-0.0361	0.0887	-0.407	0.684	0	0.0179	0.003	1.0145	0.0105	0.0104	0.0074	-0.2069	0.1351	-1.5312	0.1257	0	0.0179	0.003	1.0145	0.0105	0.0051	0.0079
Illness_ injury_ bereavement_ stress in last 2 years: Serious illness_ injury or assault of a close relative	0	ukbb	European	SNPs from the MHC (chr6 26M~34M) region was removed for this traits	Ldhub	-0.0698	0.0784	-0.8898	0.3736	0	0.0116	0.0035	1.0015	0.0106	-0.0239	0.0079	0.1467	0.1172	1.2517	0.2107	0	0.0116	0.0034	1.0013	0.0105	0.0133	0.0079	-0.0916	0.1483	-0.6177	0.5367	0	0.0116	0.0034	1.0014	0.0105	-0.0002	0.0075
Illness_ injury_ bereavement_ stress in last 2 years: Serious illness_ injury or assault to yourself	0	ukbb	European	SNPs from the MHC (chr6 26M~34M) region was removed for this traits	Ldhub	0.2339	0.0957	2.445	0.0145	0	0.0125	0.0034	1.0018	0.0106	0.0245	0.008	0.0772	0.1053	0.7331	0.4635	0	0.0125	0.0034	1.0019	0.0106	0.0033	0.0081	0.1589	0.1857	0.8554	0.3923	0	0.0125	0.0034	1.0018	0.0105	-0.025	0.0086
Illnesses of father: Chronic bronchitis/emphysema	0	ukbb	European	SNPs from the MHC (chr6 26M~34M) region was removed for this traits	Ldhub	0.3585	0.1157	3.0987	0.0019	0	0.0101	0.0038	1.027	0.0101	0.05	0.0088	-0.254	0.1378	-1.8429	0.0653	0	0.0101	0.0037	1.0268	0.0101	-0.0038	0.0089	0.0675	0.1865	0.3622	0.7172	0	0.0101	0.0038	1.027	0.0101	0.0104	0.0075
Illnesses of father: Diabetes	0	ukbb	European	SNPs from the MHC (chr6 26M~34M) region was removed for this traits	Ldhub	0.2709	0.0842	3.2179	0.0013	0	0.0125	0.0045	1.0272	0.0108	0.0149	0.0084	0.0828	0.1215	0.6818	0.4954	0	0.0125	0.0045	1.027	0.0108	-0.0228	0.0091	0.1398	0.1722	0.812	0.4168	0	0.0125	0.0045	1.0272	0.0108	0.0017	0.0076
Illnesses of father: Heart disease	0	ukbb	European	SNPs from the MHC (chr6 26M~34M) region was removed for this traits	Ldhub	-0.0167	0.0833	-0.2003	0.8412	0	0.0178	0.0042	1.0132	0.0118	0.0109	0.0097	0.2012	0.0909	2.2118	0.027	0	0.0178	0.0042	1.0131	0.0117	0.0096	0.0084	0.3271	0.1527	2.1424	0.0322	0	0.0178	0.0042	1.0131	0.0118	-0.016	0.0084
Illnesses of father: High blood pressure	0	ukbb	European	SNPs from the MHC (chr6 26M~34M) region was removed for this traits	Ldhub	0.1322	0.0838	1.577	0.1148	0	0.0121	0.0038	1.0257	0.01	0.0005	0.0078	0.0764	0.1156	0.6607	0.5088	0	0.0122	0.0038	1.0257	0.01	0.0052	0.0079	-0.1945	0.1864	-1.0439	0.2965	0	0.0121	0.0038	1.0258	0.01	-0.0024	0.0085
Illnesses of father: Lung cancer	0	ukbb	European	SNPs from the MHC (chr6 26M~34M) region was removed for this traits	Ldhub	0.2217	0.131	1.6919	0.0907	0	0.0072	0.0035	0.9955	0.0094	0.0423	0.0087	-0.3177	0.1733	-1.8329	0.0668	0	0.0073	0.0035	0.9953	0.0094	-0.0126	0.0083	0.0097	0.2007	0.0481	0.9616	0	0.0072	0.0035	0.9955	0.0094	0.0167	0.0078
Illnesses of father: None of the above (group 1)	0	ukbb	European	SNPs from the MHC (chr6 26M~34M) region was removed for this traits	Ldhub	-0.4272	0.182	-2.3471	0.0189	0	0.0064	0.0038	1.0276	0.0103	-0.0121	0.0097	-0.136	0.1582	-0.8593	0.3902	0	0.0064	0.0038	1.0275	0.0103	-0.0126	0.0078	-0.4394	0.2557	-1.7182	0.0858	0	0.0063	0.0038	1.0276	0.0103	0.0052	0.008
Illnesses of father: None of the above (group 2)	0	ukbb	European	SNPs from the MHC (chr6 26M~34M) region was removed for this traits	Ldhub	0.4014	0.1637	2.4528	0.0142	0	0.0058	0.0035	0.9966	0.0098	-0.0339	0.0088	-0.0902	0.1609	-0.5606	0.5751	0	0.0059	0.0034	0.9964	0.0098	0.0016	0.0081	-0.0595	0.2283	-0.2605	0.7944	0	0.0059	0.0034	0.9964	0.0098	-0.0063	0.0081
Illnesses of father: Prostate cancer	0	ukbb	European	SNPs from the MHC (chr6 26M~34M) region was removed for this traits	Ldhub	-0.3258	0.1236	-2.6359	0.0084	0	0.0087	0.0038	0.995	0.01	0.006	0.0082	0.2025	0.135	1.4998	0.1337	0	0.0087	0.0038	0.995	0.0101	-0.0032	0.0083	-0.0094	0.2033	-0.0461	0.9632	0	0.0087	0.0038	0.995	0.0101	0.0053	0.0072
Illnesses of mother: Alzheimers disease/dementia	0	ukbb	European	SNPs from the MHC (chr6 26M~34M) region was removed for this traits	Ldhub	-0.1111	0.2164	-0.5135	0.6076	0	0.0024	0.0041	1.0117	0.0177	-0.0262	0.0083	-0.1134	0.2578	-0.4397	0.6601	0	0.0024	0.0041	1.0116	0.0177	0.0409	0.0081	-0.5684	0.5403	-1.0522	0.2927	0	0.0024	0.0041	1.0116	0.0177	0.0124	0.0068
Illnesses of mother: Breast cancer	0	ukbb	European	SNPs from the MHC (chr6 26M~34M) region was removed for this traits	Ldhub	-0.0489	0.1512	-0.3235	0.7463	0	0.0038	0.0044	1.019	0.0121	-0.0142	0.0078	0.0681	0.1848	0.3684	0.7126	0	0.0037	0.0044	1.0191	0.0121	0.0141	0.0074	0.0168	0.3073	0.0546	0.9564	0	0.0037	0.0045	1.019	0.0121	-0.0063	0.0073
Illnesses of mother: Chronic bronchitis/emphysema	0	ukbb	European	SNPs from the MHC (chr6 26M~34M) region was removed for this traits	Ldhub	0.1387	0.0806	1.7215	0.0852	0	0.0166	0.0043	0.9845	0.0114	0.0547	0.0091	0.0865	0.1027	0.8419	0.3998	0	0.0166	0.0043	0.9845	0.0115	-0.016	0.0082	-0.0207	0.1454	-0.1421	0.887	0	0.0166	0.0043	0.9844	0.0114	0.0085	0.008
Illnesses of mother: Diabetes	0	ukbb	European	SNPs from the MHC (chr6 26M~34M) region was removed for this traits	Ldhub	0.3396	0.0794	4.2752	1.9098e-05	1	0.0166	0.004	1.0072	0.0111	0.0347	0.0081	-0.1906	0.0851	-2.2405	0.0251	0	0.0166	0.004	1.0073	0.0111	-0.0023	0.0068	0.2612	0.1407	1.8558	0.0635	0	0.0166	0.004	1.0072	0.0111	-0.0046	0.0079
Illnesses of mother: Heart disease	0	ukbb	European	SNPs from the MHC (chr6 26M~34M) region was removed for this traits	Ldhub	0.2224	0.1004	2.2147	0.0268	0	0.0125	0.0036	1.0132	0.0101	0.0218	0.0093	-0.1474	0.1296	-1.137	0.2555	0	0.0125	0.0036	1.0132	0.0101	0.0096	0.0085	-0.0977	0.1812	-0.5392	0.5898	0	0.0125	0.0036	1.0132	0.01	0.0147	0.0079
Illnesses of mother: High blood pressure	0	ukbb	European	SNPs from the MHC (chr6 26M~34M) region was removed for this traits	Ldhub	0.0921	0.0671	1.3731	0.1697	0	0.0274	0.0044	1.014	0.0112	0.0112	0.0101	-0.032	0.0796	-0.402	0.6877	0	0.0273	0.0044	1.0141	0.0112	-0.0073	0.0088	0.0594	0.1162	0.5116	0.6089	0	0.0273	0.0044	1.0141	0.0112	-0.0173	0.0085
Illnesses of mother: None of the above (group 1)	0	ukbb	European	SNPs from the MHC (chr6 26M~34M) region was removed for this traits	Ldhub	-0.1709	0.077	-2.2187	0.0265	0	0.0202	0.0038	0.9932	0.0102	-0.029	0.01	0.1395	0.0877	1.5902	0.1118	0	0.0202	0.0038	0.993	0.0103	-0.0093	0.0083	-0.0514	0.1304	-0.3945	0.6932	0	0.0202	0.0038	0.9931	0.0102	0.0037	0.0083
Illnesses of mother: None of the above (group 2)	0	ukbb	European	SNPs from the MHC (chr6 26M~34M) region was removed for this traits	Ldhub	-0.0426	0.139	-0.3061	0.7595	0	0.0048	0.004	1.0001	0.0107	-0.0027	0.008	-0.2054	0.1827	-1.1237	0.2611	0	0.0048	0.004	1.0001	0.0108	-0.0083	0.0082	0.2488	0.3221	0.7725	0.4398	0	0.0048	0.004	1.0001	0.0108	-0.004	0.0073
Illnesses of siblings: Diabetes	0	ukbb	European	SNPs from the MHC (chr6 26M~34M) region was removed for this traits	Ldhub	0.4481	0.1119	4.0038	6.2326e-05	1	0.0119	0.0046	1.0226	0.0109	0.0425	0.0089	-0.0999	0.1097	-0.9108	0.3624	0	0.012	0.0046	1.0224	0.0108	-0.0151	0.0072	0.103	0.1778	0.5793	0.5624	0	0.0119	0.0046	1.0225	0.0108	0.0008	0.0076
Illnesses of siblings: Heart disease	0	ukbb	European	SNPs from the MHC (chr6 26M~34M) region was removed for this traits	Ldhub	0.4464	0.1484	3.0082	0.0026	0	0.0088	0.004	1.0196	0.0097	0.0398	0.0091	0.0316	0.1288	0.2449	0.8065	0	0.0088	0.004	1.0196	0.0096	-0.0157	0.0073	0.3229	0.2064	1.5643	0.1177	0	0.0088	0.004	1.0195	0.0097	0.0039	0.0073
Illnesses of siblings: High blood pressure	0	ukbb	European	SNPs from the MHC (chr6 26M~34M) region was removed for this traits	Ldhub	0.142	0.0652	2.1795	0.0293	0	0.0234	0.0048	1.0227	0.0112	0.0536	0.0093	-0.0613	0.0932	-0.6575	0.5109	0	0.0234	0.0048	1.0228	0.0113	0.0036	0.0089	0.0483	0.1226	0.3937	0.6938	0	0.0235	0.0049	1.0227	0.0113	0.0112	0.0073
Illnesses of siblings: None of the above (group 1)	0	ukbb	European	SNPs from the MHC (chr6 26M~34M) region was removed for this traits	Ldhub	-0.2921	0.0575	-5.0782	3.8107e-07	1	0.0279	0.0044	1.017	0.0108	-0.0695	0.0097	0.1113	0.0775	1.4365	0.1509	0	0.0279	0.0044	1.017	0.0108	0.0037	0.0082	-0.0003	0.1191	-0.0028	0.9978	0	0.028	0.0044	1.0169	0.0108	-0.0168	0.0073
Illnesses of siblings: None of the above (group 2)	0	ukbb	European	SNPs from the MHC (chr6 26M~34M) region was removed for this traits	Ldhub	-0.0918	0.1342	-0.6842	0.4938	0	0.0065	0.0038	1.0022	0.0095	-0.0129	0.0083	-0.0102	0.1643	-0.0619	0.9506	0	0.0065	0.0038	1.0022	0.0095	0.0041	0.0085	0.0548	0.2536	0.216	0.829	0	0.0065	0.0038	1.0022	0.0094	0.0075	0.0079
Illnesses of siblings: Severe depression	0	ukbb	European	SNPs from the MHC (chr6 26M~34M) region was removed for this traits	Ldhub	-0.0454	0.0947	-0.4801	0.6312	0	0.0129	0.0041	0.9959	0.0102	-0.0106	0.0077	0.0389	0.1261	0.3081	0.758	0	0.0128	0.0041	0.9959	0.0103	0.0051	0.0086	-0.3832	0.1818	-2.1082	0.035	0	0.0129	0.0041	0.9958	0.0102	-0.0173	0.0081
Illnesses of siblings: Stroke	0	ukbb	European	SNPs from the MHC (chr6 26M~34M) region was removed for this traits	Ldhub	0.2195	0.2212	0.9921	0.3212	0	0.0032	0.0038	1.0072	0.01	0.0261	0.009	0.2198	0.287	0.7656	0.4439	0	0.0032	0.0038	1.0073	0.01	-0.0145	0.0079	-0.1876	0.3821	-0.4909	0.6235	0	0.0033	0.0038	1.0071	0.0101	0.0086	0.0074
Impedance of arm (left)	0	ukbb	European	SNPs from the MHC (chr6 26M~34M) region was removed for this traits	Ldhub	-0.2124	0.0363	-5.8573	4.7046e-09	1	0.1416	0.0081	1.1664	0.0205	-0.0576	0.0109	-0.0079	0.0449	-0.1758	0.8605	0	0.1415	0.0081	1.1665	0.0205	-0.0111	0.0104	-0.2682	0.0621	-4.3217	1.5481e-05	0	0.1413	0.0081	1.1669	0.0206	-0.0898	0.0092
Impedance of arm (right)	0	ukbb	European	SNPs from the MHC (chr6 26M~34M) region was removed for this traits	Ldhub	-0.2117	0.0337	-6.2791	3.4044e-10	1	0.1484	0.0083	1.1401	0.0206	-0.0551	0.0102	-0.0325	0.0442	-0.7358	0.4618	0	0.1484	0.0083	1.1402	0.0206	-0.0128	0.0106	-0.2826	0.0622	-4.5415	5.5851e-06	1	0.1481	0.0083	1.1407	0.0207	-0.084	0.0094
Impedance of leg (left)	0	ukbb	European	SNPs from the MHC (chr6 26M~34M) region was removed for this traits	Ldhub	-0.1178	0.0343	-3.431	0.0006	0	0.1578	0.0087	1.14	0.0216	0.0046	0.0108	-0.0801	0.0436	-1.8355	0.0664	0	0.1578	0.0086	1.1403	0.0215	-0.0722	0.0105	-0.1389	0.0682	-2.0375	0.0416	0	0.1578	0.0086	1.1404	0.0215	-0.0146	0.0106
Impedance of leg (right)	0	ukbb	European	SNPs from the MHC (chr6 26M~34M) region was removed for this traits	Ldhub	-0.1096	0.0338	-3.2467	0.0012	0	0.1534	0.0086	1.1541	0.0208	-0.0056	0.0105	-0.0806	0.043	-1.8757	0.0607	0	0.1533	0.0085	1.1544	0.0208	-0.0688	0.0101	-0.1952	0.0685	-2.8481	0.0044	0	0.1533	0.0085	1.1545	0.0207	-0.0078	0.0102
Impedance of whole body	0	ukbb	European	SNPs from the MHC (chr6 26M~34M) region was removed for this traits	Ldhub	-0.1765	0.0341	-5.1728	2.3067e-07	1	0.1647	0.0089	1.1599	0.0224	-0.0283	0.0108	-0.0385	0.0435	-0.8859	0.3757	0	0.1646	0.0089	1.1602	0.0223	-0.0452	0.0107	-0.2184	0.0637	-3.4292	0.0006	0	0.1645	0.0089	1.1604	0.0224	-0.0616	0.0101
Infant head circumference	22504419	anthropometric	European	SNPs from the MHC (chr6 26M~34M) region was removed for this traits	Ldhub	-0.1973	0.1217	-1.6214	0.1049	0	0.2734	0.1003	0.9929	0.0112	-0.006	0.0099	0.3381	0.1236	2.7356	0.0062	0	0.273	0.1	0.9928	0.0112	-0.0042	0.0085	0.4103	0.1968	2.0844	0.0371	0	0.2728	0.0998	0.9929	0.0112	-0.0084	0.0084
Inflammatory Bowel Disease (Euro)	26192919	autoimmune	European	SNPs from the MHC (chr6 26M~34M) region was removed for this traits	Ldhub	0.084	0.077	1.0917	0.275	0	0.1756	0.042	1.0585	0.0118	0.008	0.0079	-0.1024	0.0792	-1.2923	0.1963	0	0.1761	0.0418	1.0583	0.0118	0.0104	0.0065	-0.0458	0.1327	-0.3452	0.7299	0	0.1756	0.0418	1.0585	0.0118	-0.001	0.0081
Insomnia	27992416	sleeping	European	SNPs from the MHC (chr6 26M~34M) region was removed for this traits	Ldhub	0.1258	0.0733	1.7173	0.0859	0	0.0935	0.0203	1.0004	0.0102	0.0636	0.0079	-0.3101	0.1267	-2.4483	0.0144	0	0.0225	0.0095	1.0079	0.0097	0.0006	0.0077	0.0738	0.1816	0.4065	0.6843	0	0.0225	0.0094	1.0079	0.0096	-0.0215	0.0074
Insomnia	28604731	sleeping	European	SNPs from the MHC (chr6 26M~34M) region was removed for this traits	Ldhub	0.2567	0.1093	2.3492	0.0188	0	0.0225	0.0095	1.0079	0.0097	0.0465	0.0078	-0.3101	0.1267	-2.4483	0.0144	0	0.0225	0.0095	1.0079	0.0097	0.0006	0.0077	0.0738	0.1816	0.4065	0.6843	0	0.0225	0.0094	1.0079	0.0096	-0.0215	0.0074
Intelligence	28530673	cognitive	European	SNPs from the MHC (chr6 26M~34M) region was removed for this traits	Ldhub	-0.3953	0.0693	-5.7061	1.1558e-08	1	0.0925	0.0151	1.0338	0.0105	-0.0761	0.0089	0.466	0.0832	5.6002	2.1414e-08	1	0.0928	0.015	1.0337	0.0105	0.0546	0.0079	-0.292	0.1153	-2.5315	0.0114	0	0.0927	0.015	1.0337	0.0104	-0.0475	0.0069
Irritability	0	ukbb	European	SNPs from the MHC (chr6 26M~34M) region was removed for this traits	Ldhub	0.1347	0.0478	2.8187	0.0048	0	0.0452	0.0053	1.0166	0.0125	0.0633	0.0091	0.01	0.066	0.1523	0.879	0	0.0452	0.0053	1.0165	0.0125	0.0224	0.0094	-0.0734	0.0947	-0.7756	0.438	0	0.0452	0.0053	1.0166	0.0125	-0.0334	0.0083
Isoleucine	27005778	metabolites	European	SNPs from the MHC (chr6 26M~34M) region was removed for this traits	Ldhub	0.4925	0.7397	0.6658	0.5055	0	0.0173	0.0408	0.9942	0.0093	-0.0012	0.0075	-0.3557	0.6086	-0.5845	0.5589	0	0.017	0.0408	0.9943	0.0093	0.0112	0.0072	0.5728	0.9518	0.6018	0.5473	0	0.018	0.0408	0.9942	0.0093	-0.0039	0.0067
Job involves heavy manual or physical work	0	ukbb	European	SNPs from the MHC (chr6 26M~34M) region was removed for this traits	Ldhub	0.4682	0.0576	8.1304	4.2801e-16	1	0.0553	0.0065	1.0401	0.0114	0.1202	0.0094	-0.4534	0.0661	-6.8598	6.8975e-12	1	0.0553	0.0066	1.0402	0.0115	-0.1467	0.0085	0.5246	0.1141	4.5962	4.3035e-06	1	0.0553	0.0065	1.0402	0.0115	0.0421	0.0083
Job involves mainly walking or standing	0	ukbb	European	SNPs from the MHC (chr6 26M~34M) region was removed for this traits	Ldhub	0.5528	0.0568	9.7262	2.3317e-22	1	0.0518	0.0073	1.0357	0.0122	0.098	0.0094	-0.4808	0.0648	-7.4203	1.1682e-13	1	0.0518	0.0073	1.0356	0.0122	-0.1215	0.0071	0.531	0.1236	4.2954	1.7437e-05	0	0.0517	0.0073	1.0357	0.0122	0.0136	0.0082
Job involves shift work	0	ukbb	European	SNPs from the MHC (chr6 26M~34M) region was removed for this traits	Ldhub	0.3978	0.0634	6.27	3.6113e-10	1	0.0362	0.006	0.9811	0.0098	0.0611	0.0087	-0.1722	0.0898	-1.9184	0.0551	0	0.0362	0.006	0.9811	0.0099	-0.0483	0.0087	0.2927	0.1345	2.177	0.0295	0	0.0362	0.006	0.9811	0.0099	0.0087	0.008
Knee pain for 3+ months	0	ukbb	European	SNPs from the MHC (chr6 26M~34M) region was removed for this traits	Ldhub	0.3582	0.3076	1.1645	0.2442	0	0.0102	0.014	0.9943	0.0095	0.0264	0.0078	-0.2571	0.3206	-0.8018	0.4227	0	0.0102	0.014	0.9944	0.0095	0.0039	0.0081	0.445	0.4744	0.9381	0.3482	0	0.01	0.014	0.9944	0.0095	-0.0087	0.0073
LDL cholesterol	20686565	lipids	European	SNPs from the MHC (chr6 26M~34M) region was removed for this traits	Ldhub	0.1564	0.1128	1.3859	0.1658	0	0.0458	0.0368	1.0622	0.0503	0.0015	0.0104	-0.1978	0.1347	-1.4689	0.1419	0	0.0456	0.0368	1.0624	0.0502	0.0066	0.0102	-0.1606	0.175	-0.9179	0.3587	0	0.0456	0.0367	1.0623	0.0502	0.0048	0.0089
Leg fat mass (left)	0	ukbb	European	SNPs from the MHC (chr6 26M~34M) region was removed for this traits	Ldhub	0.4561	0.0298	15.2988	7.7821e-53	1	0.1425	0.0079	1.1545	0.0177	0.2317	0.0116	0.0197	0.0466	0.4238	0.6717	0	0.1425	0.0079	1.1546	0.0176	0.0377	0.0101	0.3777	0.0656	5.7614	8.3422e-09	1	0.1424	0.0079	1.1545	0.0176	0.0863	0.0104
Leg fat mass (right)	0	ukbb	European	SNPs from the MHC (chr6 26M~34M) region was removed for this traits	Ldhub	0.4672	0.03	15.5965	7.6943e-55	1	0.1423	0.0079	1.1531	0.0178	0.2274	0.0117	0.0157	0.0464	0.3387	0.7348	0	0.1423	0.0078	1.1531	0.0178	0.0388	0.0099	0.3636	0.0652	5.5771	2.4452e-08	1	0.1423	0.0078	1.153	0.0177	0.0878	0.0105
Leg fat percentage (left)	0	ukbb	European	SNPs from the MHC (chr6 26M~34M) region was removed for this traits	Ldhub	0.4852	0.0291	16.649	3.0778e-62	1	0.1309	0.0076	1.1505	0.0174	0.2577	0.0114	-0.0166	0.0461	-0.3611	0.718	0	0.1309	0.0077	1.1505	0.0174	0.0158	0.0099	0.3705	0.0637	5.8157	6.0395e-09	1	0.1309	0.0076	1.1504	0.0174	0.09	0.0097
Leg fat percentage (right)	0	ukbb	European	SNPs from the MHC (chr6 26M~34M) region was removed for this traits	Ldhub	0.4967	0.0295	16.8268	1.5534e-63	1	0.1305	0.0077	1.1496	0.0176	0.2512	0.0117	-0.0219	0.0461	-0.4749	0.6349	0	0.1306	0.0077	1.1495	0.0176	0.0171	0.0097	0.3313	0.0627	5.2802	1.2908e-07	1	0.1305	0.0077	1.1494	0.0176	0.0928	0.0098
Leg fat-free mass (left)	0	ukbb	European	SNPs from the MHC (chr6 26M~34M) region was removed for this traits	Ldhub	0.1793	0.0364	4.9198	8.6635e-07	1	0.171	0.0102	1.1837	0.0239	0.0659	0.0118	0.0896	0.0423	2.1187	0.0341	0	0.171	0.0102	1.1839	0.0239	0.0724	0.0106	0.2075	0.07	2.9635	0.003	0	0.171	0.0102	1.1839	0.0238	0.0322	0.0119
Leg fat-free mass (right)	0	ukbb	European	SNPs from the MHC (chr6 26M~34M) region was removed for this traits	Ldhub	0.1508	0.0373	4.0436	5.2648e-05	1	0.1673	0.0103	1.1932	0.024	0.0542	0.0119	0.0902	0.0421	2.1431	0.0321	0	0.1672	0.0103	1.1934	0.024	0.0726	0.0106	0.2185	0.0709	3.0836	0.002	0	0.1672	0.0103	1.1934	0.024	0.0217	0.0118
Leg pain on walking	0	ukbb	European	SNPs from the MHC (chr6 26M~34M) region was removed for this traits	Ldhub	0.7008	0.151	4.6404	3.4771e-06	1	0.0262	0.0092	1.026	0.0101	0.07	0.0105	-0.2404	0.1331	-1.8057	0.071	0	0.0261	0.0092	1.0261	0.0101	-0.0019	0.0079	0.4427	0.2102	2.1061	0.0352	0	0.0262	0.0093	1.026	0.0101	-0.0007	0.0072
Leg predicted mass (left)	0	ukbb	European	SNPs from the MHC (chr6 26M~34M) region was removed for this traits	Ldhub	0.178	0.0366	4.8582	1.1844e-06	1	0.1706	0.0102	1.1836	0.0238	0.0662	0.0119	0.0868	0.0422	2.0559	0.0398	0	0.1705	0.0102	1.1839	0.0238	0.0724	0.0106	0.2074	0.0702	2.9539	0.0031	0	0.1705	0.0102	1.1839	0.0237	0.0325	0.0119
Leg predicted mass (right)	0	ukbb	European	SNPs from the MHC (chr6 26M~34M) region was removed for this traits	Ldhub	0.1499	0.0374	4.0124	6.011e-05	1	0.1679	0.0104	1.1915	0.024	0.055	0.012	0.0906	0.042	2.1559	0.0311	0	0.1679	0.0103	1.1917	0.024	0.0722	0.0107	0.2188	0.0706	3.0994	0.0019	0	0.1678	0.0103	1.1917	0.024	0.0213	0.0118
Length of menstrual cycle	0	ukbb	European	SNPs from the MHC (chr6 26M~34M) region was removed for this traits	Ldhub	0.0044	0.139	0.0313	0.975	0	0.0533	0.0397	1.0104	0.0111	-0.0149	0.0086	-0.1223	0.167	-0.7325	0.4639	0	0.0539	0.0396	1.0103	0.0111	0.0185	0.008	-0.1879	0.2671	-0.7033	0.4819	0	0.0536	0.0394	1.0103	0.011	0.0096	0.0082
Length of working week for main job	0	ukbb	European	SNPs from the MHC (chr6 26M~34M) region was removed for this traits	Ldhub	0.1017	0.1223	0.8316	0.4056	0	0.0127	0.0056	1.0174	0.0093	-0.0579	0.009	-0.1163	0.1518	-0.7661	0.4436	0	0.0128	0.0056	1.0174	0.0093	-0.0164	0.0085	0.0733	0.2158	0.3395	0.7342	0	0.0128	0.0056	1.0174	0.0093	0.0626	0.008
Leptin_adjBMI	26833098	hormone	European	SNPs from the MHC (chr6 26M~34M) region was removed for this traits	Ldhub	0.117	0.1052	1.112	0.2661	0	0.0813	0.0355	1.0052	0.0107	0.0158	0.0087	-0.0335	0.1405	-0.2387	0.8114	0	0.081	0.0354	1.0052	0.0107	-0.0041	0.0086	-0.0586	0.2079	-0.2819	0.778	0	0.0814	0.0355	1.0051	0.0107	-0.0132	0.008
Leptin_not_adjBMI	26833098	hormone	European	SNPs from the MHC (chr6 26M~34M) region was removed for this traits	Ldhub	0.2643	0.1141	2.3169	0.0205	0	0.0806	0.0409	0.9961	0.0117	0.0178	0.009	0.0098	0.135	0.0726	0.9421	0	0.0805	0.0408	0.9961	0.0117	-0.0082	0.0083	0.0568	0.1976	0.2873	0.7739	0	0.0804	0.0408	0.9962	0.0117	-0.0091	0.0077
Leucine	27005778	metabolites	European	Caution: using this data may yield results outside bounds due to relative low Z score of the SNP heritability of the trait SNPs from the MHC (chr6 26M~34M) region was removed for this traits	Ldhub	0.1239	0.1578	0.7855	0.4322	0	0.0418	0.0425	1.0044	0.0088	0.008	0.0069	-0.2786	0.2303	-1.2095	0.2265	0	0.0415	0.0425	1.0045	0.0088	0.007	0.0073	0.325	0.3368	0.9651	0.3345	0	0.0422	0.0425	1.0044	0.0088	-0.0068	0.0068
Light smokers_ at least 100 smokes in lifetime	0	ukbb	European	SNPs from the MHC (chr6 26M~34M) region was removed for this traits	Ldhub	0.1702	0.0834	2.041	0.0413	0	0.0498	0.0128	1.0045	0.0101	0.0213	0.0089	-0.1086	0.1216	-0.8936	0.3715	0	0.0497	0.0128	1.0046	0.0101	-0.0107	0.0089	0.4418	0.1646	2.6839	0.0073	0	0.0498	0.0128	1.0045	0.0102	0.0114	0.0085
Loneliness_ isolation	0	ukbb	European	SNPs from the MHC (chr6 26M~34M) region was removed for this traits	Ldhub	0.2766	0.06	4.6142	3.9454e-06	1	0.025	0.004	1.0301	0.0116	0.0958	0.0085	-0.0657	0.085	-0.7726	0.4398	0	0.0249	0.004	1.0303	0.0116	-0.0143	0.0085	0.1452	0.1149	1.2635	0.2064	0	0.025	0.004	1.0301	0.0116	-0.0402	0.0079
Long-standing illness_ disability or infirmity	0	ukbb	European	SNPs from the MHC (chr6 26M~34M) region was removed for this traits	Ldhub	0.3025	0.0623	4.8544	1.2078e-06	1	0.0247	0.004	1.053	0.0117	0.1215	0.0093	-0.0024	0.0783	-0.0308	0.9754	0	0.0247	0.004	1.0532	0.0117	0.0107	0.0089	0.0914	0.128	0.7141	0.4752	0	0.0246	0.004	1.0534	0.0117	-0.0544	0.0087
Loud music exposure frequency	0	ukbb	European	SNPs from the MHC (chr6 26M~34M) region was removed for this traits	Ldhub	0.2779	0.1222	2.2736	0.023	0	0.0205	0.0094	1.0102	0.0102	0.0219	0.0082	0.2416	0.1422	1.6994	0.0892	0	0.0207	0.0093	1.01	0.0101	-0.018	0.0079	-0.0865	0.1964	-0.4407	0.6594	0	0.0205	0.0093	1.0101	0.0101	-0.0095	0.0071
Lumbar Spine bone mineral density	26367794	bone	Mixed	Caution: using this data may yield less robust results due to minor departure of the LD structure SNPs from the MHC (chr6 26M~34M) region was removed for this traits	Ldhub	-0.1002	0.0752	-1.3319	0.1829	0	0.1158	0.0253	0.9635	0.0109	-0.0005	0.0087	-0.0291	0.0881	-0.3307	0.7409	0	0.1162	0.0253	0.9633	0.0109	0.0069	0.0075	-0.1	0.1441	-0.6943	0.4875	0	0.1159	0.0253	0.9635	0.0109	0.0047	0.0074
Lumbar spine bone mineral density	22504420	bone	Mixed	Caution: using these data may yield less robust results due to minor departure of the LD structure SNPs from the MHC (chr6 26M-34M) region were removed for this trait	Ldhub	0.008	0.0917	0.0874	0.9304	0	0.1226	0.0354	1.0282	0.0111	-0.0079	0.0093	-0.0291	0.0881	-0.3307	0.7409	0	0.1162	0.0253	0.9633	0.0109	0.0069	0.0075	-0.1	0.1441	-0.6943	0.4875	0	0.1159	0.0253	0.9635	0.0109	0.0047	0.0074
Lung adenocarcinoma	27488534	cancer	European	Caution: using this data may yield results outside bounds due to relative low Z score of the SNP heritability of the trait SNPs from the MHC (chr6 26M~34M) region was removed for this traits	Ldhub	0.2577	0.1144	2.253	0.0243	0	0.0486	0.0229	1.0088	0.0097	-0.0074	0.008	-0.3292	0.1695	-1.9418	0.0522	0	0.0486	0.0229	1.0088	0.0098	0.0179	0.0076	0.3047	0.2082	1.4634	0.1434	0	0.0485	0.0229	1.0087	0.0098	-0.0013	0.0075
Lung cancer	27488534	cancer	European	SNPs from the MHC (chr6 26M~34M) region was removed for this traits	Ldhub	0.3941	0.1262	3.1238	0.0018	0	0.1832	0.0804	1.0217	0.0097	-0.0069	0.0081	-0.3303	0.1472	-2.2443	0.0248	0	0.184	0.0807	1.0215	0.0097	0.0143	0.0081	0.1313	0.1843	0.7124	0.4762	0	0.1845	0.0808	1.0215	0.0097	0.0024	0.0066
Lung cancer (all)	24880342	cancer	European	SNPs from the MHC (chr6 26M~34M) region was removed for this traits	Ldhub	0.2143	0.1094	1.9596	0.05	0	0.0926	0.0437	1.0113	0.0107	0.005	0.0085	-0.2409	0.1414	-1.7037	0.0884	0	0.0931	0.0436	1.0111	0.0106	0.0058	0.0083	0.1315	0.1815	0.7246	0.4687	0	0.0931	0.0436	1.0111	0.0106	0.0031	0.007
Lung cancer (squamous cell)	24880342	cancer	European	Caution: using this data may yield results outside bounds due to relative low Z score of the SNP heritability of the trait SNPs from the MHC (chr6 26M~34M) region was removed for this traits	Ldhub	0.279	1.1841	0.2356	0.8138	0	0.0113	0.0377	1.0024	0.0101	0.0072	0.0083	-0.1402	0.7077	-0.1981	0.843	0	0.0114	0.0377	1.0023	0.0101	0.0034	0.0084	0.259	1.0763	0.2407	0.8098	0	0.0114	0.0378	1.0024	0.0101	0.0046	0.0074
Major depressive disorder	22472876	psychiatric	European	SNPs from the MHC (chr6 26M~34M) region was removed for this traits	Ldhub	-0.1118	0.1124	-0.9941	0.3202	0	0.1228	0.0613	0.9806	0.0097	0.02	0.0082	-0.2085	0.1505	-1.3851	0.166	0	0.1228	0.0613	0.9806	0.0097	0.0036	0.0077	-0.1828	0.2119	-0.863	0.3881	0	0.1229	0.0613	0.9805	0.0097	0.0039	0.0073
Maternal smoking around birth	0	ukbb	European	SNPs from the MHC (chr6 26M~34M) region was removed for this traits	Ldhub	0.3807	0.0676	5.6336	1.7652e-08	1	0.0324	0.0051	1.0528	0.0118	0.0936	0.0095	-0.078	0.0801	-0.9731	0.3305	0	0.0324	0.0051	1.0529	0.0118	-0.0024	0.0089	0.2336	0.1169	1.9977	0.0457	0	0.0325	0.0051	1.0528	0.0118	0.0258	0.0079
Maximum heart rate during fitness test	0	ukbb	European	SNPs from the MHC (chr6 26M~34M) region was removed for this traits	Ldhub	-0.0522	0.1179	-0.4426	0.658	0	0.0407	0.0289	1.0208	0.0116	0.0217	0.0086	-0.0283	0.1454	-0.1948	0.8455	0	0.0408	0.0289	1.0206	0.0116	-0.0307	0.0079	0.0628	0.2482	0.2531	0.8002	0	0.041	0.0289	1.0206	0.0116	-0.0067	0.0079
Mean Caudate	25607358	brain_volume	European	SNPs from the MHC (chr6 26M~34M) region was removed for this traits	Ldhub	0.0408	0.1611	0.2532	0.8001	0	0.0977	0.0768	0.9807	0.0101	-0.0014	0.0096	0.0461	0.1867	0.2471	0.8048	0	0.0968	0.077	0.9808	0.0101	0.0018	0.0078	0.1043	0.26	0.4013	0.6882	0	0.0975	0.0773	0.9806	0.0101	0.0054	0.0079
Mean diameter for HDL particles	27005778	metabolites	European	SNPs from the MHC (chr6 26M~34M) region was removed for this traits	Ldhub	-0.1658	0.0857	-1.9357	0.0529	0	0.2217	0.0594	0.9841	0.0123	-0.0005	0.0077	-0.0574	0.1009	-0.5687	0.5696	0	0.2211	0.0594	0.9842	0.0123	0.0114	0.0079	0.1131	0.1577	0.7174	0.4731	0	0.222	0.0593	0.9841	0.0123	0.0052	0.0075
Mean diameter for VLDL particles	27005778	metabolites	European	SNPs from the MHC (chr6 26M~34M) region was removed for this traits	Ldhub	0.2411	0.1265	1.9068	0.0565	0	0.126	0.0726	0.9912	0.0112	0.0023	0.0079	-0.1731	0.1401	-1.2352	0.2168	0	0.1257	0.0726	0.9913	0.0112	0.0086	0.0082	-0.0617	0.2125	-0.2902	0.7716	0	0.126	0.0726	0.9912	0.0112	-0.0042	0.0071
Mean Pallidum	25607358	brain_volume	European	SNPs from the MHC (chr6 26M~34M) region was removed for this traits	Ldhub	0.3385	0.2869	1.18	0.238	0	0.0532	0.0739	0.9885	0.0102	-0.0116	0.0087	-0.4705	0.4244	-1.1085	0.2676	0	0.0528	0.074	0.9884	0.0102	0.0094	0.0071	0.0624	0.3482	0.1792	0.8578	0	0.0528	0.074	0.9885	0.0102	-0.0042	0.0072
Mean platelet volume	22139419	haemotological	European	SNPs from the MHC (chr6 26M~34M) region was removed for this traits	Ldhub	-0.1092	0.1127	-0.9689	0.3326	0	0.158	0.0647	0.9875	0.0114	0.0298	0.0094	-0.1085	0.1283	-0.8453	0.3979	0	0.1577	0.0646	0.9876	0.0115	0.0033	0.0095	-0.1836	0.1829	-1.0038	0.3155	0	0.1581	0.0643	0.9875	0.0114	0.0123	0.0084
Mean Putamen	25607358	brain_volume	European	SNPs from the MHC (chr6 26M~34M) region was removed for this traits	Ldhub	-0.0183	0.0946	-0.1939	0.8462	0	0.2185	0.0833	0.9542	0.0089	-0.0091	0.0084	0.0874	0.117	0.7463	0.4555	0	0.2185	0.0833	0.9542	0.0089	-0.0004	0.0075	0.1258	0.1579	0.7966	0.4257	0	0.2194	0.0833	0.9541	0.0089	-0.0029	0.007
Mean Thalamus	25607358	brain_volume	European	SNPs from the MHC (chr6 26M~34M) region was removed for this traits	Ldhub	0.0507	0.136	0.3725	0.7095	0	0.0999	0.0782	0.9802	0.0101	-0.0101	0.0085	-0.1816	0.1832	-0.9915	0.3215	0	0.0995	0.0784	0.9803	0.0101	-0.0022	0.008	0.0325	0.2656	0.1226	0.9025	0	0.099	0.0786	0.9803	0.0101	-0.0067	0.0076
Mean time to correctly identify matches	0	ukbb	European	SNPs from the MHC (chr6 26M~34M) region was removed for this traits	Ldhub	-0.0907	0.0523	-1.7349	0.0828	0	0.0409	0.0044	1.0664	0.0127	0.0259	0.0091	-0.0342	0.0676	-0.5061	0.6128	0	0.0409	0.0044	1.0663	0.0128	-0.0424	0.0099	-0.0174	0.0933	-0.1865	0.8521	0	0.0409	0.0044	1.0663	0.0128	-0.0085	0.0083
Medication for cholesterol_ blood pressure or diabetes: Blood pressure medication	0	ukbb	European	SNPs from the MHC (chr6 26M~34M) region was removed for this traits	Ldhub	0.2687	0.0621	4.3296	1.494e-05	1	0.0648	0.0093	1.0414	0.0126	0.0613	0.0102	-0.1126	0.0705	-1.5984	0.11	0	0.065	0.0093	1.0414	0.0125	0.0303	0.008	0.1588	0.1161	1.3676	0.1714	0	0.0649	0.0093	1.0414	0.0125	0.0202	0.0088
Medication for cholesterol_ blood pressure or diabetes: Cholesterol lowering medication	0	ukbb	European	SNPs from the MHC (chr6 26M~34M) region was removed for this traits	Ldhub	0.3154	0.0924	3.4125	0.0006	0	0.0385	0.0107	1.0454	0.0177	0.067	0.01	-0.1236	0.088	-1.4034	0.1605	0	0.0385	0.0107	1.0455	0.0177	0.0319	0.0087	0.3478	0.154	2.259	0.0239	0	0.0385	0.0107	1.0455	0.0178	0.014	0.0082
Medication for cholesterol_ blood pressure or diabetes: Insulin	0	ukbb	European	SNPs from the MHC (chr6 26M~34M) region was removed for this traits	Ldhub	0.3169	0.2647	1.1971	0.2313	0	0.0064	0.007	1.0173	0.0101	0.0288	0.0088	-0.1884	0.2582	-0.7296	0.4656	0	0.0065	0.007	1.0171	0.0101	0.0087	0.0082	-0.1131	0.3597	-0.3145	0.7531	0	0.0065	0.007	1.0171	0.0101	-0.0044	0.0076
Medication for cholesterol_ blood pressure or diabetes: None of the above	0	ukbb	European	SNPs from the MHC (chr6 26M~34M) region was removed for this traits	Ldhub	-0.2803	0.0707	-3.9672	7.2721e-05	0	0.0571	0.0087	1.0367	0.0127	-0.0699	0.0103	0.0937	0.0756	1.2399	0.215	0	0.0572	0.0087	1.0367	0.0127	-0.0333	0.0085	-0.1421	0.1125	-1.2626	0.2067	0	0.057	0.0087	1.0367	0.0127	-0.0255	0.0083
Medication for cholesterol_ blood pressure_ diabetes_ or take exogenous hormones: Blood pressure medication	0	ukbb	European	SNPs from the MHC (chr6 26M~34M) region was removed for this traits	Ldhub	0.2467	0.0635	3.8828	0.0001	0	0.0575	0.0088	1.051	0.0137	0.0594	0.0091	-0.0167	0.0781	-0.2134	0.831	0	0.0576	0.0088	1.051	0.0137	-0.0111	0.009	0.1234	0.1137	1.086	0.2775	0	0.0576	0.0088	1.051	0.0137	-0.0086	0.0086
Medication for cholesterol_ blood pressure_ diabetes_ or take exogenous hormones: Cholesterol lowering medication	0	ukbb	European	SNPs from the MHC (chr6 26M~34M) region was removed for this traits	Ldhub	0.305	0.098	3.1116	0.0019	0	0.0264	0.0086	1.0463	0.0146	0.0721	0.0094	-0.0957	0.1038	-0.9222	0.3564	0	0.0264	0.0085	1.0462	0.0146	0.0032	0.0088	0.3156	0.1633	1.9326	0.0533	0	0.0264	0.0085	1.0463	0.0146	-0.014	0.008
Medication for cholesterol_ blood pressure_ diabetes_ or take exogenous hormones: Hormone replacement therapy	0	ukbb	European	SNPs from the MHC (chr6 26M~34M) region was removed for this traits	Ldhub	0.2617	0.1585	1.6511	0.0987	0	0.0076	0.0052	1.0061	0.0096	0.0068	0.0085	-0.047	0.1955	-0.2405	0.8099	0	0.0077	0.0052	1.0059	0.0094	0.016	0.0091	0.4184	0.3311	1.2637	0.2064	0	0.0076	0.0052	1.0061	0.0095	0.0122	0.0074
Medication for cholesterol_ blood pressure_ diabetes_ or take exogenous hormones: None of the above	0	ukbb	European	SNPs from the MHC (chr6 26M~34M) region was removed for this traits	Ldhub	-0.2718	0.0686	-3.9589	7.5283e-05	0	0.0386	0.0075	1.0308	0.0118	-0.0725	0.0091	0.1329	0.0896	1.4836	0.1379	0	0.0386	0.0074	1.0308	0.0118	0.0005	0.0089	-0.2371	0.1268	-1.8698	0.0615	0	0.0385	0.0074	1.0309	0.0118	0.007	0.0077
Medication for pain relief_ constipation_ heartburn: Aspirin	0	ukbb	European	SNPs from the MHC (chr6 26M~34M) region was removed for this traits	Ldhub	0.4846	0.1332	3.6375	0.0003	0	0.0081	0.0034	1.0241	0.0096	0.0543	0.0092	-0.0726	0.1339	-0.5418	0.5879	0	0.0081	0.0034	1.0241	0.0096	0.0122	0.0084	0.4413	0.2034	2.1695	0.03	0	0.0081	0.0034	1.0241	0.0096	0.0049	0.0072
Medication for pain relief_ constipation_ heartburn: Ibuprofen (e.g. Nurofen)	0	ukbb	European	SNPs from the MHC (chr6 26M~34M) region was removed for this traits	Ldhub	0.2815	0.0908	3.1003	0.0019	0	0.0131	0.003	1.0063	0.0092	0.0229	0.0092	0.1355	0.1129	1.2001	0.2301	0	0.0131	0.003	1.0062	0.0092	0.0151	0.0087	0.2831	0.1387	2.0411	0.0412	0	0.0131	0.003	1.0064	0.0091	0.0092	0.0071
Medication for pain relief_ constipation_ heartburn: Laxatives (e.g. Dulcolax_ Senokot)	0	ukbb	European	SNPs from the MHC (chr6 26M~34M) region was removed for this traits	Ldhub	0.2323	0.1033	2.2495	0.0245	0	0.0079	0.0035	1.0103	0.0095	0.0454	0.0082	-0.1489	0.1329	-1.12	0.2627	0	0.0079	0.0035	1.0105	0.0094	-0.009	0.0079	0.3528	0.1948	1.8112	0.0701	0	0.0079	0.0035	1.0104	0.0094	-0.0089	0.0074
Medication for pain relief_ constipation_ heartburn: None of the above	0	ukbb	European	SNPs from the MHC (chr6 26M~34M) region was removed for this traits	Ldhub	-0.465	0.0558	-8.3401	7.4252e-17	1	0.0335	0.0041	1.0426	0.0115	-0.1231	0.01	0.1559	0.0726	2.1472	0.0318	0	0.0335	0.0041	1.0425	0.0115	-0.0024	0.0079	-0.3563	0.1053	-3.3851	0.0007	0	0.0335	0.0041	1.0426	0.0115	-0.0091	0.0088
Medication for pain relief_ constipation_ heartburn: Omeprazole (e.g. Zanprol)	0	ukbb	European	SNPs from the MHC (chr6 26M~34M) region was removed for this traits	Ldhub	0.43	0.0924	4.6553	3.2344e-06	1	0.0126	0.0036	1.0161	0.0105	0.0509	0.0093	-0.2415	0.1039	-2.3245	0.0201	0	0.0127	0.0036	1.016	0.0106	0.0191	0.0084	0.1985	0.154	1.2885	0.1976	0	0.0126	0.0036	1.0161	0.0106	0.0043	0.0077
Medication for pain relief_ constipation_ heartburn: Paracetamol	0	ukbb	European	SNPs from the MHC (chr6 26M~34M) region was removed for this traits	Ldhub	0.445	0.0578	7.7037	1.3223e-14	1	0.0266	0.0042	1.0457	0.0118	0.0976	0.0086	-0.1504	0.0773	-1.9459	0.0517	0	0.0266	0.0042	1.0457	0.0118	-0.0204	0.0079	0.3049	0.1107	2.7548	0.0059	0	0.0266	0.0042	1.0457	0.0119	-0.0024	0.008
Mineral and other dietary supplements: Calcium	0	ukbb	European	SNPs from the MHC (chr6 26M~34M) region was removed for this traits	Ldhub	-0.3625	0.1357	-2.6715	0.0076	0	0.0078	0.0033	1.0041	0.0105	-0.0273	0.0098	-0.0565	0.1377	-0.4099	0.6818	0	0.0078	0.0034	1.0039	0.0105	0.0319	0.0083	-0.4311	0.2274	-1.8955	0.058	0	0.0078	0.0034	1.004	0.0106	0.0074	0.0079
Mineral and other dietary supplements: Fish oil (including cod liver oil)	0	ukbb	European	SNPs from the MHC (chr6 26M~34M) region was removed for this traits	Ldhub	-0.1754	0.0938	-1.8689	0.0616	0	0.0123	0.0035	1.0238	0.0112	-0.0064	0.009	-0.1805	0.0999	-1.8068	0.0708	0	0.0123	0.0035	1.0239	0.0112	0.0054	0.008	-0.1523	0.1799	-0.8465	0.3973	0	0.0124	0.0035	1.0238	0.0112	0.0264	0.0085
Mineral and other dietary supplements: Glucosamine	0	ukbb	European	SNPs from the MHC (chr6 26M~34M) region was removed for this traits	Ldhub	-0.2893	0.0909	-3.1827	0.0015	0	0.0124	0.0036	1.0268	0.011	-0.0329	0.0091	0.1249	0.1198	1.0422	0.2973	0	0.0125	0.0036	1.0268	0.0109	0.0394	0.0091	-0.184	0.1708	-1.0775	0.2813	0	0.0125	0.0036	1.0268	0.0109	0.0435	0.0081
Mineral and other dietary supplements: None of the above	0	ukbb	European	SNPs from the MHC (chr6 26M~34M) region was removed for this traits	Ldhub	0.2302	0.0795	2.8956	0.0038	0	0.0178	0.0039	1.0217	0.0117	0.0213	0.0092	0.1269	0.0882	1.4387	0.1502	0	0.0177	0.0039	1.0218	0.0117	-0.0222	0.0086	0.124	0.1518	0.8168	0.4141	0	0.0178	0.0039	1.0217	0.0117	-0.0252	0.0086
Mineral and other dietary supplements: Selenium	0	ukbb	European	SNPs from the MHC (chr6 26M~34M) region was removed for this traits	Ldhub	-0.4972	0.3425	-1.4515	0.1466	0	0.0026	0.0031	1.011	0.011	-0.0334	0.0095	0.5195	0.3877	1.34	0.1802	0	0.0026	0.0031	1.0113	0.011	0.0142	0.0087	-0.5713	0.559	-1.022	0.3068	0	0.0026	0.0031	1.0111	0.011	0.019	0.0071
Mineral and other dietary supplements: Zinc	0	ukbb	European	SNPs from the MHC (chr6 26M~34M) region was removed for this traits	Ldhub	-0.2732	0.1468	-1.8611	0.0627	0	0.0054	0.0031	0.9963	0.0096	-0.0237	0.0085	0.181	0.1585	1.1418	0.2535	0	0.0054	0.0031	0.9964	0.0096	0.0147	0.0073	-0.2086	0.2187	-0.9538	0.3402	0	0.0054	0.0031	0.9963	0.0096	-0.0038	0.0074
Miserableness	0	ukbb	European	SNPs from the MHC (chr6 26M~34M) region was removed for this traits	Ldhub	0.2981	0.0616	4.8413	1.2902e-06	1	0.0302	0.0044	1.0612	0.0132	0.094	0.0095	0.0076	0.0803	0.0952	0.9242	0	0.0302	0.0044	1.0612	0.0131	-0.0143	0.0088	-0.1273	0.1153	-1.104	0.2696	0	0.0302	0.0044	1.0612	0.0131	-0.0226	0.0089
Moderate physical activity	30531941	ukbb	European	SNPs from the MHC (chr6 26M~34M) region was removed for this traits	Ldhub	-0.2854	0.0368	-7.7616	8.3881e-15	1	0.0501	0.006	1.0192	0.0072	-0.0346	0.0058	-0.2293	0.0468	-4.8992	9.6246e-07		0.0501	0.006	1.0192	0.0072	-0.0256	0.0058	-0.0517	0.0549	-0.9409	0.34678		0.0501	0.006	1.0192	0.0072	0.0109	0.005
Moderate physical activity, BMI corrected	30531941	ukbb	European	SNPs from the MHC (chr6 26M~34M) region was removed for this traits	Ldhub	-0.1281	0.0376	-3.4107	0.00064797	0	0.0442	0.0061	1.0193	0.0072	-0.0238	0.0057	-0.2809	0.0498	-5.6403	1.6971e-08		0.0442	0.0061	1.0193	0.0072	-0.0314	0.0058	0.0595	0.0597	0.9978	0.31839		0.0442	0.0061	1.0193	0.0072	-0.0084	0.005
Mono-unsaturated fatty acids	27005778	metabolites	European	Caution: using this data may yield results outside bounds due to relative low Z score of the SNP heritability of the trait SNPs from the MHC (chr6 26M~34M) region was removed for this traits	Ldhub	0.2486	0.3068	0.8104	0.4177	0	0.0405	0.0708	0.9947	0.0102	0.0047	0.0076	0.1801	0.3282	0.5487	0.5832	0	0.0393	0.0711	0.9948	0.0103	-0.0043	0.008	0.1682	0.4261	0.3947	0.6931	0	0.04	0.071	0.9947	0.0102	-0.0024	0.0074
Mood swings	0	ukbb	European	SNPs from the MHC (chr6 26M~34M) region was removed for this traits	Ldhub	0.3535	0.0485	7.2944	3e-13	1	0.0431	0.0047	1.0426	0.0123	0.1107	0.0089	-0.1455	0.0667	-2.181	0.0292	0	0.0431	0.0046	1.0425	0.0123	-0.0373	0.0086	0.1216	0.1024	1.1873	0.2351	0	0.0431	0.0047	1.0426	0.0123	-0.0287	0.0091
Morning/evening person (chronotype)	0	ukbb	European	SNPs from the MHC (chr6 26M~34M) region was removed for this traits	Ldhub	0.006	0.0437	0.1381	0.8901	0	0.0734	0.0063	1.0768	0.0136	0.0166	0.0099	0.1364	0.0575	2.3722	0.0177	0	0.0734	0.0063	1.0768	0.0136	0.0541	0.0091	0.0015	0.0837	0.0176	0.986	0	0.0734	0.0063	1.0769	0.0137	-0.0298	0.0086
Most recent bowel cancer screening	0	ukbb	European	SNPs from the MHC (chr6 26M~34M) region was removed for this traits	Ldhub	-0.0305	0.1562	-0.195	0.8454	0	0.0134	0.0132	1.0201	0.0102	-0.0268	0.0078	-0.033	0.2076	-0.1589	0.8737	0	0.0133	0.0132	1.0202	0.0102	0.0068	0.008	-0.69	0.4536	-1.5212	0.1282	0	0.0133	0.0132	1.0202	0.0102	0.0011	0.0075
Mothers age at death	27015805	aging	European	SNPs from the MHC (chr6 26M~34M) region was removed for this traits	Ldhub	-0.4943	0.234	-2.1122	0.0347	0	0.0175	0.0147	1.0248	0.0103	-0.0251	0.0083	0.0679	0.1938	0.3505	0.726	0	0.0175	0.0146	1.0248	0.0103	0.0247	0.0087	-0.2236	0.2862	-0.7814	0.4346	0	0.0174	0.0146	1.0248	0.0103	-0.0004	0.0075
Mothers age at death	0	ukbb	European	SNPs from the MHC (chr6 26M~34M) region was removed for this traits	Ldhub	-0.4425	0.1144	-3.8685	0.0001	0	0.0164	0.0062	1.0282	0.0113	-0.0683	0.0089	0.0679	0.1938	0.3505	0.726	0	0.0175	0.0146	1.0248	0.0103	0.0247	0.0087	-0.2236	0.2862	-0.7814	0.4346	0	0.0174	0.0146	1.0248	0.0103	-0.0004	0.0075
Mouth/teeth dental problems: Bleeding gums	0	ukbb	European	SNPs from the MHC (chr6 26M~34M) region was removed for this traits	Ldhub	0.0777	0.0708	1.0969	0.2727	0	0.0193	0.0034	1.0097	0.0102	0.0299	0.0088	0.196	0.0857	2.2866	0.0222	0	0.0193	0.0034	1.0098	0.0103	0.0098	0.007	0.0258	0.1285	0.2007	0.841	0	0.0193	0.0034	1.0098	0.0102	-0.0123	0.0078
Mouth/teeth dental problems: Dentures	0	ukbb	European	SNPs from the MHC (chr6 26M~34M) region was removed for this traits	Ldhub	0.4076	0.0588	6.9267	4.3082e-12	1	0.0313	0.0042	1.0497	0.0118	0.0911	0.0095	-0.1666	0.0774	-2.1532	0.0313	0	0.0313	0.0042	1.0497	0.0118	-0.0316	0.0087	0.4513	0.1159	3.8947	9.8318e-05	0	0.0313	0.0042	1.0497	0.0118	-0.0016	0.0084
Mouth/teeth dental problems: Loose teeth	0	ukbb	European	SNPs from the MHC (chr6 26M~34M) region was removed for this traits	Ldhub	0.2085	0.0819	2.544	0.011	0	0.0132	0.003	1.0121	0.009	0.0452	0.0087	0.1983	0.1142	1.7368	0.0824	0	0.0132	0.003	1.012	0.0091	-0.0143	0.0095	0.1163	0.1551	0.7495	0.4535	0	0.0132	0.003	1.0121	0.0091	-0.0116	0.0078
Mouth/teeth dental problems: Mouth ulcers	0	ukbb	European	SNPs from the MHC (chr6 26M~34M) region was removed for this traits	Ldhub	-0.0522	0.0644	-0.8105	0.4177	0	0.0235	0.0059	1.0346	0.0138	0.0087	0.0087	0.1782	0.0801	2.2235	0.0262	0	0.0235	0.0059	1.0346	0.0138	0.0105	0.0078	0.0145	0.1245	0.1163	0.9074	0	0.0236	0.0059	1.0344	0.0138	-0.0091	0.0079
Mouth/teeth dental problems: None of the above	0	ukbb	European	SNPs from the MHC (chr6 26M~34M) region was removed for this traits	Ldhub	-0.3324	0.0649	-5.1203	3.0512e-07	1	0.0253	0.0038	1.0263	0.011	-0.0887	0.0089	-0.0115	0.081	-0.1418	0.8872	0	0.0253	0.0038	1.0263	0.0109	0.0135	0.0085	-0.3207	0.1355	-2.3662	0.018	0	0.0253	0.0038	1.0263	0.0109	0.0135	0.0084
Mouth/teeth dental problems: Painful gums	0	ukbb	European	SNPs from the MHC (chr6 26M~34M) region was removed for this traits	Ldhub	0.2941	0.189	1.5558	0.1197	0	0.0037	0.003	1.0067	0.0097	0.0206	0.0091	0.049	0.1901	0.2578	0.7965	0	0.0037	0.0031	1.0067	0.0098	-0.0019	0.0085	0.1551	0.2784	0.557	0.5775	0	0.0037	0.0031	1.0067	0.0098	-0.0133	0.008
Mouth/teeth dental problems: Toothache	0	ukbb	European	SNPs from the MHC (chr6 26M~34M) region was removed for this traits	Ldhub	-0.0075	0.1283	-0.0587	0.9532	0	0.0062	0.0035	1.0012	0.0109	0.0243	0.0092	0.2619	0.1761	1.4878	0.1368	0	0.0062	0.0035	1.0012	0.011	0.012	0.0081	-0.3387	0.2269	-1.4927	0.1355	0	0.0062	0.0035	1.0012	0.011	0.0018	0.0076
Nap during day	0	ukbb	European	SNPs from the MHC (chr6 26M~34M) region was removed for this traits	Ldhub	0.104	0.0522	1.9939	0.0462	0	0.0512	0.0048	1.0437	0.0136	0.1325	0.0102	0.037	0.062	0.5975	0.5502	0	0.0512	0.0048	1.0435	0.0135	-0.0114	0.0094	0.0779	0.0886	0.8786	0.3796	0	0.0512	0.0048	1.0436	0.0135	-0.0261	0.0082
Neck/shoulder pain for 3+ months	0	ukbb	European	SNPs from the MHC (chr6 26M~34M) region was removed for this traits	Ldhub	0.3778	0.73	0.5176	0.6048	0	0.0046	0.0139	1.0079	0.0105	0.0276	0.0085	-0.3862	0.8359	-0.462	0.6441	0	0.0046	0.0139	1.0079	0.0106	-0.0018	0.0086	-0.2159	0.5844	-0.3694	0.7118	0	0.0047	0.0139	1.0078	0.0106	0.0128	0.0062
Neo-openness to experience	21173776	personality	European	SNPs from the MHC (chr6 26M~34M) region was removed for this traits	Ldhub	-0.0728	0.1826	-0.3988	0.69	0	0.0598	0.0668	0.9963	0.0115	-0.0207	0.0107	0.133	0.2241	0.5933	0.553	0	0.0603	0.0663	0.9961	0.0114	-0.0036	0.0102	-0.2056	0.4109	-0.5005	0.6168	0	0.0597	0.0662	0.9963	0.0114	-0.0152	0.0093
Nervous feelings	0	ukbb	European	SNPs from the MHC (chr6 26M~34M) region was removed for this traits	Ldhub	0.0641	0.0552	1.1624	0.2451	0	0.0406	0.0048	1.0348	0.0122	0.0487	0.01	-0.2374	0.0664	-3.5729	0.0004	0	0.0407	0.0048	1.0347	0.0122	-0.0428	0.0086	-0.3673	0.0985	-3.7304	0.0002	0	0.0407	0.0048	1.0348	0.0122	-0.0766	0.0085
Neuroticism	27089181	personality	European	SNPs from the MHC (chr6 26M~34M) region was removed for this traits	Ldhub	0.2201	0.0582	3.7812	0.0002	0	0.0587	0.008	0.9939	0.0122	0.0618	0.0098	-0.1302	0.0741	-1.7579	0.0788	0	0.0587	0.008	0.994	0.0122	-0.0054	0.0091	-0.1351	0.1016	-1.3294	0.1837	0	0.0587	0.0081	0.994	0.0123	-0.0244	0.0082
Neuroticism	24828478	personality	European	SNPs from the MHC (chr6 26M~34M) region was removed for this traits	Ldhub	0.2453	0.105	2.3369	0.0194	0	0.0161	0.0075	0.9895	0.0113	-0.0036	0.0086	-0.1302	0.0741	-1.7579	0.0788	0	0.0587	0.008	0.994	0.0122	-0.0054	0.0091	-0.1351	0.1016	-1.3294	0.1837	0	0.0587	0.0081	0.994	0.0123	-0.0244	0.0082
Neuroticism score	0	ukbb	European	SNPs from the MHC (chr6 26M~34M) region was removed for this traits	Ldhub	0.2033	0.0461	4.4055	1.0553e-05	1	0.0724	0.0073	1.0551	0.0141	0.113	0.0101	-0.1835	0.0617	-2.9758	0.0029	0	0.0723	0.0072	1.0551	0.0141	-0.0159	0.0092	-0.1607	0.0823	-1.9521	0.0509	0	0.0724	0.0073	1.0551	0.0141	-0.0494	0.0084
Noisy workplace	0	ukbb	European	SNPs from the MHC (chr6 26M~34M) region was removed for this traits	Ldhub	0.5513	0.1108	4.9773	6.448e-07	1	0.0424	0.0115	1.0318	0.0111	0.0807	0.0092	-0.2064	0.1086	-1.9006	0.0574	0	0.0424	0.0115	1.0318	0.0111	-0.0576	0.0092	0.5279	0.1661	3.1783	0.0015	0	0.0424	0.0115	1.0318	0.0111	0.0247	0.0084
Non-accidental death in close genetic family	0	ukbb	European	SNPs from the MHC (chr6 26M~34M) region was removed for this traits	Ldhub	0.2162	0.1079	2.0042	0.0451	0	0.0282	0.0107	0.9863	0.0103	-0.0037	0.009	-0.0947	0.1274	-0.7434	0.4572	0	0.0283	0.0106	0.9863	0.0102	0.0171	0.0085	-0.0345	0.173	-0.1996	0.8418	0	0.0282	0.0106	0.9864	0.0103	0.0085	0.0077
Non-cancer illness code_ self-reported: allergy or anaphylactic reaction to drug	0	ukbb	European	SNPs from the MHC (chr6 26M~34M) region was removed for this traits	Ldhub	-0.1562	0.4894	-0.3191	0.7496	0	0.0011	0.0031	1.0007	0.0095	0.013	0.0095	0.3084	0.8566	0.3601	0.7188	0	0.001	0.0032	1.0008	0.0095	-0.0099	0.0078	0.3412	0.9851	0.3464	0.7291	0	0.001	0.0032	1.0008	0.0095	0.005	0.0078
Non-cancer illness code_ self-reported: angina	0	ukbb	European	SNPs from the MHC (chr6 26M~34M) region was removed for this traits	Ldhub	0.3173	0.0774	4.1012	4.1094e-05	1	0.0157	0.0033	1.0189	0.0105	0.059	0.0084	-0.1555	0.092	-1.6899	0.091	0	0.0157	0.0032	1.0191	0.0105	-0.0066	0.0079	0.097	0.149	0.6507	0.5153	0	0.0157	0.0033	1.0191	0.0106	-0.0036	0.0075
Non-cancer illness code_ self-reported: anxiety/panic attacks	0	ukbb	European	SNPs from the MHC (chr6 26M~34M) region was removed for this traits	Ldhub	0.1064	0.1574	0.6758	0.4992	0	0.0041	0.003	1.0049	0.0099	0.0206	0.0092	-0.4257	0.226	-1.8837	0.0596	0	0.0041	0.003	1.0048	0.01	-0.0029	0.0086	-0.0339	0.2974	-0.1141	0.9092	0	0.0041	0.003	1.005	0.01	-0.0173	0.0083
Non-cancer illness code_ self-reported: asthma	0	ukbb	European	SNPs from the MHC (chr6 26M~34M) region was removed for this traits	Ldhub	0.2231	0.0596	3.7411	0.0002	0	0.033	0.0052	1.0452	0.0149	-0.0126	0.009	0.0853	0.0735	1.1599	0.2461	0	0.0329	0.0052	1.0452	0.0149	0.0149	0.009	-0.0815	0.0912	-0.8936	0.3715	0	0.033	0.0052	1.0451	0.0149	-0.0027	0.0073
Non-cancer illness code_ self-reported: back problem	0	ukbb	European	SNPs from the MHC (chr6 26M~34M) region was removed for this traits	Ldhub	0.0554	0.1568	0.3535	0.7237	0	0.004	0.0032	1.0138	0.01	0.0207	0.009	0.0085	0.1978	0.0427	0.9659	0	0.004	0.0032	1.0136	0.01	-0.0079	0.0086	0.4438	0.3434	1.2924	0.1962	0	0.004	0.0032	1.0136	0.01	-0.0035	0.0085
Non-cancer illness code_ self-reported: bone disorder	0	ukbb	European	SNPs from the MHC (chr6 26M~34M) region was removed for this traits	Ldhub	-0.156	0.1048	-1.4875	0.1369	0	0.0082	0.0032	0.9837	0.0105	-0.0003	0.0084	0.1643	0.1262	1.3014	0.1931	0	0.0082	0.0032	0.9837	0.0105	-0.006	0.0079	0.3368	0.2162	1.5573	0.1194	0	0.0082	0.0032	0.9839	0.0105	-0.0147	0.0078
Non-cancer illness code_ self-reported: cholelithiasis/gall stones	0	ukbb	European	SNPs from the MHC (chr6 26M~34M) region was removed for this traits	Ldhub	0.2183	0.1069	2.0428	0.0411	0	0.013	0.0059	1.0111	0.0114	0.027	0.0081	0.0318	0.1046	0.3042	0.761	0	0.0131	0.0059	1.0107	0.0113	0.0062	0.0083	-0.0432	0.147	-0.2941	0.7687	0	0.013	0.0059	1.0112	0.0114	0.0138	0.008
Non-cancer illness code_ self-reported: chronic obstructive airways disease/copd	0	ukbb	European	SNPs from the MHC (chr6 26M~34M) region was removed for this traits	Ldhub	0.142	0.1027	1.382	0.167	0	0.0082	0.0035	0.9879	0.0108	0.0251	0.0086	-0.0694	0.1192	-0.582	0.5605	0	0.0082	0.0035	0.9879	0.0108	0.0035	0.0077	0.0624	0.2033	0.3072	0.7587	0	0.0082	0.0035	0.9879	0.0108	-0.0109	0.008
Non-cancer illness code_ self-reported: crohns disease	0	ukbb	European	SNPs from the MHC (chr6 26M~34M) region was removed for this traits	Ldhub	0.2257	0.1455	1.551	0.1209	0	0.005	0.0034	1.0073	0.0114	-0.0033	0.0086	0.0886	0.1609	0.5507	0.5818	0	0.005	0.0034	1.0074	0.0114	-0.0076	0.0081	-0.1439	0.2654	-0.5423	0.5876	0	0.005	0.0034	1.0075	0.0115	-0.0028	0.0074
Non-cancer illness code_ self-reported: deep venous thrombosis (dvt)	0	ukbb	European	SNPs from the MHC (chr6 26M~34M) region was removed for this traits	Ldhub	0.1643	0.144	1.1415	0.2537	0	0.006	0.004	1.0243	0.0121	0.0297	0.0091	-0.058	0.1567	-0.3705	0.711	0	0.006	0.004	1.0243	0.0122	-0.0041	0.0079	0.1296	0.2048	0.6327	0.5269	0	0.0061	0.004	1.0242	0.0121	-0.0049	0.0076
Non-cancer illness code_ self-reported: depression	0	ukbb	European	SNPs from the MHC (chr6 26M~34M) region was removed for this traits	Ldhub	0.0301	0.0821	0.3667	0.7139	0	0.0133	0.0037	1.0084	0.0098	0.0491	0.0093	0.2177	0.1131	1.9239	0.0544	0	0.0134	0.0037	1.0083	0.0097	-0.0174	0.0086	-0.0371	0.1474	-0.2517	0.8013	0	0.0133	0.0037	1.0085	0.0098	-0.051	0.0078
Non-cancer illness code_ self-reported: diabetes	0	ukbb	European	SNPs from the MHC (chr6 26M~34M) region was removed for this traits	Ldhub	0.2837	0.0683	4.1566	3.23e-05	1	0.0239	0.0038	1.0378	0.0123	0.0711	0.01	-0.0221	0.0798	-0.2767	0.782	0	0.0239	0.0038	1.0377	0.0123	0.0046	0.0085	0.269	0.1109	2.425	0.0153	0	0.0239	0.0038	1.0378	0.0123	-0.0114	0.0084
Non-cancer illness code_ self-reported: diverticular disease/diverticulitis	0	ukbb	European	SNPs from the MHC (chr6 26M~34M) region was removed for this traits	Ldhub	0.0879	0.1013	0.8673	0.3858	0	0.0077	0.0036	0.9993	0.011	0.0156	0.0083	0.0013	0.1371	0.0097	0.9923	0	0.0077	0.0037	0.9992	0.0111	0.0127	0.0084	-0.0422	0.198	-0.2132	0.8312	0	0.0077	0.0037	0.9993	0.0111	0.0101	0.0076
Non-cancer illness code_ self-reported: eczema/dermatitis	0	ukbb	European	SNPs from the MHC (chr6 26M~34M) region was removed for this traits	Ldhub	-0.3174	0.1794	-1.7698	0.0768	0	0.0043	0.0031	1.0154	0.0094	-0.0028	0.0087	0.2523	0.1841	1.3709	0.1704	0	0.0042	0.0031	1.0155	0.0094	0.0055	0.0073	-0.2676	0.2595	-1.0312	0.3024	0	0.0043	0.0031	1.0155	0.0095	-0.0098	0.0076
Non-cancer illness code_ self-reported: emphysema/chronic bronchitis	0	ukbb	European	SNPs from the MHC (chr6 26M~34M) region was removed for this traits	Ldhub	0.2017	0.1022	1.9731	0.0485	0	0.0087	0.003	0.9867	0.0103	0.0574	0.0087	0.0962	0.1247	0.7713	0.4405	0	0.0088	0.003	0.9865	0.0103	-0.0177	0.0074	0.0007	0.1813	0.004	0.9968	0	0.0087	0.003	0.9867	0.0103	-0.0156	0.0073
Non-cancer illness code_ self-reported: gastro-oesophageal reflux (gord) / gastric reflux	0	ukbb	European	SNPs from the MHC (chr6 26M~34M) region was removed for this traits	Ldhub	0.4949	0.2104	2.3524	0.0187	0	0.0057	0.0038	1.0142	0.0111	0.0453	0.0092	-0.2947	0.1662	-1.773	0.0762	0	0.0057	0.0038	1.014	0.011	0.0124	0.008	-0.2255	0.2468	-0.914	0.3607	0	0.0057	0.0038	1.0141	0.0111	0.03	0.0077
Non-cancer illness code_ self-reported: glaucoma	0	ukbb	European	SNPs from the MHC (chr6 26M~34M) region was removed for this traits	Ldhub	0.0327	0.1455	0.2246	0.8223	0	0.0043	0.0032	1.0208	0.0115	0.0028	0.0092	0.0355	0.1829	0.1943	0.846	0	0.0042	0.0032	1.0208	0.0115	0.0073	0.0081	-0.0758	0.2939	-0.2578	0.7965	0	0.0042	0.0032	1.0208	0.0115	-0.0054	0.0076
Non-cancer illness code_ self-reported: gout	0	ukbb	European	SNPs from the MHC (chr6 26M~34M) region was removed for this traits	Ldhub	0.2411	0.1292	1.867	0.0619	0	0.0164	0.0083	1.0024	0.0119	0.0137	0.009	0.0244	0.1077	0.2265	0.8208	0	0.0164	0.0084	1.0023	0.0119	0.0026	0.0088	0.2848	0.1549	1.8379	0.0661	0	0.0164	0.0084	1.0023	0.012	-0.0076	0.007
Non-cancer illness code_ self-reported: hayfever/allergic rhinitis	0	ukbb	European	SNPs from the MHC (chr6 26M~34M) region was removed for this traits	Ldhub	-0.2354	0.11	-2.1397	0.0324	0	0.0088	0.004	1.0362	0.0104	-0.0146	0.0093	0.3559	0.1644	2.1644	0.0304	0	0.0088	0.004	1.0361	0.0104	0.0013	0.0078	-0.2141	0.1888	-1.1341	0.2567	0	0.0088	0.004	1.0361	0.0104	-0.0046	0.0078
Non-cancer illness code_ self-reported: heart attack/myocardial infarction	0	ukbb	European	SNPs from the MHC (chr6 26M~34M) region was removed for this traits	Ldhub	0.3057	0.0788	3.8779	0.0001	0	0.0176	0.0033	1.0042	0.0108	0.0366	0.0089	-0.0387	0.0865	-0.4472	0.6547	0	0.0176	0.0033	1.0041	0.0108	-0.0066	0.0079	0.3044	0.1347	2.2604	0.0238	0	0.0176	0.0033	1.0041	0.0108	0.0028	0.008
Non-cancer illness code_ self-reported: hiatus hernia	0	ukbb	European	SNPs from the MHC (chr6 26M~34M) region was removed for this traits	Ldhub	0.4298	0.2082	2.0645	0.039	0	0.0042	0.0033	1.0342	0.01	0.0505	0.009	-0.0251	0.2031	-0.1234	0.9018	0	0.0042	0.0033	1.0345	0.0101	-0.0002	0.0088	0.3079	0.2636	1.1678	0.2429	0	0.0042	0.0033	1.0343	0.0102	0.0144	0.0068
Non-cancer illness code_ self-reported: high cholesterol	0	ukbb	European	SNPs from the MHC (chr6 26M~34M) region was removed for this traits	Ldhub	0.3174	0.1019	3.1165	0.0018	0	0.0224	0.0079	1.0675	0.0286	0.0733	0.0098	-0.1222	0.0871	-1.4021	0.1609	0	0.0224	0.0079	1.0676	0.0286	0.0139	0.0088	0.0405	0.1329	0.3047	0.7606	0	0.0223	0.0079	1.0676	0.0286	0.011	0.0087
Non-cancer illness code_ self-reported: hypertension	0	ukbb	European	SNPs from the MHC (chr6 26M~34M) region was removed for this traits	Ldhub	0.2544	0.0459	5.5392	3.0391e-08	1	0.068	0.0065	1.097	0.0173	0.0893	0.0098	-0.0364	0.0535	-0.6809	0.4959	0	0.068	0.0065	1.0968	0.0173	0.0065	0.0087	0.08	0.0811	0.9865	0.3239	0	0.068	0.0065	1.0969	0.0173	0.0087	0.0084
Non-cancer illness code_ self-reported: hyperthyroidism/thyrotoxicosis	0	ukbb	European	SNPs from the MHC (chr6 26M~34M) region was removed for this traits	Ldhub	-0.3124	0.3284	-0.9511	0.3416	0	0.0023	0.0035	1.0078	0.011	0.0157	0.0084	0.1684	0.2708	0.6221	0.5339	0	0.0024	0.0035	1.0079	0.011	-0.0009	0.0085	-0.3199	0.4509	-0.7096	0.478	0	0.0024	0.0035	1.0078	0.0109	0.0077	0.0074
Non-cancer illness code_ self-reported: hypothyroidism/myxoedema	0	ukbb	European	SNPs from the MHC (chr6 26M~34M) region was removed for this traits	Ldhub	0.0856	0.0568	1.507	0.1318	0	0.0326	0.0063	1.0451	0.0143	0.0311	0.0094	-0.0099	0.0724	-0.1361	0.8917	0	0.0325	0.0063	1.0453	0.0142	0.003	0.0096	-0.0116	0.1072	-0.1078	0.9142	0	0.0325	0.0063	1.0453	0.0142	-0.0036	0.008
Non-cancer illness code_ self-reported: iron deficiency anaemia	0	ukbb	European	SNPs from the MHC (chr6 26M~34M) region was removed for this traits	Ldhub	0.0591	0.1287	0.4592	0.6461	0	0.0064	0.003	0.9835	0.0101	0.0016	0.0088	0.0208	0.1479	0.1407	0.8881	0	0.0064	0.003	0.9835	0.01	-0.0024	0.0081	0.1433	0.2115	0.6775	0.4981	0	0.0064	0.003	0.9833	0.01	-0.0049	0.0077
Non-cancer illness code_ self-reported: joint disorder	0	ukbb	European	SNPs from the MHC (chr6 26M~34M) region was removed for this traits	Ldhub	0.6689	4.8938	0.1367	0.8913	0	0.0009	0.003	0.9956	0.0104	0.0003	0.0085	0.0345	0.3934	0.0877	0.9302	0	0.0009	0.003	0.9956	0.0104	-0.0014	0.0082	0.7217	2.4896	0.2899	0.7719	0	0.0009	0.003	0.9955	0.0105	-0.0063	0.0074
Non-cancer illness code_ self-reported: kidney stone/ureter stone/bladder stone	0	ukbb	European	SNPs from the MHC (chr6 26M~34M) region was removed for this traits	Ldhub	0.0973	0.0934	1.0413	0.2977	0	0.0103	0.0033	0.9936	0.0096	0.0072	0.0087	0.0749	0.1209	0.6195	0.5356	0	0.0104	0.0033	0.9933	0.0096	0.0029	0.0087	-0.0011	0.1438	-0.0075	0.994	0	0.0103	0.0033	0.9934	0.0096	0.0052	0.007
Non-cancer illness code_ self-reported: malabsorption/coeliac disease	0	ukbb	European	SNPs from the MHC (chr6 26M~34M) region was removed for this traits	Ldhub	-0.1183	0.0874	-1.3535	0.1759	0	0.0142	0.007	1.0073	0.011	-0.003	0.009	0.0872	0.1173	0.7435	0.4572	0	0.0143	0.0068	1.0072	0.0112	-0.0073	0.0085	-0.0551	0.1517	-0.3636	0.7162	0	0.0142	0.0068	1.0074	0.0111	-0.0019	0.0082
Non-cancer illness code_ self-reported: mania/bipolar disorder/manic depression	0	ukbb	European	SNPs from the MHC (chr6 26M~34M) region was removed for this traits	Ldhub	-0.5102	0.9624	-0.5301	0.596	0	0.0015	0.0035	1.0191	0.0105	-0.0021	0.0085	-0.1458	0.3756	-0.3881	0.6979	0	0.0015	0.0034	1.0192	0.0106	0.008	0.0081	0.1283	0.6957	0.1844	0.8537	0	0.0015	0.0035	1.0192	0.0106	-0.0291	0.008
Non-cancer illness code_ self-reported: migraine	0	ukbb	European	SNPs from the MHC (chr6 26M~34M) region was removed for this traits	Ldhub	0.0119	0.084	0.1421	0.887	0	0.0124	0.0034	1.0057	0.0105	-0.0024	0.0092	0.1365	0.1107	1.2335	0.2174	0	0.0124	0.0035	1.0057	0.0106	0.0033	0.0085	-0.0356	0.1392	-0.2559	0.798	0	0.0124	0.0034	1.0057	0.0106	-0.001	0.0064
Non-cancer illness code_ self-reported: muscle or soft tissue injuries	0	ukbb	European	SNPs from the MHC (chr6 26M~34M) region was removed for this traits	Ldhub	0.1347	0.1688	0.7976	0.4251	0	0.0034	0.003	0.9986	0.01	-0.0053	0.0087	-0.3599	0.2515	-1.4313	0.1523	0	0.0034	0.0031	0.9987	0.01	0.0113	0.0088	0.0736	0.2937	0.2506	0.8021	0	0.0034	0.003	0.9986	0.0099	0.0114	0.0082
Non-cancer illness code_ self-reported: nasal polyps	0	ukbb	European	SNPs from the MHC (chr6 26M~34M) region was removed for this traits	Ldhub	0.083	0.1698	0.4886	0.6251	0	0.0032	0.003	1.0049	0.0104	-0.008	0.0084	0.5427	0.3098	1.7521	0.0798	0	0.0032	0.003	1.005	0.0104	-0.0126	0.009	-0.0514	0.2777	-0.1852	0.853	0	0.0032	0.003	1.0048	0.0103	0.0034	0.0072
Non-cancer illness code_ self-reported: osteoarthritis	0	ukbb	European	SNPs from the MHC (chr6 26M~34M) region was removed for this traits	Ldhub	0.3341	0.0876	3.8133	0.0001	0	0.0129	0.0036	1.0259	0.0104	0.049	0.0084	-0.1179	0.1093	-1.0786	0.2808	0	0.013	0.0036	1.026	0.0103	-0.0047	0.0089	0.231	0.1509	1.5311	0.1257	0	0.013	0.0036	1.0258	0.0103	-0.0068	0.0073
Non-cancer illness code_ self-reported: osteoporosis	0	ukbb	European	SNPs from the MHC (chr6 26M~34M) region was removed for this traits	Ldhub	-0.112	0.0874	-1.2808	0.2003	0	0.0111	0.0031	0.9957	0.01	0.0087	0.0079	-0.0619	0.1131	-0.5474	0.5841	0	0.0111	0.0031	0.9955	0.01	0.0098	0.0084	0.0921	0.1667	0.5522	0.5808	0	0.0111	0.0031	0.9958	0.01	-0.0128	0.0078
Non-cancer illness code_ self-reported: pernicious anaemia	0	ukbb	European	SNPs from the MHC (chr6 26M~34M) region was removed for this traits	Ldhub	0.0732	0.082	0.8937	0.3715	0	0.0111	0.0036	0.9712	0.0104	0.0131	0.008	0.2036	0.1191	1.7098	0.0873	0	0.0111	0.0036	0.9711	0.0105	-0.0232	0.0087	0.2134	0.1787	1.1945	0.2323	0	0.0111	0.0036	0.9712	0.0104	-0.0057	0.008
Non-cancer illness code_ self-reported: pneumothorax	0	ukbb	European	SNPs from the MHC (chr6 26M~34M) region was removed for this traits	Ldhub	0.0152	0.1509	0.1006	0.9198	0	0.0043	0.0033	0.9939	0.0106	-0.0025	0.0082	-0.037	0.1746	-0.212	0.8321	0	0.0042	0.0033	0.9941	0.0107	0.0054	0.0079	-0.1794	0.2305	-0.7783	0.4364	0	0.0042	0.0033	0.9941	0.0106	0.0039	0.0072
Non-cancer illness code_ self-reported: polio / poliomyelitis	0	ukbb	European	SNPs from the MHC (chr6 26M~34M) region was removed for this traits	Ldhub	-0.0816	0.1321	-0.6179	0.5367	0	0.0042	0.003	0.9916	0.0096	-0.0046	0.0083	0.1881	0.1957	0.9611	0.3365	0	0.0042	0.003	0.9916	0.0096	0.0052	0.0089	0.3935	0.2888	1.3625	0.173	0	0.0042	0.003	0.9916	0.0096	-0.0035	0.0073
Non-cancer illness code_ self-reported: psoriasis	0	ukbb	European	SNPs from the MHC (chr6 26M~34M) region was removed for this traits	Ldhub	0.1339	0.1548	0.8649	0.3871	0	0.0043	0.0033	1.0178	0.0126	0.0078	0.0091	0.165	0.1833	0.8999	0.3682	0	0.0043	0.0033	1.0179	0.0127	-0.0104	0.0082	-0.0304	0.2915	-0.1044	0.9169	0	0.0043	0.0033	1.018	0.0126	0.0014	0.0078
Non-cancer illness code_ self-reported: pulmonary embolism +/- dvt	0	ukbb	European	SNPs from the MHC (chr6 26M~34M) region was removed for this traits	Ldhub	0.059	0.1257	0.4694	0.6388	0	0.0061	0.003	1.0018	0.0103	0.0282	0.0093	-0.1096	0.1449	-0.7563	0.4495	0	0.0061	0.003	1.0019	0.0103	0.0075	0.0082	0.3649	0.2198	1.6599	0.0969	0	0.0061	0.003	1.0019	0.0103	-0.0097	0.0076
Non-cancer illness code_ self-reported: retinal detachment	0	ukbb	European	SNPs from the MHC (chr6 26M~34M) region was removed for this traits	Ldhub	-0.0475	0.1793	-0.2648	0.7912	0	0.0026	0.0031	0.9945	0.0104	-0.0045	0.0081	0.1847	0.2549	0.7244	0.4688	0	0.0026	0.0031	0.9945	0.0104	0.0038	0.0082	0.0763	0.3	0.2542	0.7993	0	0.0026	0.0031	0.9946	0.0104	-0.0112	0.0069
Non-cancer illness code_ self-reported: type 2 diabetes	0	ukbb	European	SNPs from the MHC (chr6 26M~34M) region was removed for this traits	Ldhub	0.335	0.1891	1.7714	0.0765	0	0.0039	0.0032	1.0208	0.0113	0.022	0.0094	-0.1774	0.1987	-0.8928	0.372	0	0.0039	0.0032	1.0207	0.0113	0.0123	0.0082	0.7322	0.4471	1.6378	0.1015	0	0.0039	0.0032	1.0208	0.0114	-0.0054	0.0079
Non-cancer illness code_ self-reported: ulcerative colitis	0	ukbb	European	SNPs from the MHC (chr6 26M~34M) region was removed for this traits	Ldhub	0.0288	0.1263	0.2277	0.8199	0	0.005	0.0031	1.0027	0.0108	0.0132	0.0088	0.0138	0.1563	0.0886	0.9294	0	0.0051	0.0031	1.0027	0.0108	-0.002	0.0072	0.288	0.2529	1.1386	0.2549	0	0.005	0.0031	1.0028	0.0108	-0.0097	0.0078
Non-cancer illness code_ self-reported: uterine fibroids	0	ukbb	European	SNPs from the MHC (chr6 26M~34M) region was removed for this traits	Ldhub	-0.0513	0.0982	-0.5221	0.6016	0	0.0085	0.003	0.9893	0.0099	0.0197	0.0088	0.1247	0.1301	0.9585	0.3378	0	0.0085	0.003	0.9892	0.0099	-0.003	0.0084	0.0413	0.1948	0.2122	0.832	0	0.0086	0.003	0.9891	0.0099	0.0038	0.0077
Non-cancer illness code_ self-reported: varicose veins	0	ukbb	European	SNPs from the MHC (chr6 26M~34M) region was removed for this traits	Ldhub	0.0082	0.1675	0.0491	0.9609	0	0.0031	0.0029	1.0103	0.01	0.0043	0.0091	-0.5012	0.3024	-1.6576	0.0974	0	0.0031	0.0029	1.0103	0.01	0.0127	0.008	0.3581	0.2987	1.1987	0.2306	0	0.0031	0.0029	1.0103	0.01	-0.0091	0.0077
Non-cancer illness code_ self-reported: vitiligo	0	ukbb	European	SNPs from the MHC (chr6 26M~34M) region was removed for this traits	Ldhub	-0.2582	0.2305	-1.1205	0.2625	0	0.0026	0.0031	0.9877	0.0106	0.002	0.0085	0.393	0.3315	1.1856	0.2358	0	0.0026	0.0031	0.9877	0.0106	-0.0068	0.0082	-0.7953	0.552	-1.4408	0.1496	0	0.0025	0.0031	0.9877	0.0106	0.0117	0.0075
No-wear time bias adjusted acceleration standard deviation	0	ukbb	European	SNPs from the MHC (chr6 26M~34M) region was removed for this traits	Ldhub	-0.2621	0.1518	-1.7265	0.0843	0	0.0215	0.0154	1.0247	0.0107	-0.0482	0.0083	-0.2857	0.1858	-1.5374	0.1242	0	0.0215	0.0153	1.0247	0.0107	-0.0414	0.0082	-0.2153	0.2534	-0.8499	0.3954	0	0.0214	0.0154	1.0247	0.0107	-0.018	0.0077
Number of children ever born	27798627	reproductive	European	SNPs from the MHC (chr6 26M~34M) region was removed for this traits	Ldhub	0.2713	0.0839	3.2339	0.0012	0	0.0128	0.0036	0.9847	0.0101	-0.0036	0.008	-0.0703	0.1061	-0.662	0.508	0	0.0127	0.0036	0.9847	0.0101	0.0049	0.0082	0.5918	0.1639	3.6114	0.0003	0	0.0127	0.0036	0.9847	0.0101	0.0027	0.0082
Number of children fathered	0	ukbb	European	SNPs from the MHC (chr6 26M~34M) region was removed for this traits	Ldhub	0.2651	0.1052	2.5201	0.0117	0	0.0212	0.0074	1.0177	0.0103	-0.0206	0.0091	0.162	0.1241	1.3051	0.1919	0	0.0211	0.0074	1.0177	0.0103	0.0281	0.0087	0.2931	0.1742	1.6826	0.0925	0	0.0213	0.0074	1.0175	0.0103	0.1331	0.0075
Number of cigarettes currently smoked daily (current cigarette smokers)	0	ukbb	European	SNPs from the MHC (chr6 26M~34M) region was removed for this traits	Ldhub	0.3112	0.2322	1.3399	0.1803	0	0.0394	0.0458	1.0053	0.01	0.0208	0.0085	-0.2602	0.259	-1.0048	0.315	0	0.0395	0.0457	1.0054	0.0101	0.0093	0.0084	0.5183	0.4461	1.1619	0.2453	0	0.0396	0.0457	1.0053	0.0101	-0.0102	0.0081
Number of cigarettes previously smoked daily	0	ukbb	European	SNPs from the MHC (chr6 26M~34M) region was removed for this traits	Ldhub	0.2074	0.0657	3.1549	0.0016	0	0.0861	0.0149	0.9919	0.0107	0.0437	0.0084	0.0979	0.0903	1.0836	0.2785	0	0.0859	0.0149	0.9921	0.0107	0.0088	0.0088	0.175	0.1244	1.407	0.1594	0	0.0861	0.0149	0.9919	0.0106	0.011	0.0076
Number of days/week of moderate physical activity 10+ minutes	0	ukbb	European	SNPs from the MHC (chr6 26M~34M) region was removed for this traits	Ldhub	-0.0388	0.0676	-0.5741	0.5659	0	0.027	0.004	1.0214	0.0116	-0.0467	0.0096	-0.331	0.0787	-4.2077	2.5801e-05	0	0.0269	0.004	1.0217	0.0114	-0.0703	0.0088	0.1843	0.1064	1.7328	0.0831	0	0.0269	0.004	1.0217	0.0114	-0.0033	0.0071
Number of days/week of vigorous physical activity 10+ minutes	0	ukbb	European	SNPs from the MHC (chr6 26M~34M) region was removed for this traits	Ldhub	-0.0173	0.0669	-0.2589	0.7957	0	0.0254	0.004	1.0221	0.0113	-0.0686	0.0097	-0.2533	0.0784	-3.2315	0.0012	0	0.0253	0.004	1.0222	0.0113	-0.0491	0.0086	0.2803	0.1278	2.1926	0.0283	0	0.0253	0.0039	1.0222	0.0112	0.0037	0.009
Number of days/week walked 10+ minutes	0	ukbb	European	SNPs from the MHC (chr6 26M~34M) region was removed for this traits	Ldhub	-0.009	0.0682	-0.1321	0.8949	0	0.0265	0.0039	1.0226	0.0117	-0.0447	0.0091	-0.2937	0.0752	-3.9052	9.4158e-05	0	0.0265	0.0039	1.0227	0.0116	-0.0856	0.0091	0.0739	0.1247	0.5922	0.5537	0	0.0264	0.0039	1.0228	0.0117	-0.0715	0.0082
Number of full brothers	0	ukbb	European	SNPs from the MHC (chr6 26M~34M) region was removed for this traits	Ldhub	0.2343	0.0966	2.4248	0.0153	0	0.0098	0.0035	1.038	0.0104	0.0285	0.0088	-0.1659	0.1171	-1.417	0.1565	0	0.0098	0.0035	1.038	0.0104	-0.0434	0.0085	0.1565	0.1688	0.9274	0.3537	0	0.0098	0.0035	1.0381	0.0104	-0.0082	0.0076
Number of full sisters	0	ukbb	European	SNPs from the MHC (chr6 26M~34M) region was removed for this traits	Ldhub	0.4018	0.1213	3.3128	0.0009	0	0.0102	0.0038	1.0624	0.0108	0.0406	0.0087	0.1367	0.1184	1.1547	0.2482	0	0.0102	0.0038	1.0625	0.0108	-0.0675	0.0072	0.5427	0.1915	2.8337	0.0046	0	0.0102	0.0038	1.0625	0.0107	-0.0177	0.0074
Number of incorrect matches in round	0	ukbb	European	SNPs from the MHC (chr6 26M~34M) region was removed for this traits	Ldhub	-0.0477	0.0533	-0.8946	0.371	0	0.0367	0.0041	1.0166	0.0115	0.0104	0.0092	-0.1965	0.0634	-3.0976	0.002	0	0.0367	0.0041	1.0166	0.0114	-0.0652	0.0082	0.0551	0.0967	0.5695	0.569	0	0.0367	0.0041	1.0167	0.0115	0.0131	0.0086
Number of live births	0	ukbb	European	SNPs from the MHC (chr6 26M~34M) region was removed for this traits	Ldhub	0.2734	0.0752	3.6359	0.0003	0	0.0374	0.0088	1.0269	0.0126	-0.0074	0.0084	0.0016	0.0895	0.0184	0.9853	0	0.0375	0.0088	1.0268	0.0126	-0.0136	0.0086	0.26	0.1187	2.1906	0.0285	0	0.0375	0.0088	1.0267	0.0126	0.0256	0.008
Number of operations_ self-reported	0	ukbb	European	SNPs from the MHC (chr6 26M~34M) region was removed for this traits	Ldhub	0.1675	0.0679	2.4648	0.0137	0	0.0259	0.0038	1.0449	0.0111	0.0137	0.0095	0.195	0.0692	2.8158	0.0049	0	0.0259	0.0038	1.045	0.0111	0.0334	0.0083	0.1457	0.1111	1.3112	0.1898	0	0.0259	0.0038	1.0448	0.0111	0.0313	0.0073
Number of self-reported cancers	0	ukbb	European	SNPs from the MHC (chr6 26M~34M) region was removed for this traits	Ldhub	-0.4712	3.34	-0.1411	0.8878	0	0.0006	0.003	1.0219	0.0101	0.0183	0.0085	0.4954	2.5673	0.193	0.847	0	0.0006	0.003	1.0219	0.0101	0.0078	0.0077	0.1134	1.4538	0.078	0.9378	0	0.0006	0.003	1.0219	0.0101	0.0154	0.0071
Number of self-reported non-cancer illnesses	0	ukbb	European	SNPs from the MHC (chr6 26M~34M) region was removed for this traits	Ldhub	0.3719	0.0584	6.3637	1.9699e-10	1	0.031	0.0041	1.0628	0.0133	0.0844	0.0104	0.0816	0.0759	1.075	0.2824	0	0.031	0.0041	1.0629	0.0132	0.0155	0.0091	0.0957	0.1025	0.9342	0.3502	0	0.031	0.0041	1.0628	0.0132	-0.0097	0.0082
Number of treatments/medications taken	0	ukbb	European	SNPs from the MHC (chr6 26M~34M) region was removed for this traits	Ldhub	0.4307	0.0652	6.6038	4.0084e-11	1	0.0257	0.0039	1.0794	0.0119	0.1356	0.0097	-0.1077	0.0831	-1.2952	0.1953	0	0.0258	0.0039	1.0793	0.0119	0.0098	0.0092	0.3125	0.1208	2.5877	0.0097	0	0.0257	0.0039	1.0795	0.012	0.0002	0.0084
Number of unsuccessful stop-smoking attempts	0	ukbb	European	SNPs from the MHC (chr6 26M~34M) region was removed for this traits	Ldhub	-0.0207	0.1152	-0.1795	0.8576	0	0.0343	0.017	1.0093	0.0117	-0.0076	0.0095	0.1825	0.1387	1.3158	0.1883	0	0.0344	0.0169	1.0091	0.0116	0.0009	0.0081	0.1745	0.2035	0.8575	0.3912	0	0.0344	0.0169	1.0091	0.0116	0.0046	0.0077
Obesity class 1	23563607	anthropometric	European	SNPs from the MHC (chr6 26M~34M) region was removed for this traits	Ldhub	0.3148	0.0625	5.0381	4.7008e-07	1	0.1348	0.0194	1.0296	0.0166	0.0169	0.0124	0.1523	0.0768	1.9842	0.0472	0	0.1346	0.0197	1.0296	0.0167	-0.0253	0.0108	0.3694	0.1061	3.4813	0.0005	0	0.1344	0.0196	1.0297	0.0166	-0.0093	0.0099
Obesity class 2	23563607	anthropometric	European	SNPs from the MHC (chr6 26M~34M) region was removed for this traits	Ldhub	0.4157	0.1953	2.129	0.0333	0	0.0636	0.0353	1.0526	0.0248	-0.002	0.0226	0.0472	0.2166	0.2178	0.8276	0	0.0647	0.0355	1.0512	0.025	0.0003	0.0215	0.2495	0.2909	0.8576	0.3911	0	0.0664	0.0352	1.0497	0.0256	0.0079	0.0199
Obesity class 3	23563607	anthropometric	European	SNPs from the MHC (chr6 26M~34M) region was removed for this traits	Ldhub	0.5079	0.4046	1.2552	0.2094	0	0.0405	0.0566	1.0104	0.0245	-0.0102	0.0237	0.0309	0.3128	0.0988	0.9213	0	0.0401	0.0569	1.0101	0.0244	-0.0126	0.0227	0.6837	0.6964	0.9818	0.3262	0	0.0414	0.0561	1.0092	0.0241	-0.0235	0.0198
Offspring birth weight	31043758	anthropometric	Mixed	SNPs from the MHC (chr6 26M~34M) region was removed for this traits	Ldhub	-0.0273	0.0469	-0.5805	0.5616	0	0.0721	0.0068	1.0291	0.0124	-0.0267	0.009	-0.206	0.0922	-2.2342	0.0255	0	0.0204	0.0043	1.0271	0.0113	0.032	0.0082	0.0236	0.0869	0.2719	0.7857	0	0.072	0.0068	1.0291	0.0123	0.0167	0.0072
Offspring birth weight	31043758	anthropometric	European	SNPs from the MHC (chr6 26M~34M) region was removed for this traits	Ldhub	0.0283	0.0746	0.3796	0.7043	0	0.0204	0.0043	1.0271	0.0112	-0.0204	0.0089	-0.206	0.0922	-2.2342	0.0255	0	0.0204	0.0043	1.0271	0.0113	0.032	0.0082	0.0236	0.0869	0.2719	0.7857	0	0.072	0.0068	1.0291	0.0123	0.0167	0.0072
Omega-3 fatty acids	27005778	metabolites	European	SNPs from the MHC (chr6 26M~34M) region was removed for this traits	Ldhub	-0.1259	0.0994	-1.2672	0.2051	0	0.1797	0.0844	0.9769	0.0103	-0.0002	0.0082	0.2304	0.1366	1.6868	0.0916	0	0.1789	0.0847	0.977	0.0104	0.0003	0.0075	-0.0243	0.2025	-0.1202	0.9043	0	0.1793	0.0843	0.9769	0.0103	-0.0029	0.007
Omega-9 and saturated fatty acids	27005778	metabolites	European	Caution: using this data may yield results outside bounds due to relative low Z score of the SNP heritability of the trait SNPs from the MHC (chr6 26M~34M) region was removed for this traits	Ldhub	0.1871	0.1626	1.1511	0.2497	0	0.0887	0.0738	0.9913	0.0102	0.0009	0.0075	0.1062	0.1917	0.5541	0.5795	0	0.0875	0.0743	0.9914	0.0102	-0.0017	0.0079	0.251	0.2883	0.8707	0.3839	0	0.0883	0.0741	0.9913	0.0102	-0.0045	0.0074
Other eye problems	0	ukbb	European	SNPs from the MHC (chr6 26M~34M) region was removed for this traits	Ldhub	0.1254	0.2301	0.5451	0.5857	0	0.0023	0.0033	1.0314	0.01	0.0117	0.0095	0.8408	0.7821	1.0751	0.2823	0	0.0023	0.0033	1.0313	0.01	-0.0013	0.0081	-0.0441	0.3487	-0.1265	0.8994	0	0.0023	0.0033	1.0314	0.01	-0.0372	0.0075
Other serious medical condition/disability diagnosed by doctor	0	ukbb	European	SNPs from the MHC (chr6 26M~34M) region was removed for this traits	Ldhub	0.1108	0.0787	1.4072	0.1594	0	0.0159	0.0036	1.0106	0.0112	0.0317	0.0093	0.0493	0.0965	0.5109	0.6094	0	0.0159	0.0036	1.0106	0.0113	0.0359	0.0088	-0.2365	0.1465	-1.6146	0.1064	0	0.0158	0.0036	1.0108	0.0112	-0.0315	0.0077
Overall health rating	0	ukbb	European	SNPs from the MHC (chr6 26M~34M) region was removed for this traits	Ldhub	0.5317	0.0425	12.502	7.2793e-36	1	0.0586	0.0051	1.1016	0.0134	0.2099	0.0108	-0.1566	0.0604	-2.5931	0.0095	0	0.0585	0.0051	1.1019	0.0135	-0.0522	0.0093	0.1834	0.0889	2.0638	0.039	0	0.0585	0.0051	1.1018	0.0135	-0.0496	0.0089
Overweight	23563607	anthropometric	European	SNPs from the MHC (chr6 26M~34M) region was removed for this traits	Ldhub	0.2983	0.0661	4.5151	6.329e-06	1	0.0719	0.0081	1.0419	0.0128	0.0085	0.0106	0.0453	0.0719	0.6301	0.5286	0	0.0721	0.0082	1.0417	0.0128	-0.0074	0.0092	0.3288	0.1055	3.1165	0.0018	0	0.0719	0.0083	1.0419	0.0129	-0.0069	0.0094
Own birth weight	31043758	anthropometric	European	SNPs from the MHC (chr6 26M~34M) region was removed for this traits	Ldhub	-0.1862	0.042	-4.4284	9.4926e-06	1	0.0696	0.0075	1.0824	0.0136	-0.0071	0.0078	0.172	0.0622	2.7633	0.0057	0	0.0695	0.0075	1.0825	0.0136	0.0055	0.0095	-0.0214	0.0877	-0.2436	0.8076	0	0.0695	0.0075	1.0825	0.0136	0.0062	0.008
Own birth weight	31043758	anthropometric	Mixed	SNPs from the MHC (chr6 26M~34M) region was removed for this traits	Ldhub	-0.1519	0.0415	-3.6599	0.0003	0	0.0666	0.007	1.0743	0.0134	-0.0097	0.0077	0.172	0.0622	2.7633	0.0057	0	0.0695	0.0075	1.0825	0.0136	0.0055	0.0095	-0.0214	0.0877	-0.2436	0.8076	0	0.0695	0.0075	1.0825	0.0136	0.0062	0.008
Pack Years	30617275	smoking_behaviour	European	Caution: using this data may yield results outside bounds due to relative low Z score of the SNP heritability of the trait SNPs from the MHC (chr6 26M~34M) region was removed for this traits	Ldhub	0.2551	0.3022	0.8439	0.3987	0	0.0495	0.0399	1.0629	0.0548	0.0544	0.0498	0.2556	0.3683	0.6939	0.4877	0	0.0495	0.0399	1.0629	0.0548	-0.018	0.0515	NA	NA	NA	NA	0	0.0479	0.0391	1.0638	0.0542	0.103	0.0462
Pack years adult smoking as proportion of life span exposed to smoking PREVIEW ONLY	0	ukbb	European	SNPs from the MHC (chr6 26M~34M) region was removed for this traits	Ldhub	0.4605	0.069	6.6726	2.5132e-11	1	0.061	0.012	1.0348	0.0116	0.087	0.009	-0.1418	0.0931	-1.5226	0.1279	0	0.0611	0.0119	1.0348	0.0117	-0.0365	0.0089	0.4373	0.152	2.8765	0.004	0	0.0611	0.012	1.0348	0.0117	-0.0217	0.0082
Pack years of smoking PREVIEW ONLY	0	ukbb	European	SNPs from the MHC (chr6 26M~34M) region was removed for this traits	Ldhub	0.4826	0.0757	6.3792	1.7806e-10	1	0.0505	0.0116	1.0328	0.0113	0.086	0.0089	-0.1496	0.1033	-1.4487	0.1474	0	0.0506	0.0115	1.0329	0.0114	-0.025	0.0089	0.4903	0.1651	2.9687	0.003	0	0.0506	0.0115	1.0328	0.0114	-0.0097	0.0082
Pain type(s) experienced in last month: Back pain	0	ukbb	European	SNPs from the MHC (chr6 26M~34M) region was removed for this traits	Ldhub	0.4176	0.0739	5.6469	1.6336e-08	1	0.0231	0.0042	1.0438	0.0129	0.095	0.0092	-0.2272	0.0866	-2.6241	0.0087	0	0.0232	0.0042	1.0438	0.0129	0.0038	0.0083	0.0518	0.1197	0.4325	0.6654	0	0.0231	0.0042	1.0439	0.0129	0.0171	0.0083
Pain type(s) experienced in last month: Facial pain	0	ukbb	European	SNPs from the MHC (chr6 26M~34M) region was removed for this traits	Ldhub	0.1527	0.1026	1.4888	0.1365	0	0.0084	0.0034	0.9878	0.0108	0.0175	0.0084	0.0268	0.1327	0.2019	0.84	0	0.0085	0.0034	0.9878	0.0108	0.0022	0.0085	-0.4341	0.2236	-1.9415	0.0522	0	0.0085	0.0034	0.9878	0.0108	0.0007	0.0076
Pain type(s) experienced in last month: Headache	0	ukbb	European	SNPs from the MHC (chr6 26M~34M) region was removed for this traits	Ldhub	0.1468	0.0585	2.5105	0.0121	0	0.0267	0.0045	1.0214	0.0124	0.0486	0.0082	0.0797	0.0828	0.9627	0.3357	0	0.0267	0.0045	1.0215	0.0124	0.0054	0.0085	-0.0359	0.1211	-0.2962	0.767	0	0.0267	0.0046	1.0215	0.0124	-0.0032	0.0077
Pain type(s) experienced in last month: Hip pain	0	ukbb	European	SNPs from the MHC (chr6 26M~34M) region was removed for this traits	Ldhub	0.4958	0.1081	4.5863	4.5108e-06	1	0.0098	0.0032	1.0267	0.0109	0.0605	0.0083	-0.0167	0.1259	-0.1325	0.8946	0	0.0098	0.0031	1.0266	0.0107	-0.0024	0.0079	0.148	0.1719	0.8607	0.3894	0	0.0098	0.0032	1.0266	0.0108	0.0094	0.0069
Pain type(s) experienced in last month: Knee pain	0	ukbb	European	SNPs from the MHC (chr6 26M~34M) region was removed for this traits	Ldhub	0.3713	0.0658	5.6424	1.677e-08	1	0.0241	0.0036	1.0343	0.0123	0.0858	0.0092	-0.0887	0.0902	-0.9841	0.3251	0	0.024	0.0036	1.0343	0.0124	-0.0061	0.0088	0.1673	0.115	1.4549	0.1457	0	0.0241	0.0036	1.0344	0.0123	0.0161	0.0078
Pain type(s) experienced in last month: Neck or shoulder pain	0	ukbb	European	SNPs from the MHC (chr6 26M~34M) region was removed for this traits	Ldhub	0.389	0.0753	5.1661	2.3905e-07	1	0.0217	0.004	1.0338	0.011	0.0741	0.0102	0.0272	0.0821	0.3319	0.7399	0	0.0217	0.004	1.0339	0.0111	-0.0104	0.0085	-0.0266	0.127	-0.2093	0.8342	0	0.0216	0.004	1.0339	0.011	0.029	0.0088
Pain type(s) experienced in last month: None of the above	0	ukbb	European	SNPs from the MHC (chr6 26M~34M) region was removed for this traits	Ldhub	-0.4868	0.0624	-7.7974	6.32e-15	1	0.0279	0.0041	1.067	0.0116	-0.1066	0.0089	0.1664	0.0821	2.0277	0.0426	0	0.0278	0.0041	1.0671	0.0116	-0.002	0.0084	-0.2777	0.1226	-2.2651	0.0235	0	0.0278	0.0041	1.067	0.0117	-0.0182	0.0088
Pain type(s) experienced in last month: Pain all over the body	0	ukbb	European	SNPs from the MHC (chr6 26M~34M) region was removed for this traits	Ldhub	0.3563	0.1346	2.6476	0.0081	0	0.0064	0.0031	1.0154	0.0095	0.0504	0.0083	-0.4534	0.1662	-2.7279	0.0064	0	0.0064	0.0031	1.0155	0.0094	-0.0168	0.0082	0.446	0.2311	1.9299	0.0536	0	0.0064	0.003	1.0156	0.0094	-0.0176	0.0077
Pain type(s) experienced in last month: Stomach or abdominal pain	0	ukbb	European	SNPs from the MHC (chr6 26M~34M) region was removed for this traits	Ldhub	0.4181	0.0897	4.6606	3.1532e-06	1	0.0122	0.0032	1.0111	0.0105	0.044	0.0081	-0.0037	0.1001	-0.0372	0.9703	0	0.0122	0.0032	1.0111	0.0104	-0.0036	0.0077	-0.0045	0.1559	-0.0291	0.9768	0	0.0121	0.0032	1.0114	0.0105	-0.0044	0.0082
Parkinsons disease	19915575	neurological	European	SNPs from the MHC (chr6 26M~34M) region was removed for this traits	Ldhub	-0.1109	0.1284	-0.8636	0.3878	0	0.5731	0.3228	1.1354	0.0213	0.0186	0.0164	0.0769	0.146	0.5268	0.5983	0	0.5775	0.3225	1.1352	0.0213	-0.0068	0.0139	-0.1651	0.2253	-0.7327	0.4637	0	0.5773	0.3214	1.1351	0.0213	0.0163	0.0135
Past tobacco smoking	0	ukbb	European	SNPs from the MHC (chr6 26M~34M) region was removed for this traits	Ldhub	-0.1588	0.046	-3.4549	0.0006	0	0.0594	0.0054	1.0535	0.013	-0.0596	0.0095	-0.1378	0.0599	-2.3015	0.0214	0	0.0593	0.0054	1.0536	0.013	-0.0379	0.0086	-0.1082	0.0921	-1.1749	0.24	0	0.0593	0.0054	1.0535	0.013	-0.0086	0.0089
Peak expiratory flow	0	lung_function	European	SNPs from the MHC (chr6 26M~34M) region was removed for this traits	Ldhub	-0.1079	0.1085	-0.9949	0.3198	0	0.0953	0.0397	0.9678	0.0092	-0.0036	0.0079	0.0541	0.0462	1.1717	0.2413	0	0.0945	0.0075	0.99	0.0151	0.0553	0.0087	0.0612	0.0719	0.8513	0.3946	0	0.0926	0.0076	0.991	0.0157	0.0286	0.0081
Peak expiratory flow	0	lung_function	European	SNPs from the MHC (chr6 26M~34M) region was removed for this traits	Ldhub	-0.0288	0.0383	-0.7518	0.4522	0	0.0926	0.0076	0.991	0.0159	-0.0336	0.0087	0.0541	0.0462	1.1717	0.2413	0	0.0945	0.0075	0.99	0.0151	0.0553	0.0087	0.0612	0.0719	0.8513	0.3946	0	0.0926	0.0076	0.991	0.0157	0.0286	0.0081
Peak expiratory flow	0	lung_function	European	SNPs from the MHC (chr6 26M~34M) region was removed for this traits	Ldhub	-0.0286	0.0381	-0.7505	0.453	0	0.0945	0.0075	0.9899	0.015	-0.0329	0.0089	0.0541	0.0462	1.1717	0.2413	0	0.0945	0.0075	0.99	0.0151	0.0553	0.0087	0.0612	0.0719	0.8513	0.3946	0	0.0926	0.0076	0.991	0.0157	0.0286	0.0081
Peak expiratory flow (PEF)	0	ukbb	European	SNPs from the MHC (chr6 26M~34M) region was removed for this traits	Ldhub	-0.0612	0.0531	-1.1531	0.2489	0	0.049	0.0054	1.094	0.0138	-0.0601	0.0095	0.1876	0.0607	3.0913	0.002	0	0.049	0.0054	1.0939	0.0137	0.0607	0.0092	-0.0189	0.0937	-0.2023	0.8397	0	0.049	0.0054	1.0939	0.0138	0.0322	0.0084
PGC cross-disorder analysis	23453885	psychiatric	European	SNPs from the MHC (chr6 26M~34M) region was removed for this traits	Ldhub	-0.1296	0.0756	-1.7138	0.0866	0	0.138	0.0261	0.9854	0.0169	0.0055	0.0134	0.0137	0.0918	0.1491	0.8815	0	0.1381	0.0259	0.9854	0.0168	-0.0061	0.0125	-0.0766	0.1298	-0.59	0.5552	0	0.1381	0.0261	0.9854	0.0169	-0.0066	0.0113
Phospholipids in chylomicrons and largest VLDL particles	27005778	metabolites	European	SNPs from the MHC (chr6 26M~34M) region was removed for this traits	Ldhub	0.1224	0.1021	1.1993	0.2304	0	0.1145	0.0564	0.9842	0.0101	0.006	0.0076	-0.1724	0.1335	-1.2912	0.1966	0	0.1144	0.0567	0.9842	0.01	0.0191	0.0077	0.1558	0.1972	0.7903	0.4294	0	0.1149	0.0569	0.9843	0.0101	-0.0062	0.007
Phospholipids in large HDL	27005778	metabolites	European	SNPs from the MHC (chr6 26M~34M) region was removed for this traits	Ldhub	-0.1955	0.0875	-2.2359	0.0254	0	0.2696	0.0655	0.9746	0.0115	0.0032	0.0086	0.0096	0.0935	0.103	0.918	0	0.2692	0.0654	0.9747	0.0115	0.0011	0.0081	-0.0048	0.1402	-0.0343	0.9726	0	0.27	0.0655	0.9746	0.0115	0.0092	0.0073
Phospholipids in large VLDL	27005778	metabolites	European	SNPs from the MHC (chr6 26M~34M) region was removed for this traits	Ldhub	0.1792	0.1075	1.6681	0.0953	0	0.1455	0.0641	0.9844	0.0106	0.0028	0.0079	-0.0773	0.1098	-0.7033	0.4818	0	0.1454	0.0642	0.9844	0.0106	0.0085	0.0075	-0.1192	0.1869	-0.6377	0.5237	0	0.1459	0.0643	0.9843	0.0107	-0.0018	0.007
Phospholipids in medium HDL	27005778	metabolites	European	SNPs from the MHC (chr6 26M~34M) region was removed for this traits	Ldhub	-0.1439	0.1234	-1.1669	0.2432	0	0.1197	0.0567	0.9886	0.0112	0.0037	0.0084	0.0045	0.1335	0.034	0.9729	0	0.1195	0.0568	0.9885	0.0111	-0.0007	0.0079	-0.2533	0.2067	-1.2255	0.2204	0	0.1198	0.0567	0.9885	0.0112	0.0108	0.0074
Phospholipids in medium VLDL	27005778	metabolites	European	SNPs from the MHC (chr6 26M~34M) region was removed for this traits	Ldhub	0.1975	0.1308	1.5094	0.1312	0	0.1124	0.0652	0.9912	0.0107	0.0033	0.0078	-0.0236	0.1271	-0.1859	0.8525	0	0.1121	0.0651	0.9912	0.0106	0.0045	0.0078	-0.2151	0.2027	-1.0615	0.2885	0	0.1125	0.065	0.9912	0.0106	0.0003	0.0066
Phospholipids in small VLDL	27005778	metabolites	European	SNPs from the MHC (chr6 26M~34M) region was removed for this traits	Ldhub	0.1552	0.1381	1.1237	0.2611	0	0.1078	0.0677	0.9892	0.0119	0.0071	0.0077	-0.025	0.1377	-0.1816	0.8559	0	0.1068	0.0679	0.9894	0.0119	0.0022	0.0078	-0.2337	0.2043	-1.1437	0.2527	0	0.1075	0.0678	0.9893	0.0119	0.0048	0.0065
Phospholipids in very large HDL	27005778	metabolites	European	SNPs from the MHC (chr6 26M~34M) region was removed for this traits	Ldhub	-0.1763	0.0917	-1.9215	0.0547	0	0.1705	0.0547	0.9896	0.0115	0.0013	0.0076	-0.1371	0.1179	-1.1628	0.2449	0	0.1694	0.0546	0.9898	0.0115	0.0145	0.0079	0.0926	0.1827	0.5071	0.6121	0	0.1704	0.0546	0.9897	0.0115	0.0047	0.0076
Phospholipids in very large VLDL	27005778	metabolites	European	SNPs from the MHC (chr6 26M~34M) region was removed for this traits	Ldhub	0.1609	0.1142	1.4097	0.1586	0	0.1004	0.057	0.9878	0.0104	0.0043	0.0078	-0.1738	0.1401	-1.2404	0.2148	0	0.1002	0.057	0.9878	0.0104	0.0157	0.0078	0.0344	0.214	0.1607	0.8723	0	0.1009	0.057	0.9878	0.0104	-0.0046	0.0071
Platelet count	22139419	haemotological	European	SNPs from the MHC (chr6 26M~34M) region was removed for this traits	Ldhub	0.1097	0.0729	1.5042	0.1325	0	0.0841	0.0178	0.9775	0.0098	-0.0048	0.0077	0.0253	0.08	0.3159	0.7521	0	0.0843	0.0179	0.9775	0.0098	-0.0022	0.0071	0.0305	0.119	0.2561	0.7978	0	0.0844	0.0179	0.9773	0.0098	-0.0001	0.0075
Potassium in urine	0	ukbb	European	SNPs from the MHC (chr6 26M~34M) region was removed for this traits	Ldhub	0.109	0.0625	1.7441	0.0811	0	0.0266	0.004	1.0358	0.0108	0.0185	0.0084	0.1632	0.0758	2.152	0.0314	0	0.0266	0.004	1.0359	0.0107	0.0246	0.0085	0.1827	0.1151	1.5879	0.1123	0	0.0266	0.004	1.0358	0.0107	0.0096	0.0083
Primary biliary cirrhosis	26394269	autoimmune	European	SNPs from the MHC (chr6 26M~34M) region was removed for this traits	Ldhub	0.1716	0.1221	1.4048	0.1601	0	0.2208	0.0935	1.0002	0.0117	-0.0007	0.0101	-0.2729	0.1605	-1.7004	0.089	0	0.2212	0.0947	1.0002	0.0118	0.0174	0.0094	-0.2644	0.1989	-1.3297	0.1836	0	0.221	0.0948	1.0003	0.0118	0.0087	0.0085
Primary sclerosing cholangitis	27992413	autoimmune	Mixed	Caution: using this data may yield results outside bounds due to relative low Z score of the SNP heritability of the trait SNPs from the MHC (chr6 26M~34M) region was removed for this traits	Ldhub	-0.1998	0.1026	-1.9473	0.0515	0	0.2911	0.0901	1.0107	0.0125	0.009	0.0111	0.0301	0.1188	0.2532	0.8001	0	0.2912	0.0899	1.0108	0.0125	0.0032	0.0093	0.0588	0.1825	0.322	0.7474	0	0.2914	0.0901	1.0107	0.0125	0.0052	0.0095
Prospective memory result	0	ukbb	European	SNPs from the MHC (chr6 26M~34M) region was removed for this traits	Ldhub	0.2481	0.114	2.1749	0.0296	0	0.0227	0.0094	1.0268	0.0105	0.0496	0.0087	-0.5641	0.1716	-3.2865	0.001	0	0.0228	0.0094	1.0268	0.0105	-0.0441	0.0081	0.4322	0.2198	1.966	0.0493	0	0.0229	0.0094	1.0267	0.0106	0.0155	0.0073
Pulse rate	0	ukbb	European	SNPs from the MHC (chr6 26M~34M) region was removed for this traits	Ldhub	0.0847	0.058	1.4608	0.1441	0	0.1154	0.0305	1.0168	0.0189	0.0535	0.0086	0.0334	0.0577	0.578	0.5632	0	0.1153	0.0304	1.0169	0.0189	-0.0121	0.0075	0.0498	0.1003	0.4965	0.6195	0	0.1153	0.0304	1.0169	0.0189	-0.0162	0.0079
Pulse rate_ automated reading	0	ukbb	European	SNPs from the MHC (chr6 26M~34M) region was removed for this traits	Ldhub	0.1447	0.0477	3.0319	0.0024	0	0.1184	0.0248	1.0571	0.0377	0.0751	0.0102	-0.0298	0.042	-0.7099	0.4778	0	0.1184	0.0248	1.0572	0.0377	-0.0062	0.0092	0.106	0.0758	1.398	0.1621	0	0.1184	0.0248	1.0571	0.0377	-0.043	0.0093
Pulse wave Arterial Stiffness index	0	ukbb	European	SNPs from the MHC (chr6 26M~34M) region was removed for this traits	Ldhub	0.121	0.0827	1.4631	0.1434	0	0.0391	0.0109	1.0063	0.0103	0.041	0.0088	-0.0367	0.1024	-0.3579	0.7204	0	0.039	0.0109	1.0064	0.0103	0.0139	0.0078	0.107	0.1523	0.7025	0.4823	0	0.0391	0.0109	1.0063	0.0104	0.0254	0.0075
Pulse wave peak to peak time	0	ukbb	European	SNPs from the MHC (chr6 26M~34M) region was removed for this traits	Ldhub	-0.161	0.0821	-1.9614	0.0498	0	0.0422	0.0109	1.0053	0.0104	-0.0472	0.0088	0.0567	0.0982	0.5776	0.5635	0	0.0422	0.0108	1.0055	0.0103	-0.0089	0.0077	-0.106	0.1463	-0.725	0.4685	0	0.0423	0.0108	1.0054	0.0103	-0.0262	0.0073
Pulse wave reflection index	0	ukbb	European	SNPs from the MHC (chr6 26M~34M) region was removed for this traits	Ldhub	-0.0182	0.0773	-0.2359	0.8135	0	0.0449	0.0108	1.0042	0.0113	-0.0062	0.0085	-0.1733	0.0981	-1.7655	0.0775	0	0.0449	0.0108	1.0043	0.0113	0.015	0.0078	-0.0122	0.1476	-0.0825	0.9342	0	0.0449	0.0108	1.0043	0.0113	0.0212	0.0074
Qualifications: A levels/AS levels or equivalent	0	ukbb	European	SNPs from the MHC (chr6 26M~34M) region was removed for this traits	Ldhub	-0.6539	0.0393	-16.6291	4.2893e-62	1	0.0572	0.0048	1.0933	0.0129	-0.1892	0.0096	0.3082	0.0532	5.797	6.7511e-09	1	0.0572	0.0048	1.0933	0.013	0.1303	0.0084	-0.5629	0.0887	-6.3478	2.1844e-10	1	0.0572	0.0048	1.0934	0.013	-0.0618	0.008
Qualifications: College or University degree	0	ukbb	European	SNPs from the MHC (chr6 26M~34M) region was removed for this traits	Ldhub	-0.6545	0.0297	-22.0326	1.4031e-107	1	0.1092	0.0063	1.1776	0.0166	-0.3037	0.0111	0.4218	0.0463	9.112	8.0871e-20	1	0.1091	0.0063	1.1778	0.0167	0.202	0.0105	-0.4349	0.0767	-5.6704	1.4247e-08	1	0.1092	0.0063	1.1778	0.0167	-0.0649	0.0094
Qualifications: CSEs or equivalent	0	ukbb	European	SNPs from the MHC (chr6 26M~34M) region was removed for this traits	Ldhub	0.9745	0.2379	4.0957	4.2088e-05	1	0.0074	0.0035	1.0649	0.0109	0.0797	0.0081	-0.3786	0.1619	-2.3381	0.0194	0	0.0073	0.0035	1.0651	0.0109	-0.0758	0.0077	0.8565	0.2915	2.938	0.0033	0	0.0073	0.0035	1.0651	0.0109	-0.0084	0.0073
Qualifications: None of the above	0	ukbb	European	SNPs from the MHC (chr6 26M~34M) region was removed for this traits	Ldhub	0.6476	0.0418	15.4968	3.6463e-54	1	0.0552	0.0049	1.1129	0.0128	0.2326	0.0104	-0.588	0.061	-9.6367	5.5972e-22	1	0.0552	0.0049	1.1128	0.0128	-0.1838	0.0094	0.5278	0.0888	5.9432	2.7956e-09	1	0.0552	0.0049	1.1128	0.0128	-0.0023	0.0078
Qualifications: NVQ or HND or HNC or equivalent	0	ukbb	European	SNPs from the MHC (chr6 26M~34M) region was removed for this traits	Ldhub	0.4326	0.1643	2.6335	0.0085	0	0.0061	0.0035	1.0081	0.0102	0.0423	0.0085	0.1026	0.1646	0.6236	0.5329	0	0.0061	0.0035	1.008	0.0102	-0.0106	0.0085	0.3684	0.2278	1.6171	0.1059	0	0.0062	0.0035	1.0081	0.0102	0.051	0.0076
Qualifications: O levels/GCSEs or equivalent	0	ukbb	European	SNPs from the MHC (chr6 26M~34M) region was removed for this traits	Ldhub	-0.4878	0.0613	-7.96	1.7202e-15	1	0.0281	0.0038	1.0389	0.0107	-0.104	0.0096	0.3371	0.0733	4.6025	4.1736e-06	1	0.0281	0.0037	1.0389	0.0107	0.071	0.0081	-0.4907	0.1055	-4.6515	3.2957e-06	1	0.0281	0.0038	1.0391	0.0107	-0.0234	0.0068
Qualifications: Other professional qualifications eg: nursing_ teaching	0	ukbb	European	SNPs from the MHC (chr6 26M~34M) region was removed for this traits	Ldhub	-0.5153	0.0544	-9.4734	2.7092e-21	1	0.0314	0.0039	1.0319	0.0117	-0.1563	0.0087	0.4332	0.0697	6.215	5.1339e-10	1	0.0313	0.0038	1.0321	0.0116	0.102	0.0082	-0.3824	0.1126	-3.3978	0.0007	0	0.0314	0.0039	1.032	0.0116	0.0445	0.0076
Ratio of bisallylic groups to double bonds	27005778	metabolites	European	Caution: using this data may yield results outside bounds due to relative low Z score of the SNP heritability of the trait SNPs from the MHC (chr6 26M~34M) region was removed for this traits	Ldhub	-0.2427	0.112	-2.1673	0.0302	0	0.1912	0.0775	0.9874	0.0149	5.0383e-05	0.0071	-0.0203	0.1371	-0.1482	0.8822	0	0.1906	0.0777	0.9876	0.0149	0.0083	0.0077	-0.2169	0.2163	-1.0027	0.316	0	0.1907	0.0778	0.9875	0.0149	0.005	0.0084
Ratio of bisallylic groups to total fatty acids	27005778	metabolites	European	Caution: using this data may yield results outside bounds due to relative low Z score of the SNP heritability of the trait SNPs from the MHC (chr6 26M~34M) region was removed for this traits	Ldhub	-0.5328	0.4179	-1.2749	0.2023	0	0.0619	0.081	1.0025	0.0136	0.002	0.0073	-0.0776	0.2258	-0.3434	0.7313	0	0.0618	0.0812	1.0026	0.0136	0.006	0.0073	-0.628	0.5501	-1.1417	0.2536	0	0.0613	0.0812	1.0026	0.0136	0.0075	0.0083
Reason for glasses/contact lenses: For astigmatism	0	ukbb	European	SNPs from the MHC (chr6 26M~34M) region was removed for this traits	Ldhub	-0.5965	0.2488	-2.398	0.0165	0	0.0046	0.0031	1.0356	0.0106	-0.0326	0.009	0.4714	0.2126	2.2175	0.0266	0	0.0046	0.0031	1.0357	0.0106	0.067	0.0078	-0.0904	0.2752	-0.3284	0.7426	0	0.0046	0.0031	1.0356	0.0107	-0.0356	0.0084
Reason for glasses/contact lenses: For just reading/near work as you are getting older (called presbyopia)	0	ukbb	European	SNPs from the MHC (chr6 26M~34M) region was removed for this traits	Ldhub	-0.0418	0.1526	-0.2741	0.784	0	0.0042	0.0036	1.1344	0.0112	-0.004	0.0088	0.0836	0.1835	0.4557	0.6486	0	0.0042	0.0036	1.1344	0.0112	0.0379	0.0088	-0.0787	0.294	-0.2678	0.7889	0	0.0043	0.0036	1.1344	0.0112	-0.0014	0.0083
Reason for glasses/contact lenses: For long-sightedness_ i.e. for distance and near_ but particularly for near tasks like reading (called hypermetropia)	0	ukbb	European	SNPs from the MHC (chr6 26M~34M) region was removed for this traits	Ldhub	0.1391	0.1365	1.0192	0.3081	0	0.0046	0.0033	1.0698	0.0099	0.0241	0.0083	0.1312	0.1718	0.7636	0.4451	0	0.0046	0.0033	1.0698	0.0098	0.0252	0.0085	0.1573	0.2758	0.5705	0.5683	0	0.0046	0.0033	1.0697	0.0098	-0.006	0.0073
Reason for glasses/contact lenses: For short-sightedness_ i.e. only or mainly for distance viewing such as driving_ cinema etc (called myopia)	0	ukbb	European	SNPs from the MHC (chr6 26M~34M) region was removed for this traits	Ldhub	-0.4722	0.1282	-3.6836	0.0002	0	0.0099	0.004	1.1358	0.0125	-0.0247	0.0098	0.3027	0.1225	2.47	0.0135	0	0.0099	0.004	1.1358	0.0126	0.062	0.0087	-0.2065	0.1967	-1.0499	0.2937	0	0.0099	0.004	1.1358	0.0125	-0.0439	0.0085
Reason for reducing amount of alcohol drunk: Health precaution	0	ukbb	European	SNPs from the MHC (chr6 26M~34M) region was removed for this traits	Ldhub	-0.2515	0.1057	-2.3787	0.0174	0	0.0207	0.0087	1.0125	0.0105	-0.0567	0.009	0.0581	0.1268	0.4584	0.6467	0	0.0206	0.0088	1.0125	0.0104	0.0171	0.0075	-0.081	0.217	-0.3731	0.7091	0	0.0207	0.0087	1.0125	0.0104	0.0043	0.0082
Relative age of first facial hair	0	ukbb	European	SNPs from the MHC (chr6 26M~34M) region was removed for this traits	Ldhub	-0.0791	0.0516	-1.5336	0.1251	0	0.0809	0.0115	1.0369	0.0152	-0.013	0.0089	0.0658	0.0657	1.0022	0.3163	0	0.0809	0.0115	1.0368	0.0153	0.0099	0.0089	-0.1881	0.0945	-1.9916	0.0464	0	0.0807	0.0115	1.0371	0.0153	-0.0115	0.0078
Relative age voice broke	0	ukbb	European	SNPs from the MHC (chr6 26M~34M) region was removed for this traits	Ldhub	-0.2206	0.0819	-2.6916	0.0071	0	0.0389	0.0088	1.032	0.0109	-0.0156	0.0098	0.0873	0.0974	0.8963	0.3701	0	0.0388	0.0088	1.0322	0.011	0.0065	0.0088	-0.157	0.1307	-1.2009	0.2298	0	0.0388	0.0088	1.0322	0.0109	-0.0204	0.0072
Reproduciblity of spirometry measurement using ERS/ATS criteria	0	ukbb	European	SNPs from the MHC (chr6 26M~34M) region was removed for this traits	Ldhub	0.1557	0.0989	1.5744	0.1154	0	0.0101	0.0044	1.0069	0.0109	-0.0043	0.0083	0.2815	0.1272	2.2133	0.0269	0	0.01	0.0044	1.007	0.0109	-0.009	0.0078	0.1419	0.2017	0.7035	0.4817	0	0.0101	0.0044	1.0069	0.0109	0.0103	0.008
Rheumatoid Arthritis	24390342	autoimmune	European	SNPs from the MHC (chr6 26M~34M) region was removed for this traits	Ldhub	0.0457	0.0658	0.6944	0.4874	0	0.1226	0.0311	1.0247	0.0131	0.0289	0.0081	-0.0101	0.0853	-0.1183	0.9059	0	0.1225	0.0309	1.0247	0.0142	-0.0085	0.0077	-0.051	0.1134	-0.4502	0.6526	0	0.1224	0.031	1.0248	0.0142	0.0068	0.0077
Risk taking	0	ukbb	European	SNPs from the MHC (chr6 26M~34M) region was removed for this traits	Ldhub	-0.0658	0.0548	-1.1995	0.2303	0	0.0348	0.0044	1.0223	0.0113	-0.0643	0.0087	0.2324	0.0692	3.3611	0.0008	0	0.0348	0.0044	1.0223	0.0112	0.0717	0.0086	0.2405	0.0955	2.5194	0.0118	0	0.0348	0.0044	1.0224	0.0113	0.068	0.0074
Schizophrenia	25056061	psychiatric	Mixed	Caution: using this data may yield less robust results due to minor departure of the LD structure SNPs from the MHC (chr6 26M~34M) region was removed for this traits	Ldhub	-0.1139	0.044	-2.591	0.0096	0	0.3102	0.033	1.087	0.0193	0.0009	0.0116	-0.0793	0.0603	-1.3147	0.1886	0	0.3104	0.0329	1.0868	0.0193	0.0063	0.0115	-0.2495	0.0867	-2.8776	0.004	0	0.3103	0.0329	1.0868	0.0194	0.0038	0.0107
Sedentary time	30531941	ukbb	European	SNPs from the MHC (chr6 26M~34M) region was removed for this traits	Ldhub	0.1454	0.0284	5.125	2.9748e-07	1	0.1156	0.0084	0.9938	0.0079	0.0112	0.0069	0.4571	0.0301	15.1883	4.229e-52		0.1156	0.0084	0.9938	0.0079	0.0544	0.006	-0.0289	0.0466	-0.6201	0.53518		0.1156	0.0084	0.9939	0.0079	-0.0084	0.0053
Sedentary time, BMI corrected	30531941	ukbb	European	SNPs from the MHC (chr6 26M~34M) region was removed for this traits	Ldhub	0.0067	0.0313	0.2126	0.83167	0	0.114	0.0095	0.9947	0.0085	-0.0084	0.007	0.4736	0.0321	14.7309	4.0826e-49		0.114	0.0095	0.9947	0.0085	0.0581	0.0061	-0.1263	0.0501	-2.5235	0.011618		0.114	0.0095	0.9947	0.0085	0.0038	0.0058
Seen a psychiatrist for nerves_ anxiety_ tension or depression	0	ukbb	European	SNPs from the MHC (chr6 26M~34M) region was removed for this traits	Ldhub	0.0125	0.0803	0.1557	0.8763	0	0.0169	0.0042	1.0171	0.0124	0.0333	0.0096	0.0732	0.0928	0.789	0.4301	0	0.0169	0.0042	1.0172	0.0125	-0.0017	0.0079	-0.1054	0.1369	-0.7694	0.4417	0	0.017	0.0042	1.0171	0.0125	-0.0679	0.008
Seen doctor (GP) for nerves_ anxiety_ tension or depression	0	ukbb	European	SNPs from the MHC (chr6 26M~34M) region was removed for this traits	Ldhub	0.0983	0.0538	1.8274	0.0676	0	0.032	0.0042	1.0419	0.0114	0.0509	0.009	0.0047	0.0737	0.0639	0.9491	0	0.032	0.0043	1.0419	0.0115	0.0119	0.0089	-0.1906	0.1038	-1.836	0.0664	0	0.0321	0.0043	1.0418	0.0115	-0.0392	0.0081
Sensitivity / hurt feelings	0	ukbb	European	SNPs from the MHC (chr6 26M~34M) region was removed for this traits	Ldhub	0.1361	0.0568	2.3981	0.0165	0	0.0358	0.0043	1.0591	0.0123	0.0801	0.0091	-0.1161	0.0735	-1.5783	0.1145	0	0.0358	0.0043	1.0591	0.0123	-0.0061	0.009	-1.4294e-05	0.1058	-0.0001	0.9999	0	0.0358	0.0043	1.0592	0.0124	-0.0111	0.0084
Serum creatinine	26831199	kidney	Mixed	Caution: using this data may yield less robust results due to minor departure of the LD structure SNPs from the MHC (chr6 26M~34M) region was removed for this traits	Ldhub	-0.1014	0.0696	-1.4575	0.145	0	0.0673	0.0122	0.995	0.0143	0.014	0.0121	0.0484	0.0844	0.5736	0.5662	0	0.0674	0.0122	0.9949	0.0143	-0.0057	0.0121	0.0192	0.1166	0.1644	0.8694	0	0.0677	0.0122	0.9944	0.0144	-0.0014	0.0094
Serum creatinine (non-diabetes)	26831199	kidney	Mixed	Caution: using this data may yield less robust results due to minor departure of the LD structure SNPs from the MHC (chr6 26M~34M) region was removed for this traits	Ldhub	-0.0947	0.0712	-1.3295	0.1837	0	0.0717	0.0128	0.9991	0.0134	0.012	0.0118	0.0111	0.0876	0.1273	0.8987	0	0.0718	0.0128	0.9992	0.0135	-0.0019	0.0119	-0.0341	0.1192	-0.2859	0.7749	0	0.072	0.0128	0.9988	0.0136	0.0029	0.0092
Serum cystatin c	26831199	kidney	Mixed	Caution: using this data may yield less robust results due to minor departure of the LD structure SNPs from the MHC (chr6 26M~34M) region was removed for this traits	Ldhub	-0.1434	0.1057	-1.356	0.1751	0	0.1002	0.0389	0.9722	0.014	-0.0068	0.0115	0.0781	0.1334	0.5856	0.5581	0	0.1009	0.039	0.9718	0.014	-0.0048	0.0101	-0.0959	0.2156	-0.4449	0.6564	0	0.1004	0.0391	0.9721	0.014	0.0006	0.0098
Serum total triglycerides	27005778	metabolites	European	SNPs from the MHC (chr6 26M~34M) region was removed for this traits	Ldhub	0.2096	0.1471	1.4247	0.1543	0	0.0975	0.0661	0.9908	0.0108	0.0062	0.0079	-0.0532	0.1403	-0.3792	0.7045	0	0.0971	0.0662	0.9909	0.0107	0.0059	0.0076	-0.1041	0.217	-0.4798	0.6314	0	0.0975	0.0664	0.9908	0.0107	-0.0028	0.0066
Serumurate overweight	25811787	uric_acid	European	Caution: using this data may yield results outside bounds due to relative low Z score of the SNP heritability of the trait SNPs from the MHC (chr6 26M~34M) region was removed for this traits	Ldhub	-0.0403	0.1357	-0.2972	0.7663	0	0.1501	0.1168	1.0026	0.0104	0.0088	0.0076	-0.3156	0.1923	-1.6414	0.1007	0	0.1522	0.1169	1.0024	0.0105	0.0034	0.0077	0.203	0.2214	0.917	0.3591	0	0.1517	0.1167	1.0025	0.0105	-0.0213	0.0067
Shortness of breath walking on level ground	0	ukbb	European	SNPs from the MHC (chr6 26M~34M) region was removed for this traits	Ldhub	0.6638	0.1249	5.3168	1.0559e-07	1	0.0405	0.0129	1.0063	0.0119	0.0635	0.0084	-0.239	0.103	-2.3195	0.0204	0	0.0406	0.0129	1.0063	0.0119	0.0067	0.008	0.1199	0.1728	0.6937	0.4879	0	0.0405	0.0129	1.0063	0.0118	0.0039	0.0084
Sitting height	0	ukbb	European	SNPs from the MHC (chr6 26M~34M) region was removed for this traits	Ldhub	-0.0843	0.0346	-2.4348	0.0149	0	0.2027	0.0189	1.2501	0.0426	-0.0511	0.0115	0.0853	0.0389	2.1951	0.0282	0	0.2027	0.0189	1.2502	0.0428	0.0744	0.0114	-0.0021	0.0637	-0.0333	0.9735	0	0.2026	0.0188	1.2502	0.0428	0.0113	0.0108
Sitting height ratio	25865494	anthropometric	European	SNPs from the MHC (chr6 26M~34M) region was removed for this traits	Ldhub	0.1666	0.0889	1.8731	0.0611	0	0.2266	0.078	0.9818	0.0133	-0.0227	0.0099	0.1929	0.1065	1.8113	0.0701	0	0.2263	0.0778	0.9818	0.0133	-0.0101	0.0094	-0.2282	0.1532	-1.4896	0.1363	0	0.2262	0.0778	0.9819	0.0134	0.0194	0.0085
Sleep duration	0	ukbb	European	SNPs from the MHC (chr6 26M~34M) region was removed for this traits	Ldhub	-0.1531	0.0493	-3.1089	0.0019	0	0.0477	0.0045	1.0523	0.0115	0.0094	0.0098	0.0216	0.0996	0.2169	0.8283	0	0.0328	0.0088	1.0209	0.0098	-0.0136	0.0075	0.1076	0.1706	0.6305	0.5283	0	0.0327	0.0088	1.021	0.0098	-0.0227	0.0076
Sleep duration	27494321	sleeping	European	SNPs from the MHC (chr6 26M~34M) region was removed for this traits	Ldhub	-0.1482	0.0849	-1.7453	0.0809	0	0.0327	0.0087	1.021	0.0097	0.0044	0.0088	0.0216	0.0996	0.2169	0.8283	0	0.0328	0.0088	1.0209	0.0098	-0.0136	0.0075	0.1076	0.1706	0.6305	0.5283	0	0.0327	0.0088	1.021	0.0098	-0.0227	0.0076
Sleep time	30531941	ukbb	European	SNPs from the MHC (chr6 26M~34M) region was removed for this traits	Ldhub	0.2241	0.0304	7.377	1.6196e-13	1	0.1315	0.0078	1.0076	0.0075	0.0621	0.0073	-0.2716	0.0298	-9.1141	7.9347e-20		0.1315	0.0078	1.0076	0.0074	-0.0168	0.0056	0.0053	0.0435	0.1208	0.90385		0.1315	0.0078	1.0076	0.0074	-0.0015	0.0056
Sleep time, BMI corrected	30531941	ukbb	European	SNPs from the MHC (chr6 26M~34M) region was removed for this traits	Ldhub	0.2292	0.0304	7.5256	5.2463e-14	1	0.1325	0.0078	1.0071	0.0074	0.0632	0.0074	-0.2667	0.0296	-9.018	1.9158e-19		0.1325	0.0078	1.0071	0.0074	-0.0181	0.0055	0.0111	0.0437	0.2549	0.79882		0.1325	0.0078	1.0071	0.0074	-0.0029	0.0057
Sleeplessness / insomnia	0	ukbb	European	SNPs from the MHC (chr6 26M~34M) region was removed for this traits	Ldhub	0.236	0.0548	4.3047	1.6719e-05	1	0.0381	0.0045	1.0375	0.0125	0.095	0.01	-0.1732	0.0684	-2.5326	0.0113	0	0.0381	0.0045	1.0376	0.0124	0.0022	0.0087	-0.0838	0.0966	-0.8674	0.3857	0	0.0381	0.0045	1.0375	0.0124	-0.017	0.0076
Smoking Cessation	30617275	smoking_behaviour	European	Caution: using this data may yield results outside bounds due to relative low Z score of the SNP heritability of the trait SNPs from the MHC (chr6 26M~34M) region was removed for this traits	Ldhub	-0.5507	0.611	-0.9014	0.3674	0	0.0055	0.0103	0.9307	0.0521	-0.0143	0.0545	0.34	0.5928	0.5734	0.5663	0	0.0055	0.0103	0.9307	0.0521	-0.0116	0.0477	NA	NA	NA	NA	0	0.0055	0.0103	0.9306	0.0519	0.0301	0.0402
Smoking Initiation	30617275	smoking_behaviour	European	SNPs from the MHC (chr6 26M~34M) region was removed for this traits	Ldhub	0.4162	0.305	1.3648	0.1723	0	0.0023	0.0028	1.1565	0.0186	0.0311	0.0137	0.0479	0.2301	0.2082	0.8351	0	0.0023	0.0028	1.1565	0.0187	0.0031	0.0123	0.0568	0.359	0.1583	0.8742	0	0.0023	0.0028	1.1565	0.0185	0.0161	0.0113
Smoking status: Current	0	ukbb	European	SNPs from the MHC (chr6 26M~34M) region was removed for this traits	Ldhub	0.3352	0.0631	5.3102	1.0951e-07	1	0.0257	0.004	1.0553	0.0113	0.0977	0.0092	-0.0682	0.0893	-0.7639	0.4449	0	0.0257	0.004	1.0553	0.0113	-0.0725	0.0092	0.3225	0.1228	2.6261	0.0086	0	0.0257	0.004	1.0554	0.0113	-0.0435	0.0084
Smoking status: Previous	0	ukbb	European	SNPs from the MHC (chr6 26M~34M) region was removed for this traits	Ldhub	0.1453	0.0538	2.7021	0.0069	0	0.0318	0.0043	1.0427	0.013	0.0349	0.009	0.166	0.0739	2.2453	0.0248	0	0.0318	0.0043	1.0428	0.013	0.0473	0.0086	0.1566	0.1079	1.4509	0.1468	0	0.0318	0.0043	1.0428	0.013	0.0213	0.0085
Smoking/smokers in household	0	ukbb	European	SNPs from the MHC (chr6 26M~34M) region was removed for this traits	Ldhub	0.5069	0.238	2.1297	0.0332	0	0.0051	0.0039	1.0077	0.0102	0.046	0.0091	-0.2871	0.2082	-1.3785	0.168	0	0.0051	0.0039	1.0076	0.0101	-0.039	0.0079	0.1015	0.2323	0.4371	0.662	0	0.0051	0.0039	1.0076	0.0101	0.0067	0.0072
Snoring	0	ukbb	European	SNPs from the MHC (chr6 26M~34M) region was removed for this traits	Ldhub	-0.3147	0.0531	-5.9222	3.177e-09	1	0.0419	0.0047	1.0279	0.0113	-0.0505	0.0094	-0.101	0.0644	-1.5687	0.1167	0	0.0419	0.0046	1.0279	0.0113	-0.018	0.0086	-0.2141	0.1034	-2.07	0.0385	0	0.0419	0.0047	1.0278	0.0113	-0.0478	0.0082
Sodium in urine	0	ukbb	European	SNPs from the MHC (chr6 26M~34M) region was removed for this traits	Ldhub	0.3994	0.0503	7.9408	2.0082e-15	1	0.0439	0.0048	1.0535	0.0127	0.062	0.0086	-0.182	0.0634	-2.8722	0.0041	0	0.044	0.0048	1.0533	0.0128	-0.0276	0.0089	0.3159	0.1053	2.9988	0.0027	0	0.0439	0.0048	1.0534	0.0128	0.0358	0.0091
Standing height	0	ukbb	European	SNPs from the MHC (chr6 26M~34M) region was removed for this traits	Ldhub	-0.1679	0.0312	-5.3884	7.1094e-08	1	0.289	0.0272	1.3859	0.0659	-0.086	0.0133	0.0829	0.0338	2.4523	0.0142	0	0.289	0.0272	1.3859	0.0661	0.0795	0.0118	-0.0504	0.0599	-0.8421	0.3997	0	0.2889	0.0271	1.386	0.0662	0.0059	0.0124
Started insulin within one year diagnosis of diabetes	0	ukbb	European	SNPs from the MHC (chr6 26M~34M) region was removed for this traits	Ldhub	-0.223	0.1556	-1.4327	0.1519	0	0.0922	0.0683	1.0102	0.011	-0.0134	0.0086	0.2179	0.1911	1.1403	0.2542	0	0.0933	0.0679	1.01	0.0109	-0.0079	0.0086	-0.1687	0.2617	-0.6447	0.5191	0	0.0924	0.0679	1.0101	0.0109	-0.0113	0.0073
Subjective well being	27089181	psychiatric	European	SNPs from the MHC (chr6 26M~34M) region was removed for this traits	Ldhub	-0.1015	0.0752	-1.3496	0.1772	0	0.0199	0.0046	1.0069	0.0122	-0.0188	0.0095	0.1651	0.0939	1.759	0.0786	0	0.02	0.0046	1.0068	0.0121	-0.0079	0.0101	0.3238	0.1468	2.206	0.0274	0	0.02	0.0046	1.0069	0.0121	0.0125	0.0094
Suffer from nerves	0	ukbb	European	SNPs from the MHC (chr6 26M~34M) region was removed for this traits	Ldhub	0.1389	0.0673	2.0648	0.0389	0	0.0253	0.0045	1.0237	0.0123	0.0643	0.0096	-0.2131	0.0821	-2.5951	0.0095	0	0.0252	0.0045	1.0238	0.0123	-0.0292	0.0086	-0.1954	0.1184	-1.6503	0.0989	0	0.0253	0.0045	1.0236	0.0123	-0.0666	0.0081
Systemic lupus erythematosus	26502338	autoimmune	European	SNPs from the MHC (chr6 26M~34M) region was removed for this traits	Ldhub	0.0226	0.1014	0.223	0.8236	0	0.2542	0.0934	1.1262	0.0108	0.0013	0.01	-0.0872	0.127	-0.6866	0.4923	0	0.2544	0.0934	1.1263	0.0108	0.0085	0.0088	-0.0754	0.1717	-0.439	0.6606	0	0.2548	0.0935	1.1261	0.0108	-0.0069	0.008
Systolic blood pressure_ automated reading	0	ukbb	European	SNPs from the MHC (chr6 26M~34M) region was removed for this traits	Ldhub	0.1638	0.045	3.6405	0.0003	0	0.0851	0.0079	1.0845	0.018	0.0686	0.0109	-0.1504	0.053	-2.8403	0.0045	0	0.0851	0.0079	1.0846	0.0179	-0.0222	0.0093	-0.0892	0.0677	-1.3168	0.1879	0	0.085	0.0079	1.0846	0.0179	0.0324	0.008
Taking other prescription medications	0	ukbb	European	SNPs from the MHC (chr6 26M~34M) region was removed for this traits	Ldhub	0.4104	0.0697	5.8864	3.947e-09	1	0.0225	0.0037	1.0525	0.0108	0.105	0.0106	0.0238	0.0923	0.2582	0.7962	0	0.0225	0.0037	1.0524	0.0109	0.0053	0.0089	0.114	0.1231	0.9258	0.3546	0	0.0224	0.0037	1.0527	0.0108	-0.013	0.0082
Target heart rate achieved	0	ukbb	European	SNPs from the MHC (chr6 26M~34M) region was removed for this traits	Ldhub	0.1022	0.2518	0.4058	0.6849	0	0.0148	0.0234	1.0116	0.0107	0.0175	0.0093	-0.181	0.4028	-0.4493	0.6532	0	0.0147	0.0233	1.0117	0.0107	-0.0228	0.009	-0.4443	0.5237	-0.8484	0.3962	0	0.0147	0.0234	1.0117	0.0107	-0.0053	0.0081
Television watching (current article)	0	ukbb	European	SNPs from the MHC (chr6 26M~34M) region was removed for this traits	BOLT-REML	NA	NA	NA	NA	0	NA	NA	NA	NA	NA	NA	-0.280923	0.011128	25.2447	6.17e-144	1	NA	NA	NA	NA	NA	NA	0.231123	0.015985	14.4587	3,00E10-47		NA	NA	NA	NA	NA	NA
Tense / highly strung	0	ukbb	European	SNPs from the MHC (chr6 26M~34M) region was removed for this traits	Ldhub	0.0788	0.0517	1.5232	0.1277	0	0.0412	0.0044	1.0123	0.011	0.0315	0.0089	-0.1663	0.0637	-2.609	0.0091	0	0.0412	0.0044	1.0123	0.0112	-0.0189	0.0083	-0.2671	0.0911	-2.933	0.0034	0	0.0412	0.0044	1.0123	0.0111	-0.0265	0.0081
Time spent driving	0	ukbb	European	SNPs from the MHC (chr6 26M~34M) region was removed for this traits	Ldhub	0.2719	0.0868	3.1327	0.0017	0	0.0239	0.0053	1.0153	0.0113	-0.0553	0.0089	0.0835	0.0928	0.8996	0.3683	0	0.0239	0.0053	1.0153	0.0113	0.0556	0.0083	0.9693	0.042	23.0818	7.0608e-118	1	0.024	0.0053	1.0153	0.0113	0.8035	0.0102
Time spent using computer	0	ukbb	European	SNPs from the MHC (chr6 26M~34M) region was removed for this traits	Ldhub	-0.3089	0.0447	-6.9147	4.6871e-12	1	0.0703	0.0062	1.0558	0.0134	-0.0927	0.0094	0.9929	0.0106	93.599	0	1	0.0703	0.0062	1.0559	0.0134	0.8773	0.0122	-0.0876	0.0865	-1.0129	0.3111	0	0.0703	0.0062	1.0558	0.0134	0.0325	0.0086
Time spent walking	30531941	ukbb	European	SNPs from the MHC (chr6 26M~34M) region was removed for this traits	Ldhub	-0.3038	0.0323	-9.3957	5.6858e-21	1	0.0796	0.0065	1.0004	0.007	-0.0565	0.0071	-0.2488	0.0373	-6.6673	2.6048e-11		0.0797	0.0065	1.0004	0.007	-0.0266	0.006	0.1387	0.0503	2.7597	0.0057853		0.0797	0.0065	1.0004	0.007	-0.0115	0.0054
Time spent walking, BMI corrected	30531941	ukbb	European	SNPs from the MHC (chr6 26M~34M) region was removed for this traits	Ldhub	-0.3038	0.0323	-9.3957	5.6858e-21	1	0.0796	0.0065	1.0004	0.007	-0.0565	0.0071	-0.2488	0.0373	-6.6673	2.6048e-11		0.0797	0.0065	1.0004	0.007	-0.0266	0.006	0.1387	0.0503	2.7597	0.0057853		0.0797	0.0065	1.0004	0.007	-0.0115	0.0054
Time spent watching television (TV)	0	ukbb	European	SNPs from the MHC (chr6 26M~34M) region was removed for this traits	Ldhub	0.998	0.0167	59.8015	0	1	0.06	0.005	1.0974	0.0128	0.7794	0.0123	-0.2715	0.0555	-4.8945	9.8576e-07	1	0.0599	0.0051	1.0974	0.0129	-0.0705	0.0083	0.4127	0.0933	4.4211	9.8207e-06	0	0.0599	0.005	1.0975	0.0128	0.0032	0.0086
Tinnitus: Yes_ but not now_ but have in the past	0	ukbb	European	SNPs from the MHC (chr6 26M~34M) region was removed for this traits	Ldhub	0.2376	0.1694	1.4032	0.1606	0	0.014	0.0105	1.0003	0.0105	0.0056	0.0085	0.0871	0.1766	0.4931	0.6219	0	0.0139	0.0105	1.0004	0.0104	-0.0175	0.0079	0.0194	0.2544	0.0763	0.9392	0	0.0139	0.0105	1.0003	0.0104	-0.0025	0.0077
Tinnitus: Yes_ now most or all of the time	0	ukbb	European	SNPs from the MHC (chr6 26M~34M) region was removed for this traits	Ldhub	0.0578	0.0797	0.7256	0.4681	0	0.0402	0.0101	0.9832	0.0099	0.0171	0.0085	-0.0042	0.1016	-0.0413	0.967	0	0.0404	0.0102	0.983	0.01	0.0224	0.0084	-0.0152	0.147	-0.1037	0.9174	0	0.0401	0.0102	0.9833	0.0099	0.01	0.0071
Tinnitus: Yes_ now some of the time	0	ukbb	European	SNPs from the MHC (chr6 26M~34M) region was removed for this traits	Ldhub	-0.0194	0.1316	-0.1478	0.8825	0	0.0174	0.0107	0.9889	0.0105	0.0339	0.0088	0.1161	0.1531	0.7581	0.4484	0	0.0175	0.0107	0.9888	0.0105	-0.0055	0.0079	-0.2495	0.2626	-0.9498	0.3422	0	0.0175	0.0107	0.9888	0.0105	0.0137	0.0078
Tobacco smoking: Ex-smoker	0	ukbb	European	SNPs from the MHC (chr6 26M~34M) region was removed for this traits	Ldhub	0.2225	0.1016	2.1898	0.0285	0	0.0421	0.0133	1.0084	0.011	0.0235	0.0096	0.065	0.101	0.6428	0.5204	0	0.042	0.0133	1.0085	0.011	0.0199	0.0081	-0.2092	0.1666	-1.2558	0.2092	0	0.042	0.0132	1.0086	0.0109	0.0305	0.0082
Total Cholesterol	20686565	lipids	European	SNPs from the MHC (chr6 26M~34M) region was removed for this traits	Ldhub	0.1386	0.0796	1.7424	0.0814	0	0.0864	0.031	1.0304	0.0312	0.001	0.0101	-0.0802	0.0913	-0.8788	0.3795	0	0.0861	0.0309	1.0307	0.0312	0.0034	0.01	-0.1329	0.1236	-1.0755	0.2822	0	0.0862	0.0309	1.0305	0.0312	0.0064	0.0088
Total cholesterol in HDL	27005778	metabolites	European	SNPs from the MHC (chr6 26M~34M) region was removed for this traits	Ldhub	-0.1733	0.0908	-1.9092	0.0562	0	0.2172	0.0551	0.9893	0.01	0.0041	0.0085	-0.0428	0.097	-0.4409	0.6593	0	0.2165	0.0549	0.9894	0.0099	0.0047	0.0077	-0.0777	0.1526	-0.5093	0.6105	0	0.2176	0.0548	0.9893	0.0099	0.0078	0.0075
Total cholesterol in large HDL	27005778	metabolites	European	SNPs from the MHC (chr6 26M~34M) region was removed for this traits	Ldhub	-0.2025	0.0897	-2.2569	0.024	0	0.2097	0.0553	0.9856	0.0112	0.0027	0.008	-0.04	0.097	-0.4125	0.6799	0	0.209	0.0553	0.9857	0.0111	0.0063	0.0075	-0.0331	0.1553	-0.2131	0.8312	0	0.2101	0.0552	0.9855	0.0111	0.0105	0.0075
Total cholesterol in large VLDL	27005778	metabolites	European	SNPs from the MHC (chr6 26M~34M) region was removed for this traits	Ldhub	0.1906	0.099	1.9262	0.0541	0	0.1504	0.0644	0.9876	0.0101	0.0003	0.0073	-0.0905	0.1181	-0.7659	0.4437	0	0.1502	0.0642	0.9876	0.0101	0.0105	0.0078	-0.053	0.1692	-0.3131	0.7542	0	0.1506	0.0643	0.9876	0.0101	-0.0022	0.0068
Total cholesterol in medium HDL	27005778	metabolites	European	Caution: using this data may yield results outside bounds due to relative low Z score of the SNP heritability of the trait SNPs from the MHC (chr6 26M~34M) region was removed for this traits	Ldhub	-0.1614	0.1216	-1.328	0.1842	0	0.1191	0.0587	0.9924	0.0114	-0.0001	0.0082	-0.0445	0.1325	-0.336	0.7369	0	0.1189	0.0587	0.9924	0.0114	0.0017	0.0076	-0.2661	0.2185	-1.2181	0.2232	0	0.1194	0.0588	0.9924	0.0114	0.0107	0.0072
Total cholesterol in medium VLDL	27005778	metabolites	European	SNPs from the MHC (chr6 26M~34M) region was removed for this traits	Ldhub	0.1233	0.1005	1.227	0.2198	0	0.1552	0.0686	0.9797	0.0111	0.0082	0.0076	-0.0562	0.1097	-0.5127	0.6082	0	0.1547	0.0687	0.9798	0.011	0.0064	0.0075	-0.2107	0.168	-1.2542	0.2098	0	0.1552	0.0687	0.9797	0.011	0.0022	0.0065
Total cholesterol in small VLDL	27005778	metabolites	European	SNPs from the MHC (chr6 26M~34M) region was removed for this traits	Ldhub	0.1589	0.2251	0.706	0.4802	0	0.0479	0.0611	1.0015	0.0126	0.0084	0.0078	-0.021	0.2154	-0.0977	0.9222	0	0.047	0.0607	1.0016	0.0126	0.0006	0.0078	-0.4467	0.4232	-1.0554	0.2912	0	0.0477	0.0606	1.0015	0.0125	0.0048	0.0067
Total lipids in chylomicrons and largest VLDL particles	27005778	metabolites	European	SNPs from the MHC (chr6 26M~34M) region was removed for this traits	Ldhub	0.1215	0.1001	1.2147	0.2245	0	0.1521	0.0654	0.9839	0.0106	0.0076	0.0081	-0.1141	0.1153	-0.99	0.3222	0	0.1519	0.065	0.984	0.0106	0.0144	0.0077	0.0312	0.1892	0.1651	0.8688	0	0.1525	0.065	0.984	0.0106	-0.0046	0.007
Total lipids in large HDL	27005778	metabolites	European	SNPs from the MHC (chr6 26M~34M) region was removed for this traits	Ldhub	-0.1989	0.0854	-2.3299	0.0198	0	0.2719	0.0633	0.9766	0.0114	0.0034	0.0085	-0.0021	0.0921	-0.0223	0.9822	0	0.2714	0.0633	0.9766	0.0114	0.0037	0.008	0.0149	0.1419	0.1051	0.9163	0	0.2724	0.0634	0.9765	0.0114	0.0088	0.0074
Total lipids in large VLDL	27005778	metabolites	European	SNPs from the MHC (chr6 26M~34M) region was removed for this traits	Ldhub	0.2369	0.1043	2.2711	0.0231	0	0.1686	0.0673	0.9828	0.0111	-0.002	0.0078	-0.0656	0.1068	-0.6144	0.5389	0	0.1687	0.0673	0.9827	0.0111	0.0096	0.0078	-0.1167	0.1875	-0.6222	0.5338	0	0.1692	0.0673	0.9828	0.0111	-0.0015	0.0071
Total lipids in medium HDL	27005778	metabolites	European	Caution: using this data may yield results outside bounds due to relative low Z score of the SNP heritability of the trait SNPs from the MHC (chr6 26M~34M) region was removed for this traits	Ldhub	-0.1661	0.1377	-1.2062	0.2277	0	0.1155	0.0637	0.9897	0.0116	0.0039	0.0083	-0.0087	0.1433	-0.0607	0.9516	0	0.1158	0.0634	0.9896	0.0116	-0.001	0.0078	-0.219	0.2138	-1.0246	0.3056	0	0.1158	0.0633	0.9897	0.0115	0.0092	0.0073
Total lipids in medium VLDL	27005778	metabolites	European	SNPs from the MHC (chr6 26M~34M) region was removed for this traits	Ldhub	0.1974	0.1175	1.681	0.0928	0	0.1438	0.0747	0.9822	0.0112	0.0042	0.0078	-0.0106	0.1194	-0.0886	0.9294	0	0.1433	0.0749	0.9823	0.0113	0.0039	0.0079	-0.1922	0.198	-0.9706	0.3318	0	0.1439	0.0748	0.9822	0.0113	-0.0002	0.0067
Total lipids in small HDL	27005778	metabolites	European	Caution: using this data may yield results outside bounds due to relative low Z score of the SNP heritability of the trait SNPs from the MHC (chr6 26M~34M) region was removed for this traits	Ldhub	-0.0338	0.1564	-0.2163	0.8288	0	0.0521	0.0546	0.9967	0.0107	0.0099	0.0079	0.0439	0.2324	0.1888	0.8502	0	0.0517	0.0546	0.9969	0.0107	-0.0073	0.0081	-0.3518	0.3755	-0.9369	0.3488	0	0.0518	0.0545	0.9969	0.0107	0.0008	0.0078
Total lipids in small VLDL	27005778	metabolites	European	SNPs from the MHC (chr6 26M~34M) region was removed for this traits	Ldhub	0.2144	0.1478	1.4509	0.1468	0	0.1081	0.0736	0.987	0.0118	0.0055	0.0078	0.0162	0.1425	0.1134	0.9097	0	0.1071	0.0737	0.9872	0.0117	0.0003	0.0078	-0.1953	0.2262	-0.8634	0.3879	0	0.1081	0.0737	0.9871	0.0117	0.0008	0.0066
Total lipids in very large HDL	27005778	metabolites	European	Caution: using this data may yield results outside bounds due to relative low Z score of the SNP heritability of the trait SNPs from the MHC (chr6 26M~34M) region was removed for this traits	Ldhub	-0.1642	0.1393	-1.1791	0.2384	0	0.0755	0.052	1.0064	0.0108	-0.0002	0.0073	-0.2432	0.1947	-1.2491	0.2116	0	0.0744	0.0518	1.0066	0.0108	0.0167	0.0078	0.209	0.2766	0.7556	0.4499	0	0.0755	0.0517	1.0065	0.0108	0.0011	0.0076
Total lipids in very large VLDL	27005778	metabolites	European	SNPs from the MHC (chr6 26M~34M) region was removed for this traits	Ldhub	0.1495	0.0911	1.6404	0.1009	0	0.1703	0.0693	0.9781	0.011	0.0067	0.0078	-0.1664	0.1114	-1.4941	0.1352	0	0.1702	0.0696	0.978	0.0109	0.0161	0.0079	0.0716	0.1756	0.4077	0.6835	0	0.1707	0.0699	0.978	0.011	-0.0057	0.007
Total physical activity	30531941	ukbb	European	SNPs from the MHC (chr6 26M~34M) region was removed for this traits	Ldhub	-0.2935	0.0253	-11.604	3.9313e-31	1	0.1449	0.0082	1.009	0.0081	-0.0664	0.0066	-0.1643	0.0304	-5.4046	6.4946e-08		0.145	0.0082	1.009	0.0081	-0.0447	0.0061	0.0488	0.0339	1.4377	0.15053		0.1449	0.0082	1.009	0.0081	-0.0039	0.0049
Total physical activity, BMI corrected	30531941	ukbb	European	SNPs from the MHC (chr6 26M~34M) region was removed for this traits	Ldhub	-0.1709	0.027	-6.3212	2.5958e-10	1	0.1368	0.0085	1.0068	0.0079	-0.0431	0.0064	-0.1484	0.0307	-4.8403	1.2964e-06		0.1368	0.0085	1.0068	0.0079	-0.0413	0.0062	0.1524	0.0363	4.1958	2.7194e-05		0.1368	0.0085	1.0068	0.0079	-0.002	0.0049
Townsend deprivation index at recruitment	0	ukbb	European	SNPs from the MHC (chr6 26M~34M) region was removed for this traits	Ldhub	0.4137	0.083	4.9846	6.209e-07	1	0.0143	0.0035	1.0676	0.0119	0.0989	0.0084	-0.1391	0.1096	-1.27	0.2041	0	0.0143	0.0035	1.0677	0.0119	-0.0599	0.0095	0.1865	0.1545	1.207	0.2274	0	0.0143	0.0035	1.0677	0.0119	-0.1665	0.0075
Transport type for commuting to job workplace: Car/motor vehicle	0	ukbb	European	SNPs from the MHC (chr6 26M~34M) region was removed for this traits	Ldhub	0.7215	0.2254	3.2015	0.0014	0	0.0115	0.0065	1.0284	0.0101	0.0099	0.0085	-0.0404	0.1594	-0.2535	0.7998	0	0.0114	0.0065	1.0287	0.0101	0.0186	0.0084	0.8896	0.2109	4.2178	2.4668e-05	0	0.0115	0.0065	1.0286	0.0101	0.3958	0.0088
Transport type for commuting to job workplace: Cycle	0	ukbb	European	SNPs from the MHC (chr6 26M~34M) region was removed for this traits	Ldhub	-0.3956	0.0733	-5.3949	6.855e-08	1	0.0334	0.0059	1.0084	0.0096	-0.0794	0.0083	0.1506	0.087	1.7322	0.0832	0	0.0333	0.006	1.0086	0.0095	0.0202	0.0084	-0.4551	0.1386	-3.2831	0.001	0	0.0334	0.006	1.0083	0.0095	-0.1443	0.008
Transport type for commuting to job workplace: Public transport	0	ukbb	European	SNPs from the MHC (chr6 26M~34M) region was removed for this traits	Ldhub	-0.5209	0.1182	-4.4075	1.0459e-05	1	0.0206	0.0066	1.0304	0.0106	-0.0405	0.0093	0.2239	0.1206	1.8564	0.0634	0	0.0206	0.0066	1.0304	0.0106	0.0286	0.0085	-0.6792	0.1439	-4.7203	2.3553e-06	1	0.0206	0.0066	1.0303	0.0106	-0.27	0.0079
Transport type for commuting to job workplace: Walk	0	ukbb	European	SNPs from the MHC (chr6 26M~34M) region was removed for this traits	Ldhub	-0.4689	0.1498	-3.1304	0.0017	0	0.0144	0.0059	0.9958	0.01	-0.0049	0.0086	-0.0144	0.1288	-0.1116	0.9112	0	0.0143	0.0059	0.9958	0.01	-0.0094	0.0078	-0.82	0.206	-3.9801	6.8891e-05	0	0.0144	0.006	0.9959	0.0101	-0.2308	0.0079
Triglycerides	20686565	lipids	European	SNPs from the MHC (chr6 26M~34M) region was removed for this traits	Ldhub	0.1658	0.0854	1.9419	0.0522	0	0.1396	0.0542	0.9879	0.0203	0.0111	0.0103	-0.0123	0.0653	-0.1891	0.85	0	0.1394	0.0542	0.9881	0.0204	-0.0039	0.009	0.0327	0.1016	0.3217	0.7477	0	0.1397	0.0542	0.9878	0.0204	0.0068	0.0083
Triglycerides in chylomicrons and largest VLDL particles	27005778	metabolites	European	SNPs from the MHC (chr6 26M~34M) region was removed for this traits	Ldhub	0.2212	0.1351	1.6374	0.1015	0	0.0862	0.0541	0.9918	0.0105	0.0064	0.0079	-0.2442	0.1692	-1.443	0.149	0	0.0862	0.0541	0.9918	0.0105	0.0169	0.0077	0.1257	0.2279	0.5518	0.5811	0	0.0866	0.0541	0.9917	0.0105	-0.0072	0.0068
Triglycerides in IDL	27005778	metabolites	European	SNPs from the MHC (chr6 26M~34M) region was removed for this traits	Ldhub	0.2624	0.5946	0.4413	0.659	0	0.0294	0.0647	1.0139	0.0137	0.0034	0.0083	0.393	0.7062	0.5565	0.5779	0	0.0289	0.0649	1.0139	0.0137	-0.0081	0.0075	-0.3235	0.6467	-0.5003	0.6169	0	0.0292	0.0648	1.0139	0.0137	0.0021	0.0069
Triglycerides in large VLDL	27005778	metabolites	European	SNPs from the MHC (chr6 26M~34M) region was removed for this traits	Ldhub	0.2381	0.1283	1.8564	0.0634	0	0.1062	0.0581	0.9919	0.0104	-0.0006	0.0077	-0.0872	0.1288	-0.677	0.4984	0	0.1063	0.0581	0.9918	0.0104	0.0103	0.0077	-0.0232	0.2163	-0.1073	0.9145	0	0.1066	0.0582	0.9918	0.0105	-0.0043	0.0068
Triglycerides in medium VLDL	27005778	metabolites	European	SNPs from the MHC (chr6 26M~34M) region was removed for this traits	Ldhub	0.2769	0.1748	1.5845	0.1131	0	0.0868	0.0629	1	0.0107	-0.0011	0.0078	-0.0205	0.141	-0.1452	0.8846	0	0.0865	0.0629	1	0.0107	0.0052	0.0077	-0.1334	0.2331	-0.5723	0.5671	0	0.0868	0.0628	1	0.0106	-0.0016	0.0067
Triglycerides in small HDL	27005778	metabolites	European	Caution: using this data may yield results outside bounds due to relative low Z score of the SNP heritability of the trait SNPs from the MHC (chr6 26M~34M) region was removed for this traits	Ldhub	0.2389	0.3631	0.6579	0.5106	0	0.0376	0.0575	0.9989	0.0105	0.008	0.0081	0.168	0.2858	0.5877	0.5567	0	0.0371	0.0578	0.999	0.0105	-0.0044	0.0075	-0.2361	0.4298	-0.5494	0.5827	0	0.0374	0.0581	0.9989	0.0105	-0.001	0.0069
Triglycerides in small VLDL	27005778	metabolites	European	SNPs from the MHC (chr6 26M~34M) region was removed for this traits	Ldhub	0.2496	0.1741	1.4339	0.1516	0	0.1012	0.0716	0.9908	0.0107	0.0016	0.0078	-5.1849e-05	0.132	-0.0004	0.9997	0	0.1006	0.0717	0.9909	0.0107	0.0015	0.0077	-0.1559	0.2266	-0.6879	0.4915	0	0.1011	0.0716	0.9908	0.0107	-0.0014	0.0066
Triglycerides in very large HDL	27005778	metabolites	European	Caution: using this data may yield results outside bounds due to relative low Z score of the SNP heritability of the trait SNPs from the MHC (chr6 26M~34M) region was removed for this traits	Ldhub	-0.0345	0.0928	-0.3715	0.7102	0	0.1396	0.051	0.9929	0.0172	0.0035	0.0077	-0.021	0.108	-0.194	0.8461	0	0.1393	0.0507	0.9929	0.0171	0.0148	0.0075	-0.124	0.1704	-0.7278	0.4667	0	0.1396	0.0505	0.9929	0.0171	0.0078	0.0069
Triglycerides in very large VLDL	27005778	metabolites	European	SNPs from the MHC (chr6 26M~34M) region was removed for this traits	Ldhub	0.1921	0.1076	1.7862	0.0741	0	0.1177	0.0596	0.9853	0.0103	0.0037	0.008	-0.2199	0.1301	-1.6902	0.091	0	0.1177	0.0596	0.9853	0.0103	0.0174	0.0079	0.1077	0.204	0.5281	0.5975	0	0.1179	0.0596	0.9853	0.0103	-0.0065	0.007
Triglycerides in very small VLDL	27005778	metabolites	European	SNPs from the MHC (chr6 26M~34M) region was removed for this traits	Ldhub	0.211	0.1933	1.0916	0.275	0	0.0869	0.0753	0.998	0.0119	0.0039	0.0081	0.1744	0.1592	1.0953	0.2734	0	0.0861	0.0753	0.9981	0.0119	-0.0051	0.0074	-0.1987	0.261	-0.7615	0.4464	0	0.0867	0.0753	0.9981	0.0119	0.0019	0.0066
Trunk fat mass	0	ukbb	European	SNPs from the MHC (chr6 26M~34M) region was removed for this traits	Ldhub	0.3888	0.0301	12.9177	3.5783e-38	1	0.1467	0.008	1.152	0.0175	0.2149	0.0111	0.0416	0.0469	0.8852	0.376	0	0.1467	0.008	1.152	0.0175	0.0638	0.0104	0.3085	0.0638	4.8347	1.3333e-06	1	0.1466	0.008	1.152	0.0174	0.0645	0.0101
Trunk fat percentage	0	ukbb	European	SNPs from the MHC (chr6 26M~34M) region was removed for this traits	Ldhub	0.4083	0.0298	13.7228	7.4101e-43	1	0.1372	0.0073	1.1384	0.0164	0.2291	0.0107	0.0252	0.0481	0.5229	0.601	0	0.1372	0.0073	1.1384	0.0164	0.0459	0.0105	0.285	0.0612	4.66	3.1614e-06	1	0.1372	0.0073	1.1384	0.0164	0.0513	0.0093
Trunk fat-free mass	0	ukbb	European	SNPs from the MHC (chr6 26M~34M) region was removed for this traits	Ldhub	0.0678	0.0377	1.7983	0.0721	0	0.1804	0.013	1.2225	0.0297	0.015	0.0124	0.0957	0.0391	2.4462	0.0144	0	0.1803	0.013	1.2227	0.0298	0.0668	0.0109	0.1637	0.0684	2.3911	0.0168	0	0.1803	0.013	1.2227	0.0298	0.0552	0.012
Trunk predicted mass	0	ukbb	European	SNPs from the MHC (chr6 26M~34M) region was removed for this traits	Ldhub	0.0676	0.0377	1.7946	0.0727	0	0.1801	0.013	1.2203	0.0296	0.0143	0.0123	0.098	0.039	2.5142	0.0119	0	0.18	0.013	1.2206	0.0297	0.0654	0.0108	0.1641	0.0687	2.3889	0.0169	0	0.18	0.013	1.2205	0.0297	0.0548	0.012
Type 2 Diabetes	22885922	glycemic	European	SNPs from the MHC (chr6 26M~34M) region was removed for this traits	Ldhub	0.2516	0.0928	2.7103	0.0067	0	0.0686	0.0168	1.0087	0.011	-0.0032	0.0094	-0.1235	0.1077	-1.1476	0.2511	0	0.0687	0.0168	1.0086	0.011	0.0029	0.0088	0.2036	0.1477	1.378	0.1682	0	0.0686	0.0167	1.0087	0.011	-0.0017	0.0079
Type of tobacco previously smoked: Cigars or pipes	0	ukbb	European	SNPs from the MHC (chr6 26M~34M) region was removed for this traits	Ldhub	0.0289	0.1542	0.1877	0.8511	0	0.0131	0.0121	0.9941	0.0093	-0.0296	0.0087	-0.1929	0.231	-0.8349	0.4038	0	0.0131	0.0122	0.9939	0.0093	0.0182	0.0079	0.0099	0.2946	0.0336	0.9732	0	0.013	0.0122	0.9941	0.0093	-0.0003	0.0071
Types of physical activity in last 4 weeks: Heavy DIY (eg: weeding_ lawn mowing_ carpentry_ digging)	0	ukbb	European	SNPs from the MHC (chr6 26M~34M) region was removed for this traits	Ldhub	-0.288	0.0654	-4.4057	1.0545e-05	1	0.025	0.0037	1.0081	0.0107	-0.1125	0.0102	0.0799	0.0825	0.9689	0.3326	0	0.025	0.0037	1.0081	0.0107	0.023	0.0091	-0.0624	0.1069	-0.5838	0.5593	0	0.025	0.0037	1.0082	0.0107	0.0449	0.0072
Types of physical activity in last 4 weeks: Light DIY (eg: pruning_ watering the lawn)	0	ukbb	European	SNPs from the MHC (chr6 26M~34M) region was removed for this traits	Ldhub	-0.4371	0.0864	-5.0622	4.1439e-07	1	0.016	0.0035	1.0402	0.0107	-0.1137	0.0103	0.3036	0.0961	3.1598	0.0016	0	0.016	0.0035	1.0403	0.0106	0.0618	0.0086	-0.3467	0.1395	-2.4855	0.0129	0	0.016	0.0035	1.0402	0.0107	0.0135	0.008
Types of physical activity in last 4 weeks: None of the above	0	ukbb	European	SNPs from the MHC (chr6 26M~34M) region was removed for this traits	Ldhub	0.5473	0.0803	6.8155	9.3933e-12	1	0.0165	0.0035	1.0134	0.0102	0.1268	0.0085	-0.1217	0.0921	-1.3215	0.1863	0	0.0165	0.0035	1.0134	0.0102	-0.0372	0.0088	0.3681	0.1542	2.3873	0.017	0	0.0165	0.0035	1.0134	0.0102	-0.0559	0.008
Types of physical activity in last 4 weeks: Other exercises (eg: swimming_ cycling_ keep fit_ bowling)	0	ukbb	European	SNPs from the MHC (chr6 26M~34M) region was removed for this traits	Ldhub	-0.4472	0.0571	-7.8312	4.8319e-15	1	0.0301	0.0042	1.0273	0.0115	-0.1461	0.0098	0.1725	0.069	2.5004	0.0124	0	0.0301	0.0041	1.0273	0.0115	0.0536	0.0088	-0.106	0.1096	-0.9668	0.3336	0	0.0301	0.0041	1.0271	0.0116	0.0299	0.0084
Types of physical activity in last 4 weeks: Strenuous sports	0	ukbb	European	SNPs from the MHC (chr6 26M~34M) region was removed for this traits	Ldhub	-0.4524	0.1307	-3.4605	0.0005	0	0.0088	0.003	1.0212	0.0105	-0.0954	0.0102	0.2015	0.1306	1.543	0.1228	0	0.0088	0.003	1.0212	0.0106	0.0241	0.0082	0.116	0.1927	0.602	0.5472	0	0.0088	0.003	1.0211	0.0105	-0.0018	0.0082
Types of physical activity in last 4 weeks: Walking for pleasure (not as a means of transport)	0	ukbb	European	SNPs from the MHC (chr6 26M~34M) region was removed for this traits	Ldhub	-0.4725	0.0585	-8.0817	6.3867e-16	1	0.0285	0.0041	1.0301	0.0109	-0.1209	0.0095	0.0433	0.0702	0.6173	0.537	0	0.0285	0.0041	1.0303	0.0108	0.0222	0.0082	-0.2904	0.1149	-2.5267	0.0115	0	0.0285	0.004	1.0301	0.0108	-0.0024	0.0087
Types of transport used (excluding work): Car/motor vehicle	0	ukbb	European	SNPs from the MHC (chr6 26M~34M) region was removed for this traits	Ldhub	0.2195	0.0805	2.7273	0.0064	0	0.0151	0.0031	1.0185	0.0104	-0.0241	0.0089	0.1735	0.0987	1.7579	0.0788	0	0.0152	0.0032	1.0185	0.0104	0.0686	0.0079	0.3642	0.1302	2.7968	0.0052	0	0.0151	0.0032	1.0185	0.0104	0.3668	0.0082
Types of transport used (excluding work): Cycle	0	ukbb	European	SNPs from the MHC (chr6 26M~34M) region was removed for this traits	Ldhub	-0.6796	0.1037	-6.5539	5.6058e-11	1	0.0153	0.004	1.0368	0.0118	-0.1264	0.0088	0.0976	0.0874	1.1164	0.2642	0	0.0153	0.004	1.0368	0.0118	0.0394	0.0073	-0.2999	0.154	-1.9476	0.0515	0	0.0153	0.004	1.0367	0.0118	-0.0872	0.0078
Types of transport used (excluding work): Public transport	0	ukbb	European	SNPs from the MHC (chr6 26M~34M) region was removed for this traits	Ldhub	-0.549	0.1197	-4.5868	4.5017e-06	1	0.0105	0.0034	1.0417	0.0107	0.0078	0.0091	0.402	0.1247	3.2231	0.0013	0	0.0105	0.0034	1.0417	0.0107	0.0086	0.0086	-0.6383	0.1527	-4.1806	2.9068e-05	0	0.0105	0.0034	1.0417	0.0107	-0.2528	0.0081
Types of transport used (excluding work): Walk	0	ukbb	European	SNPs from the MHC (chr6 26M~34M) region was removed for this traits	Ldhub	-0.44	0.0718	-6.127	8.9565e-10	1	0.0211	0.0042	1.0405	0.0107	-0.0878	0.0089	0.1201	0.088	1.3654	0.1721	0	0.0211	0.0042	1.0406	0.0108	-0.0031	0.0084	-0.7078	0.1314	-5.3857	7.2161e-08	1	0.0211	0.0042	1.0406	0.0108	-0.1445	0.0076
Tyrosine	27005778	metabolites	European	Caution: using this data may yield results outside bounds due to relative low Z score of the SNP heritability of the trait SNPs from the MHC (chr6 26M~34M) region was removed for this traits	Ldhub	0.1382	0.1179	1.1724	0.241	0	0.0885	0.0442	0.9869	0.0095	-0.0069	0.0085	-0.2264	0.1468	-1.542	0.1231	0	0.0884	0.0444	0.987	0.0096	0.0195	0.007	0.3561	0.2169	1.6414	0.1007	0	0.0884	0.0445	0.9869	0.0095	-0.0091	0.0069
Ulcerative colitis	26192919	autoimmune	European	SNPs from the MHC (chr6 26M~34M) region was removed for this traits	Ldhub	0.024	0.093	0.2581	0.7963	0	0.1423	0.0463	1.0419	0.0117	0.0095	0.0084	-0.1308	0.1013	-1.2908	0.1968	0	0.1431	0.0461	1.0416	0.0117	0.0059	0.0067	-0.1349	0.1588	-0.8496	0.3955	0	0.1422	0.0462	1.0419	0.0117	0.0006	0.0078
Underlying (primary) cause of death: ICD10: E85.4 Organ-limited amyloidosis	0	ukbb	European	SNPs from the MHC (chr6 26M~34M) region was removed for this traits	Ldhub	-0.1999	0.2056	-0.9725	0.3308	0	0.1545	0.161	0.9903	0.0133	0.0069	0.0086	0.2398	0.2716	0.8828	0.3774	0	0.1539	0.1607	0.9904	0.0133	-0.0072	0.0079	-0.0186	0.2673	-0.0697	0.9445	0	0.1566	0.161	0.99	0.0134	0.0064	0.0073
Urate	23263486	other	European	SNPs from the MHC (chr6 26M~34M) region was removed for this traits	Ldhub	0.0755	0.0566	1.3335	0.1824	0	0.1138	0.0286	0.9949	0.0143	0.0184	0.0093	-0.0187	0.0697	-0.2689	0.788	0	0.1138	0.0285	0.9949	0.0146	0.0084	0.0088	0.309	0.098	3.1543	0.0016	0	0.1139	0.0285	0.9949	0.0146	-0.0218	0.0081
Urinary albumin-to-creatinine ratio	26631737	kidney	European	SNPs from the MHC (chr6 26M~34M) region was removed for this traits	Ldhub	0.0195	0.1137	0.1719	0.8636	0	0.062	0.0218	0.9911	0.011	0.0105	0.0117	-0.2887	0.1272	-2.2699	0.0232	0	0.0619	0.0216	0.991	0.0109	0.0232	0.0102	-0.2179	0.1793	-1.2151	0.2243	0	0.0615	0.0216	0.9913	0.0111	0.0122	0.01
Urinary albumin-to-creatinine ratio (non-diabetes)	26631737	kidney	European	SNPs from the MHC (chr6 26M~34M) region was removed for this traits	Ldhub	-0.0253	0.1084	-0.2333	0.8155	0	0.0751	0.0271	0.9869	0.0124	0.0042	0.0113	-0.1691	0.1124	-1.5041	0.1326	0	0.0752	0.0272	0.9868	0.0123	0.0113	0.0096	-0.3079	0.1925	-1.5997	0.1097	0	0.0747	0.0272	0.9871	0.0123	0.007	0.0097
Used an inhaler for chest within last hour	0	ukbb	European	SNPs from the MHC (chr6 26M~34M) region was removed for this traits	Ldhub	0.1271	0.1312	0.9689	0.3326	0	0.0067	0.0035	0.9876	0.0102	0.0204	0.0086	0.1317	0.1349	0.9763	0.3289	0	0.0068	0.0035	0.9877	0.0101	-0.0202	0.0078	0.0582	0.2055	0.283	0.7772	0	0.0067	0.0035	0.9876	0.0102	-0.0057	0.0076
Usual walking pace	0	ukbb	European	SNPs from the MHC (chr6 26M~34M) region was removed for this traits	Ldhub	-0.4881	0.0411	-11.8809	1.4869e-32	1	0.0547	0.0044	1.0421	0.0125	-0.1831	0.0098	0.1074	0.059	1.8192	0.0689	0	0.0547	0.0044	1.0423	0.0125	0.0426	0.0096	-0.2968	0.0868	-3.4207	0.0006	0	0.0547	0.0044	1.0421	0.0126	-0.0232	0.0083
Vascular/heart problems diagnosed by doctor: Angina	0	ukbb	European	SNPs from the MHC (chr6 26M~34M) region was removed for this traits	Ldhub	0.3419	0.0808	4.2339	2.2971e-05	1	0.0139	0.0031	1.0248	0.01	0.0568	0.0083	-0.1615	0.0988	-1.6354	0.102	0	0.0138	0.0031	1.025	0.01	-0.0058	0.0079	0.1093	0.1594	0.6857	0.4929	0	0.0138	0.0031	1.0249	0.0101	-0.0018	0.0073
Vascular/heart problems diagnosed by doctor: Heart attack	0	ukbb	European	SNPs from the MHC (chr6 26M~34M) region was removed for this traits	Ldhub	0.3125	0.0796	3.9234	8.7311e-05	0	0.0175	0.0033	1.0044	0.0107	0.0373	0.009	-0.0459	0.0848	-0.5409	0.5886	0	0.0175	0.0033	1.0044	0.0106	-0.007	0.0076	0.2994	0.1362	2.199	0.0279	0	0.0175	0.0033	1.0043	0.0107	0.0023	0.0083
Vascular/heart problems diagnosed by doctor: High blood pressure	0	ukbb	European	SNPs from the MHC (chr6 26M~34M) region was removed for this traits	Ldhub	0.2448	0.0473	5.1801	2.2179e-07	1	0.0683	0.0068	1.0996	0.018	0.0891	0.0097	-0.0318	0.0544	-0.5857	0.5581	0	0.0684	0.0068	1.0994	0.0181	0.0026	0.0089	0.0802	0.0811	0.9887	0.3228	0	0.0683	0.0068	1.0994	0.0181	0.0073	0.0086
Vascular/heart problems diagnosed by doctor: None of the above	0	ukbb	European	SNPs from the MHC (chr6 26M~34M) region was removed for this traits	Ldhub	-0.282	0.0465	-6.0605	1.3566e-09	1	0.0665	0.0066	1.1022	0.0176	-0.0981	0.0102	0.0654	0.0558	1.1718	0.2413	0	0.0666	0.0066	1.1021	0.0177	-0.0029	0.0087	-0.1038	0.0816	-1.272	0.2034	0	0.0666	0.0066	1.1021	0.0177	-0.0087	0.0086
Vitamin and mineral supplements: Multivitamins +/- minerals	0	ukbb	European	SNPs from the MHC (chr6 26M~34M) region was removed for this traits	Ldhub	-0.1254	0.0845	-1.4837	0.1379	0	0.0132	0.003	1.0146	0.0098	-0.0265	0.0088	-0.0214	0.1076	-0.1988	0.8424	0	0.0132	0.0031	1.0146	0.0098	0.0385	0.0086	-0.0627	0.1617	-0.3874	0.6985	0	0.0132	0.0031	1.0146	0.0098	0.0103	0.008
Vitamin and mineral supplements: None of the above	0	ukbb	European	SNPs from the MHC (chr6 26M~34M) region was removed for this traits	Ldhub	0.2037	0.0723	2.8152	0.0049	0	0.0206	0.0035	0.9977	0.0103	0.0228	0.0092	0.0584	0.0889	0.6577	0.5107	0	0.0205	0.0035	0.9979	0.0103	-0.0403	0.0086	0.0729	0.1332	0.5472	0.5842	0	0.0205	0.0035	0.9978	0.0103	-0.0034	0.0077
Vitamin and mineral supplements: Vitamin A	0	ukbb	European	SNPs from the MHC (chr6 26M~34M) region was removed for this traits	Ldhub	-0.9266	2.6614	-0.3481	0.7277	0	0.0008	0.0026	1.0087	0.0091	0.0084	0.0092	0.2944	0.9308	0.3163	0.7518	0	0.0008	0.0027	1.0088	0.009	-0.0042	0.0079	0.9272	4.2746	0.2169	0.8283	0	0.0008	0.0027	1.0088	0.0091	-0.0046	0.0071
Vitamin and mineral supplements: Vitamin B	0	ukbb	European	SNPs from the MHC (chr6 26M~34M) region was removed for this traits	Ldhub	-0.3384	0.1935	-1.7492	0.0803	0	0.004	0.003	1.0025	0.0097	0.0011	0.009	-0.2507	0.2011	-1.2468	0.2125	0	0.004	0.003	1.0025	0.0096	0.0137	0.0078	0.0808	0.2646	0.3052	0.7602	0	0.004	0.003	1.0025	0.0096	-0.0179	0.0079
Vitamin and mineral supplements: Vitamin C	0	ukbb	European	SNPs from the MHC (chr6 26M~34M) region was removed for this traits	Ldhub	-0.377	0.17	-2.2172	0.0266	0	0.0052	0.0033	1.0136	0.0109	-0.0233	0.0097	-0.2123	0.1765	-1.203	0.229	0	0.0051	0.0033	1.0138	0.0108	0.0334	0.008	0.4341	0.2602	1.6686	0.0952	0	0.0051	0.0033	1.0137	0.0108	-0.0087	0.0073
Vitamin and mineral supplements: Vitamin D	0	ukbb	European	SNPs from the MHC (chr6 26M~34M) region was removed for this traits	Ldhub	-0.3364	0.14	-2.4039	0.0162	0	0.0063	0.0034	0.9966	0.0107	-0.0241	0.0093	0.3751	0.185	2.0273	0.0426	0	0.0063	0.0034	0.9966	0.0106	0.0079	0.0076	-0.1253	0.2215	-0.5657	0.5716	0	0.0064	0.0033	0.9964	0.0106	-0.0078	0.008
Vitamin and mineral supplements: Vitamin E	0	ukbb	European	SNPs from the MHC (chr6 26M~34M) region was removed for this traits	Ldhub	-0.3875	0.2622	-1.4778	0.1395	0	0.0033	0.0035	1.0027	0.0104	-0.0068	0.0093	0.1089	0.2177	0.4999	0.6171	0	0.0033	0.0035	1.0029	0.0105	0.0099	0.0081	0.0096	0.3225	0.0298	0.9762	0	0.0033	0.0035	1.0027	0.0104	0.0113	0.0071
Waist circumference	25673412	anthropometric	European	SNPs from the MHC (chr6 26M~34M) region was removed for this traits	Ldhub	0.2491	0.0548	4.5429	5.5483e-06	1	0.0814	0.0086	0.866	0.0105	0.0167	0.0095	0.0421	0.0471	0.8941	0.3713	0	0.123	0.0069	1.1295	0.0163	0.0535	0.0098	0.3814	0.0988	3.8604	0.0001	0	0.0813	0.0085	0.8662	0.0105	-0.01	0.0076
Waist circumference	0	ukbb	European	SNPs from the MHC (chr6 26M~34M) region was removed for this traits	Ldhub	0.4255	0.0326	13.0587	5.6673e-39	1	0.1229	0.0069	1.1296	0.0162	0.2034	0.0113	0.0421	0.0471	0.8941	0.3713	0	0.123	0.0069	1.1295	0.0163	0.0535	0.0098	0.3814	0.0988	3.8604	0.0001	0	0.0813	0.0085	0.8662	0.0105	-0.01	0.0076
Waist-to-hip ratio	25673412	anthropometric	European	SNPs from the MHC (chr6 26M~34M) region was removed for this traits	Ldhub	0.2069	0.0547	3.7821	0.0002	0	0.0739	0.0094	0.9428	0.011	0.0238	0.0091	-0.0984	0.0696	-1.4147	0.1571	0	0.0738	0.0094	0.943	0.011	-0.0008	0.0082	0.3445	0.0964	3.5748	0.0004	0	0.0739	0.0094	0.943	0.011	-0.011	0.0075
Wears glasses or contact lenses	0	ukbb	European	SNPs from the MHC (chr6 26M~34M) region was removed for this traits	Ldhub	-0.2734	0.106	-2.5792	0.0099	0	0.0082	0.0034	1.015	0.0107	-0.006	0.0087	0.1166	0.1209	0.9644	0.3349	0	0.0082	0.0035	1.015	0.0106	0.0713	0.0077	-0.4374	0.228	-1.9188	0.055	0	0.0082	0.0035	1.0151	0.0106	0.0345	0.0078
Weight	0	ukbb	European	SNPs from the MHC (chr6 26M~34M) region was removed for this traits	Ldhub	0.3227	0.0325	9.9275	3.1598e-23	1	0.1619	0.0091	1.1818	0.021	0.1649	0.0118	0.0745	0.0432	1.7224	0.085	0	0.1619	0.009	1.182	0.021	0.0692	0.0101	0.294	0.0679	4.3296	1.494e-05	0	0.1618	0.009	1.182	0.0209	0.063	0.0114
Weight change compared with 1 year ago	0	ukbb	European	SNPs from the MHC (chr6 26M~34M) region was removed for this traits	Ldhub	0.8114	0.3091	2.6252	0.0087	0	0.0043	0.0034	1.0193	0.0107	0.0466	0.0088	-0.2133	0.2034	-1.0483	0.2945	0	0.0043	0.0034	1.0194	0.0107	-0.0046	0.0087	0.0566	0.2427	0.2332	0.8156	0	0.0043	0.0034	1.0194	0.0107	0.0241	0.0074
Wheeze or whistling in the chest in last year	0	ukbb	European	SNPs from the MHC (chr6 26M~34M) region was removed for this traits	Ldhub	0.3784	0.0555	6.8126	9.5842e-12	1	0.0372	0.0043	1.0439	0.0116	0.0774	0.0092	-0.0265	0.0764	-0.3473	0.7284	0	0.0372	0.0043	1.0439	0.0117	-0.0244	0.0091	0.0131	0.0911	0.144	0.8855	0	0.0373	0.0043	1.0439	0.0116	0.0121	0.0075
Whole body fat mass	0	ukbb	European	SNPs from the MHC (chr6 26M~34M) region was removed for this traits	Ldhub	0.4259	0.0298	14.2961	2.3133e-46	1	0.1455	0.008	1.156	0.0179	0.221	0.0114	0.036	0.0476	0.7577	0.4486	0	0.1455	0.0079	1.1561	0.0178	0.0552	0.0105	0.3279	0.0644	5.0928	3.5276e-07	1	0.1454	0.0079	1.1561	0.0177	0.0717	0.0103
Whole body fat-free mass	0	ukbb	European	SNPs from the MHC (chr6 26M~34M) region was removed for this traits	Ldhub	0.1164	0.0376	3.0938	0.002	0	0.1831	0.0121	1.2147	0.028	0.0413	0.0124	0.0936	0.0398	2.3494	0.0188	0	0.183	0.0121	1.215	0.028	0.0703	0.0108	0.1997	0.0688	2.9019	0.0037	0	0.183	0.0121	1.215	0.028	0.0475	0.0121
Whole body water mass	0	ukbb	European	SNPs from the MHC (chr6 26M~34M) region was removed for this traits	Ldhub	0.1208	0.0376	3.2178	0.0013	0	0.1833	0.012	1.2126	0.0279	0.0401	0.0124	0.0917	0.04	2.2942	0.0218	0	0.1832	0.012	1.2129	0.0279	0.0705	0.0108	0.2018	0.069	2.9252	0.0034	0	0.1832	0.012	1.2129	0.0279	0.0479	0.0122
Why reduced smoking: Illness or ill health	0	ukbb	European	SNPs from the MHC (chr6 26M~34M) region was removed for this traits	Ldhub	-0.0063	0.1271	-0.0494	0.9606	0	0.1494	0.0963	0.9859	0.0088	0.0241	0.0087	0.0769	0.164	0.4692	0.6389	0	0.1487	0.0967	0.986	0.0088	-0.0127	0.0074	-0.0982	0.2473	-0.3969	0.6914	0	0.1489	0.0967	0.9859	0.0089	-0.008	0.0073
Why stopped smoking: Doctors advice	0	ukbb	European	SNPs from the MHC (chr6 26M~34M) region was removed for this traits	Ldhub	0.2456	0.2575	0.9538	0.3402	0	0.0088	0.0117	0.9954	0.0093	0.0353	0.009	-0.2949	0.3017	-0.9775	0.3283	0	0.009	0.0116	0.9953	0.0092	-0.0155	0.0081	0.5462	0.5042	1.0834	0.2786	0	0.0089	0.0116	0.9953	0.0093	-0.0165	0.0076
Why stopped smoking: Health precaution	0	ukbb	European	SNPs from the MHC (chr6 26M~34M) region was removed for this traits	Ldhub	-0.4337	0.1232	-3.5216	0.0004	0	0.0319	0.014	1.0068	0.0105	-0.0509	0.0085	0.4657	0.1746	2.6675	0.0076	0	0.0317	0.0141	1.007	0.0105	0.0051	0.0088	-0.1163	0.2038	-0.5708	0.5682	0	0.0318	0.014	1.007	0.0105	-0.0146	0.0077
Work/job satisfaction	0	ukbb	European	SNPs from the MHC (chr6 26M~34M) region was removed for this traits	Ldhub	0.1756	0.1043	1.6837	0.0922	0	0.0412	0.0139	0.9951	0.01	0.0342	0.0088	-0.1823	0.1204	-1.5138	0.1301	0	0.0412	0.0139	0.995	0.01	-0.0109	0.0083	-0.2957	0.1887	-1.5668	0.1172	0	0.0412	0.0139	0.9951	0.01	-0.0179	0.008
Worrier / anxious feelings	0	ukbb	European	SNPs from the MHC (chr6 26M~34M) region was removed for this traits	Ldhub	-0.0182	0.0562	-0.3237	0.7461	0	0.0456	0.0055	1.042	0.013	0.0643	0.0095	-0.2334	0.0658	-3.5478	0.0004	0	0.0456	0.0055	1.0419	0.013	-0.0208	0.0088	-0.1258	0.0937	-1.3425	0.1794	0	0.0457	0.0055	1.0419	0.013	-0.0432	0.0084
Worry too long after embarrassment	0	ukbb	European	SNPs from the MHC (chr6 26M~34M) region was removed for this traits	Ldhub	-0.0332	0.0533	-0.623	0.5333	0	0.0398	0.004	1.0384	0.0105	0.0212	0.0092	-0.0485	0.0672	-0.7219	0.4703	0	0.0398	0.004	1.0386	0.0106	0.0191	0.0092	-0.2911	0.0949	-3.066	0.0022	0	0.0397	0.004	1.0387	0.0106	-0.0317	0.0081
Years of schooling (proxy cognitive performance)	25201988	education	European	SNPs from the MHC (chr6 26M~34M) region was removed for this traits	Ldhub	-0.7905	0.1416	-5.5811	2.3905e-08	1	0.039	0.012	1.0619	0.0133	-0.0386	0.0114	0.5305	0.1328	3.9954	6.4572e-05	0	0.039	0.012	1.062	0.0134	0.0105	0.0092	-0.4928	0.1578	-3.1227	0.0018	0	0.039	0.012	1.0619	0.0133	-0.0058	0.0086
Years of schooling 2013	23722424	education	European	SNPs from the MHC (chr6 26M~34M) region was removed for this traits	Ldhub	-0.69	0.1154	-5.9799	2.2331e-09	1	0.0385	0.0104	1.0376	0.013	-0.0382	0.0109	0.5564	0.1202	4.6291	3.673e-06	1	0.0386	0.0104	1.0375	0.0131	0.0032	0.0088	-0.4829	0.1459	-3.3108	0.0009	0	0.0385	0.0104	1.0376	0.013	0.0021	0.0088
Years of schooling 2016	27225129	education	European	SNPs from the MHC (chr6 26M~34M) region was removed for this traits	Ldhub	-0.5683	0.0363	-15.6712	2.3798e-55	1	0.0816	0.0054	0.9662	0.012	-0.137	0.0089	0.4891	0.0454	10.7672	4.9163e-27	1	0.0816	0.0054	0.9662	0.012	0.0731	0.0079	-0.404	0.0773	-5.2239	1.7523e-07	1	0.0816	0.0054	0.9662	0.012	-0.0039	0.0077
	30531941
