# Supplementary material for: Genome-wide association studies and Mendelian randomization analyses for leisure sedentary behaviours
Source: Nat Commun. 2020 Apr 21;11:1770. doi: 10.1038/s41467-020-15553-w (PMC7174427; doi:10.1038/s41467-020-15553-w)
Supplement: Supplementary file 5 — Supplementary Dataset 3 [file 41467_2020_15553_MOESM5_ESM.xlsx]

## Sheet: Blad1
Supplementary Data 3: Sedentary behaviour variants associated with previously discovered variants. The GWAS catalogue was queried to find previously established genetic variants (P < 1 × 10−5) in LD (R2 > 0.1) with the newly discovered variants.
SNP	CHR	BP	pair	V1	V2	V3	V4	V5	V6	R2	Dp	V9	V10	V11	V12	V13	V14	DATE.ADDED.TO.CATALOG	PUBMEDID	FIRST.AUTHOR	DATE	JOURNAL	LINK	STUDY	DISEASE.TRAIT	INITIAL.SAMPLE.SIZE	REPLICATION.SAMPLE.SIZE	REGION	CHR_ID	CHR_POS	REPORTED.GENE.S.	MAPPED_GENE	UPSTREAM_GENE_ID	DOWNSTREAM_GENE_ID
rs10772643	12	13415288	rs10772643rs10772644	12	13415288	rs10772643	12	13417617	rs10772644	1	1	NA	12	29.5709	13417617	G	C	2017-02-24	27225129	Okbay A	2016-05-26	Nature	www.ncbi.nlm.nih.gov/pubmed/27225129	Genome-wide association study identifies 74 loci associated with educational attainment.	Educational attainment (years of education)	405,072 European ancestry individuals	NA	12p13.1	12	13264683	NR	EMP1 - LINC01559	2012	283422
rs10772643	12	13415288	rs10772643rs10772644	12	13415288	rs10772643	12	13417617	rs10772644	1	1	NA	12	29.5709	13417617	G	C	2017-02-24	27225129	Okbay A	2016-05-26	Nature	www.ncbi.nlm.nih.gov/pubmed/27225129	Genome-wide association study identifies 74 loci associated with educational attainment.	Educational attainment (years of education)	405,072 European ancestry individuals	NA	12p13.1	12	13264683	NR	EMP1 - LINC01559	2012	283422
rs10876864	12	56401085	rs10876864rs10876864	12	56401085	rs10876864	12	56401085	rs10876864	1	1	NA	12	71.0924	56401085	G	A	2012-11-04	22951725	Tang XF	2012-09-06	J Invest Dermatol	www.ncbi.nlm.nih.gov/pubmed/22951725	Association analyses identify three susceptibility Loci for vitiligo in the Chinese Han population.	Vitiligo	1,117 Han Chinese ancestry cases, 1,701 Han Chinese ancestry controls	5,740 Han Chinese ancestry cases, 10,324 Han Chinese ancestry controls	12q13.2	12	56007301	PMEL, DGKA, CDK2, RAB5B, ZNFN1A4, PA2G4, SUOX, RPS26, ERBB3	SUOX - IKZF4	6821	64375
rs10876864	12	56401085	rs10876864rs10876864	12	56401085	rs10876864	12	56401085	rs10876864	1	1	NA	12	71.0924	56401085	G	A	2012-11-04	22951725	Tang XF	2012-09-06	J Invest Dermatol	www.ncbi.nlm.nih.gov/pubmed/22951725	Association analyses identify three susceptibility Loci for vitiligo in the Chinese Han population.	Vitiligo	1,117 Han Chinese ancestry cases, 1,701 Han Chinese ancestry controls	5,740 Han Chinese ancestry cases, 10,324 Han Chinese ancestry controls	12q13.2	12	56007301	PMEL, DGKA, CDK2, RAB5B, ZNFN1A4, PA2G4, SUOX, RPS26, ERBB3	SUOX - IKZF4	6821	64375
rs11689199	2	100820421	rs11689199rs12987662	2	100820421	rs11689199	2	100821548	rs12987662	1	1	NA	2	122.198	100821548	A	C	2017-02-24	27225129	Okbay A	2016-05-26	Nature	www.ncbi.nlm.nih.gov/pubmed/27225129	Genome-wide association study identifies 74 loci associated with educational attainment.	Educational attainment (years of education)	405,072 European ancestry individuals	NA	2q11.2	2	100205086	NR	AFF3 - LINC01104	3899	150577
rs11689199	2	100820421	rs11689199rs12987662	2	100820421	rs11689199	2	100821548	rs12987662	1	1	NA	2	122.198	100821548	A	C	2017-02-24	27225129	Okbay A	2016-05-26	Nature	www.ncbi.nlm.nih.gov/pubmed/27225129	Genome-wide association study identifies 74 loci associated with educational attainment.	Educational attainment (years of education)	405,072 European ancestry individuals	NA	2q11.2	2	100205086	NR	AFF3 - LINC01104	3899	150577
rs11810109	1	44186812	rs11810109rs12410444	1	44186812	rs11810109	1	44188719	rs12410444	1	1	NA	1	71.3728	44188719	G	A	2017-02-24	27225129	Okbay A	2016-05-26	Nature	www.ncbi.nlm.nih.gov/pubmed/27225129	Genome-wide association study identifies 74 loci associated with educational attainment.	Educational attainment (years of education)	405,072 European ancestry individuals	NA	1p34.1	1	43723048	NR	LOC101929592, ST3GAL3	NA	NA
rs11810109	1	44186812	rs11810109rs12410444	1	44186812	rs11810109	1	44188719	rs12410444	1	1	NA	1	71.3728	44188719	G	A	2017-02-24	27225129	Okbay A	2016-05-26	Nature	www.ncbi.nlm.nih.gov/pubmed/27225129	Genome-wide association study identifies 74 loci associated with educational attainment.	Educational attainment (years of education)	405,072 European ancestry individuals	NA	1p34.1	1	43723048	NR	LOC101929592, ST3GAL3	NA	NA
rs1198575	1	98562260	rs1198575rs1198575	1	98562260	rs1198575	1	98562260	rs1198575	1	1	NA	1	127.87	98562260	T	C	2015-05-08	25201988	Rietveld CA	2014-09-08	Proc Natl Acad Sci U S A	www.ncbi.nlm.nih.gov/pubmed/25201988	Common genetic variants associated with cognitive performance identified using the proxy-phenotype method.	Educational attainment	106,736 European ancestry individuals	NA	1p21.3	1	98096704	intergenic	NFU1P2 - LOC729987	100132699	729987
rs1198575	1	98562260	rs1198575rs1198575	1	98562260	rs1198575	1	98562260	rs1198575	1	1	NA	1	127.87	98562260	T	C	2015-05-08	25201988	Rietveld CA	2014-09-08	Proc Natl Acad Sci U S A	www.ncbi.nlm.nih.gov/pubmed/25201988	Common genetic variants associated with cognitive performance identified using the proxy-phenotype method.	Educational attainment	106,736 European ancestry individuals	NA	1p21.3	1	98096704	intergenic	NFU1P2 - LOC729987	100132699	729987
rs13107325	4	103188709	rs13107325rs13107325	4	103188709	rs13107325	4	103188709	rs13107325	1	1	NA	4	115.824	103188709	T	C	2012-01-25	20686565	Teslovich TM	2010-08-05	Nature	www.ncbi.nlm.nih.gov/pubmed/20686565	Biological, clinical and population relevance of 95 loci for blood lipids.	HDL cholesterol	99,900 European ancestry individuals	NA	4q24	4	102267552	SLC39A8	SLC39A8	NA	NA
rs13107325	4	103188709	rs13107325rs13107325	4	103188709	rs13107325	4	103188709	rs13107325	1	1	NA	4	115.824	103188709	T	C	2011-10-11	21909110	Wain LV	2011-09-11	Nat Genet	www.ncbi.nlm.nih.gov/pubmed/21909110	Genome-wide association study identifies six new loci influencing pulse pressure and mean arterial pressure.	Blood pressure	74,064 European ancestry individuals	48,607 European ancestry individuals	4q24	4	102267552	SLC39A8	SLC39A8	NA	NA
rs13107325	4	103188709	rs13107325rs13107325	4	103188709	rs13107325	4	103188709	rs13107325	1	1	NA	4	115.824	103188709	T	C	2016-01-27	25673413	Locke AE	2015-02-12	Nature	www.ncbi.nlm.nih.gov/pubmed/25673413	Genetic studies of body mass index yield new insights for obesity biology.	Body mass index	up to 104,666 European ancestry male individuals, up to 132,115 European ancestry female individuals, 370 African American male individuals, 517 African American female individuals, 512 Hispanic male individuals, 764 Hispanic female individuals	up to 48,274 European ancestry male individuals, up to 39,864 European ancestry female individuals, 2,441 African American or Afro-Caribbean male individuals, 6,314 African American or Afro-Caribbean female individuals, 919 Filipino male individuals, 828 Filipino female individuals, 205 Seychelles male individuals, 287 Seychelles female individuals, 2,964 South Asian ancestry male individuals, 65…	4q24	4	102267552	SLC39A8	SLC39A8	NA	NA
rs13107325	4	103188709	rs13107325rs13107325	4	103188709	rs13107325	4	103188709	rs13107325	1	1	NA	4	115.824	103188709	T	C	2016-01-27	25673413	Locke AE	2015-02-12	Nature	www.ncbi.nlm.nih.gov/pubmed/25673413	Genetic studies of body mass index yield new insights for obesity biology.	Body mass index	up to 104,666 European ancestry male individuals, up to 132,115 European ancestry female individuals, 370 African American male individuals, 517 African American female individuals, 512 Hispanic male individuals, 764 Hispanic female individuals	up to 48,274 European ancestry male individuals, up to 39,864 European ancestry female individuals, 2,441 African American or Afro-Caribbean male individuals, 6,314 African American or Afro-Caribbean female individuals, 919 Filipino male individuals, 828 Filipino female individuals, 205 Seychelles male individuals, 287 Seychelles female individuals, 2,964 South Asian ancestry male individuals, 65…	4q24	4	102267552	SLC39A8	SLC39A8	NA	NA
rs13107325	4	103188709	rs13107325rs13107325	4	103188709	rs13107325	4	103188709	rs13107325	1	1	NA	4	115.824	103188709	T	C	2011-10-21	21909115	Ehret GB	2011-09-11	Nature	www.ncbi.nlm.nih.gov/pubmed/21909115	Genetic variants in novel pathways influence blood pressure and cardiovascular disease risk.	Hypertension	69,395 European ancestry individuals	Up to 133,361 European ancestry individuals	4q24	4	102267552	SLC39A8	SLC39A8	NA	NA
rs13107325	4	103188709	rs13107325rs13107325	4	103188709	rs13107325	4	103188709	rs13107325	1	1	NA	4	115.824	103188709	T	C	2016-11-09	26908625	Johansson Å	2016-01-21	Hum Mol Genet	www.ncbi.nlm.nih.gov/pubmed/26908625	Genome-wide association and Mendelian randomization study of NT-proBNP in patients with acute coronary syndrome.	NT-proBNP levels in acute coronary syndrome	at least 3,691 European ancestry individuals, up to 29 Asian ancestry individuals, 20 African ancestry individuals	at least 5,404 European ancestry individuals, up to 54 Asian ancestry individuals, 33 African ancestry individuals	4q24	4	102267552	SLC39A8	SLC39A8	NA	NA
rs13107325	4	103188709	rs13107325rs13107325	4	103188709	rs13107325	4	103188709	rs13107325	1	1	NA	4	115.824	103188709	T	C	2011-10-11	21909110	Wain LV	2011-09-11	Nat Genet	www.ncbi.nlm.nih.gov/pubmed/21909110	Genome-wide association study identifies six new loci influencing pulse pressure and mean arterial pressure.	Blood pressure	74,064 European ancestry individuals	48,607 European ancestry individuals	4q24	4	102267552	SLC39A8	SLC39A8	NA	NA
rs13107325	4	103188709	rs13107325rs13107325	4	103188709	rs13107325	4	103188709	rs13107325	1	1	NA	4	115.824	103188709	T	C	2016-09-28	26604143	Felix JF	2015-11-24	Hum Mol Genet	www.ncbi.nlm.nih.gov/pubmed/26604143	Genome-wide association analysis identifies three new susceptibility loci for childhood body mass index.	Childhood body mass index	34,744 European ancestry children	11,313 European ancestry children	4q24	4	102267552	NR	SLC39A8	NA	NA
rs13107325	4	103188709	rs13107325rs13107325	4	103188709	rs13107325	4	103188709	rs13107325	1	1	NA	4	115.824	103188709	T	C	2011-10-21	21909115	Ehret GB	2011-09-11	Nature	www.ncbi.nlm.nih.gov/pubmed/21909115	Genetic variants in novel pathways influence blood pressure and cardiovascular disease risk.	Diastolic blood pressure	69,395 European ancestry individuals	Up to 133,361 European ancestry individuals	4q24	4	102267552	SLC39A8	SLC39A8	NA	NA
rs13107325	4	103188709	rs13107325rs13107325	4	103188709	rs13107325	4	103188709	rs13107325	1	1	NA	4	115.824	103188709	T	C	2016-01-27	25673413	Locke AE	2015-02-12	Nature	www.ncbi.nlm.nih.gov/pubmed/25673413	Genetic studies of body mass index yield new insights for obesity biology.	Body mass index	up to 104,666 European ancestry male individuals, up to 132,115 European ancestry female individuals, 370 African American male individuals, 517 African American female individuals, 512 Hispanic male individuals, 764 Hispanic female individuals	up to 48,274 European ancestry male individuals, up to 39,864 European ancestry female individuals, 2,441 African American or Afro-Caribbean male individuals, 6,314 African American or Afro-Caribbean female individuals, 919 Filipino male individuals, 828 Filipino female individuals, 205 Seychelles male individuals, 287 Seychelles female individuals, 2,964 South Asian ancestry male individuals, 65…	4q24	4	102267552	SLC39A8	SLC39A8	NA	NA
rs13107325	4	103188709	rs13107325rs13107325	4	103188709	rs13107325	4	103188709	rs13107325	1	1	NA	4	115.824	103188709	T	C	2016-01-27	25673413	Locke AE	2015-02-12	Nature	www.ncbi.nlm.nih.gov/pubmed/25673413	Genetic studies of body mass index yield new insights for obesity biology.	Body mass index	up to 104,666 European ancestry male individuals, up to 132,115 European ancestry female individuals, 370 African American male individuals, 517 African American female individuals, 512 Hispanic male individuals, 764 Hispanic female individuals	up to 48,274 European ancestry male individuals, up to 39,864 European ancestry female individuals, 2,441 African American or Afro-Caribbean male individuals, 6,314 African American or Afro-Caribbean female individuals, 919 Filipino male individuals, 828 Filipino female individuals, 205 Seychelles male individuals, 287 Seychelles female individuals, 2,964 South Asian ancestry male individuals, 65…	4q24	4	102267552	SLC39A8	SLC39A8	NA	NA
rs13107325	4	103188709	rs13107325rs13107325	4	103188709	rs13107325	4	103188709	rs13107325	1	1	NA	4	115.824	103188709	T	C	2016-01-27	25673413	Locke AE	2015-02-12	Nature	www.ncbi.nlm.nih.gov/pubmed/25673413	Genetic studies of body mass index yield new insights for obesity biology.	Body mass index	up to 104,666 European ancestry male individuals, up to 132,115 European ancestry female individuals, 370 African American male individuals, 517 African American female individuals, 512 Hispanic male individuals, 764 Hispanic female individuals	up to 48,274 European ancestry male individuals, up to 39,864 European ancestry female individuals, 2,441 African American or Afro-Caribbean male individuals, 6,314 African American or Afro-Caribbean female individuals, 919 Filipino male individuals, 828 Filipino female individuals, 205 Seychelles male individuals, 287 Seychelles female individuals, 2,964 South Asian ancestry male individuals, 65…	4q24	4	102267552	SLC39A8	SLC39A8	NA	NA
rs13107325	4	103188709	rs13107325rs13107325	4	103188709	rs13107325	4	103188709	rs13107325	1	1	NA	4	115.824	103188709	T	C	2011-10-21	21909115	Ehret GB	2011-09-11	Nature	www.ncbi.nlm.nih.gov/pubmed/21909115	Genetic variants in novel pathways influence blood pressure and cardiovascular disease risk.	Hypertension	69,395 European ancestry individuals	Up to 133,361 European ancestry individuals	4q24	4	102267552	SLC39A8	SLC39A8	NA	NA
rs13107325	4	103188709	rs13107325rs13107325	4	103188709	rs13107325	4	103188709	rs13107325	1	1	NA	4	115.824	103188709	T	C	2016-01-27	25673413	Locke AE	2015-02-12	Nature	www.ncbi.nlm.nih.gov/pubmed/25673413	Genetic studies of body mass index yield new insights for obesity biology.	Body mass index	up to 104,666 European ancestry male individuals, up to 132,115 European ancestry female individuals, 370 African American male individuals, 517 African American female individuals, 512 Hispanic male individuals, 764 Hispanic female individuals	up to 48,274 European ancestry male individuals, up to 39,864 European ancestry female individuals, 2,441 African American or Afro-Caribbean male individuals, 6,314 African American or Afro-Caribbean female individuals, 919 Filipino male individuals, 828 Filipino female individuals, 205 Seychelles male individuals, 287 Seychelles female individuals, 2,964 South Asian ancestry male individuals, 65…	4q24	4	102267552	SLC39A8	SLC39A8	NA	NA
rs13107325	4	103188709	rs13107325rs13107325	4	103188709	rs13107325	4	103188709	rs13107325	1	1	NA	4	115.824	103188709	T	C	2012-01-25	20686565	Teslovich TM	2010-08-05	Nature	www.ncbi.nlm.nih.gov/pubmed/20686565	Biological, clinical and population relevance of 95 loci for blood lipids.	HDL cholesterol	99,900 European ancestry individuals	NA	4q24	4	102267552	SLC39A8	SLC39A8	NA	NA
rs13107325	4	103188709	rs13107325rs13107325	4	103188709	rs13107325	4	103188709	rs13107325	1	1	NA	4	115.824	103188709	T	C	2016-01-27	25673413	Locke AE	2015-02-12	Nature	www.ncbi.nlm.nih.gov/pubmed/25673413	Genetic studies of body mass index yield new insights for obesity biology.	Body mass index	up to 104,666 European ancestry male individuals, up to 132,115 European ancestry female individuals, 370 African American male individuals, 517 African American female individuals, 512 Hispanic male individuals, 764 Hispanic female individuals	up to 48,274 European ancestry male individuals, up to 39,864 European ancestry female individuals, 2,441 African American or Afro-Caribbean male individuals, 6,314 African American or Afro-Caribbean female individuals, 919 Filipino male individuals, 828 Filipino female individuals, 205 Seychelles male individuals, 287 Seychelles female individuals, 2,964 South Asian ancestry male individuals, 65…	4q24	4	102267552	SLC39A8	SLC39A8	NA	NA
rs13107325	4	103188709	rs13107325rs13107325	4	103188709	rs13107325	4	103188709	rs13107325	1	1	NA	4	115.824	103188709	T	C	2016-07-23	26198764	Goes FS	2015-07-21	Am J Med Genet B Neuropsychiatr Genet	www.ncbi.nlm.nih.gov/pubmed/26198764	Genome-wide association study of schizophrenia in Ashkenazi Jews.	Schizophrenia	592 Ashkenazi Jewish ancestry cases, 505 Ashkenazi Jewish ancestry controls, 36,989 cases, 113,075 controls	NA	4q24	4	102267552	NR	SLC39A8	NA	NA
rs13107325	4	103188709	rs13107325rs13107325	4	103188709	rs13107325	4	103188709	rs13107325	1	1	NA	4	115.824	103188709	T	C	2011-10-21	21909115	Ehret GB	2011-09-11	Nature	www.ncbi.nlm.nih.gov/pubmed/21909115	Genetic variants in novel pathways influence blood pressure and cardiovascular disease risk.	Diastolic blood pressure	69,395 European ancestry individuals	Up to 133,361 European ancestry individuals	4q24	4	102267552	SLC39A8	SLC39A8	NA	NA
rs13107325	4	103188709	rs13107325rs13107325	4	103188709	rs13107325	4	103188709	rs13107325	1	1	NA	4	115.824	103188709	T	C	2011-10-21	21909115	Ehret GB	2011-09-11	Nature	www.ncbi.nlm.nih.gov/pubmed/21909115	Genetic variants in novel pathways influence blood pressure and cardiovascular disease risk.	Systolic blood pressure	69,395 European ancestry individuals	Up to 133,361 European ancestry individuals	4q24	4	102267552	SLC39A8	SLC39A8	NA	NA
rs13107325	4	103188709	rs13107325rs13107325	4	103188709	rs13107325	4	103188709	rs13107325	1	1	NA	4	115.824	103188709	T	C	2010-11-17	20935630	Speliotes EK	2010-10-10	Nat Genet	www.ncbi.nlm.nih.gov/pubmed/20935630	Association analyses of 249,796 individuals reveal 18 new loci associated with body mass index.	Body mass index	Up to 123,865 European ancestry individuals	Up to 125,931 European ancestry individuals	4q24	4	102267552	SLC39A8	SLC39A8	NA	NA
rs13107325	4	103188709	rs13107325rs13107325	4	103188709	rs13107325	4	103188709	rs13107325	1	1	NA	4	115.824	103188709	T	C	2016-09-28	26604143	Felix JF	2015-11-24	Hum Mol Genet	www.ncbi.nlm.nih.gov/pubmed/26604143	Genome-wide association analysis identifies three new susceptibility loci for childhood body mass index.	Childhood body mass index	34,744 European ancestry children	11,313 European ancestry children	4q24	4	102267552	NR	SLC39A8	NA	NA
rs13107325	4	103188709	rs13107325rs13107325	4	103188709	rs13107325	4	103188709	rs13107325	1	1	NA	4	115.824	103188709	T	C	2016-01-27	25673413	Locke AE	2015-02-12	Nature	www.ncbi.nlm.nih.gov/pubmed/25673413	Genetic studies of body mass index yield new insights for obesity biology.	Body mass index	up to 104,666 European ancestry male individuals, up to 132,115 European ancestry female individuals, 370 African American male individuals, 517 African American female individuals, 512 Hispanic male individuals, 764 Hispanic female individuals	up to 48,274 European ancestry male individuals, up to 39,864 European ancestry female individuals, 2,441 African American or Afro-Caribbean male individuals, 6,314 African American or Afro-Caribbean female individuals, 919 Filipino male individuals, 828 Filipino female individuals, 205 Seychelles male individuals, 287 Seychelles female individuals, 2,964 South Asian ancestry male individuals, 65…	4q24	4	102267552	SLC39A8	SLC39A8	NA	NA
rs13107325	4	103188709	rs13107325rs13107325	4	103188709	rs13107325	4	103188709	rs13107325	1	1	NA	4	115.824	103188709	T	C	2016-01-27	25673413	Locke AE	2015-02-12	Nature	www.ncbi.nlm.nih.gov/pubmed/25673413	Genetic studies of body mass index yield new insights for obesity biology.	Body mass index	up to 104,666 European ancestry male individuals, up to 132,115 European ancestry female individuals, 370 African American male individuals, 517 African American female individuals, 512 Hispanic male individuals, 764 Hispanic female individuals	up to 48,274 European ancestry male individuals, up to 39,864 European ancestry female individuals, 2,441 African American or Afro-Caribbean male individuals, 6,314 African American or Afro-Caribbean female individuals, 919 Filipino male individuals, 828 Filipino female individuals, 205 Seychelles male individuals, 287 Seychelles female individuals, 2,964 South Asian ancestry male individuals, 65…	4q24	4	102267552	SLC39A8	SLC39A8	NA	NA
rs13107325	4	103188709	rs13107325rs13107325	4	103188709	rs13107325	4	103188709	rs13107325	1	1	NA	4	115.824	103188709	T	C	2011-10-21	21909115	Ehret GB	2011-09-11	Nature	www.ncbi.nlm.nih.gov/pubmed/21909115	Genetic variants in novel pathways influence blood pressure and cardiovascular disease risk.	Diastolic blood pressure	69,395 European ancestry individuals	Up to 133,361 European ancestry individuals	4q24	4	102267552	SLC39A8	SLC39A8	NA	NA
rs13107325	4	103188709	rs13107325rs13107325	4	103188709	rs13107325	4	103188709	rs13107325	1	1	NA	4	115.824	103188709	T	C	2016-01-27	25673413	Locke AE	2015-02-12	Nature	www.ncbi.nlm.nih.gov/pubmed/25673413	Genetic studies of body mass index yield new insights for obesity biology.	Body mass index	up to 104,666 European ancestry male individuals, up to 132,115 European ancestry female individuals, 370 African American male individuals, 517 African American female individuals, 512 Hispanic male individuals, 764 Hispanic female individuals	up to 48,274 European ancestry male individuals, up to 39,864 European ancestry female individuals, 2,441 African American or Afro-Caribbean male individuals, 6,314 African American or Afro-Caribbean female individuals, 919 Filipino male individuals, 828 Filipino female individuals, 205 Seychelles male individuals, 287 Seychelles female individuals, 2,964 South Asian ancestry male individuals, 65…	4q24	4	102267552	SLC39A8	SLC39A8	NA	NA
rs13107325	4	103188709	rs13107325rs13107325	4	103188709	rs13107325	4	103188709	rs13107325	1	1	NA	4	115.824	103188709	T	C	2016-11-09	26908625	Johansson Å	2016-01-21	Hum Mol Genet	www.ncbi.nlm.nih.gov/pubmed/26908625	Genome-wide association and Mendelian randomization study of NT-proBNP in patients with acute coronary syndrome.	NT-proBNP levels in acute coronary syndrome	at least 3,691 European ancestry individuals, up to 29 Asian ancestry individuals, 20 African ancestry individuals	at least 5,404 European ancestry individuals, up to 54 Asian ancestry individuals, 33 African ancestry individuals	4q24	4	102267552	SLC39A8	SLC39A8	NA	NA
rs13107325	4	103188709	rs13107325rs13107325	4	103188709	rs13107325	4	103188709	rs13107325	1	1	NA	4	115.824	103188709	T	C	2016-07-23	26198764	Goes FS	2015-07-21	Am J Med Genet B Neuropsychiatr Genet	www.ncbi.nlm.nih.gov/pubmed/26198764	Genome-wide association study of schizophrenia in Ashkenazi Jews.	Schizophrenia	592 Ashkenazi Jewish ancestry cases, 505 Ashkenazi Jewish ancestry controls, 36,989 cases, 113,075 controls	NA	4q24	4	102267552	NR	SLC39A8	NA	NA
rs13107325	4	103188709	rs13107325rs13107325	4	103188709	rs13107325	4	103188709	rs13107325	1	1	NA	4	115.824	103188709	T	C	2016-11-09	26908625	Johansson Å	2016-01-21	Hum Mol Genet	www.ncbi.nlm.nih.gov/pubmed/26908625	Genome-wide association and Mendelian randomization study of NT-proBNP in patients with acute coronary syndrome.	NT-proBNP levels in acute coronary syndrome	at least 3,691 European ancestry individuals, up to 29 Asian ancestry individuals, 20 African ancestry individuals	at least 5,404 European ancestry individuals, up to 54 Asian ancestry individuals, 33 African ancestry individuals	4q24	4	102267552	SLC39A8	SLC39A8	NA	NA
rs13107325	4	103188709	rs13107325rs13107325	4	103188709	rs13107325	4	103188709	rs13107325	1	1	NA	4	115.824	103188709	T	C	2010-11-17	20935630	Speliotes EK	2010-10-10	Nat Genet	www.ncbi.nlm.nih.gov/pubmed/20935630	Association analyses of 249,796 individuals reveal 18 new loci associated with body mass index.	Body mass index	Up to 123,865 European ancestry individuals	Up to 125,931 European ancestry individuals	4q24	4	102267552	SLC39A8	SLC39A8	NA	NA
rs13107325	4	103188709	rs13107325rs13107325	4	103188709	rs13107325	4	103188709	rs13107325	1	1	NA	4	115.824	103188709	T	C	2016-01-27	25673413	Locke AE	2015-02-12	Nature	www.ncbi.nlm.nih.gov/pubmed/25673413	Genetic studies of body mass index yield new insights for obesity biology.	Body mass index	up to 104,666 European ancestry male individuals, up to 132,115 European ancestry female individuals, 370 African American male individuals, 517 African American female individuals, 512 Hispanic male individuals, 764 Hispanic female individuals	up to 48,274 European ancestry male individuals, up to 39,864 European ancestry female individuals, 2,441 African American or Afro-Caribbean male individuals, 6,314 African American or Afro-Caribbean female individuals, 919 Filipino male individuals, 828 Filipino female individuals, 205 Seychelles male individuals, 287 Seychelles female individuals, 2,964 South Asian ancestry male individuals, 65…	4q24	4	102267552	SLC39A8	SLC39A8	NA	NA
rs13107325	4	103188709	rs13107325rs13107325	4	103188709	rs13107325	4	103188709	rs13107325	1	1	NA	4	115.824	103188709	T	C	2014-05-12	24097068	Willer CJ	2013-10-06	Nat Genet	www.ncbi.nlm.nih.gov/pubmed/24097068	Discovery and refinement of loci associated with lipid levels.	HDL cholesterol	94,595 European ancestry individuals	93,982 European ancestry individuals	4q24	4	102267552	SLC39A8	SLC39A8	NA	NA
rs13107325	4	103188709	rs13107325rs13107325	4	103188709	rs13107325	4	103188709	rs13107325	1	1	NA	4	115.824	103188709	T	C	2016-09-28	26604143	Felix JF	2015-11-24	Hum Mol Genet	www.ncbi.nlm.nih.gov/pubmed/26604143	Genome-wide association analysis identifies three new susceptibility loci for childhood body mass index.	Childhood body mass index	34,744 European ancestry children	11,313 European ancestry children	4q24	4	102267552	NR	SLC39A8	NA	NA
rs13107325	4	103188709	rs13107325rs13107325	4	103188709	rs13107325	4	103188709	rs13107325	1	1	NA	4	115.824	103188709	T	C	2011-10-11	21909110	Wain LV	2011-09-11	Nat Genet	www.ncbi.nlm.nih.gov/pubmed/21909110	Genome-wide association study identifies six new loci influencing pulse pressure and mean arterial pressure.	Blood pressure	74,064 European ancestry individuals	48,607 European ancestry individuals	4q24	4	102267552	SLC39A8	SLC39A8	NA	NA
rs13107325	4	103188709	rs13107325rs13107325	4	103188709	rs13107325	4	103188709	rs13107325	1	1	NA	4	115.824	103188709	T	C	2014-05-12	24097068	Willer CJ	2013-10-06	Nat Genet	www.ncbi.nlm.nih.gov/pubmed/24097068	Discovery and refinement of loci associated with lipid levels.	HDL cholesterol	94,595 European ancestry individuals	93,982 European ancestry individuals	4q24	4	102267552	SLC39A8	SLC39A8	NA	NA
rs13107325	4	103188709	rs13107325rs13107325	4	103188709	rs13107325	4	103188709	rs13107325	1	1	NA	4	115.824	103188709	T	C	2016-01-27	25673413	Locke AE	2015-02-12	Nature	www.ncbi.nlm.nih.gov/pubmed/25673413	Genetic studies of body mass index yield new insights for obesity biology.	Body mass index	up to 104,666 European ancestry male individuals, up to 132,115 European ancestry female individuals, 370 African American male individuals, 517 African American female individuals, 512 Hispanic male individuals, 764 Hispanic female individuals	up to 48,274 European ancestry male individuals, up to 39,864 European ancestry female individuals, 2,441 African American or Afro-Caribbean male individuals, 6,314 African American or Afro-Caribbean female individuals, 919 Filipino male individuals, 828 Filipino female individuals, 205 Seychelles male individuals, 287 Seychelles female individuals, 2,964 South Asian ancestry male individuals, 65…	4q24	4	102267552	SLC39A8	SLC39A8	NA	NA
rs13107325	4	103188709	rs13107325rs13107325	4	103188709	rs13107325	4	103188709	rs13107325	1	1	NA	4	115.824	103188709	T	C	2016-01-27	25673413	Locke AE	2015-02-12	Nature	www.ncbi.nlm.nih.gov/pubmed/25673413	Genetic studies of body mass index yield new insights for obesity biology.	Body mass index	up to 104,666 European ancestry male individuals, up to 132,115 European ancestry female individuals, 370 African American male individuals, 517 African American female individuals, 512 Hispanic male individuals, 764 Hispanic female individuals	up to 48,274 European ancestry male individuals, up to 39,864 European ancestry female individuals, 2,441 African American or Afro-Caribbean male individuals, 6,314 African American or Afro-Caribbean female individuals, 919 Filipino male individuals, 828 Filipino female individuals, 205 Seychelles male individuals, 287 Seychelles female individuals, 2,964 South Asian ancestry male individuals, 65…	4q24	4	102267552	SLC39A8	SLC39A8	NA	NA
rs13107325	4	103188709	rs13107325rs13107325	4	103188709	rs13107325	4	103188709	rs13107325	1	1	NA	4	115.824	103188709	T	C	2011-10-21	21909115	Ehret GB	2011-09-11	Nature	www.ncbi.nlm.nih.gov/pubmed/21909115	Genetic variants in novel pathways influence blood pressure and cardiovascular disease risk.	Hypertension	69,395 European ancestry individuals	Up to 133,361 European ancestry individuals	4q24	4	102267552	SLC39A8	SLC39A8	NA	NA
rs13107325	4	103188709	rs13107325rs13107325	4	103188709	rs13107325	4	103188709	rs13107325	1	1	NA	4	115.824	103188709	T	C	2012-01-25	20686565	Teslovich TM	2010-08-05	Nature	www.ncbi.nlm.nih.gov/pubmed/20686565	Biological, clinical and population relevance of 95 loci for blood lipids.	HDL cholesterol	99,900 European ancestry individuals	NA	4q24	4	102267552	SLC39A8	SLC39A8	NA	NA
rs13107325	4	103188709	rs13107325rs13107325	4	103188709	rs13107325	4	103188709	rs13107325	1	1	NA	4	115.824	103188709	T	C	2016-09-28	26604143	Felix JF	2015-11-24	Hum Mol Genet	www.ncbi.nlm.nih.gov/pubmed/26604143	Genome-wide association analysis identifies three new susceptibility loci for childhood body mass index.	Childhood body mass index	34,744 European ancestry children	11,313 European ancestry children	4q24	4	102267552	SLC39A8	SLC39A8	NA	NA
rs13107325	4	103188709	rs13107325rs13107325	4	103188709	rs13107325	4	103188709	rs13107325	1	1	NA	4	115.824	103188709	T	C	2010-11-17	20935630	Speliotes EK	2010-10-10	Nat Genet	www.ncbi.nlm.nih.gov/pubmed/20935630	Association analyses of 249,796 individuals reveal 18 new loci associated with body mass index.	Body mass index	Up to 123,865 European ancestry individuals	Up to 125,931 European ancestry individuals	4q24	4	102267552	SLC39A8	SLC39A8	NA	NA
rs13107325	4	103188709	rs13107325rs13107325	4	103188709	rs13107325	4	103188709	rs13107325	1	1	NA	4	115.824	103188709	T	C	2016-09-28	26604143	Felix JF	2015-11-24	Hum Mol Genet	www.ncbi.nlm.nih.gov/pubmed/26604143	Genome-wide association analysis identifies three new susceptibility loci for childhood body mass index.	Childhood body mass index	34,744 European ancestry children	11,313 European ancestry children	4q24	4	102267552	SLC39A8	SLC39A8	NA	NA
rs13107325	4	103188709	rs13107325rs13107325	4	103188709	rs13107325	4	103188709	rs13107325	1	1	NA	4	115.824	103188709	T	C	2016-01-27	25673413	Locke AE	2015-02-12	Nature	www.ncbi.nlm.nih.gov/pubmed/25673413	Genetic studies of body mass index yield new insights for obesity biology.	Body mass index	up to 104,666 European ancestry male individuals, up to 132,115 European ancestry female individuals, 370 African American male individuals, 517 African American female individuals, 512 Hispanic male individuals, 764 Hispanic female individuals	up to 48,274 European ancestry male individuals, up to 39,864 European ancestry female individuals, 2,441 African American or Afro-Caribbean male individuals, 6,314 African American or Afro-Caribbean female individuals, 919 Filipino male individuals, 828 Filipino female individuals, 205 Seychelles male individuals, 287 Seychelles female individuals, 2,964 South Asian ancestry male individuals, 65…	4q24	4	102267552	SLC39A8	SLC39A8	NA	NA
rs13107325	4	103188709	rs13107325rs13107325	4	103188709	rs13107325	4	103188709	rs13107325	1	1	NA	4	115.824	103188709	T	C	2016-01-27	25673413	Locke AE	2015-02-12	Nature	www.ncbi.nlm.nih.gov/pubmed/25673413	Genetic studies of body mass index yield new insights for obesity biology.	Body mass index	up to 104,666 European ancestry male individuals, up to 132,115 European ancestry female individuals, 370 African American male individuals, 517 African American female individuals, 512 Hispanic male individuals, 764 Hispanic female individuals	up to 48,274 European ancestry male individuals, up to 39,864 European ancestry female individuals, 2,441 African American or Afro-Caribbean male individuals, 6,314 African American or Afro-Caribbean female individuals, 919 Filipino male individuals, 828 Filipino female individuals, 205 Seychelles male individuals, 287 Seychelles female individuals, 2,964 South Asian ancestry male individuals, 65…	4q24	4	102267552	SLC39A8	SLC39A8	NA	NA
rs13107325	4	103188709	rs13107325rs13107325	4	103188709	rs13107325	4	103188709	rs13107325	1	1	NA	4	115.824	103188709	T	C	2016-11-09	26908625	Johansson Å	2016-01-21	Hum Mol Genet	www.ncbi.nlm.nih.gov/pubmed/26908625	Genome-wide association and Mendelian randomization study of NT-proBNP in patients with acute coronary syndrome.	NT-proBNP levels in acute coronary syndrome	at least 3,691 European ancestry individuals, up to 29 Asian ancestry individuals, 20 African ancestry individuals	at least 5,404 European ancestry individuals, up to 54 Asian ancestry individuals, 33 African ancestry individuals	4q24	4	102267552	SLC39A8	SLC39A8	NA	NA
rs13107325	4	103188709	rs13107325rs13107325	4	103188709	rs13107325	4	103188709	rs13107325	1	1	NA	4	115.824	103188709	T	C	2016-09-28	26604143	Felix JF	2015-11-24	Hum Mol Genet	www.ncbi.nlm.nih.gov/pubmed/26604143	Genome-wide association analysis identifies three new susceptibility loci for childhood body mass index.	Childhood body mass index	34,744 European ancestry children	11,313 European ancestry children	4q24	4	102267552	SLC39A8	SLC39A8	NA	NA
rs13107325	4	103188709	rs13107325rs13107325	4	103188709	rs13107325	4	103188709	rs13107325	1	1	NA	4	115.824	103188709	T	C	2011-10-21	21909115	Ehret GB	2011-09-11	Nature	www.ncbi.nlm.nih.gov/pubmed/21909115	Genetic variants in novel pathways influence blood pressure and cardiovascular disease risk.	Systolic blood pressure	69,395 European ancestry individuals	Up to 133,361 European ancestry individuals	4q24	4	102267552	SLC39A8	SLC39A8	NA	NA
rs13107325	4	103188709	rs13107325rs13107325	4	103188709	rs13107325	4	103188709	rs13107325	1	1	NA	4	115.824	103188709	T	C	2010-11-17	20935630	Speliotes EK	2010-10-10	Nat Genet	www.ncbi.nlm.nih.gov/pubmed/20935630	Association analyses of 249,796 individuals reveal 18 new loci associated with body mass index.	Body mass index	Up to 123,865 European ancestry individuals	Up to 125,931 European ancestry individuals	4q24	4	102267552	SLC39A8	SLC39A8	NA	NA
rs13107325	4	103188709	rs13107325rs13107325	4	103188709	rs13107325	4	103188709	rs13107325	1	1	NA	4	115.824	103188709	T	C	2011-10-21	21909115	Ehret GB	2011-09-11	Nature	www.ncbi.nlm.nih.gov/pubmed/21909115	Genetic variants in novel pathways influence blood pressure and cardiovascular disease risk.	Systolic blood pressure	69,395 European ancestry individuals	Up to 133,361 European ancestry individuals	4q24	4	102267552	SLC39A8	SLC39A8	NA	NA
rs13107325	4	103188709	rs13107325rs13107325	4	103188709	rs13107325	4	103188709	rs13107325	1	1	NA	4	115.824	103188709	T	C	2016-09-28	26604143	Felix JF	2015-11-24	Hum Mol Genet	www.ncbi.nlm.nih.gov/pubmed/26604143	Genome-wide association analysis identifies three new susceptibility loci for childhood body mass index.	Childhood body mass index	34,744 European ancestry children	11,313 European ancestry children	4q24	4	102267552	SLC39A8	SLC39A8	NA	NA
rs13107325	4	103188709	rs13107325rs13107325	4	103188709	rs13107325	4	103188709	rs13107325	1	1	NA	4	115.824	103188709	T	C	2014-05-12	24097068	Willer CJ	2013-10-06	Nat Genet	www.ncbi.nlm.nih.gov/pubmed/24097068	Discovery and refinement of loci associated with lipid levels.	HDL cholesterol	94,595 European ancestry individuals	93,982 European ancestry individuals	4q24	4	102267552	SLC39A8	SLC39A8	NA	NA
rs13107325	4	103188709	rs13107325rs13107325	4	103188709	rs13107325	4	103188709	rs13107325	1	1	NA	4	115.824	103188709	T	C	2011-10-21	21909115	Ehret GB	2011-09-11	Nature	www.ncbi.nlm.nih.gov/pubmed/21909115	Genetic variants in novel pathways influence blood pressure and cardiovascular disease risk.	Hypertension	69,395 European ancestry individuals	Up to 133,361 European ancestry individuals	4q24	4	102267552	SLC39A8	SLC39A8	NA	NA
rs13107325	4	103188709	rs13107325rs13107325	4	103188709	rs13107325	4	103188709	rs13107325	1	1	NA	4	115.824	103188709	T	C	2016-07-23	26198764	Goes FS	2015-07-21	Am J Med Genet B Neuropsychiatr Genet	www.ncbi.nlm.nih.gov/pubmed/26198764	Genome-wide association study of schizophrenia in Ashkenazi Jews.	Schizophrenia	592 Ashkenazi Jewish ancestry cases, 505 Ashkenazi Jewish ancestry controls, 36,989 cases, 113,075 controls	NA	4q24	4	102267552	NR	SLC39A8	NA	NA
rs13107325	4	103188709	rs13107325rs13107325	4	103188709	rs13107325	4	103188709	rs13107325	1	1	NA	4	115.824	103188709	T	C	2012-01-25	20686565	Teslovich TM	2010-08-05	Nature	www.ncbi.nlm.nih.gov/pubmed/20686565	Biological, clinical and population relevance of 95 loci for blood lipids.	HDL cholesterol	99,900 European ancestry individuals	NA	4q24	4	102267552	SLC39A8	SLC39A8	NA	NA
rs13107325	4	103188709	rs13107325rs13107325	4	103188709	rs13107325	4	103188709	rs13107325	1	1	NA	4	115.824	103188709	T	C	2011-10-21	21909115	Ehret GB	2011-09-11	Nature	www.ncbi.nlm.nih.gov/pubmed/21909115	Genetic variants in novel pathways influence blood pressure and cardiovascular disease risk.	Diastolic blood pressure	69,395 European ancestry individuals	Up to 133,361 European ancestry individuals	4q24	4	102267552	SLC39A8	SLC39A8	NA	NA
rs13107325	4	103188709	rs13107325rs13107325	4	103188709	rs13107325	4	103188709	rs13107325	1	1	NA	4	115.824	103188709	T	C	2016-01-27	25673413	Locke AE	2015-02-12	Nature	www.ncbi.nlm.nih.gov/pubmed/25673413	Genetic studies of body mass index yield new insights for obesity biology.	Body mass index	up to 104,666 European ancestry male individuals, up to 132,115 European ancestry female individuals, 370 African American male individuals, 517 African American female individuals, 512 Hispanic male individuals, 764 Hispanic female individuals	up to 48,274 European ancestry male individuals, up to 39,864 European ancestry female individuals, 2,441 African American or Afro-Caribbean male individuals, 6,314 African American or Afro-Caribbean female individuals, 919 Filipino male individuals, 828 Filipino female individuals, 205 Seychelles male individuals, 287 Seychelles female individuals, 2,964 South Asian ancestry male individuals, 65…	4q24	4	102267552	SLC39A8	SLC39A8	NA	NA
rs13107325	4	103188709	rs13107325rs13107325	4	103188709	rs13107325	4	103188709	rs13107325	1	1	NA	4	115.824	103188709	T	C	2011-10-11	21909110	Wain LV	2011-09-11	Nat Genet	www.ncbi.nlm.nih.gov/pubmed/21909110	Genome-wide association study identifies six new loci influencing pulse pressure and mean arterial pressure.	Blood pressure	74,064 European ancestry individuals	48,607 European ancestry individuals	4q24	4	102267552	SLC39A8	SLC39A8	NA	NA
rs13107325	4	103188709	rs13107325rs13107325	4	103188709	rs13107325	4	103188709	rs13107325	1	1	NA	4	115.824	103188709	T	C	2014-05-12	24097068	Willer CJ	2013-10-06	Nat Genet	www.ncbi.nlm.nih.gov/pubmed/24097068	Discovery and refinement of loci associated with lipid levels.	HDL cholesterol	94,595 European ancestry individuals	93,982 European ancestry individuals	4q24	4	102267552	SLC39A8	SLC39A8	NA	NA
rs13107325	4	103188709	rs13107325rs13107325	4	103188709	rs13107325	4	103188709	rs13107325	1	1	NA	4	115.824	103188709	T	C	2016-07-23	26198764	Goes FS	2015-07-21	Am J Med Genet B Neuropsychiatr Genet	www.ncbi.nlm.nih.gov/pubmed/26198764	Genome-wide association study of schizophrenia in Ashkenazi Jews.	Schizophrenia	592 Ashkenazi Jewish ancestry cases, 505 Ashkenazi Jewish ancestry controls, 36,989 cases, 113,075 controls	NA	4q24	4	102267552	NR	SLC39A8	NA	NA
rs13107325	4	103188709	rs13107325rs13107325	4	103188709	rs13107325	4	103188709	rs13107325	1	1	NA	4	115.824	103188709	T	C	2016-09-28	26604143	Felix JF	2015-11-24	Hum Mol Genet	www.ncbi.nlm.nih.gov/pubmed/26604143	Genome-wide association analysis identifies three new susceptibility loci for childhood body mass index.	Childhood body mass index	34,744 European ancestry children	11,313 European ancestry children	4q24	4	102267552	NR	SLC39A8	NA	NA
rs13107325	4	103188709	rs13107325rs13107325	4	103188709	rs13107325	4	103188709	rs13107325	1	1	NA	4	115.824	103188709	T	C	2011-10-21	21909115	Ehret GB	2011-09-11	Nature	www.ncbi.nlm.nih.gov/pubmed/21909115	Genetic variants in novel pathways influence blood pressure and cardiovascular disease risk.	Systolic blood pressure	69,395 European ancestry individuals	Up to 133,361 European ancestry individuals	4q24	4	102267552	SLC39A8	SLC39A8	NA	NA
rs13107325	4	103188709	rs13107325rs13107325	4	103188709	rs13107325	4	103188709	rs13107325	1	1	NA	4	115.824	103188709	T	C	2012-01-25	20686565	Teslovich TM	2010-08-05	Nature	www.ncbi.nlm.nih.gov/pubmed/20686565	Biological, clinical and population relevance of 95 loci for blood lipids.	HDL cholesterol	99,900 European ancestry individuals	NA	4q24	4	102267552	SLC39A8	SLC39A8	NA	NA
rs13107325	4	103188709	rs13107325rs13107325	4	103188709	rs13107325	4	103188709	rs13107325	1	1	NA	4	115.824	103188709	T	C	2011-10-11	21909110	Wain LV	2011-09-11	Nat Genet	www.ncbi.nlm.nih.gov/pubmed/21909110	Genome-wide association study identifies six new loci influencing pulse pressure and mean arterial pressure.	Blood pressure	74,064 European ancestry individuals	48,607 European ancestry individuals	4q24	4	102267552	SLC39A8	SLC39A8	NA	NA
rs13107325	4	103188709	rs13107325rs13107325	4	103188709	rs13107325	4	103188709	rs13107325	1	1	NA	4	115.824	103188709	T	C	2016-01-27	25673413	Locke AE	2015-02-12	Nature	www.ncbi.nlm.nih.gov/pubmed/25673413	Genetic studies of body mass index yield new insights for obesity biology.	Body mass index	up to 104,666 European ancestry male individuals, up to 132,115 European ancestry female individuals, 370 African American male individuals, 517 African American female individuals, 512 Hispanic male individuals, 764 Hispanic female individuals	up to 48,274 European ancestry male individuals, up to 39,864 European ancestry female individuals, 2,441 African American or Afro-Caribbean male individuals, 6,314 African American or Afro-Caribbean female individuals, 919 Filipino male individuals, 828 Filipino female individuals, 205 Seychelles male individuals, 287 Seychelles female individuals, 2,964 South Asian ancestry male individuals, 65…	4q24	4	102267552	SLC39A8	SLC39A8	NA	NA
rs13107325	4	103188709	rs13107325rs13107325	4	103188709	rs13107325	4	103188709	rs13107325	1	1	NA	4	115.824	103188709	T	C	2016-01-27	25673413	Locke AE	2015-02-12	Nature	www.ncbi.nlm.nih.gov/pubmed/25673413	Genetic studies of body mass index yield new insights for obesity biology.	Body mass index	up to 104,666 European ancestry male individuals, up to 132,115 European ancestry female individuals, 370 African American male individuals, 517 African American female individuals, 512 Hispanic male individuals, 764 Hispanic female individuals	up to 48,274 European ancestry male individuals, up to 39,864 European ancestry female individuals, 2,441 African American or Afro-Caribbean male individuals, 6,314 African American or Afro-Caribbean female individuals, 919 Filipino male individuals, 828 Filipino female individuals, 205 Seychelles male individuals, 287 Seychelles female individuals, 2,964 South Asian ancestry male individuals, 65…	4q24	4	102267552	SLC39A8	SLC39A8	NA	NA
rs13107325	4	103188709	rs13107325rs13107325	4	103188709	rs13107325	4	103188709	rs13107325	1	1	NA	4	115.824	103188709	T	C	2011-10-21	21909115	Ehret GB	2011-09-11	Nature	www.ncbi.nlm.nih.gov/pubmed/21909115	Genetic variants in novel pathways influence blood pressure and cardiovascular disease risk.	Hypertension	69,395 European ancestry individuals	Up to 133,361 European ancestry individuals	4q24	4	102267552	SLC39A8	SLC39A8	NA	NA
rs13107325	4	103188709	rs13107325rs13107325	4	103188709	rs13107325	4	103188709	rs13107325	1	1	NA	4	115.824	103188709	T	C	2016-11-09	26908625	Johansson Å	2016-01-21	Hum Mol Genet	www.ncbi.nlm.nih.gov/pubmed/26908625	Genome-wide association and Mendelian randomization study of NT-proBNP in patients with acute coronary syndrome.	NT-proBNP levels in acute coronary syndrome	at least 3,691 European ancestry individuals, up to 29 Asian ancestry individuals, 20 African ancestry individuals	at least 5,404 European ancestry individuals, up to 54 Asian ancestry individuals, 33 African ancestry individuals	4q24	4	102267552	SLC39A8	SLC39A8	NA	NA
rs13107325	4	103188709	rs13107325rs13107325	4	103188709	rs13107325	4	103188709	rs13107325	1	1	NA	4	115.824	103188709	T	C	2011-10-11	21909110	Wain LV	2011-09-11	Nat Genet	www.ncbi.nlm.nih.gov/pubmed/21909110	Genome-wide association study identifies six new loci influencing pulse pressure and mean arterial pressure.	Blood pressure	74,064 European ancestry individuals	48,607 European ancestry individuals	4q24	4	102267552	SLC39A8	SLC39A8	NA	NA
rs13107325	4	103188709	rs13107325rs13107325	4	103188709	rs13107325	4	103188709	rs13107325	1	1	NA	4	115.824	103188709	T	C	2016-09-28	26604143	Felix JF	2015-11-24	Hum Mol Genet	www.ncbi.nlm.nih.gov/pubmed/26604143	Genome-wide association analysis identifies three new susceptibility loci for childhood body mass index.	Childhood body mass index	34,744 European ancestry children	11,313 European ancestry children	4q24	4	102267552	NR	SLC39A8	NA	NA
rs13107325	4	103188709	rs13107325rs13107325	4	103188709	rs13107325	4	103188709	rs13107325	1	1	NA	4	115.824	103188709	T	C	2011-10-21	21909115	Ehret GB	2011-09-11	Nature	www.ncbi.nlm.nih.gov/pubmed/21909115	Genetic variants in novel pathways influence blood pressure and cardiovascular disease risk.	Diastolic blood pressure	69,395 European ancestry individuals	Up to 133,361 European ancestry individuals	4q24	4	102267552	SLC39A8	SLC39A8	NA	NA
rs13107325	4	103188709	rs13107325rs13107325	4	103188709	rs13107325	4	103188709	rs13107325	1	1	NA	4	115.824	103188709	T	C	2016-01-27	25673413	Locke AE	2015-02-12	Nature	www.ncbi.nlm.nih.gov/pubmed/25673413	Genetic studies of body mass index yield new insights for obesity biology.	Body mass index	up to 104,666 European ancestry male individuals, up to 132,115 European ancestry female individuals, 370 African American male individuals, 517 African American female individuals, 512 Hispanic male individuals, 764 Hispanic female individuals	up to 48,274 European ancestry male individuals, up to 39,864 European ancestry female individuals, 2,441 African American or Afro-Caribbean male individuals, 6,314 African American or Afro-Caribbean female individuals, 919 Filipino male individuals, 828 Filipino female individuals, 205 Seychelles male individuals, 287 Seychelles female individuals, 2,964 South Asian ancestry male individuals, 65…	4q24	4	102267552	SLC39A8	SLC39A8	NA	NA
rs13107325	4	103188709	rs13107325rs13107325	4	103188709	rs13107325	4	103188709	rs13107325	1	1	NA	4	115.824	103188709	T	C	2016-01-27	25673413	Locke AE	2015-02-12	Nature	www.ncbi.nlm.nih.gov/pubmed/25673413	Genetic studies of body mass index yield new insights for obesity biology.	Body mass index	up to 104,666 European ancestry male individuals, up to 132,115 European ancestry female individuals, 370 African American male individuals, 517 African American female individuals, 512 Hispanic male individuals, 764 Hispanic female individuals	up to 48,274 European ancestry male individuals, up to 39,864 European ancestry female individuals, 2,441 African American or Afro-Caribbean male individuals, 6,314 African American or Afro-Caribbean female individuals, 919 Filipino male individuals, 828 Filipino female individuals, 205 Seychelles male individuals, 287 Seychelles female individuals, 2,964 South Asian ancestry male individuals, 65…	4q24	4	102267552	SLC39A8	SLC39A8	NA	NA
rs13107325	4	103188709	rs13107325rs13107325	4	103188709	rs13107325	4	103188709	rs13107325	1	1	NA	4	115.824	103188709	T	C	2016-01-27	25673413	Locke AE	2015-02-12	Nature	www.ncbi.nlm.nih.gov/pubmed/25673413	Genetic studies of body mass index yield new insights for obesity biology.	Body mass index	up to 104,666 European ancestry male individuals, up to 132,115 European ancestry female individuals, 370 African American male individuals, 517 African American female individuals, 512 Hispanic male individuals, 764 Hispanic female individuals	up to 48,274 European ancestry male individuals, up to 39,864 European ancestry female individuals, 2,441 African American or Afro-Caribbean male individuals, 6,314 African American or Afro-Caribbean female individuals, 919 Filipino male individuals, 828 Filipino female individuals, 205 Seychelles male individuals, 287 Seychelles female individuals, 2,964 South Asian ancestry male individuals, 65…	4q24	4	102267552	SLC39A8	SLC39A8	NA	NA
rs13107325	4	103188709	rs13107325rs13107325	4	103188709	rs13107325	4	103188709	rs13107325	1	1	NA	4	115.824	103188709	T	C	2011-10-21	21909115	Ehret GB	2011-09-11	Nature	www.ncbi.nlm.nih.gov/pubmed/21909115	Genetic variants in novel pathways influence blood pressure and cardiovascular disease risk.	Hypertension	69,395 European ancestry individuals	Up to 133,361 European ancestry individuals	4q24	4	102267552	SLC39A8	SLC39A8	NA	NA
rs13107325	4	103188709	rs13107325rs13107325	4	103188709	rs13107325	4	103188709	rs13107325	1	1	NA	4	115.824	103188709	T	C	2016-01-27	25673413	Locke AE	2015-02-12	Nature	www.ncbi.nlm.nih.gov/pubmed/25673413	Genetic studies of body mass index yield new insights for obesity biology.	Body mass index	up to 104,666 European ancestry male individuals, up to 132,115 European ancestry female individuals, 370 African American male individuals, 517 African American female individuals, 512 Hispanic male individuals, 764 Hispanic female individuals	up to 48,274 European ancestry male individuals, up to 39,864 European ancestry female individuals, 2,441 African American or Afro-Caribbean male individuals, 6,314 African American or Afro-Caribbean female individuals, 919 Filipino male individuals, 828 Filipino female individuals, 205 Seychelles male individuals, 287 Seychelles female individuals, 2,964 South Asian ancestry male individuals, 65…	4q24	4	102267552	SLC39A8	SLC39A8	NA	NA
rs13107325	4	103188709	rs13107325rs13107325	4	103188709	rs13107325	4	103188709	rs13107325	1	1	NA	4	115.824	103188709	T	C	2012-01-25	20686565	Teslovich TM	2010-08-05	Nature	www.ncbi.nlm.nih.gov/pubmed/20686565	Biological, clinical and population relevance of 95 loci for blood lipids.	HDL cholesterol	99,900 European ancestry individuals	NA	4q24	4	102267552	SLC39A8	SLC39A8	NA	NA
rs13107325	4	103188709	rs13107325rs13107325	4	103188709	rs13107325	4	103188709	rs13107325	1	1	NA	4	115.824	103188709	T	C	2016-01-27	25673413	Locke AE	2015-02-12	Nature	www.ncbi.nlm.nih.gov/pubmed/25673413	Genetic studies of body mass index yield new insights for obesity biology.	Body mass index	up to 104,666 European ancestry male individuals, up to 132,115 European ancestry female individuals, 370 African American male individuals, 517 African American female individuals, 512 Hispanic male individuals, 764 Hispanic female individuals	up to 48,274 European ancestry male individuals, up to 39,864 European ancestry female individuals, 2,441 African American or Afro-Caribbean male individuals, 6,314 African American or Afro-Caribbean female individuals, 919 Filipino male individuals, 828 Filipino female individuals, 205 Seychelles male individuals, 287 Seychelles female individuals, 2,964 South Asian ancestry male individuals, 65…	4q24	4	102267552	SLC39A8	SLC39A8	NA	NA
rs13107325	4	103188709	rs13107325rs13107325	4	103188709	rs13107325	4	103188709	rs13107325	1	1	NA	4	115.824	103188709	T	C	2016-07-23	26198764	Goes FS	2015-07-21	Am J Med Genet B Neuropsychiatr Genet	www.ncbi.nlm.nih.gov/pubmed/26198764	Genome-wide association study of schizophrenia in Ashkenazi Jews.	Schizophrenia	592 Ashkenazi Jewish ancestry cases, 505 Ashkenazi Jewish ancestry controls, 36,989 cases, 113,075 controls	NA	4q24	4	102267552	NR	SLC39A8	NA	NA
rs13107325	4	103188709	rs13107325rs13107325	4	103188709	rs13107325	4	103188709	rs13107325	1	1	NA	4	115.824	103188709	T	C	2011-10-21	21909115	Ehret GB	2011-09-11	Nature	www.ncbi.nlm.nih.gov/pubmed/21909115	Genetic variants in novel pathways influence blood pressure and cardiovascular disease risk.	Diastolic blood pressure	69,395 European ancestry individuals	Up to 133,361 European ancestry individuals	4q24	4	102267552	SLC39A8	SLC39A8	NA	NA
rs13107325	4	103188709	rs13107325rs13107325	4	103188709	rs13107325	4	103188709	rs13107325	1	1	NA	4	115.824	103188709	T	C	2011-10-21	21909115	Ehret GB	2011-09-11	Nature	www.ncbi.nlm.nih.gov/pubmed/21909115	Genetic variants in novel pathways influence blood pressure and cardiovascular disease risk.	Systolic blood pressure	69,395 European ancestry individuals	Up to 133,361 European ancestry individuals	4q24	4	102267552	SLC39A8	SLC39A8	NA	NA
rs13107325	4	103188709	rs13107325rs13107325	4	103188709	rs13107325	4	103188709	rs13107325	1	1	NA	4	115.824	103188709	T	C	2010-11-17	20935630	Speliotes EK	2010-10-10	Nat Genet	www.ncbi.nlm.nih.gov/pubmed/20935630	Association analyses of 249,796 individuals reveal 18 new loci associated with body mass index.	Body mass index	Up to 123,865 European ancestry individuals	Up to 125,931 European ancestry individuals	4q24	4	102267552	SLC39A8	SLC39A8	NA	NA
rs13107325	4	103188709	rs13107325rs13107325	4	103188709	rs13107325	4	103188709	rs13107325	1	1	NA	4	115.824	103188709	T	C	2016-09-28	26604143	Felix JF	2015-11-24	Hum Mol Genet	www.ncbi.nlm.nih.gov/pubmed/26604143	Genome-wide association analysis identifies three new susceptibility loci for childhood body mass index.	Childhood body mass index	34,744 European ancestry children	11,313 European ancestry children	4q24	4	102267552	NR	SLC39A8	NA	NA
rs13107325	4	103188709	rs13107325rs13107325	4	103188709	rs13107325	4	103188709	rs13107325	1	1	NA	4	115.824	103188709	T	C	2016-01-27	25673413	Locke AE	2015-02-12	Nature	www.ncbi.nlm.nih.gov/pubmed/25673413	Genetic studies of body mass index yield new insights for obesity biology.	Body mass index	up to 104,666 European ancestry male individuals, up to 132,115 European ancestry female individuals, 370 African American male individuals, 517 African American female individuals, 512 Hispanic male individuals, 764 Hispanic female individuals	up to 48,274 European ancestry male individuals, up to 39,864 European ancestry female individuals, 2,441 African American or Afro-Caribbean male individuals, 6,314 African American or Afro-Caribbean female individuals, 919 Filipino male individuals, 828 Filipino female individuals, 205 Seychelles male individuals, 287 Seychelles female individuals, 2,964 South Asian ancestry male individuals, 65…	4q24	4	102267552	SLC39A8	SLC39A8	NA	NA
rs13107325	4	103188709	rs13107325rs13107325	4	103188709	rs13107325	4	103188709	rs13107325	1	1	NA	4	115.824	103188709	T	C	2016-01-27	25673413	Locke AE	2015-02-12	Nature	www.ncbi.nlm.nih.gov/pubmed/25673413	Genetic studies of body mass index yield new insights for obesity biology.	Body mass index	up to 104,666 European ancestry male individuals, up to 132,115 European ancestry female individuals, 370 African American male individuals, 517 African American female individuals, 512 Hispanic male individuals, 764 Hispanic female individuals	up to 48,274 European ancestry male individuals, up to 39,864 European ancestry female individuals, 2,441 African American or Afro-Caribbean male individuals, 6,314 African American or Afro-Caribbean female individuals, 919 Filipino male individuals, 828 Filipino female individuals, 205 Seychelles male individuals, 287 Seychelles female individuals, 2,964 South Asian ancestry male individuals, 65…	4q24	4	102267552	SLC39A8	SLC39A8	NA	NA
rs13107325	4	103188709	rs13107325rs13107325	4	103188709	rs13107325	4	103188709	rs13107325	1	1	NA	4	115.824	103188709	T	C	2011-10-21	21909115	Ehret GB	2011-09-11	Nature	www.ncbi.nlm.nih.gov/pubmed/21909115	Genetic variants in novel pathways influence blood pressure and cardiovascular disease risk.	Diastolic blood pressure	69,395 European ancestry individuals	Up to 133,361 European ancestry individuals	4q24	4	102267552	SLC39A8	SLC39A8	NA	NA
rs13107325	4	103188709	rs13107325rs13107325	4	103188709	rs13107325	4	103188709	rs13107325	1	1	NA	4	115.824	103188709	T	C	2016-01-27	25673413	Locke AE	2015-02-12	Nature	www.ncbi.nlm.nih.gov/pubmed/25673413	Genetic studies of body mass index yield new insights for obesity biology.	Body mass index	up to 104,666 European ancestry male individuals, up to 132,115 European ancestry female individuals, 370 African American male individuals, 517 African American female individuals, 512 Hispanic male individuals, 764 Hispanic female individuals	up to 48,274 European ancestry male individuals, up to 39,864 European ancestry female individuals, 2,441 African American or Afro-Caribbean male individuals, 6,314 African American or Afro-Caribbean female individuals, 919 Filipino male individuals, 828 Filipino female individuals, 205 Seychelles male individuals, 287 Seychelles female individuals, 2,964 South Asian ancestry male individuals, 65…	4q24	4	102267552	SLC39A8	SLC39A8	NA	NA
rs13107325	4	103188709	rs13107325rs13107325	4	103188709	rs13107325	4	103188709	rs13107325	1	1	NA	4	115.824	103188709	T	C	2016-11-09	26908625	Johansson Å	2016-01-21	Hum Mol Genet	www.ncbi.nlm.nih.gov/pubmed/26908625	Genome-wide association and Mendelian randomization study of NT-proBNP in patients with acute coronary syndrome.	NT-proBNP levels in acute coronary syndrome	at least 3,691 European ancestry individuals, up to 29 Asian ancestry individuals, 20 African ancestry individuals	at least 5,404 European ancestry individuals, up to 54 Asian ancestry individuals, 33 African ancestry individuals	4q24	4	102267552	SLC39A8	SLC39A8	NA	NA
rs13107325	4	103188709	rs13107325rs13107325	4	103188709	rs13107325	4	103188709	rs13107325	1	1	NA	4	115.824	103188709	T	C	2016-07-23	26198764	Goes FS	2015-07-21	Am J Med Genet B Neuropsychiatr Genet	www.ncbi.nlm.nih.gov/pubmed/26198764	Genome-wide association study of schizophrenia in Ashkenazi Jews.	Schizophrenia	592 Ashkenazi Jewish ancestry cases, 505 Ashkenazi Jewish ancestry controls, 36,989 cases, 113,075 controls	NA	4q24	4	102267552	NR	SLC39A8	NA	NA
rs13107325	4	103188709	rs13107325rs13107325	4	103188709	rs13107325	4	103188709	rs13107325	1	1	NA	4	115.824	103188709	T	C	2016-11-09	26908625	Johansson Å	2016-01-21	Hum Mol Genet	www.ncbi.nlm.nih.gov/pubmed/26908625	Genome-wide association and Mendelian randomization study of NT-proBNP in patients with acute coronary syndrome.	NT-proBNP levels in acute coronary syndrome	at least 3,691 European ancestry individuals, up to 29 Asian ancestry individuals, 20 African ancestry individuals	at least 5,404 European ancestry individuals, up to 54 Asian ancestry individuals, 33 African ancestry individuals	4q24	4	102267552	SLC39A8	SLC39A8	NA	NA
rs13107325	4	103188709	rs13107325rs13107325	4	103188709	rs13107325	4	103188709	rs13107325	1	1	NA	4	115.824	103188709	T	C	2010-11-17	20935630	Speliotes EK	2010-10-10	Nat Genet	www.ncbi.nlm.nih.gov/pubmed/20935630	Association analyses of 249,796 individuals reveal 18 new loci associated with body mass index.	Body mass index	Up to 123,865 European ancestry individuals	Up to 125,931 European ancestry individuals	4q24	4	102267552	SLC39A8	SLC39A8	NA	NA
rs13107325	4	103188709	rs13107325rs13107325	4	103188709	rs13107325	4	103188709	rs13107325	1	1	NA	4	115.824	103188709	T	C	2016-01-27	25673413	Locke AE	2015-02-12	Nature	www.ncbi.nlm.nih.gov/pubmed/25673413	Genetic studies of body mass index yield new insights for obesity biology.	Body mass index	up to 104,666 European ancestry male individuals, up to 132,115 European ancestry female individuals, 370 African American male individuals, 517 African American female individuals, 512 Hispanic male individuals, 764 Hispanic female individuals	up to 48,274 European ancestry male individuals, up to 39,864 European ancestry female individuals, 2,441 African American or Afro-Caribbean male individuals, 6,314 African American or Afro-Caribbean female individuals, 919 Filipino male individuals, 828 Filipino female individuals, 205 Seychelles male individuals, 287 Seychelles female individuals, 2,964 South Asian ancestry male individuals, 65…	4q24	4	102267552	SLC39A8	SLC39A8	NA	NA
rs13107325	4	103188709	rs13107325rs13107325	4	103188709	rs13107325	4	103188709	rs13107325	1	1	NA	4	115.824	103188709	T	C	2014-05-12	24097068	Willer CJ	2013-10-06	Nat Genet	www.ncbi.nlm.nih.gov/pubmed/24097068	Discovery and refinement of loci associated with lipid levels.	HDL cholesterol	94,595 European ancestry individuals	93,982 European ancestry individuals	4q24	4	102267552	SLC39A8	SLC39A8	NA	NA
rs13107325	4	103188709	rs13107325rs13107325	4	103188709	rs13107325	4	103188709	rs13107325	1	1	NA	4	115.824	103188709	T	C	2016-09-28	26604143	Felix JF	2015-11-24	Hum Mol Genet	www.ncbi.nlm.nih.gov/pubmed/26604143	Genome-wide association analysis identifies three new susceptibility loci for childhood body mass index.	Childhood body mass index	34,744 European ancestry children	11,313 European ancestry children	4q24	4	102267552	NR	SLC39A8	NA	NA
rs13107325	4	103188709	rs13107325rs13107325	4	103188709	rs13107325	4	103188709	rs13107325	1	1	NA	4	115.824	103188709	T	C	2011-10-11	21909110	Wain LV	2011-09-11	Nat Genet	www.ncbi.nlm.nih.gov/pubmed/21909110	Genome-wide association study identifies six new loci influencing pulse pressure and mean arterial pressure.	Blood pressure	74,064 European ancestry individuals	48,607 European ancestry individuals	4q24	4	102267552	SLC39A8	SLC39A8	NA	NA
rs13107325	4	103188709	rs13107325rs13107325	4	103188709	rs13107325	4	103188709	rs13107325	1	1	NA	4	115.824	103188709	T	C	2014-05-12	24097068	Willer CJ	2013-10-06	Nat Genet	www.ncbi.nlm.nih.gov/pubmed/24097068	Discovery and refinement of loci associated with lipid levels.	HDL cholesterol	94,595 European ancestry individuals	93,982 European ancestry individuals	4q24	4	102267552	SLC39A8	SLC39A8	NA	NA
rs13107325	4	103188709	rs13107325rs13107325	4	103188709	rs13107325	4	103188709	rs13107325	1	1	NA	4	115.824	103188709	T	C	2016-01-27	25673413	Locke AE	2015-02-12	Nature	www.ncbi.nlm.nih.gov/pubmed/25673413	Genetic studies of body mass index yield new insights for obesity biology.	Body mass index	up to 104,666 European ancestry male individuals, up to 132,115 European ancestry female individuals, 370 African American male individuals, 517 African American female individuals, 512 Hispanic male individuals, 764 Hispanic female individuals	up to 48,274 European ancestry male individuals, up to 39,864 European ancestry female individuals, 2,441 African American or Afro-Caribbean male individuals, 6,314 African American or Afro-Caribbean female individuals, 919 Filipino male individuals, 828 Filipino female individuals, 205 Seychelles male individuals, 287 Seychelles female individuals, 2,964 South Asian ancestry male individuals, 65…	4q24	4	102267552	SLC39A8	SLC39A8	NA	NA
rs13107325	4	103188709	rs13107325rs13107325	4	103188709	rs13107325	4	103188709	rs13107325	1	1	NA	4	115.824	103188709	T	C	2016-01-27	25673413	Locke AE	2015-02-12	Nature	www.ncbi.nlm.nih.gov/pubmed/25673413	Genetic studies of body mass index yield new insights for obesity biology.	Body mass index	up to 104,666 European ancestry male individuals, up to 132,115 European ancestry female individuals, 370 African American male individuals, 517 African American female individuals, 512 Hispanic male individuals, 764 Hispanic female individuals	up to 48,274 European ancestry male individuals, up to 39,864 European ancestry female individuals, 2,441 African American or Afro-Caribbean male individuals, 6,314 African American or Afro-Caribbean female individuals, 919 Filipino male individuals, 828 Filipino female individuals, 205 Seychelles male individuals, 287 Seychelles female individuals, 2,964 South Asian ancestry male individuals, 65…	4q24	4	102267552	SLC39A8	SLC39A8	NA	NA
rs13107325	4	103188709	rs13107325rs13107325	4	103188709	rs13107325	4	103188709	rs13107325	1	1	NA	4	115.824	103188709	T	C	2011-10-21	21909115	Ehret GB	2011-09-11	Nature	www.ncbi.nlm.nih.gov/pubmed/21909115	Genetic variants in novel pathways influence blood pressure and cardiovascular disease risk.	Hypertension	69,395 European ancestry individuals	Up to 133,361 European ancestry individuals	4q24	4	102267552	SLC39A8	SLC39A8	NA	NA
rs13107325	4	103188709	rs13107325rs13107325	4	103188709	rs13107325	4	103188709	rs13107325	1	1	NA	4	115.824	103188709	T	C	2012-01-25	20686565	Teslovich TM	2010-08-05	Nature	www.ncbi.nlm.nih.gov/pubmed/20686565	Biological, clinical and population relevance of 95 loci for blood lipids.	HDL cholesterol	99,900 European ancestry individuals	NA	4q24	4	102267552	SLC39A8	SLC39A8	NA	NA
rs13107325	4	103188709	rs13107325rs13107325	4	103188709	rs13107325	4	103188709	rs13107325	1	1	NA	4	115.824	103188709	T	C	2016-09-28	26604143	Felix JF	2015-11-24	Hum Mol Genet	www.ncbi.nlm.nih.gov/pubmed/26604143	Genome-wide association analysis identifies three new susceptibility loci for childhood body mass index.	Childhood body mass index	34,744 European ancestry children	11,313 European ancestry children	4q24	4	102267552	SLC39A8	SLC39A8	NA	NA
rs13107325	4	103188709	rs13107325rs13107325	4	103188709	rs13107325	4	103188709	rs13107325	1	1	NA	4	115.824	103188709	T	C	2010-11-17	20935630	Speliotes EK	2010-10-10	Nat Genet	www.ncbi.nlm.nih.gov/pubmed/20935630	Association analyses of 249,796 individuals reveal 18 new loci associated with body mass index.	Body mass index	Up to 123,865 European ancestry individuals	Up to 125,931 European ancestry individuals	4q24	4	102267552	SLC39A8	SLC39A8	NA	NA
rs13107325	4	103188709	rs13107325rs13107325	4	103188709	rs13107325	4	103188709	rs13107325	1	1	NA	4	115.824	103188709	T	C	2016-09-28	26604143	Felix JF	2015-11-24	Hum Mol Genet	www.ncbi.nlm.nih.gov/pubmed/26604143	Genome-wide association analysis identifies three new susceptibility loci for childhood body mass index.	Childhood body mass index	34,744 European ancestry children	11,313 European ancestry children	4q24	4	102267552	SLC39A8	SLC39A8	NA	NA
rs13107325	4	103188709	rs13107325rs13107325	4	103188709	rs13107325	4	103188709	rs13107325	1	1	NA	4	115.824	103188709	T	C	2016-01-27	25673413	Locke AE	2015-02-12	Nature	www.ncbi.nlm.nih.gov/pubmed/25673413	Genetic studies of body mass index yield new insights for obesity biology.	Body mass index	up to 104,666 European ancestry male individuals, up to 132,115 European ancestry female individuals, 370 African American male individuals, 517 African American female individuals, 512 Hispanic male individuals, 764 Hispanic female individuals	up to 48,274 European ancestry male individuals, up to 39,864 European ancestry female individuals, 2,441 African American or Afro-Caribbean male individuals, 6,314 African American or Afro-Caribbean female individuals, 919 Filipino male individuals, 828 Filipino female individuals, 205 Seychelles male individuals, 287 Seychelles female individuals, 2,964 South Asian ancestry male individuals, 65…	4q24	4	102267552	SLC39A8	SLC39A8	NA	NA
rs13107325	4	103188709	rs13107325rs13107325	4	103188709	rs13107325	4	103188709	rs13107325	1	1	NA	4	115.824	103188709	T	C	2016-01-27	25673413	Locke AE	2015-02-12	Nature	www.ncbi.nlm.nih.gov/pubmed/25673413	Genetic studies of body mass index yield new insights for obesity biology.	Body mass index	up to 104,666 European ancestry male individuals, up to 132,115 European ancestry female individuals, 370 African American male individuals, 517 African American female individuals, 512 Hispanic male individuals, 764 Hispanic female individuals	up to 48,274 European ancestry male individuals, up to 39,864 European ancestry female individuals, 2,441 African American or Afro-Caribbean male individuals, 6,314 African American or Afro-Caribbean female individuals, 919 Filipino male individuals, 828 Filipino female individuals, 205 Seychelles male individuals, 287 Seychelles female individuals, 2,964 South Asian ancestry male individuals, 65…	4q24	4	102267552	SLC39A8	SLC39A8	NA	NA
rs13107325	4	103188709	rs13107325rs13107325	4	103188709	rs13107325	4	103188709	rs13107325	1	1	NA	4	115.824	103188709	T	C	2016-11-09	26908625	Johansson Å	2016-01-21	Hum Mol Genet	www.ncbi.nlm.nih.gov/pubmed/26908625	Genome-wide association and Mendelian randomization study of NT-proBNP in patients with acute coronary syndrome.	NT-proBNP levels in acute coronary syndrome	at least 3,691 European ancestry individuals, up to 29 Asian ancestry individuals, 20 African ancestry individuals	at least 5,404 European ancestry individuals, up to 54 Asian ancestry individuals, 33 African ancestry individuals	4q24	4	102267552	SLC39A8	SLC39A8	NA	NA
rs13107325	4	103188709	rs13107325rs13107325	4	103188709	rs13107325	4	103188709	rs13107325	1	1	NA	4	115.824	103188709	T	C	2016-09-28	26604143	Felix JF	2015-11-24	Hum Mol Genet	www.ncbi.nlm.nih.gov/pubmed/26604143	Genome-wide association analysis identifies three new susceptibility loci for childhood body mass index.	Childhood body mass index	34,744 European ancestry children	11,313 European ancestry children	4q24	4	102267552	SLC39A8	SLC39A8	NA	NA
rs13107325	4	103188709	rs13107325rs13107325	4	103188709	rs13107325	4	103188709	rs13107325	1	1	NA	4	115.824	103188709	T	C	2011-10-21	21909115	Ehret GB	2011-09-11	Nature	www.ncbi.nlm.nih.gov/pubmed/21909115	Genetic variants in novel pathways influence blood pressure and cardiovascular disease risk.	Systolic blood pressure	69,395 European ancestry individuals	Up to 133,361 European ancestry individuals	4q24	4	102267552	SLC39A8	SLC39A8	NA	NA
rs13107325	4	103188709	rs13107325rs13107325	4	103188709	rs13107325	4	103188709	rs13107325	1	1	NA	4	115.824	103188709	T	C	2010-11-17	20935630	Speliotes EK	2010-10-10	Nat Genet	www.ncbi.nlm.nih.gov/pubmed/20935630	Association analyses of 249,796 individuals reveal 18 new loci associated with body mass index.	Body mass index	Up to 123,865 European ancestry individuals	Up to 125,931 European ancestry individuals	4q24	4	102267552	SLC39A8	SLC39A8	NA	NA
rs13107325	4	103188709	rs13107325rs13107325	4	103188709	rs13107325	4	103188709	rs13107325	1	1	NA	4	115.824	103188709	T	C	2011-10-21	21909115	Ehret GB	2011-09-11	Nature	www.ncbi.nlm.nih.gov/pubmed/21909115	Genetic variants in novel pathways influence blood pressure and cardiovascular disease risk.	Systolic blood pressure	69,395 European ancestry individuals	Up to 133,361 European ancestry individuals	4q24	4	102267552	SLC39A8	SLC39A8	NA	NA
rs13107325	4	103188709	rs13107325rs13107325	4	103188709	rs13107325	4	103188709	rs13107325	1	1	NA	4	115.824	103188709	T	C	2016-09-28	26604143	Felix JF	2015-11-24	Hum Mol Genet	www.ncbi.nlm.nih.gov/pubmed/26604143	Genome-wide association analysis identifies three new susceptibility loci for childhood body mass index.	Childhood body mass index	34,744 European ancestry children	11,313 European ancestry children	4q24	4	102267552	SLC39A8	SLC39A8	NA	NA
rs13107325	4	103188709	rs13107325rs13107325	4	103188709	rs13107325	4	103188709	rs13107325	1	1	NA	4	115.824	103188709	T	C	2014-05-12	24097068	Willer CJ	2013-10-06	Nat Genet	www.ncbi.nlm.nih.gov/pubmed/24097068	Discovery and refinement of loci associated with lipid levels.	HDL cholesterol	94,595 European ancestry individuals	93,982 European ancestry individuals	4q24	4	102267552	SLC39A8	SLC39A8	NA	NA
rs13107325	4	103188709	rs13107325rs13107325	4	103188709	rs13107325	4	103188709	rs13107325	1	1	NA	4	115.824	103188709	T	C	2011-10-21	21909115	Ehret GB	2011-09-11	Nature	www.ncbi.nlm.nih.gov/pubmed/21909115	Genetic variants in novel pathways influence blood pressure and cardiovascular disease risk.	Hypertension	69,395 European ancestry individuals	Up to 133,361 European ancestry individuals	4q24	4	102267552	SLC39A8	SLC39A8	NA	NA
rs13107325	4	103188709	rs13107325rs13107325	4	103188709	rs13107325	4	103188709	rs13107325	1	1	NA	4	115.824	103188709	T	C	2016-07-23	26198764	Goes FS	2015-07-21	Am J Med Genet B Neuropsychiatr Genet	www.ncbi.nlm.nih.gov/pubmed/26198764	Genome-wide association study of schizophrenia in Ashkenazi Jews.	Schizophrenia	592 Ashkenazi Jewish ancestry cases, 505 Ashkenazi Jewish ancestry controls, 36,989 cases, 113,075 controls	NA	4q24	4	102267552	NR	SLC39A8	NA	NA
rs13107325	4	103188709	rs13107325rs13107325	4	103188709	rs13107325	4	103188709	rs13107325	1	1	NA	4	115.824	103188709	T	C	2012-01-25	20686565	Teslovich TM	2010-08-05	Nature	www.ncbi.nlm.nih.gov/pubmed/20686565	Biological, clinical and population relevance of 95 loci for blood lipids.	HDL cholesterol	99,900 European ancestry individuals	NA	4q24	4	102267552	SLC39A8	SLC39A8	NA	NA
rs13107325	4	103188709	rs13107325rs13107325	4	103188709	rs13107325	4	103188709	rs13107325	1	1	NA	4	115.824	103188709	T	C	2011-10-21	21909115	Ehret GB	2011-09-11	Nature	www.ncbi.nlm.nih.gov/pubmed/21909115	Genetic variants in novel pathways influence blood pressure and cardiovascular disease risk.	Diastolic blood pressure	69,395 European ancestry individuals	Up to 133,361 European ancestry individuals	4q24	4	102267552	SLC39A8	SLC39A8	NA	NA
rs13107325	4	103188709	rs13107325rs13107325	4	103188709	rs13107325	4	103188709	rs13107325	1	1	NA	4	115.824	103188709	T	C	2016-01-27	25673413	Locke AE	2015-02-12	Nature	www.ncbi.nlm.nih.gov/pubmed/25673413	Genetic studies of body mass index yield new insights for obesity biology.	Body mass index	up to 104,666 European ancestry male individuals, up to 132,115 European ancestry female individuals, 370 African American male individuals, 517 African American female individuals, 512 Hispanic male individuals, 764 Hispanic female individuals	up to 48,274 European ancestry male individuals, up to 39,864 European ancestry female individuals, 2,441 African American or Afro-Caribbean male individuals, 6,314 African American or Afro-Caribbean female individuals, 919 Filipino male individuals, 828 Filipino female individuals, 205 Seychelles male individuals, 287 Seychelles female individuals, 2,964 South Asian ancestry male individuals, 65…	4q24	4	102267552	SLC39A8	SLC39A8	NA	NA
rs13107325	4	103188709	rs13107325rs13107325	4	103188709	rs13107325	4	103188709	rs13107325	1	1	NA	4	115.824	103188709	T	C	2011-10-11	21909110	Wain LV	2011-09-11	Nat Genet	www.ncbi.nlm.nih.gov/pubmed/21909110	Genome-wide association study identifies six new loci influencing pulse pressure and mean arterial pressure.	Blood pressure	74,064 European ancestry individuals	48,607 European ancestry individuals	4q24	4	102267552	SLC39A8	SLC39A8	NA	NA
rs13107325	4	103188709	rs13107325rs13107325	4	103188709	rs13107325	4	103188709	rs13107325	1	1	NA	4	115.824	103188709	T	C	2014-05-12	24097068	Willer CJ	2013-10-06	Nat Genet	www.ncbi.nlm.nih.gov/pubmed/24097068	Discovery and refinement of loci associated with lipid levels.	HDL cholesterol	94,595 European ancestry individuals	93,982 European ancestry individuals	4q24	4	102267552	SLC39A8	SLC39A8	NA	NA
rs13107325	4	103188709	rs13107325rs13107325	4	103188709	rs13107325	4	103188709	rs13107325	1	1	NA	4	115.824	103188709	T	C	2016-07-23	26198764	Goes FS	2015-07-21	Am J Med Genet B Neuropsychiatr Genet	www.ncbi.nlm.nih.gov/pubmed/26198764	Genome-wide association study of schizophrenia in Ashkenazi Jews.	Schizophrenia	592 Ashkenazi Jewish ancestry cases, 505 Ashkenazi Jewish ancestry controls, 36,989 cases, 113,075 controls	NA	4q24	4	102267552	NR	SLC39A8	NA	NA
rs13107325	4	103188709	rs13107325rs13107325	4	103188709	rs13107325	4	103188709	rs13107325	1	1	NA	4	115.824	103188709	T	C	2016-09-28	26604143	Felix JF	2015-11-24	Hum Mol Genet	www.ncbi.nlm.nih.gov/pubmed/26604143	Genome-wide association analysis identifies three new susceptibility loci for childhood body mass index.	Childhood body mass index	34,744 European ancestry children	11,313 European ancestry children	4q24	4	102267552	NR	SLC39A8	NA	NA
rs13107325	4	103188709	rs13107325rs13107325	4	103188709	rs13107325	4	103188709	rs13107325	1	1	NA	4	115.824	103188709	T	C	2011-10-21	21909115	Ehret GB	2011-09-11	Nature	www.ncbi.nlm.nih.gov/pubmed/21909115	Genetic variants in novel pathways influence blood pressure and cardiovascular disease risk.	Systolic blood pressure	69,395 European ancestry individuals	Up to 133,361 European ancestry individuals	4q24	4	102267552	SLC39A8	SLC39A8	NA	NA
rs2045147	10	56660437	rs2045147rs6481128	10	56660437	rs2045147	10	56661362	rs6481128	1	1	NA	10	79.3343	56661362	G	A	2017-05-12	27918536	Lo MT	2016-12-05	Nat Genet	www.ncbi.nlm.nih.gov/pubmed/27918536	Genome-wide analyses for personality traits identify six genomic loci and show correlations with psychiatric disorders.	Extraversion	122,886 European ancestry individuals	46,621 European ancestry individuals	10q21.1	10	54901602	PCDH15	PCDH15	NA	NA
rs2045147	10	56660437	rs2045147rs6481128	10	56660437	rs2045147	10	56661362	rs6481128	1	1	NA	10	79.3343	56661362	G	A	2017-05-12	27918536	Lo MT	2016-12-05	Nat Genet	www.ncbi.nlm.nih.gov/pubmed/27918536	Genome-wide analyses for personality traits identify six genomic loci and show correlations with psychiatric disorders.	Extraversion	122,886 European ancestry individuals	46,621 European ancestry individuals	10q21.1	10	54901602	PCDH15	PCDH15	NA	NA
rs4506495	1	98404234	rs4506495rs4378243	1	98404234	rs4506495	1	98395881	rs4378243	1	1	NA	1	127.837	98395881	G	T	2017-02-24	27225129	Okbay A	2016-05-26	Nature	www.ncbi.nlm.nih.gov/pubmed/27225129	Genome-wide association study identifies 74 loci associated with educational attainment.	Educational attainment (years of education)	405,072 European ancestry individuals	NA	1p21.3	1	97930325	NR	DPYD - MIR137HG	1806	400765
rs4506495	1	98404234	rs4506495rs4378243	1	98404234	rs4506495	1	98395881	rs4378243	1	1	NA	1	127.837	98395881	G	T	2017-02-24	27225129	Okbay A	2016-05-26	Nature	www.ncbi.nlm.nih.gov/pubmed/27225129	Genome-wide association study identifies 74 loci associated with educational attainment.	Educational attainment (years of education)	405,072 European ancestry individuals	NA	1p21.3	1	97930325	NR	DPYD - MIR137HG	1806	400765
rs62332760	4	106135316	rs62332760rs6855629	4	106135316	rs62332760	4	106134316	rs6855629	1	1	NA	4	117.96	106134316	A	G	2013-09-12	23563607	Berndt SI	2013-04-07	Nat Genet	www.ncbi.nlm.nih.gov/pubmed/23563607	Genome-wide meta-analysis identifies 11 new loci for anthropometric traits and provides insights into genetic architecture.	Height	8,097 European ancestry tall individuals, 8,099 European ancestry short individuals	4,872 European ancestry tall individuals, 4,831 European ancestry short individuals	4q24	4	105213159	KIAA1546	TET2-AS1, TET2	NA	NA
rs62332760	4	106135316	rs62332760rs6855629	4	106135316	rs62332760	4	106134316	rs6855629	1	1	NA	4	117.96	106134316	A	G	2013-09-12	23563607	Berndt SI	2013-04-07	Nat Genet	www.ncbi.nlm.nih.gov/pubmed/23563607	Genome-wide meta-analysis identifies 11 new loci for anthropometric traits and provides insights into genetic architecture.	Height	8,097 European ancestry tall individuals, 8,099 European ancestry short individuals	4,872 European ancestry tall individuals, 4,831 European ancestry short individuals	4q24	4	105213159	KIAA1546	TET2-AS1, TET2	NA	NA
rs648044	11	114030799	rs648044rs648044	11	114030799	rs648044	11	114030799	rs648044	1	1	NA	11	121.622	114030799	A	G	2016-10-12	26424050	Kinnersley B	2015-10-01	Nat Commun	www.ncbi.nlm.nih.gov/pubmed/26424050	Genome-wide association study identifies multiple susceptibility loci for glioma.	Non-glioblastoma glioma	2,364 Northern European ancestry cases, 7,435 Northern European ancestry controls	up to 1,490 European ancestry cases, up to 1,723 European ancestry controls	11q23.2	11	114160077	ZBTB16	ZBTB16	NA	NA
rs648044	11	114030799	rs648044rs648044	11	114030799	rs648044	11	114030799	rs648044	1	1	NA	11	121.622	114030799	A	G	2016-10-12	26424050	Kinnersley B	2015-10-01	Nat Commun	www.ncbi.nlm.nih.gov/pubmed/26424050	Genome-wide association study identifies multiple susceptibility loci for glioma.	Non-glioblastoma glioma	2,364 Northern European ancestry cases, 7,435 Northern European ancestry controls	up to 1,490 European ancestry cases, up to 1,723 European ancestry controls	11q23.2	11	114160077	ZBTB16	ZBTB16	NA	NA
rs648044	11	114030799	rs648044rs648044	11	114030799	rs648044	11	114030799	rs648044	1	1	NA	11	121.622	114030799	A	G	2017-07-13	28346443	Melin BS	2017-03-27	Nat Genet	www.ncbi.nlm.nih.gov/pubmed/28346443	Genome-wide association study of glioma subtypes identifies specific differences in genetic susceptibility to glioblastoma and non-glioblastoma tumors.	Non-glioblastoma glioma	5,819 European ancestry cases, 18,190 European ancestry controls.	NA	11q23.2	11	114160077	ZBTB16	ZBTB16	NA	NA
rs648044	11	114030799	rs648044rs648044	11	114030799	rs648044	11	114030799	rs648044	1	1	NA	11	121.622	114030799	A	G	2017-07-13	28346443	Melin BS	2017-03-27	Nat Genet	www.ncbi.nlm.nih.gov/pubmed/28346443	Genome-wide association study of glioma subtypes identifies specific differences in genetic susceptibility to glioblastoma and non-glioblastoma tumors.	Non-glioblastoma glioma	5,819 European ancestry cases, 18,190 European ancestry controls.	NA	11q23.2	11	114160077	ZBTB16	ZBTB16	NA	NA
rs6905544	6	98411631	rs6905544rs4548017	6	98411631	rs6905544	6	98399521	rs4548017	1	1	NA	6	106.234	98399521	A	G	2017-03-31	27694959	Bonder MJ	2016-10-03	Nat Genet	www.ncbi.nlm.nih.gov/pubmed/27694959	The effect of host genetics on the gut microbiome.	Gut microbiota (bacterial taxa)	984 European ancestry individuals	530 European ancestry individuals	6q16.1	6	97951645	MMS22L	LOC101927314 - MIR2113	101927314	100302164
rs6905544	6	98411631	rs6905544rs4548017	6	98411631	rs6905544	6	98399521	rs4548017	1	1	NA	6	106.234	98399521	A	G	2017-03-31	27694959	Bonder MJ	2016-10-03	Nat Genet	www.ncbi.nlm.nih.gov/pubmed/27694959	The effect of host genetics on the gut microbiome.	Gut microbiota (bacterial taxa)	984 European ancestry individuals	530 European ancestry individuals	6q16.1	6	97951645	MMS22L	LOC101927314 - MIR2113	101927314	100302164
rs6905544	6	98411631	rs6905544rs4548017	6	98411631	rs6905544	6	98399521	rs4548017	1	1	NA	6	106.234	98399521	A	G	2017-03-31	27694959	Bonder MJ	2016-10-03	Nat Genet	www.ncbi.nlm.nih.gov/pubmed/27694959	The effect of host genetics on the gut microbiome.	Gut microbiota (bacterial taxa)	984 European ancestry individuals	530 European ancestry individuals	6q16.1	6	97951645	MMS22L	LOC101927314 - MIR2113	101927314	100302164
rs6905544	6	98411631	rs6905544rs4548017	6	98411631	rs6905544	6	98399521	rs4548017	1	1	NA	6	106.234	98399521	A	G	2017-03-31	27694959	Bonder MJ	2016-10-03	Nat Genet	www.ncbi.nlm.nih.gov/pubmed/27694959	The effect of host genetics on the gut microbiome.	Gut microbiota (bacterial taxa)	984 European ancestry individuals	530 European ancestry individuals	6q16.1	6	97951645	MMS22L	LOC101927314 - MIR2113	101927314	100302164
rs6905544	6	98411631	rs6905544rs4548017	6	98411631	rs6905544	6	98399521	rs4548017	1	1	NA	6	106.234	98399521	A	G	2017-03-31	27694959	Bonder MJ	2016-10-03	Nat Genet	www.ncbi.nlm.nih.gov/pubmed/27694959	The effect of host genetics on the gut microbiome.	Gut microbiota (bacterial taxa)	984 European ancestry individuals	530 European ancestry individuals	6q16.1	6	97951645	MMS22L	LOC101927314 - MIR2113	101927314	100302164
rs6905544	6	98411631	rs6905544rs4548017	6	98411631	rs6905544	6	98399521	rs4548017	1	1	NA	6	106.234	98399521	A	G	2017-03-31	27694959	Bonder MJ	2016-10-03	Nat Genet	www.ncbi.nlm.nih.gov/pubmed/27694959	The effect of host genetics on the gut microbiome.	Gut microbiota (bacterial taxa)	984 European ancestry individuals	530 European ancestry individuals	6q16.1	6	97951645	MMS22L	LOC101927314 - MIR2113	101927314	100302164
rs6905544	6	98411631	rs6905544rs4548017	6	98411631	rs6905544	6	98399521	rs4548017	1	1	NA	6	106.234	98399521	A	G	2017-03-31	27694959	Bonder MJ	2016-10-03	Nat Genet	www.ncbi.nlm.nih.gov/pubmed/27694959	The effect of host genetics on the gut microbiome.	Gut microbiota (bacterial taxa)	984 European ancestry individuals	530 European ancestry individuals	6q16.1	6	97951645	MMS22L	LOC101927314 - MIR2113	101927314	100302164
rs6905544	6	98411631	rs6905544rs4548017	6	98411631	rs6905544	6	98399521	rs4548017	1	1	NA	6	106.234	98399521	A	G	2017-03-31	27694959	Bonder MJ	2016-10-03	Nat Genet	www.ncbi.nlm.nih.gov/pubmed/27694959	The effect of host genetics on the gut microbiome.	Gut microbiota (bacterial taxa)	984 European ancestry individuals	530 European ancestry individuals	6q16.1	6	97951645	MMS22L	LOC101927314 - MIR2113	101927314	100302164
rs6905544	6	98411631	rs6905544rs4548017	6	98411631	rs6905544	6	98399521	rs4548017	1	1	NA	6	106.234	98399521	A	G	2017-03-31	27694959	Bonder MJ	2016-10-03	Nat Genet	www.ncbi.nlm.nih.gov/pubmed/27694959	The effect of host genetics on the gut microbiome.	Gut microbiota (bacterial taxa)	984 European ancestry individuals	530 European ancestry individuals	6q16.1	6	97951645	MMS22L	LOC101927314 - MIR2113	101927314	100302164
rs6905544	6	98411631	rs6905544rs4548017	6	98411631	rs6905544	6	98399521	rs4548017	1	1	NA	6	106.234	98399521	A	G	2017-03-31	27694959	Bonder MJ	2016-10-03	Nat Genet	www.ncbi.nlm.nih.gov/pubmed/27694959	The effect of host genetics on the gut microbiome.	Gut microbiota (bacterial taxa)	984 European ancestry individuals	530 European ancestry individuals	6q16.1	6	97951645	MMS22L	LOC101927314 - MIR2113	101927314	100302164
rs749671	16	31088347	rs749671rs749671	16	31088347	rs749671	16	31088347	rs749671	1	1	NA	16	55.5395	31088347	A	G	2016-08-17	26265036	Parra EJ	2015-08-12	Pharmacogenomics	www.ncbi.nlm.nih.gov/pubmed/26265036	Genome-wide association study of warfarin maintenance dose in a Brazilian sample.	Warfarin maintenance dose	180 low dose Brazilian ancestry individuals, 187 high dose Brazilian ancestry individuals	798 European ancestry individuals, 1611 Japanese ancestry individuals, 191 African American individuals	16p11.2	16	31077026	VKORC1	ZNF646	NA	NA
rs749671	16	31088347	rs749671rs749671	16	31088347	rs749671	16	31088347	rs749671	1	1	NA	16	55.5395	31088347	A	G	2016-08-17	26265036	Parra EJ	2015-08-12	Pharmacogenomics	www.ncbi.nlm.nih.gov/pubmed/26265036	Genome-wide association study of warfarin maintenance dose in a Brazilian sample.	Warfarin maintenance dose	180 low dose Brazilian ancestry individuals, 187 high dose Brazilian ancestry individuals	798 European ancestry individuals, 1611 Japanese ancestry individuals, 191 African American individuals	16p11.2	16	31077026	VKORC1	ZNF646	NA	NA
rs8756	12	66359752	rs8756rs8756	12	66359752	rs8756	12	66359752	rs8756	1	1	NA	12	79.2254	66359752	C	A	2009-04-22	19343178	Soranzo N	2009-04-03	PLoS Genet	www.ncbi.nlm.nih.gov/pubmed/19343178	Meta-analysis of genome-wide scans for human adult stature identifies novel Loci and associations with measures of skeletal frame size.	Height	12,611 European ancestry individuals	7,187 European ancestry individuals	12q14.3	12	65965972	HMGA2	HMGA2	NA	NA
rs8756	12	66359752	rs8756rs8756	12	66359752	rs8756	12	66359752	rs8756	1	1	NA	12	79.2254	66359752	C	A	2010-05-11	20397748	Liu JZ	2010-04-01	Twin Res Hum Genet	www.ncbi.nlm.nih.gov/pubmed/20397748	Genome-wide association study of height and body mass index in Australian twin families.	Height	11,536 European ancestry individuals	NA	12q14.3	12	65965972	HMGA2	HMGA2	NA	NA
rs8756	12	66359752	rs8756rs8756	12	66359752	rs8756	12	66359752	rs8756	1	1	NA	12	79.2254	66359752	C	A	2015-09-24	25282103	Wood AR	2014-10-05	Nat Genet	www.ncbi.nlm.nih.gov/pubmed/25282103	Defining the role of common variation in the genomic and biological architecture of adult human height.	Height	253,288 European ancestry individuals	80,067 European ancestry individuals	12q14.3	12	65965972	HMGA2	HMGA2	NA	NA
rs8756	12	66359752	rs8756rs8756	12	66359752	rs8756	12	66359752	rs8756	1	1	NA	12	79.2254	66359752	C	A	2015-09-24	25282103	Wood AR	2014-10-05	Nat Genet	www.ncbi.nlm.nih.gov/pubmed/25282103	Defining the role of common variation in the genomic and biological architecture of adult human height.	Height	253,288 European ancestry individuals	80,067 European ancestry individuals	12q14.3	12	65965972	HMGA2	HMGA2	NA	NA
rs8756	12	66359752	rs8756rs8756	12	66359752	rs8756	12	66359752	rs8756	1	1	NA	12	79.2254	66359752	C	A	2008-07-01	18391951	Gudbjartsson DF	2008-04-06	Nat Genet	www.ncbi.nlm.nih.gov/pubmed/18391951	Many sequence variants affecting diversity of adult human height.	Height	30,968 European ancestry individuals	8,541 European ancestry individuals	12q14.3	12	65965972	HMGA2	HMGA2	NA	NA
rs8756	12	66359752	rs8756rs8756	12	66359752	rs8756	12	66359752	rs8756	1	1	NA	12	79.2254	66359752	C	A	2008-07-01	18391951	Gudbjartsson DF	2008-04-06	Nat Genet	www.ncbi.nlm.nih.gov/pubmed/18391951	Many sequence variants affecting diversity of adult human height.	Height	30,968 European ancestry individuals	8,541 European ancestry individuals	12q14.3	12	65965972	HMGA2	HMGA2	NA	NA
rs8756	12	66359752	rs8756rs8756	12	66359752	rs8756	12	66359752	rs8756	1	1	NA	12	79.2254	66359752	C	A	2010-05-11	20397748	Liu JZ	2010-04-01	Twin Res Hum Genet	www.ncbi.nlm.nih.gov/pubmed/20397748	Genome-wide association study of height and body mass index in Australian twin families.	Height	11,536 European ancestry individuals	NA	12q14.3	12	65965972	HMGA2	HMGA2	NA	NA
rs8756	12	66359752	rs8756rs8756	12	66359752	rs8756	12	66359752	rs8756	1	1	NA	12	79.2254	66359752	C	A	2009-04-22	19343178	Soranzo N	2009-04-03	PLoS Genet	www.ncbi.nlm.nih.gov/pubmed/19343178	Meta-analysis of genome-wide scans for human adult stature identifies novel Loci and associations with measures of skeletal frame size.	Height	12,611 European ancestry individuals	7,187 European ancestry individuals	12q14.3	12	65965972	HMGA2	HMGA2	NA	NA
rs9834970	3	36856030	rs9834970rs9834970	3	36856030	rs9834970	3	36856030	rs9834970	1	1	NA	3	60.969	36856030	T	C	2015-04-28	23092984	Goes FS	2012-10-23	Transl Psychiatry	www.ncbi.nlm.nih.gov/pubmed/23092984	Genome-wide association of mood-incongruent psychotic bipolar disorder.	Bipolar disorder with mood-incongruent psychosis	2,196 European and other ancestry cases, 8,148 European and other ancestry controls	NA	3p22.2	3	36814539	TRANK1, LBA	LOC105377030 - LOC105377031	105377030	105377031
rs9834970	3	36856030	rs9834970rs9834970	3	36856030	rs9834970	3	36856030	rs9834970	1	1	NA	3	60.969	36856030	T	C	2017-03-10	27329760	Hou L	2016-06-21	Hum Mol Genet	www.ncbi.nlm.nih.gov/pubmed/27329760	Genome-wide association study of 40,000 individuals identifies two novel loci associated with bipolar disorder.	Bipolar disorder	7,647 European ancestry cases, 27,303 European ancestry controls	2,137 European ancestry cases, 3,168 European ancestry controls	3p22.2	3	36814539	TRANK1	LOC105377030 - LOC105377031	105377030	105377031
rs9834970	3	36856030	rs9834970rs9834970	3	36856030	rs9834970	3	36856030	rs9834970	1	1	NA	3	60.969	36856030	T	C	2013-06-06	23453885	Smoller JW	2013-02-27	Lancet	www.ncbi.nlm.nih.gov/pubmed/23453885	Identification of risk loci with shared effects on five major psychiatric disorders: a genome-wide analysis.	Autism spectrum disorder, attention deficit-hyperactivity disorder, bipolar disorder, major depressive disorder, and schizophrenia (combined)	6,990 European ancestry Bipolar disorder cases, 9,227 European ancestry Major depressive disorder cases, 9,379 European ancestry Schizophrenia cases, 161 European ancestry Autism spectrum disorder cases, 4,788 European ancestry Autism spectrum disorder trio cases, 840 European ancestry Attention deficit-hyperactivity disorder cases, 1,947 European ancestry Attention defcit-hyperactivity disorder …	NA	3p22.2	3	36814539	NR	LOC105377030 - LOC105377031	105377030	105377031
rs9834970	3	36856030	rs9834970rs9834970	3	36856030	rs9834970	3	36856030	rs9834970	1	1	NA	3	60.969	36856030	T	C	2016-09-27	26503763	Song J	2015-10-27	Mol Psychiatry	www.ncbi.nlm.nih.gov/pubmed/26503763	Genome-wide association study identifies SESTD1 as a novel risk gene for lithium-responsive bipolar disorder.	Subjective response to lithium treatment	1,639 European ancestry bipolar disorder responder cases, 8,899 European ancestry controls	NA	3p22.2	3	36814539	TRANK1, MLH1, MIR4273, LRRFIP2, GOLGA4, FRG2C, EPM2AIP1	LOC105377030 - LOC105377031	105377030	105377031
rs9834970	3	36856030	rs9834970rs9834970	3	36856030	rs9834970	3	36856030	rs9834970	1	1	NA	3	60.969	36856030	T	C	2017-06-04	28115744	Ikeda M	2017-01-24	Mol Psychiatry	www.ncbi.nlm.nih.gov/pubmed/28115744	A genome-wide association study identifies two novel susceptibility loci and trans population polygenicity associated with bipolar disorder.	Bipolar disorder	2,964 Japanese ancestry case, 61,887 Japanese ancestry controls, 7,481 European ancestry cases, 9,250 European ancestry controls	NA	3p22.2	3	36814539	TRANK1	LOC105377030 - LOC105377031	105377030	105377031
rs9834970	3	36856030	rs9834970rs9834970	3	36856030	rs9834970	3	36856030	rs9834970	1	1	NA	3	60.969	36856030	T	C	2012-01-27	22182935	Chen DT	2011-12-20	Mol Psychiatry	www.ncbi.nlm.nih.gov/pubmed/22182935	Genome-wide association study meta-analysis of European and Asian-ancestry samples identifies three novel loci associated with bipolar disorder.	Bipolar disorder	5,568 European ancestry cases, 7,187 European ancestry controls, 1,000 Taiwanese ancestry cases, 1,000 Taiwanese ancestry controls	1,115 European ancestry cases, 2,728 European ancestry controls	3p22.2	3	36814539	TRANK1	LOC105377030 - LOC105377031	105377030	105377031
rs9834970	3	36856030	rs9834970rs9834970	3	36856030	rs9834970	3	36856030	rs9834970	1	1	NA	3	60.969	36856030	T	C	2015-05-19	24280982	Ruderfer DM	2013-11-26	Mol Psychiatry	www.ncbi.nlm.nih.gov/pubmed/24280982	Polygenic dissection of diagnosis and clinical dimensions of bipolar disorder and schizophrenia.	Schizophrenia or bipolar disorder	Up to 4,528 European ancestry schizophrenia cases, up to 4,841 schizophrenia cases, up to 7,362 European ancestry bipolar disorder cases, up to 3,048 bipolar disorder cases, up to 11,637 European ancestry controls, up to 7,786 controls	NA	3p22.2	3	36814539	TRANK1	LOC105377030 - LOC105377031	105377030	105377031
rs9834970	3	36856030	rs9834970rs9834970	3	36856030	rs9834970	3	36856030	rs9834970	1	1	NA	3	60.969	36856030	T	C	2015-05-19	24280982	Ruderfer DM	2013-11-26	Mol Psychiatry	www.ncbi.nlm.nih.gov/pubmed/24280982	Polygenic dissection of diagnosis and clinical dimensions of bipolar disorder and schizophrenia.	Schizophrenia or bipolar disorder	Up to 4,528 European ancestry schizophrenia cases, up to 4,841 schizophrenia cases, up to 7,362 European ancestry bipolar disorder cases, up to 3,048 bipolar disorder cases, up to 11,637 European ancestry controls, up to 7,786 controls	NA	3p22.2	3	36814539	TRANK1	LOC105377030 - LOC105377031	105377030	105377031
rs9834970	3	36856030	rs9834970rs9834970	3	36856030	rs9834970	3	36856030	rs9834970	1	1	NA	3	60.969	36856030	T	C	2017-06-04	28115744	Ikeda M	2017-01-24	Mol Psychiatry	www.ncbi.nlm.nih.gov/pubmed/28115744	A genome-wide association study identifies two novel susceptibility loci and trans population polygenicity associated with bipolar disorder.	Bipolar disorder	2,964 Japanese ancestry case, 61,887 Japanese ancestry controls, 7,481 European ancestry cases, 9,250 European ancestry controls	NA	3p22.2	3	36814539	TRANK1	LOC105377030 - LOC105377031	105377030	105377031
rs9834970	3	36856030	rs9834970rs9834970	3	36856030	rs9834970	3	36856030	rs9834970	1	1	NA	3	60.969	36856030	T	C	2015-05-19	24280982	Ruderfer DM	2013-11-26	Mol Psychiatry	www.ncbi.nlm.nih.gov/pubmed/24280982	Polygenic dissection of diagnosis and clinical dimensions of bipolar disorder and schizophrenia.	Schizophrenia or bipolar disorder	Up to 4,528 European ancestry schizophrenia cases, up to 4,841 schizophrenia cases, up to 7,362 European ancestry bipolar disorder cases, up to 3,048 bipolar disorder cases, up to 11,637 European ancestry controls, up to 7,786 controls	NA	3p22.2	3	36814539	TRANK1	LOC105377030 - LOC105377031	105377030	105377031
rs9834970	3	36856030	rs9834970rs9834970	3	36856030	rs9834970	3	36856030	rs9834970	1	1	NA	3	60.969	36856030	T	C	2012-01-27	22182935	Chen DT	2011-12-20	Mol Psychiatry	www.ncbi.nlm.nih.gov/pubmed/22182935	Genome-wide association study meta-analysis of European and Asian-ancestry samples identifies three novel loci associated with bipolar disorder.	Bipolar disorder	5,568 European ancestry cases, 7,187 European ancestry controls, 1,000 Taiwanese ancestry cases, 1,000 Taiwanese ancestry controls	1,115 European ancestry cases, 2,728 European ancestry controls	3p22.2	3	36814539	TRANK1	LOC105377030 - LOC105377031	105377030	105377031
rs9834970	3	36856030	rs9834970rs9834970	3	36856030	rs9834970	3	36856030	rs9834970	1	1	NA	3	60.969	36856030	T	C	2013-06-06	23453885	Smoller JW	2013-02-27	Lancet	www.ncbi.nlm.nih.gov/pubmed/23453885	Identification of risk loci with shared effects on five major psychiatric disorders: a genome-wide analysis.	Autism spectrum disorder, attention deficit-hyperactivity disorder, bipolar disorder, major depressive disorder, and schizophrenia (combined)	6,990 European ancestry Bipolar disorder cases, 9,227 European ancestry Major depressive disorder cases, 9,379 European ancestry Schizophrenia cases, 161 European ancestry Autism spectrum disorder cases, 4,788 European ancestry Autism spectrum disorder trio cases, 840 European ancestry Attention deficit-hyperactivity disorder cases, 1,947 European ancestry Attention defcit-hyperactivity disorder …	NA	3p22.2	3	36814539	NR	LOC105377030 - LOC105377031	105377030	105377031
rs9834970	3	36856030	rs9834970rs9834970	3	36856030	rs9834970	3	36856030	rs9834970	1	1	NA	3	60.969	36856030	T	C	2017-05-11	28072414	Charney AW	2017-01-10	Transl Psychiatry	www.ncbi.nlm.nih.gov/pubmed/28072414	Evidence for genetic heterogeneity between clinical subtypes of bipolar disorder.	Bipolar disorder	13,903 European ancestry cases, 19,279 European ancestry controls.	NA	3p22.2	3	36814539	TRANK1	LOC105377030 - LOC105377031	105377030	105377031
rs9834970	3	36856030	rs9834970rs9834970	3	36856030	rs9834970	3	36856030	rs9834970	1	1	NA	3	60.969	36856030	T	C	2015-05-19	24280982	Ruderfer DM	2013-11-26	Mol Psychiatry	www.ncbi.nlm.nih.gov/pubmed/24280982	Polygenic dissection of diagnosis and clinical dimensions of bipolar disorder and schizophrenia.	Schizophrenia or bipolar disorder	Up to 4,528 European ancestry schizophrenia cases, up to 4,841 schizophrenia cases, up to 7,362 European ancestry bipolar disorder cases, up to 3,048 bipolar disorder cases, up to 11,637 European ancestry controls, up to 7,786 controls	NA	3p22.2	3	36814539	TRANK1	LOC105377030 - LOC105377031	105377030	105377031
rs9834970	3	36856030	rs9834970rs9834970	3	36856030	rs9834970	3	36856030	rs9834970	1	1	NA	3	60.969	36856030	T	C	2017-05-11	28072414	Charney AW	2017-01-10	Transl Psychiatry	www.ncbi.nlm.nih.gov/pubmed/28072414	Evidence for genetic heterogeneity between clinical subtypes of bipolar disorder.	Bipolar disorder	13,903 European ancestry cases, 19,279 European ancestry controls.	NA	3p22.2	3	36814539	TRANK1	LOC105377030 - LOC105377031	105377030	105377031
rs9834970	3	36856030	rs9834970rs9834970	3	36856030	rs9834970	3	36856030	rs9834970	1	1	NA	3	60.969	36856030	T	C	2017-03-10	27329760	Hou L	2016-06-21	Hum Mol Genet	www.ncbi.nlm.nih.gov/pubmed/27329760	Genome-wide association study of 40,000 individuals identifies two novel loci associated with bipolar disorder.	Bipolar disorder	7,647 European ancestry cases, 27,303 European ancestry controls	2,137 European ancestry cases, 3,168 European ancestry controls	3p22.2	3	36814539	TRANK1	LOC105377030 - LOC105377031	105377030	105377031
rs9834970	3	36856030	rs9834970rs9834970	3	36856030	rs9834970	3	36856030	rs9834970	1	1	NA	3	60.969	36856030	T	C	2016-09-27	26503763	Song J	2015-10-27	Mol Psychiatry	www.ncbi.nlm.nih.gov/pubmed/26503763	Genome-wide association study identifies SESTD1 as a novel risk gene for lithium-responsive bipolar disorder.	Subjective response to lithium treatment	1,639 European ancestry bipolar disorder responder cases, 8,899 European ancestry controls	NA	3p22.2	3	36814539	TRANK1, MLH1, MIR4273, LRRFIP2, GOLGA4, FRG2C, EPM2AIP1	LOC105377030 - LOC105377031	105377030	105377031
rs9834970	3	36856030	rs9834970rs9834970	3	36856030	rs9834970	3	36856030	rs9834970	1	1	NA	3	60.969	36856030	T	C	2015-04-28	23092984	Goes FS	2012-10-23	Transl Psychiatry	www.ncbi.nlm.nih.gov/pubmed/23092984	Genome-wide association of mood-incongruent psychotic bipolar disorder.	Bipolar disorder with mood-incongruent psychosis	2,196 European and other ancestry cases, 8,148 European and other ancestry controls	NA	3p22.2	3	36814539	TRANK1, LBA	LOC105377030 - LOC105377031	105377030	105377031
rs9964724	18	35159124	rs9964724rs9964724	18	35159124	rs9964724	18	35159124	rs9964724	1	1	NA	18	57.1557	35159124	C	T	2017-02-24	27225129	Okbay A	2016-05-26	Nature	www.ncbi.nlm.nih.gov/pubmed/27225129	Genome-wide association study identifies 74 loci associated with educational attainment.	Educational attainment (years of education)	405,072 European ancestry individuals	NA	18q12.2	18	37579161	NR	CELF4 - LOC107985118	56853	107985118
rs9964724	18	35159124	rs9964724rs9964724	18	35159124	rs9964724	18	35159124	rs9964724	1	1	NA	18	57.1557	35159124	C	T	2017-02-24	27225129	Okbay A	2016-05-26	Nature	www.ncbi.nlm.nih.gov/pubmed/27225129	Genome-wide association study identifies 74 loci associated with educational attainment.	Educational attainment (years of education)	405,072 European ancestry individuals	NA	18q12.2	18	37579161	NR	CELF4 - LOC107985118	56853	107985118
rs3796386	3	49899795	rs3796386rs11130222	3	49899795	rs3796386	3	49901060	rs11130222	0.998642	1	NA	3	69.0223	49901060	T	A	2016-12-21	27046643	Davies G	2016-04-05	Mol Psychiatry	www.ncbi.nlm.nih.gov/pubmed/27046643	Genome-wide association study of cognitive functions and educational attainment in UK Biobank (N=112 151).	Educational attainment	111,114 European ancestry individuals	NA	3p21.31	3	49863627	CAMKV	CAMKV, RN7SL217P	NA	NA
rs3796386	3	49899795	rs3796386rs11130222	3	49899795	rs3796386	3	49901060	rs11130222	0.998642	1	NA	3	69.0223	49901060	T	A	2017-02-24	27225129	Okbay A	2016-05-26	Nature	www.ncbi.nlm.nih.gov/pubmed/27225129	Genome-wide association study identifies 74 loci associated with educational attainment.	Educational attainment (years of education)	405,072 European ancestry individuals	NA	3p21.31	3	49863627	NR	CAMKV, RN7SL217P	NA	NA
rs3796386	3	49899795	rs3796386rs11130222	3	49899795	rs3796386	3	49901060	rs11130222	0.998642	1	NA	3	69.0223	49901060	T	A	2016-12-21	27046643	Davies G	2016-04-05	Mol Psychiatry	www.ncbi.nlm.nih.gov/pubmed/27046643	Genome-wide association study of cognitive functions and educational attainment in UK Biobank (N=112 151).	Educational attainment	111,114 European ancestry individuals	NA	3p21.31	3	49863627	CAMKV	CAMKV, RN7SL217P	NA	NA
rs3796386	3	49899795	rs3796386rs11130222	3	49899795	rs3796386	3	49901060	rs11130222	0.998642	1	NA	3	69.0223	49901060	T	A	2017-02-24	27225129	Okbay A	2016-05-26	Nature	www.ncbi.nlm.nih.gov/pubmed/27225129	Genome-wide association study identifies 74 loci associated with educational attainment.	Educational attainment (years of education)	405,072 European ancestry individuals	NA	3p21.31	3	49863627	NR	CAMKV, RN7SL217P	NA	NA
rs12554512	9	23352293	rs12554512rs7029201	9	23352293	rs12554512	9	23358081	rs7029201	0.998625	1	NA	9	45.5727	23358081	A	G	2017-02-24	27225129	Okbay A	2016-05-26	Nature	www.ncbi.nlm.nih.gov/pubmed/27225129	Genome-wide association study identifies 74 loci associated with educational attainment.	Educational attainment (years of education)	405,072 European ancestry individuals	NA	9p21.3	9	23358083	NR	LOC107987055 - LOC105369298	107987055	105369298
rs12554512	9	23352293	rs12554512rs7029201	9	23352293	rs12554512	9	23358081	rs7029201	0.998625	1	NA	9	45.5727	23358081	A	G	2017-02-24	27225129	Okbay A	2016-05-26	Nature	www.ncbi.nlm.nih.gov/pubmed/27225129	Genome-wide association study identifies 74 loci associated with educational attainment.	Educational attainment (years of education)	405,072 European ancestry individuals	NA	9p21.3	9	23358083	NR	LOC107987055 - LOC105369298	107987055	105369298
rs12554512	9	23352293	rs12554512rs13294439	9	23352293	rs12554512	9	23358875	rs13294439	0.998624	1	NA	9	45.5731	23358875	C	A	2017-02-25	27225129	Okbay A	2016-05-26	Nature	www.ncbi.nlm.nih.gov/pubmed/27225129	Genome-wide association study identifies 74 loci associated with educational attainment.	Educational attainment (college completion)	280,007 European ancestry individuals	NA	9p21.3	9	23358877	NR	LOC107987055 - LOC105369298	107987055	105369298
rs12554512	9	23352293	rs12554512rs13294439	9	23352293	rs12554512	9	23358875	rs13294439	0.998624	1	NA	9	45.5731	23358875	C	A	2017-02-25	27225129	Okbay A	2016-05-26	Nature	www.ncbi.nlm.nih.gov/pubmed/27225129	Genome-wide association study identifies 74 loci associated with educational attainment.	Educational attainment (college completion)	280,007 European ancestry individuals	NA	9p21.3	9	23358877	NR	LOC107987055 - LOC105369298	107987055	105369298
rs12554512	9	23352293	rs12554512rs12553324	9	23352293	rs12554512	9	23347865	rs12553324	0.998617	1	NA	9	45.5704	23347865	G	C	2016-12-21	27046643	Davies G	2016-04-05	Mol Psychiatry	www.ncbi.nlm.nih.gov/pubmed/27046643	Genome-wide association study of cognitive functions and educational attainment in UK Biobank (N=112 151).	Educational attainment	111,114 European ancestry individuals	NA	9p21.3	9	23347867	Intergenic	LOC107987055 - LOC105369298	107987055	105369298
rs12554512	9	23352293	rs12554512rs12553324	9	23352293	rs12554512	9	23347865	rs12553324	0.998617	1	NA	9	45.5704	23347865	G	C	2017-03-10	27329760	Hou L	2016-06-21	Hum Mol Genet	www.ncbi.nlm.nih.gov/pubmed/27329760	Genome-wide association study of 40,000 individuals identifies two novel loci associated with bipolar disorder.	Bipolar disorder	7,647 European ancestry cases, 27,303 European ancestry controls	2,137 European ancestry cases, 3,168 European ancestry controls	9p21.3	9	23347867	intergenic	LOC107987055 - LOC105369298	107987055	105369298
rs12554512	9	23352293	rs12554512rs12553324	9	23352293	rs12554512	9	23347865	rs12553324	0.998617	1	NA	9	45.5704	23347865	G	C	2016-12-21	27046643	Davies G	2016-04-05	Mol Psychiatry	www.ncbi.nlm.nih.gov/pubmed/27046643	Genome-wide association study of cognitive functions and educational attainment in UK Biobank (N=112 151).	Educational attainment	111,114 European ancestry individuals	NA	9p21.3	9	23347867	Intergenic	LOC107987055 - LOC105369298	107987055	105369298
rs12554512	9	23352293	rs12554512rs12553324	9	23352293	rs12554512	9	23347865	rs12553324	0.998617	1	NA	9	45.5704	23347865	G	C	2017-03-10	27329760	Hou L	2016-06-21	Hum Mol Genet	www.ncbi.nlm.nih.gov/pubmed/27329760	Genome-wide association study of 40,000 individuals identifies two novel loci associated with bipolar disorder.	Bipolar disorder	7,647 European ancestry cases, 27,303 European ancestry controls	2,137 European ancestry cases, 3,168 European ancestry controls	9p21.3	9	23347867	intergenic	LOC107987055 - LOC105369298	107987055	105369298
rs6141814	20	31368960	rs6141814rs4911259	20	31368960	rs6141814	20	31376282	rs4911259	0.998589	1	NA	20	52.6521	31376282	G	T	2013-02-12	23128233	Jostins L	2012-11-01	Nature	www.ncbi.nlm.nih.gov/pubmed/23128233	Host-microbe interactions have shaped the genetic architecture of inflammatory bowel disease.	Inflammatory bowel disease	12,924 European ancestry cases, 21,442 European ancestry controls	25,683 European ancestry cases, 17,015 European ancestry controls	20q11.21	20	32788476	DNMT3B	DNMT3B	NA	NA
rs6141814	20	31368960	rs6141814rs4911259	20	31368960	rs6141814	20	31376282	rs4911259	0.998589	1	NA	20	52.6521	31376282	G	T	2013-02-12	23128233	Jostins L	2012-11-01	Nature	www.ncbi.nlm.nih.gov/pubmed/23128233	Host-microbe interactions have shaped the genetic architecture of inflammatory bowel disease.	Inflammatory bowel disease	12,924 European ancestry cases, 21,442 European ancestry controls	25,683 European ancestry cases, 17,015 European ancestry controls	20q11.21	20	32788476	DNMT3B	DNMT3B	NA	NA
rs3135044	6	31592820	rs3135044rs2857693	6	31592820	rs3135044	6	31588384	rs2857693	0.998539	1	NA	6	51.5516	31588384	T	G	2015-09-24	25282103	Wood AR	2014-10-05	Nat Genet	www.ncbi.nlm.nih.gov/pubmed/25282103	Defining the role of common variation in the genomic and biological architecture of adult human height.	Height	253,288 European ancestry individuals	80,067 European ancestry individuals	6p21.33	6	31620607	BAT2	AIF1 - PRRC2A	199	7916
rs3135044	6	31592820	rs3135044rs2857693	6	31592820	rs3135044	6	31588384	rs2857693	0.998539	1	NA	6	51.5516	31588384	T	G	2015-09-24	25282103	Wood AR	2014-10-05	Nat Genet	www.ncbi.nlm.nih.gov/pubmed/25282103	Defining the role of common variation in the genomic and biological architecture of adult human height.	Height	253,288 European ancestry individuals	80,067 European ancestry individuals	6p21.33	6	31620607	BAT2	AIF1 - PRRC2A	199	7916
rs13262595	8	143316970	rs13262595rs4129585	8	143316970	rs13262595	8	143312933	rs4129585	0.997299	1	NA	8	175.011	143312933	A	C	2015-04-16	25056061	Ripke S	2014-07-22	Nature	www.ncbi.nlm.nih.gov/pubmed/25056061	Biological insights from 108 schizophrenia-associated genetic loci.	Schizophrenia	32,405 European ancestry cases, 42,221 European ancestry controls, 1,235 European ancestry cases and 1,235 European ancestry controls from 1235 parent-offspring trios, 1,836 East Asian ancestry cases, 3,383 East Asian ancestry controls	1,513 European ancestry cases, 66,236 European ancestry controls	8q24.3	8	142231572	TSNARE1	LOC107986983, TSNARE1	NA	NA
rs13262595	8	143316970	rs13262595rs4129585	8	143316970	rs13262595	8	143312933	rs4129585	0.997299	1	NA	8	175.011	143312933	A	C	2015-04-16	25056061	Ripke S	2014-07-22	Nature	www.ncbi.nlm.nih.gov/pubmed/25056061	Biological insights from 108 schizophrenia-associated genetic loci.	Schizophrenia	32,405 European ancestry cases, 42,221 European ancestry controls, 1,235 European ancestry cases and 1,235 European ancestry controls from 1235 parent-offspring trios, 1,836 East Asian ancestry cases, 3,383 East Asian ancestry controls	1,513 European ancestry cases, 66,236 European ancestry controls	8q24.3	8	142231572	TSNARE1	LOC107986983, TSNARE1	NA	NA
rs13262595	8	143316970	rs13262595rs4129585	8	143316970	rs13262595	8	143312933	rs4129585	0.997299	1	NA	8	175.011	143312933	A	C	2016-07-23	26198764	Goes FS	2015-07-21	Am J Med Genet B Neuropsychiatr Genet	www.ncbi.nlm.nih.gov/pubmed/26198764	Genome-wide association study of schizophrenia in Ashkenazi Jews.	Schizophrenia	592 Ashkenazi Jewish ancestry cases, 505 Ashkenazi Jewish ancestry controls, 36,989 cases, 113,075 controls	NA	8q24.3	8	142231572	NR	LOC107986983, TSNARE1	NA	NA
rs13262595	8	143316970	rs13262595rs4129585	8	143316970	rs13262595	8	143312933	rs4129585	0.997299	1	NA	8	175.011	143312933	A	C	2016-07-23	26198764	Goes FS	2015-07-21	Am J Med Genet B Neuropsychiatr Genet	www.ncbi.nlm.nih.gov/pubmed/26198764	Genome-wide association study of schizophrenia in Ashkenazi Jews.	Schizophrenia	592 Ashkenazi Jewish ancestry cases, 505 Ashkenazi Jewish ancestry controls, 36,989 cases, 113,075 controls	NA	8q24.3	8	142231572	NR	LOC107986983, TSNARE1	NA	NA
rs13262595	8	143316970	rs13262595rs4129585	8	143316970	rs13262595	8	143312933	rs4129585	0.997299	1	NA	8	175.011	143312933	A	C	2014-03-18	23974872	Ripke S	2013-08-25	Nat Genet	www.ncbi.nlm.nih.gov/pubmed/23974872	Genome-wide association analysis identifies 13 new risk loci for schizophrenia.	Schizophrenia	5,001 European ancestry cases, 6,243 European ancestry controls, 8,832 cases, 12,067 controls	4,801 European ancestry cases, 4,741 European ancestry controls, 2,612 European and unknown ancestry cases, 15,021 European and unknown ancestry controls, 581 trios	8q24.3	8	142231572	TSNARE1	LOC107986983, TSNARE1	NA	NA
rs13262595	8	143316970	rs13262595rs4129585	8	143316970	rs13262595	8	143312933	rs4129585	0.997299	1	NA	8	175.011	143312933	A	C	2014-03-18	23974872	Ripke S	2013-08-25	Nat Genet	www.ncbi.nlm.nih.gov/pubmed/23974872	Genome-wide association analysis identifies 13 new risk loci for schizophrenia.	Schizophrenia	5,001 European ancestry cases, 6,243 European ancestry controls, 8,832 cases, 12,067 controls	4,801 European ancestry cases, 4,741 European ancestry controls, 2,612 European and unknown ancestry cases, 15,021 European and unknown ancestry controls, 581 trios	8q24.3	8	142231572	TSNARE1	LOC107986983, TSNARE1	NA	NA
rs4765541	12	124465995	rs4765541rs1187415	12	124465995	rs4765541	12	124491529	rs1187415	0.996992	1	NA	12	147.901	124491529	G	C	2014-04-26	24105470	Wu Y	2013-10-14	Hum Mol Genet	www.ncbi.nlm.nih.gov/pubmed/24105470	A meta-analysis of genome-wide association studies for adiponectin levels in East Asians identifies a novel locus near WDR11-FGFR2.	Adiponectin levels	7,827 East Asian ancestry individuals	10,252 East Asian ancestry individuals	12q24.31	12	124006982	ZNF664	ZNF664, ZNF664-FAM101A	NA	NA
rs4765541	12	124465995	rs4765541rs1187415	12	124465995	rs4765541	12	124491529	rs1187415	0.996992	1	NA	12	147.901	124491529	G	C	2014-04-26	24105470	Wu Y	2013-10-14	Hum Mol Genet	www.ncbi.nlm.nih.gov/pubmed/24105470	A meta-analysis of genome-wide association studies for adiponectin levels in East Asians identifies a novel locus near WDR11-FGFR2.	Adiponectin levels	7,827 East Asian ancestry individuals	10,252 East Asian ancestry individuals	12q24.31	12	124006982	ZNF664	ZNF664, ZNF664-FAM101A	NA	NA
rs509132	1	61117522	rs509132rs472913	1	61117522	rs509132	1	61095558	rs472913	0.995983	0.998658	NA	1	88.6424	61095558	C	G	2009-05-14	19416921	Scott LJ	2009-05-05	Proc Natl Acad Sci U S A	www.ncbi.nlm.nih.gov/pubmed/19416921	Genome-wide association and meta-analysis of bipolar disorder in individuals of European ancestry.	Bipolar disorder	3,683 European ancestry cases, 14,507 European ancestry controls	NA	1p32.1	1	60629886	NF1A	LOC105378763 - LOC101926964	105378763	101926964
rs509132	1	61117522	rs509132rs472913	1	61117522	rs509132	1	61095558	rs472913	0.995983	0.998658	NA	1	88.6424	61095558	C	G	2009-05-14	19416921	Scott LJ	2009-05-05	Proc Natl Acad Sci U S A	www.ncbi.nlm.nih.gov/pubmed/19416921	Genome-wide association and meta-analysis of bipolar disorder in individuals of European ancestry.	Bipolar disorder	3,683 European ancestry cases, 14,507 European ancestry controls	NA	1p32.1	1	60629886	NF1A	LOC105378763 - LOC101926964	105378763	101926964
1:61112096_GAAATA_GA	1	61112096	1:61112096_GAAATA_GArs472913	1	61112096	1:61112096_GAAATA_GA	1	61095558	rs472913	0.995957	1	NA	1	88.6424	61095558	C	G	2009-05-14	19416921	Scott LJ	2009-05-05	Proc Natl Acad Sci U S A	www.ncbi.nlm.nih.gov/pubmed/19416921	Genome-wide association and meta-analysis of bipolar disorder in individuals of European ancestry.	Bipolar disorder	3,683 European ancestry cases, 14,507 European ancestry controls	NA	1p32.1	1	60629886	NF1A	LOC105378763 - LOC101926964	105378763	101926964
1:61112096_GAAATA_GA	1	61112096	1:61112096_GAAATA_GArs472913	1	61112096	1:61112096_GAAATA_GA	1	61095558	rs472913	0.995957	1	NA	1	88.6424	61095558	C	G	2009-05-14	19416921	Scott LJ	2009-05-05	Proc Natl Acad Sci U S A	www.ncbi.nlm.nih.gov/pubmed/19416921	Genome-wide association and meta-analysis of bipolar disorder in individuals of European ancestry.	Bipolar disorder	3,683 European ancestry cases, 14,507 European ancestry controls	NA	1p32.1	1	60629886	NF1A	LOC105378763 - LOC101926964	105378763	101926964
rs4977839	9	23355310	rs4977839rs7029201	9	23355310	rs4977839	9	23358081	rs7029201	0.995874	0.998622	NA	9	45.5727	23358081	A	G	2017-02-24	27225129	Okbay A	2016-05-26	Nature	www.ncbi.nlm.nih.gov/pubmed/27225129	Genome-wide association study identifies 74 loci associated with educational attainment.	Educational attainment (years of education)	405,072 European ancestry individuals	NA	9p21.3	9	23358083	NR	LOC107987055 - LOC105369298	107987055	105369298
rs4977839	9	23355310	rs4977839rs7029201	9	23355310	rs4977839	9	23358081	rs7029201	0.995874	0.998622	NA	9	45.5727	23358081	A	G	2017-02-24	27225129	Okbay A	2016-05-26	Nature	www.ncbi.nlm.nih.gov/pubmed/27225129	Genome-wide association study identifies 74 loci associated with educational attainment.	Educational attainment (years of education)	405,072 European ancestry individuals	NA	9p21.3	9	23358083	NR	LOC107987055 - LOC105369298	107987055	105369298
rs4977839	9	23355310	rs4977839rs13294439	9	23355310	rs4977839	9	23358875	rs13294439	0.995869	0.99862	NA	9	45.5731	23358875	C	A	2017-02-25	27225129	Okbay A	2016-05-26	Nature	www.ncbi.nlm.nih.gov/pubmed/27225129	Genome-wide association study identifies 74 loci associated with educational attainment.	Educational attainment (college completion)	280,007 European ancestry individuals	NA	9p21.3	9	23358877	NR	LOC107987055 - LOC105369298	107987055	105369298
rs4977839	9	23355310	rs4977839rs13294439	9	23355310	rs4977839	9	23358875	rs13294439	0.995869	0.99862	NA	9	45.5731	23358875	C	A	2017-02-25	27225129	Okbay A	2016-05-26	Nature	www.ncbi.nlm.nih.gov/pubmed/27225129	Genome-wide association study identifies 74 loci associated with educational attainment.	Educational attainment (college completion)	280,007 European ancestry individuals	NA	9p21.3	9	23358877	NR	LOC107987055 - LOC105369298	107987055	105369298
rs4977839	9	23355310	rs4977839rs12553324	9	23355310	rs4977839	9	23347865	rs12553324	0.995849	0.998614	NA	9	45.5704	23347865	G	C	2016-12-21	27046643	Davies G	2016-04-05	Mol Psychiatry	www.ncbi.nlm.nih.gov/pubmed/27046643	Genome-wide association study of cognitive functions and educational attainment in UK Biobank (N=112 151).	Educational attainment	111,114 European ancestry individuals	NA	9p21.3	9	23347867	Intergenic	LOC107987055 - LOC105369298	107987055	105369298
rs4977839	9	23355310	rs4977839rs12553324	9	23355310	rs4977839	9	23347865	rs12553324	0.995849	0.998614	NA	9	45.5704	23347865	G	C	2017-03-10	27329760	Hou L	2016-06-21	Hum Mol Genet	www.ncbi.nlm.nih.gov/pubmed/27329760	Genome-wide association study of 40,000 individuals identifies two novel loci associated with bipolar disorder.	Bipolar disorder	7,647 European ancestry cases, 27,303 European ancestry controls	2,137 European ancestry cases, 3,168 European ancestry controls	9p21.3	9	23347867	intergenic	LOC107987055 - LOC105369298	107987055	105369298
rs4977839	9	23355310	rs4977839rs12553324	9	23355310	rs4977839	9	23347865	rs12553324	0.995849	0.998614	NA	9	45.5704	23347865	G	C	2017-03-10	27329760	Hou L	2016-06-21	Hum Mol Genet	www.ncbi.nlm.nih.gov/pubmed/27329760	Genome-wide association study of 40,000 individuals identifies two novel loci associated with bipolar disorder.	Bipolar disorder	7,647 European ancestry cases, 27,303 European ancestry controls	2,137 European ancestry cases, 3,168 European ancestry controls	9p21.3	9	23347867	intergenic	LOC107987055 - LOC105369298	107987055	105369298
rs4977839	9	23355310	rs4977839rs12553324	9	23355310	rs4977839	9	23347865	rs12553324	0.995849	0.998614	NA	9	45.5704	23347865	G	C	2016-12-21	27046643	Davies G	2016-04-05	Mol Psychiatry	www.ncbi.nlm.nih.gov/pubmed/27046643	Genome-wide association study of cognitive functions and educational attainment in UK Biobank (N=112 151).	Educational attainment	111,114 European ancestry individuals	NA	9p21.3	9	23347867	Intergenic	LOC107987055 - LOC105369298	107987055	105369298
rs62332760	4	106135316	rs62332760rs2454206	4	106135316	rs62332760	4	106196951	rs2454206	0.995807	1	NA	4	117.963	106196951	G	A	2015-07-15	25429064	He M	2014-11-26	Hum Mol Genet	www.ncbi.nlm.nih.gov/pubmed/25429064	Meta-analysis of genome-wide association studies of adult height in East Asians identifies 17 novel loci.	Height	36,227 East Asian ancestry individuals	57,699 East Asian ancestry individuals	4q24	4	105275794	TET2	TET2, TET2-AS1	NA	NA
rs62332760	4	106135316	rs62332760rs2454206	4	106135316	rs62332760	4	106196951	rs2454206	0.995807	1	NA	4	117.963	106196951	G	A	2015-07-15	25429064	He M	2014-11-26	Hum Mol Genet	www.ncbi.nlm.nih.gov/pubmed/25429064	Meta-analysis of genome-wide association studies of adult height in East Asians identifies 17 novel loci.	Height	36,227 East Asian ancestry individuals	57,699 East Asian ancestry individuals	4q24	4	105275794	TET2	TET2, TET2-AS1	NA	NA
rs9718104	6	166170539	rs9718104rs1039002	6	166170539	rs9718104	6	166155457	rs1039002	0.993901	1	NA	6	188.378	166155457	A	G	2012-01-19	22205951	Kerner B	2011-12-21	PLoS One	www.ncbi.nlm.nih.gov/pubmed/22205951	Genome-wide association study in bipolar patients stratified by co-morbidity.	Bipolar disorder	1,000 European ancestry cases, 1,034 European ancestry controls	NA	6q27	6	165741969	RP11-252P19.1	PDE10A	NA	NA
rs9718104	6	166170539	rs9718104rs1039002	6	166170539	rs9718104	6	166155457	rs1039002	0.993901	1	NA	6	188.378	166155457	A	G	2012-01-19	22205951	Kerner B	2011-12-21	PLoS One	www.ncbi.nlm.nih.gov/pubmed/22205951	Genome-wide association study in bipolar patients stratified by co-morbidity.	Bipolar disorder	1,000 European ancestry cases, 1,034 European ancestry controls	NA	6q27	6	165741969	RP11-252P19.1	PDE10A	NA	NA
rs9718104	6	166170539	rs9718104rs1039002	6	166170539	rs9718104	6	166155457	rs1039002	0.993901	1	NA	6	188.378	166155457	A	G	2012-01-19	22205951	Kerner B	2011-12-21	PLoS One	www.ncbi.nlm.nih.gov/pubmed/22205951	Genome-wide association study in bipolar patients stratified by co-morbidity.	Bipolar disorder	1,000 European ancestry cases, 1,034 European ancestry controls	NA	6q27	6	165741969	RP11-252P19.1	PDE10A	NA	NA
rs9718104	6	166170539	rs9718104rs1039002	6	166170539	rs9718104	6	166155457	rs1039002	0.993901	1	NA	6	188.378	166155457	A	G	2012-01-19	22205951	Kerner B	2011-12-21	PLoS One	www.ncbi.nlm.nih.gov/pubmed/22205951	Genome-wide association study in bipolar patients stratified by co-morbidity.	Bipolar disorder	1,000 European ancestry cases, 1,034 European ancestry controls	NA	6q27	6	165741969	RP11-252P19.1	PDE10A	NA	NA
rs9718104	6	166170539	rs9718104rs1039002	6	166170539	rs9718104	6	166155457	rs1039002	0.993901	1	NA	6	188.378	166155457	A	G	2012-01-19	22205951	Kerner B	2011-12-21	PLoS One	www.ncbi.nlm.nih.gov/pubmed/22205951	Genome-wide association study in bipolar patients stratified by co-morbidity.	Bipolar disorder	1,000 European ancestry cases, 1,034 European ancestry controls	NA	6q27	6	165741969	RP11-252P19.1	PDE10A	NA	NA
rs9718104	6	166170539	rs9718104rs1039002	6	166170539	rs9718104	6	166155457	rs1039002	0.993901	1	NA	6	188.378	166155457	A	G	2012-01-19	22205951	Kerner B	2011-12-21	PLoS One	www.ncbi.nlm.nih.gov/pubmed/22205951	Genome-wide association study in bipolar patients stratified by co-morbidity.	Bipolar disorder	1,000 European ancestry cases, 1,034 European ancestry controls	NA	6q27	6	165741969	RP11-252P19.1	PDE10A	NA	NA
rs9718104	6	166170539	rs9718104rs1039002	6	166170539	rs9718104	6	166155457	rs1039002	0.993901	1	NA	6	188.378	166155457	A	G	2012-01-19	22205951	Kerner B	2011-12-21	PLoS One	www.ncbi.nlm.nih.gov/pubmed/22205951	Genome-wide association study in bipolar patients stratified by co-morbidity.	Bipolar disorder	1,000 European ancestry cases, 1,034 European ancestry controls	NA	6q27	6	165741969	RP11-252P19.1	PDE10A	NA	NA
rs9718104	6	166170539	rs9718104rs1039002	6	166170539	rs9718104	6	166155457	rs1039002	0.993901	1	NA	6	188.378	166155457	A	G	2012-01-19	22205951	Kerner B	2011-12-21	PLoS One	www.ncbi.nlm.nih.gov/pubmed/22205951	Genome-wide association study in bipolar patients stratified by co-morbidity.	Bipolar disorder	1,000 European ancestry cases, 1,034 European ancestry controls	NA	6q27	6	165741969	RP11-252P19.1	PDE10A	NA	NA
rs8756	12	66359752	rs8756rs7312464	12	66359752	rs8756	12	66374247	rs7312464	0.993024	0.997202	NA	12	79.2289	66374247	A	G	2017-07-01	28135244	Warren HR	2017-01-30	Nat Genet	www.ncbi.nlm.nih.gov/pubmed/28135244	Genome-wide association analysis identifies novel blood pressure loci and offers biological insights into cardiovascular risk.	Pulse pressure	140,886 European ancestry individuals	190,318 European ancestry individuals	12q14.3	12	65980467	chr12mb66	HMGA2 - MIR6074	8091	102464827
rs8756	12	66359752	rs8756rs7312464	12	66359752	rs8756	12	66374247	rs7312464	0.993024	0.997202	NA	12	79.2289	66374247	A	G	2017-07-01	28135244	Warren HR	2017-01-30	Nat Genet	www.ncbi.nlm.nih.gov/pubmed/28135244	Genome-wide association analysis identifies novel blood pressure loci and offers biological insights into cardiovascular risk.	Pulse pressure	140,886 European ancestry individuals	190,318 European ancestry individuals	12q14.3	12	65980467	chr12mb66	HMGA2 - MIR6074	8091	102464827
rs8756	12	66359752	rs8756rs7968682	12	66359752	rs8756	12	66371880	rs7968682	0.99185	0.997272	NA	12	79.2279	66371880	G	T	2011-11-25	22021425	Carty CL	2011-10-21	Hum Mol Genet	www.ncbi.nlm.nih.gov/pubmed/22021425	Genome-wide association study of body height in African Americans: the Women's Health Initiative SNP Health Association Resource (SHARe).	Height	8,149 African American female individuals	Up to 20,809 African American and African ancestry individuals	12q14.3	12	65978100	HMGA2	HMGA2 - MIR6074	8091	102464827
rs8756	12	66359752	rs8756rs7968682	12	66359752	rs8756	12	66371880	rs7968682	0.99185	0.997272	NA	12	79.2279	66371880	G	T	2011-11-25	22021425	Carty CL	2011-10-21	Hum Mol Genet	www.ncbi.nlm.nih.gov/pubmed/22021425	Genome-wide association study of body height in African Americans: the Women's Health Initiative SNP Health Association Resource (SHARe).	Height	8,149 African American female individuals	Up to 20,809 African American and African ancestry individuals	12q14.3	12	65978100	HMGA2	HMGA2 - MIR6074	8091	102464827
rs62244884	3	71583383	rs62244884rs7610856	3	71583383	rs62244884	3	71579022	rs7610856	0.990364	1	NA	3	95.8993	71579022	A	C	2017-02-24	27225129	Okbay A	2016-05-26	Nature	www.ncbi.nlm.nih.gov/pubmed/27225129	Genome-wide association study identifies 74 loci associated with educational attainment.	Educational attainment (years of education)	405,072 European ancestry individuals	NA	3p13	3	71529871	NR	FOXP1	NA	NA
rs62244884	3	71583383	rs62244884rs7610856	3	71583383	rs62244884	3	71579022	rs7610856	0.990364	1	NA	3	95.8993	71579022	A	C	2017-02-24	27225129	Okbay A	2016-05-26	Nature	www.ncbi.nlm.nih.gov/pubmed/27225129	Genome-wide association study identifies 74 loci associated with educational attainment.	Educational attainment (years of education)	405,072 European ancestry individuals	NA	3p13	3	71529871	NR	FOXP1	NA	NA
rs11714337	3	71582521	rs11714337rs7610856	3	71582521	rs11714337	3	71579022	rs7610856	0.990355	1	NA	3	95.8993	71579022	A	C	2017-02-24	27225129	Okbay A	2016-05-26	Nature	www.ncbi.nlm.nih.gov/pubmed/27225129	Genome-wide association study identifies 74 loci associated with educational attainment.	Educational attainment (years of education)	405,072 European ancestry individuals	NA	3p13	3	71529871	NR	FOXP1	NA	NA
rs11714337	3	71582521	rs11714337rs7610856	3	71582521	rs11714337	3	71579022	rs7610856	0.990355	1	NA	3	95.8993	71579022	A	C	2017-02-24	27225129	Okbay A	2016-05-26	Nature	www.ncbi.nlm.nih.gov/pubmed/27225129	Genome-wide association study identifies 74 loci associated with educational attainment.	Educational attainment (years of education)	405,072 European ancestry individuals	NA	3p13	3	71529871	NR	FOXP1	NA	NA
rs749671	16	31088347	rs749671rs9923231	16	31088347	rs749671	16	31107689	rs9923231	0.989959	0.998553	NA	16	55.542	31107689	T	C	2010-10-05	20833655	Cha PC	2010-09-10	Hum Mol Genet	www.ncbi.nlm.nih.gov/pubmed/20833655	Genome-wide association study identifies genetic determinants of warfarin responsiveness for Japanese.	Warfarin maintenance dose	807 Japanese ancestry low dose individuals, 701 Japanese ancestry high dose individuals	444 Japanese ancestry individuals	16p11.2	16	31096368	VKORC1	VKORC1 - BCKDK	79001	10295
rs749671	16	31088347	rs749671rs9923231	16	31088347	rs749671	16	31107689	rs9923231	0.989959	0.998553	NA	16	55.542	31107689	T	C	2010-10-05	20833655	Cha PC	2010-09-10	Hum Mol Genet	www.ncbi.nlm.nih.gov/pubmed/20833655	Genome-wide association study identifies genetic determinants of warfarin responsiveness for Japanese.	Warfarin maintenance dose	807 Japanese ancestry low dose individuals, 701 Japanese ancestry high dose individuals	444 Japanese ancestry individuals	16p11.2	16	31096368	VKORC1	VKORC1 - BCKDK	79001	10295
rs749671	16	31088347	rs749671rs9923231	16	31088347	rs749671	16	31107689	rs9923231	0.989959	0.998553	NA	16	55.542	31107689	T	C	2009-03-30	19300499	Takeuchi F	2009-03-20	PLoS Genet	www.ncbi.nlm.nih.gov/pubmed/19300499	A genome-wide association study confirms VKORC1, CYP2C9, and CYP4F2 as principal genetic determinants of warfarin dose.	Warfarin maintenance dose	1,053 European ancestry individuals	588 European ancestry individuals	16p11.2	16	31096368	VKORC1	VKORC1 - BCKDK	79001	10295
rs749671	16	31088347	rs749671rs9923231	16	31088347	rs749671	16	31107689	rs9923231	0.989959	0.998553	NA	16	55.542	31107689	T	C	2009-03-30	19300499	Takeuchi F	2009-03-20	PLoS Genet	www.ncbi.nlm.nih.gov/pubmed/19300499	A genome-wide association study confirms VKORC1, CYP2C9, and CYP4F2 as principal genetic determinants of warfarin dose.	Warfarin maintenance dose	1,053 European ancestry individuals	588 European ancestry individuals	16p11.2	16	31096368	VKORC1	VKORC1 - BCKDK	79001	10295
rs4765541	12	124465995	rs4765541rs11057408	12	124465995	rs4765541	12	124464836	rs11057408	0.989488	1	NA	12	147.9	124464836	T	G	2017-06-26	28334899	Spracklen CN	2017-02-21	Hum Mol Genet	www.ncbi.nlm.nih.gov/pubmed/28334899	Association analyses of East Asian individuals and trans-ancestry analyses with European individuals reveal new loci associated with cholesterol and triglyceride levels.	Triglyceride levels	28,183 East Asian ancestry individuals, 177,861 European ancestry individuals	10,857 Chinese ancestry individuals	12q24.31	12	123980289	ZNF664	ZNF664-FAM101A, ZNF664	NA	NA
rs4765541	12	124465995	rs4765541rs11057408	12	124465995	rs4765541	12	124464836	rs11057408	0.989488	1	NA	12	147.9	124464836	T	G	2017-06-26	28334899	Spracklen CN	2017-02-21	Hum Mol Genet	www.ncbi.nlm.nih.gov/pubmed/28334899	Association analyses of East Asian individuals and trans-ancestry analyses with European individuals reveal new loci associated with cholesterol and triglyceride levels.	Triglyceride levels	28,183 East Asian ancestry individuals, 177,861 European ancestry individuals	10,857 Chinese ancestry individuals	12q24.31	12	123980289	ZNF664	ZNF664-FAM101A, ZNF664	NA	NA
rs3032555	1	107607035	rs3032555rs9435341	1	107607035	rs3032555	1	107616641	rs9435341	0.989256	0.998451	NA	1	135.732	107616641	T	C	2017-07-12	28441456	Lee MK	2017-04-25	PLoS One	www.ncbi.nlm.nih.gov/pubmed/28441456	Genome-wide association study of facial morphology reveals novel associations with FREM1 and PARK2.	Facial morphology (factor 21, depth of nasal alae)	2,187 European ancestry individuals	NA	1p13.3	1	107074019	NR	PRMT6 - NTNG1	55170	22854
rs3032555	1	107607035	rs3032555rs9435341	1	107607035	rs3032555	1	107616641	rs9435341	0.989256	0.998451	NA	1	135.732	107616641	T	C	2017-07-12	28441456	Lee MK	2017-04-25	PLoS One	www.ncbi.nlm.nih.gov/pubmed/28441456	Genome-wide association study of facial morphology reveals novel associations with FREM1 and PARK2.	Facial morphology (factor 21, depth of nasal alae)	2,187 European ancestry individuals	NA	1p13.3	1	107074019	NR	PRMT6 - NTNG1	55170	22854
rs4765541	12	124465995	rs4765541rs4765127	12	124465995	rs4765541	12	124460167	rs4765127	0.987975	0.99848	NA	12	147.899	124460167	T	G	2014-05-12	24097068	Willer CJ	2013-10-06	Nat Genet	www.ncbi.nlm.nih.gov/pubmed/24097068	Discovery and refinement of loci associated with lipid levels.	Triglycerides	94,595 European ancestry individuals	93,982 European ancestry individuals	12q24.31	12	123975620	ZNF664	ZNF664, ZNF664-FAM101A	NA	NA
rs4765541	12	124465995	rs4765541rs4765127	12	124465995	rs4765541	12	124460167	rs4765127	0.987975	0.99848	NA	12	147.899	124460167	T	G	2012-01-25	20686565	Teslovich TM	2010-08-05	Nature	www.ncbi.nlm.nih.gov/pubmed/20686565	Biological, clinical and population relevance of 95 loci for blood lipids.	Triglycerides	96,598 European ancestry individuals	NA	12q24.31	12	123975620	CCDC92, ZNF664	ZNF664, ZNF664-FAM101A	NA	NA
rs4765541	12	124465995	rs4765541rs4765127	12	124465995	rs4765541	12	124460167	rs4765127	0.987975	0.99848	NA	12	147.899	124460167	T	G	2014-05-12	24097068	Willer CJ	2013-10-06	Nat Genet	www.ncbi.nlm.nih.gov/pubmed/24097068	Discovery and refinement of loci associated with lipid levels.	HDL cholesterol	94,595 European ancestry individuals	93,982 European ancestry individuals	12q24.31	12	123975620	ZNF664	ZNF664, ZNF664-FAM101A	NA	NA
rs4765541	12	124465995	rs4765541rs4765127	12	124465995	rs4765541	12	124460167	rs4765127	0.987975	0.99848	NA	12	147.899	124460167	T	G	2014-05-12	24097068	Willer CJ	2013-10-06	Nat Genet	www.ncbi.nlm.nih.gov/pubmed/24097068	Discovery and refinement of loci associated with lipid levels.	Triglycerides	94,595 European ancestry individuals	93,982 European ancestry individuals	12q24.31	12	123975620	ZNF664	ZNF664, ZNF664-FAM101A	NA	NA
rs4765541	12	124465995	rs4765541rs4765127	12	124465995	rs4765541	12	124460167	rs4765127	0.987975	0.99848	NA	12	147.899	124460167	T	G	2012-01-25	20686565	Teslovich TM	2010-08-05	Nature	www.ncbi.nlm.nih.gov/pubmed/20686565	Biological, clinical and population relevance of 95 loci for blood lipids.	Triglycerides	96,598 European ancestry individuals	NA	12q24.31	12	123975620	CCDC92, ZNF664	ZNF664, ZNF664-FAM101A	NA	NA
rs4765541	12	124465995	rs4765541rs4765127	12	124465995	rs4765541	12	124460167	rs4765127	0.987975	0.99848	NA	12	147.899	124460167	T	G	2012-01-25	20686565	Teslovich TM	2010-08-05	Nature	www.ncbi.nlm.nih.gov/pubmed/20686565	Biological, clinical and population relevance of 95 loci for blood lipids.	HDL cholesterol	99,900 European ancestry individuals	NA	12q24.31	12	123975620	CCDC92, ZNF664	ZNF664, ZNF664-FAM101A	NA	NA
rs4765541	12	124465995	rs4765541rs4765127	12	124465995	rs4765541	12	124460167	rs4765127	0.987975	0.99848	NA	12	147.899	124460167	T	G	2012-01-25	20686565	Teslovich TM	2010-08-05	Nature	www.ncbi.nlm.nih.gov/pubmed/20686565	Biological, clinical and population relevance of 95 loci for blood lipids.	HDL cholesterol	99,900 European ancestry individuals	NA	12q24.31	12	123975620	CCDC92, ZNF664	ZNF664, ZNF664-FAM101A	NA	NA
rs4765541	12	124465995	rs4765541rs4765127	12	124465995	rs4765541	12	124460167	rs4765127	0.987975	0.99848	NA	12	147.899	124460167	T	G	2014-05-12	24097068	Willer CJ	2013-10-06	Nat Genet	www.ncbi.nlm.nih.gov/pubmed/24097068	Discovery and refinement of loci associated with lipid levels.	HDL cholesterol	94,595 European ancestry individuals	93,982 European ancestry individuals	12q24.31	12	123975620	ZNF664	ZNF664, ZNF664-FAM101A	NA	NA
rs749671	16	31088347	rs749671rs10871454	16	31088347	rs749671	16	31048079	rs10871454	0.987113	0.99855	NA	16	55.5369	31048079	T	C	2008-06-26	18535201	Cooper GM	2008-06-05	Blood	www.ncbi.nlm.nih.gov/pubmed/18535201	A genome-wide scan for common genetic variants with a large influence on warfarin maintenance dose.	Warfarin maintenance dose	181 European ancestry individuals	374 European ancestry individuals	16p11.2	16	31036758	VKORC1	STX4	NA	NA
rs749671	16	31088347	rs749671rs10871454	16	31088347	rs749671	16	31048079	rs10871454	0.987113	0.99855	NA	16	55.5369	31048079	T	C	2008-06-26	18535201	Cooper GM	2008-06-05	Blood	www.ncbi.nlm.nih.gov/pubmed/18535201	A genome-wide scan for common genetic variants with a large influence on warfarin maintenance dose.	Warfarin maintenance dose	181 European ancestry individuals	374 European ancestry individuals	16p11.2	16	31036758	VKORC1	STX4	NA	NA
rs138259061	16	31136066	rs138259061rs14235	16	31136066	rs138259061	16	31121793	rs14235	0.983786	0.998502	NA	16	55.5445	31121793	A	G	2015-05-09	25064009	Nalls MA	2014-07-27	Nat Genet	www.ncbi.nlm.nih.gov/pubmed/25064009	Large-scale meta-analysis of genome-wide association data identifies six new risk loci for Parkinson's disease.	Parkinson's disease	13,708 European ancestry cases, 95,282 European ancestry controls	5,353 European ancestry cases, 5,551 European ancestry controls	16p11.2	16	31110472	BCKDK, STX1B	BCKDK	NA	NA
rs138259061	16	31136066	rs138259061rs9925964	16	31136066	rs138259061	16	31129895	rs9925964	0.983786	0.998502	NA	16	55.5462	31129895	G	A	2016-01-27	25673413	Locke AE	2015-02-12	Nature	www.ncbi.nlm.nih.gov/pubmed/25673413	Genetic studies of body mass index yield new insights for obesity biology.	Body mass index	up to 104,666 European ancestry male individuals, up to 132,115 European ancestry female individuals, 370 African American male individuals, 517 African American female individuals, 512 Hispanic male individuals, 764 Hispanic female individuals	up to 48,274 European ancestry male individuals, up to 39,864 European ancestry female individuals, 2,441 African American or Afro-Caribbean male individuals, 6,314 African American or Afro-Caribbean female individuals, 919 Filipino male individuals, 828 Filipino female individuals, 205 Seychelles male individuals, 287 Seychelles female individuals, 2,964 South Asian ancestry male individuals, 65…	16p11.2	16	31118574	KAT8	KAT8	NA	NA
rs138259061	16	31136066	rs138259061rs14235	16	31136066	rs138259061	16	31121793	rs14235	0.983786	0.998502	NA	16	55.5445	31121793	A	G	2015-05-09	25064009	Nalls MA	2014-07-27	Nat Genet	www.ncbi.nlm.nih.gov/pubmed/25064009	Large-scale meta-analysis of genome-wide association data identifies six new risk loci for Parkinson's disease.	Parkinson's disease	13,708 European ancestry cases, 95,282 European ancestry controls	5,353 European ancestry cases, 5,551 European ancestry controls	16p11.2	16	31110472	BCKDK, STX1B	BCKDK	NA	NA
rs138259061	16	31136066	rs138259061rs9925964	16	31136066	rs138259061	16	31129895	rs9925964	0.983786	0.998502	NA	16	55.5462	31129895	G	A	2016-01-27	25673413	Locke AE	2015-02-12	Nature	www.ncbi.nlm.nih.gov/pubmed/25673413	Genetic studies of body mass index yield new insights for obesity biology.	Body mass index	up to 104,666 European ancestry male individuals, up to 132,115 European ancestry female individuals, 370 African American male individuals, 517 African American female individuals, 512 Hispanic male individuals, 764 Hispanic female individuals	up to 48,274 European ancestry male individuals, up to 39,864 European ancestry female individuals, 2,441 African American or Afro-Caribbean male individuals, 6,314 African American or Afro-Caribbean female individuals, 919 Filipino male individuals, 828 Filipino female individuals, 205 Seychelles male individuals, 287 Seychelles female individuals, 2,964 South Asian ancestry male individuals, 65…	16p11.2	16	31118574	KAT8	KAT8	NA	NA
rs138259061	16	31136066	rs138259061rs9925964	16	31136066	rs138259061	16	31129895	rs9925964	0.983786	0.998502	NA	16	55.5462	31129895	G	A	2016-01-27	25673413	Locke AE	2015-02-12	Nature	www.ncbi.nlm.nih.gov/pubmed/25673413	Genetic studies of body mass index yield new insights for obesity biology.	Body mass index	up to 104,666 European ancestry male individuals, up to 132,115 European ancestry female individuals, 370 African American male individuals, 517 African American female individuals, 512 Hispanic male individuals, 764 Hispanic female individuals	up to 48,274 European ancestry male individuals, up to 39,864 European ancestry female individuals, 2,441 African American or Afro-Caribbean male individuals, 6,314 African American or Afro-Caribbean female individuals, 919 Filipino male individuals, 828 Filipino female individuals, 205 Seychelles male individuals, 287 Seychelles female individuals, 2,964 South Asian ancestry male individuals, 65…	16p11.2	16	31118574	KAT8	KAT8	NA	NA
rs138259061	16	31136066	rs138259061rs2032915	16	31136066	rs138259061	16	31117413	rs2032915	0.983786	0.998502	NA	16	55.5437	31117413	T	C	2017-06-26	28334899	Spracklen CN	2017-02-21	Hum Mol Genet	www.ncbi.nlm.nih.gov/pubmed/28334899	Association analyses of East Asian individuals and trans-ancestry analyses with European individuals reveal new loci associated with cholesterol and triglyceride levels.	Triglyceride levels	28,183 East Asian ancestry individuals, 177,861 European ancestry individuals	10,857 Chinese ancestry individuals	16p11.2	16	31106092	CTF1	VKORC1 - BCKDK	79001	10295
rs138259061	16	31136066	rs138259061rs2032915	16	31136066	rs138259061	16	31117413	rs2032915	0.983786	0.998502	NA	16	55.5437	31117413	T	C	2017-06-26	28334899	Spracklen CN	2017-02-21	Hum Mol Genet	www.ncbi.nlm.nih.gov/pubmed/28334899	Association analyses of East Asian individuals and trans-ancestry analyses with European individuals reveal new loci associated with cholesterol and triglyceride levels.	Triglyceride levels	28,183 East Asian ancestry individuals, 177,861 European ancestry individuals	10,857 Chinese ancestry individuals	16p11.2	16	31106092	CTF1	VKORC1 - BCKDK	79001	10295
rs138259061	16	31136066	rs138259061rs9925964	16	31136066	rs138259061	16	31129895	rs9925964	0.983786	0.998502	NA	16	55.5462	31129895	G	A	2016-01-27	25673413	Locke AE	2015-02-12	Nature	www.ncbi.nlm.nih.gov/pubmed/25673413	Genetic studies of body mass index yield new insights for obesity biology.	Body mass index	up to 104,666 European ancestry male individuals, up to 132,115 European ancestry female individuals, 370 African American male individuals, 517 African American female individuals, 512 Hispanic male individuals, 764 Hispanic female individuals	up to 48,274 European ancestry male individuals, up to 39,864 European ancestry female individuals, 2,441 African American or Afro-Caribbean male individuals, 6,314 African American or Afro-Caribbean female individuals, 919 Filipino male individuals, 828 Filipino female individuals, 205 Seychelles male individuals, 287 Seychelles female individuals, 2,964 South Asian ancestry male individuals, 65…	16p11.2	16	31118574	KAT8	KAT8	NA	NA
rs138259061	16	31136066	rs138259061rs9925964	16	31136066	rs138259061	16	31129895	rs9925964	0.983786	0.998502	NA	16	55.5462	31129895	G	A	2016-01-27	25673413	Locke AE	2015-02-12	Nature	www.ncbi.nlm.nih.gov/pubmed/25673413	Genetic studies of body mass index yield new insights for obesity biology.	Body mass index	up to 104,666 European ancestry male individuals, up to 132,115 European ancestry female individuals, 370 African American male individuals, 517 African American female individuals, 512 Hispanic male individuals, 764 Hispanic female individuals	up to 48,274 European ancestry male individuals, up to 39,864 European ancestry female individuals, 2,441 African American or Afro-Caribbean male individuals, 6,314 African American or Afro-Caribbean female individuals, 919 Filipino male individuals, 828 Filipino female individuals, 205 Seychelles male individuals, 287 Seychelles female individuals, 2,964 South Asian ancestry male individuals, 65…	16p11.2	16	31118574	KAT8	KAT8	NA	NA
rs138259061	16	31136066	rs138259061rs9925964	16	31136066	rs138259061	16	31129895	rs9925964	0.983786	0.998502	NA	16	55.5462	31129895	G	A	2016-01-27	25673413	Locke AE	2015-02-12	Nature	www.ncbi.nlm.nih.gov/pubmed/25673413	Genetic studies of body mass index yield new insights for obesity biology.	Body mass index	up to 104,666 European ancestry male individuals, up to 132,115 European ancestry female individuals, 370 African American male individuals, 517 African American female individuals, 512 Hispanic male individuals, 764 Hispanic female individuals	up to 48,274 European ancestry male individuals, up to 39,864 European ancestry female individuals, 2,441 African American or Afro-Caribbean male individuals, 6,314 African American or Afro-Caribbean female individuals, 919 Filipino male individuals, 828 Filipino female individuals, 205 Seychelles male individuals, 287 Seychelles female individuals, 2,964 South Asian ancestry male individuals, 65…	16p11.2	16	31118574	KAT8	KAT8	NA	NA
rs6129084	20	59828857	rs6129084rs6065080	20	59828857	rs6129084	20	59832791	rs6065080	0.983766	0.9985	NA	20	102.171	59832791	T	C	2017-02-24	27225129	Okbay A	2016-05-26	Nature	www.ncbi.nlm.nih.gov/pubmed/27225129	Genome-wide association study identifies 74 loci associated with educational attainment.	Educational attainment (years of education)	405,072 European ancestry individuals	NA	20q13.33	20	61257735	NR	CDH4	NA	NA
rs6129084	20	59828857	rs6129084rs6065080	20	59828857	rs6129084	20	59832791	rs6065080	0.983766	0.9985	NA	20	102.171	59832791	T	C	2017-02-24	27225129	Okbay A	2016-05-26	Nature	www.ncbi.nlm.nih.gov/pubmed/27225129	Genome-wide association study identifies 74 loci associated with educational attainment.	Educational attainment (years of education)	405,072 European ancestry individuals	NA	20q13.33	20	61257735	NR	CDH4	NA	NA
rs10876864	12	56401085	rs10876864rs1131017	12	56401085	rs10876864	12	56435929	rs1131017	0.983611	0.994492	NA	12	71.0946	56435929	C	G	2015-12-18	25574825	Baurecht H	2015-01-08	Am J Hum Genet	www.ncbi.nlm.nih.gov/pubmed/25574825	Genome-wide Comparative Analysis of Atopic Dermatitis and Psoriasis Gives Insight into Opposing Genetic Mechanisms.	Inflammatory skin disease	2,079 European ancestry atopic dermatitis cases, 4,212 European ancestry psoriasis cases, 11,899 European ancestry controls	NA	12q13.2	12	56042145	RPS26	RPS26	NA	NA
rs10876864	12	56401085	rs10876864rs1131017	12	56401085	rs10876864	12	56435929	rs1131017	0.983611	0.994492	NA	12	71.0946	56435929	C	G	2015-12-18	25574825	Baurecht H	2015-01-08	Am J Hum Genet	www.ncbi.nlm.nih.gov/pubmed/25574825	Genome-wide Comparative Analysis of Atopic Dermatitis and Psoriasis Gives Insight into Opposing Genetic Mechanisms.	Inflammatory skin disease	2,079 European ancestry atopic dermatitis cases, 4,212 European ancestry psoriasis cases, 11,899 European ancestry controls	NA	12q13.2	12	56042145	RPS26	RPS26	NA	NA
rs3754970	2	162091836	rs3754970rs7309	2	162091836	rs3754970	2	162092640	rs7309	0.982545	1	NA	2	179.001	162092640	A	G	2013-12-01	23722424	Rietveld CA	2013-05-30	Science	www.ncbi.nlm.nih.gov/pubmed/23722424	GWAS of 126,559 individuals identifies genetic variants associated with educational attainment.	Educational attainment	up to 126,559 European ancestry individuals	NA	2q24.2	2	161236129	TANK	LOC101929512, TANK	NA	NA
rs3754970	2	162091836	rs3754970rs7309	2	162091836	rs3754970	2	162092640	rs7309	0.982545	1	NA	2	179.001	162092640	A	G	2015-05-08	25201988	Rietveld CA	2014-09-08	Proc Natl Acad Sci U S A	www.ncbi.nlm.nih.gov/pubmed/25201988	Common genetic variants associated with cognitive performance identified using the proxy-phenotype method.	Educational attainment	106,736 European ancestry individuals	NA	2q24.2	2	161236129	TANK, PSMD14, TBR1	LOC101929512, TANK	NA	NA
rs3754970	2	162091836	rs3754970rs7309	2	162091836	rs3754970	2	162092640	rs7309	0.982545	1	NA	2	179.001	162092640	A	G	2013-12-01	23722424	Rietveld CA	2013-05-30	Science	www.ncbi.nlm.nih.gov/pubmed/23722424	GWAS of 126,559 individuals identifies genetic variants associated with educational attainment.	Educational attainment	up to 126,559 European ancestry individuals	NA	2q24.2	2	161236129	TANK	LOC101929512, TANK	NA	NA
rs3754970	2	162091836	rs3754970rs7309	2	162091836	rs3754970	2	162092640	rs7309	0.982545	1	NA	2	179.001	162092640	A	G	2015-05-08	25201988	Rietveld CA	2014-09-08	Proc Natl Acad Sci U S A	www.ncbi.nlm.nih.gov/pubmed/25201988	Common genetic variants associated with cognitive performance identified using the proxy-phenotype method.	Educational attainment	106,736 European ancestry individuals	NA	2q24.2	2	161236129	TANK, PSMD14, TBR1	LOC101929512, TANK	NA	NA
rs11708955	3	49540114	rs11708955rs4625	3	49540114	rs11708955	3	49572140	rs4625	0.98253	0.99678	NA	3	69.0055	49572140	G	A	2016-08-31	26301688	Li YR	2015-08-24	Nat Med	www.ncbi.nlm.nih.gov/pubmed/26301688	Meta-analysis of shared genetic architecture across ten pediatric autoimmune diseases.	Pediatric autoimmune diseases	97 European ancestry thyroiditis cases, 107 European ancestry ankylosing spondylitis cases, 100 European ancestry psoriasis cases, 173 European ancestry celiac disease cases, 254 European ancestry systemic lupus erythematosus cases, 308 European ancestry common variable inmunodeficiency cases, 865 European ancestry ulcerative colitis cases, 1,086 European ancestry Type 1 diabetes cases, 1,123 Eur…	NA	3p21.31	3	49534707	DAG1	DAG1	NA	NA
rs11708955	3	49540114	rs11708955rs4625	3	49540114	rs11708955	3	49572140	rs4625	0.98253	0.99678	NA	3	69.0055	49572140	G	A	2016-08-31	26301688	Li YR	2015-08-24	Nat Med	www.ncbi.nlm.nih.gov/pubmed/26301688	Meta-analysis of shared genetic architecture across ten pediatric autoimmune diseases.	Pediatric autoimmune diseases	97 European ancestry thyroiditis cases, 107 European ancestry ankylosing spondylitis cases, 100 European ancestry psoriasis cases, 173 European ancestry celiac disease cases, 254 European ancestry systemic lupus erythematosus cases, 308 European ancestry common variable inmunodeficiency cases, 865 European ancestry ulcerative colitis cases, 1,086 European ancestry Type 1 diabetes cases, 1,123 Eur…	NA	3p21.31	3	49534707	DAG1	DAG1	NA	NA
rs11689199	2	100820421	rs11689199rs4851266	2	100820421	rs11689199	2	100818479	rs4851266	0.9819	0.99577	NA	2	122.197	100818479	T	C	2013-11-29	23722424	Rietveld CA	2013-05-30	Science	www.ncbi.nlm.nih.gov/pubmed/23722424	GWAS of 126,559 individuals identifies genetic variants associated with educational attainment.	Educational attainment	up to 101,069 European ancestry individuals	25,490 European ancestry individuals	2q11.2	2	100202017	LOC150577	AFF3 - LINC01104	3899	150577
rs11689199	2	100820421	rs11689199rs4851266	2	100820421	rs11689199	2	100818479	rs4851266	0.9819	0.99577	NA	2	122.197	100818479	T	C	2013-11-29	23722424	Rietveld CA	2013-05-30	Science	www.ncbi.nlm.nih.gov/pubmed/23722424	GWAS of 126,559 individuals identifies genetic variants associated with educational attainment.	Educational attainment	up to 101,069 European ancestry individuals	25,490 European ancestry individuals	2q11.2	2	100202017	LOC150577	AFF3 - LINC01104	3899	150577
rs4765541	12	124465995	rs4765541rs12317176	12	124465995	rs4765541	12	124404718	rs12317176	0.981865	0.990891	NA	12	147.89	124404718	C	T	2017-05-23	25673412	Shungin D	2015-02-12	Nature	www.ncbi.nlm.nih.gov/pubmed/25673412	New genetic loci link adipose and insulin biology to body fat distribution.	Waist circumference adjusted for body mass index	up to 56,910 European ancestry men, up to 86,570 European ancestry women	up to 36,570 European ancestry men, 30,172 European ancestry women, 915 Filipino ancestry men, 735 Filipino ancestry women, 2,351 African American/Afro-Caribbean ancestry men, 6,258 African American/Afro-Caribbean ancestry women, 2,285 South Asian ancestry men, 506 South Asian ancestry women, 195 Seychellois ancestry men, 266 Seychellois ancestry women	12q24.31	12	123920171	DNAH10	DNAH10	NA	NA
rs4765541	12	124465995	rs4765541rs12317176	12	124465995	rs4765541	12	124404718	rs12317176	0.981865	0.990891	NA	12	147.89	124404718	C	T	2017-05-23	25673412	Shungin D	2015-02-12	Nature	www.ncbi.nlm.nih.gov/pubmed/25673412	New genetic loci link adipose and insulin biology to body fat distribution.	Waist circumference adjusted for body mass index	up to 56,910 European ancestry men, up to 86,570 European ancestry women	up to 36,570 European ancestry men, 30,172 European ancestry women, 915 Filipino ancestry men, 735 Filipino ancestry women, 2,351 African American/Afro-Caribbean ancestry men, 6,258 African American/Afro-Caribbean ancestry women, 2,285 South Asian ancestry men, 506 South Asian ancestry women, 195 Seychellois ancestry men, 266 Seychellois ancestry women	12q24.31	12	123920171	DNAH10	DNAH10	NA	NA
rs4765541	12	124465995	rs4765541rs12317176	12	124465995	rs4765541	12	124404718	rs12317176	0.981865	0.990891	NA	12	147.89	124404718	C	T	2017-05-23	25673412	Shungin D	2015-02-12	Nature	www.ncbi.nlm.nih.gov/pubmed/25673412	New genetic loci link adipose and insulin biology to body fat distribution.	Waist circumference adjusted for body mass index	up to 56,910 European ancestry men, up to 86,570 European ancestry women	up to 36,570 European ancestry men, 30,172 European ancestry women, 915 Filipino ancestry men, 735 Filipino ancestry women, 2,351 African American/Afro-Caribbean ancestry men, 6,258 African American/Afro-Caribbean ancestry women, 2,285 South Asian ancestry men, 506 South Asian ancestry women, 195 Seychellois ancestry men, 266 Seychellois ancestry women	12q24.31	12	123920171	DNAH10	DNAH10	NA	NA
rs4765541	12	124465995	rs4765541rs12317176	12	124465995	rs4765541	12	124404718	rs12317176	0.981865	0.990891	NA	12	147.89	124404718	C	T	2017-05-23	25673412	Shungin D	2015-02-12	Nature	www.ncbi.nlm.nih.gov/pubmed/25673412	New genetic loci link adipose and insulin biology to body fat distribution.	Waist circumference adjusted for body mass index	up to 56,910 European ancestry men, up to 86,570 European ancestry women	up to 36,570 European ancestry men, 30,172 European ancestry women, 915 Filipino ancestry men, 735 Filipino ancestry women, 2,351 African American/Afro-Caribbean ancestry men, 6,258 African American/Afro-Caribbean ancestry women, 2,285 South Asian ancestry men, 506 South Asian ancestry women, 195 Seychellois ancestry men, 266 Seychellois ancestry women	12q24.31	12	123920171	DNAH10	DNAH10	NA	NA
rs111901094	19	19513570	rs111901094rs10401193	19	19513570	rs111901094	19	19591066	rs10401193	0.981542	0.993025	NA	19	46.2178	19591066	G	A	2015-09-24	25282103	Wood AR	2014-10-05	Nat Genet	www.ncbi.nlm.nih.gov/pubmed/25282103	Defining the role of common variation in the genomic and biological architecture of adult human height.	Height	253,288 European ancestry individuals	80,067 European ancestry individuals	19p13.11	19	19480257	GATAD2A	GATAD2A	NA	NA
rs111901094	19	19513570	rs111901094rs10401193	19	19513570	rs111901094	19	19591066	rs10401193	0.981542	0.993025	NA	19	46.2178	19591066	G	A	2015-09-24	25282103	Wood AR	2014-10-05	Nat Genet	www.ncbi.nlm.nih.gov/pubmed/25282103	Defining the role of common variation in the genomic and biological architecture of adult human height.	Height	253,288 European ancestry individuals	80,067 European ancestry individuals	19p13.11	19	19480257	GATAD2A	GATAD2A	NA	NA
rs4765541	12	124465995	rs4765541rs4765219	12	124465995	rs4765541	12	124440110	rs4765219	0.980443	0.993919	NA	12	147.898	124440110	A	C	2016-02-04	25673412	Shungin D	2015-02-12	Nature	www.ncbi.nlm.nih.gov/pubmed/25673412	New genetic loci link adipose and insulin biology to body fat distribution.	Waist-to-hip ratio adjusted for body mass index	up to 56,910 European ancestry men, up to 86,570 European ancestry women	up to 36,570 European ancestry men, 30,172 European ancestry women, 915 Filipino ancestry men, 735 Filipino ancestry women, 2,351 African American/Afro-Caribbean ancestry men, 6,258 African American/Afro-Caribbean ancestry women, 2,285 South Asian ancestry men, 506 South Asian ancestry women, 195 Seychellois ancestry men, 266 Seychellois ancestry women	12q24.31	12	123955563	CCDC92	CCDC92	NA	NA
rs4765541	12	124465995	rs4765541rs4765219	12	124465995	rs4765541	12	124440110	rs4765219	0.980443	0.993919	NA	12	147.898	124440110	A	C	2016-02-04	25673412	Shungin D	2015-02-12	Nature	www.ncbi.nlm.nih.gov/pubmed/25673412	New genetic loci link adipose and insulin biology to body fat distribution.	Waist-to-hip ratio adjusted for body mass index	up to 56,910 European ancestry men, up to 86,570 European ancestry women	up to 36,570 European ancestry men, 30,172 European ancestry women, 915 Filipino ancestry men, 735 Filipino ancestry women, 2,351 African American/Afro-Caribbean ancestry men, 6,258 African American/Afro-Caribbean ancestry women, 2,285 South Asian ancestry men, 506 South Asian ancestry women, 195 Seychellois ancestry men, 266 Seychellois ancestry women	12q24.31	12	123955563	CCDC92	CCDC92	NA	NA
rs4765541	12	124465995	rs4765541rs4765219	12	124465995	rs4765541	12	124440110	rs4765219	0.980443	0.993919	NA	12	147.898	124440110	A	C	2016-02-04	25673412	Shungin D	2015-02-12	Nature	www.ncbi.nlm.nih.gov/pubmed/25673412	New genetic loci link adipose and insulin biology to body fat distribution.	Waist-to-hip ratio adjusted for body mass index	up to 56,910 European ancestry men, up to 86,570 European ancestry women	up to 36,570 European ancestry men, 30,172 European ancestry women, 915 Filipino ancestry men, 735 Filipino ancestry women, 2,351 African American/Afro-Caribbean ancestry men, 6,258 African American/Afro-Caribbean ancestry women, 2,285 South Asian ancestry men, 506 South Asian ancestry women, 195 Seychellois ancestry men, 266 Seychellois ancestry women	12q24.31	12	123955563	CCDC92	CCDC92	NA	NA
rs4765541	12	124465995	rs4765541rs4765219	12	124465995	rs4765541	12	124440110	rs4765219	0.980443	0.993919	NA	12	147.898	124440110	A	C	2016-02-04	25673412	Shungin D	2015-02-12	Nature	www.ncbi.nlm.nih.gov/pubmed/25673412	New genetic loci link adipose and insulin biology to body fat distribution.	Waist-to-hip ratio adjusted for body mass index	up to 56,910 European ancestry men, up to 86,570 European ancestry women	up to 36,570 European ancestry men, 30,172 European ancestry women, 915 Filipino ancestry men, 735 Filipino ancestry women, 2,351 African American/Afro-Caribbean ancestry men, 6,258 African American/Afro-Caribbean ancestry women, 2,285 South Asian ancestry men, 506 South Asian ancestry women, 195 Seychellois ancestry men, 266 Seychellois ancestry women	12q24.31	12	123955563	CCDC92	CCDC92	NA	NA
rs4765541	12	124465995	rs4765541rs4765219	12	124465995	rs4765541	12	124440110	rs4765219	0.980443	0.993919	NA	12	147.898	124440110	A	C	2016-02-04	25673412	Shungin D	2015-02-12	Nature	www.ncbi.nlm.nih.gov/pubmed/25673412	New genetic loci link adipose and insulin biology to body fat distribution.	Waist-to-hip ratio adjusted for body mass index	up to 56,910 European ancestry men, up to 86,570 European ancestry women	up to 36,570 European ancestry men, 30,172 European ancestry women, 915 Filipino ancestry men, 735 Filipino ancestry women, 2,351 African American/Afro-Caribbean ancestry men, 6,258 African American/Afro-Caribbean ancestry women, 2,285 South Asian ancestry men, 506 South Asian ancestry women, 195 Seychellois ancestry men, 266 Seychellois ancestry women	12q24.31	12	123955563	CCDC92	CCDC92	NA	NA
rs4765541	12	124465995	rs4765541rs4765219	12	124465995	rs4765541	12	124440110	rs4765219	0.980443	0.993919	NA	12	147.898	124440110	A	C	2016-02-04	25673412	Shungin D	2015-02-12	Nature	www.ncbi.nlm.nih.gov/pubmed/25673412	New genetic loci link adipose and insulin biology to body fat distribution.	Waist-to-hip ratio adjusted for body mass index	up to 56,910 European ancestry men, up to 86,570 European ancestry women	up to 36,570 European ancestry men, 30,172 European ancestry women, 915 Filipino ancestry men, 735 Filipino ancestry women, 2,351 African American/Afro-Caribbean ancestry men, 6,258 African American/Afro-Caribbean ancestry women, 2,285 South Asian ancestry men, 506 South Asian ancestry women, 195 Seychellois ancestry men, 266 Seychellois ancestry women	12q24.31	12	123955563	CCDC92	CCDC92	NA	NA
rs4765541	12	124465995	rs4765541rs4765219	12	124465995	rs4765541	12	124440110	rs4765219	0.980443	0.993919	NA	12	147.898	124440110	A	C	2016-02-04	25673412	Shungin D	2015-02-12	Nature	www.ncbi.nlm.nih.gov/pubmed/25673412	New genetic loci link adipose and insulin biology to body fat distribution.	Waist-to-hip ratio adjusted for body mass index	up to 56,910 European ancestry men, up to 86,570 European ancestry women	up to 36,570 European ancestry men, 30,172 European ancestry women, 915 Filipino ancestry men, 735 Filipino ancestry women, 2,351 African American/Afro-Caribbean ancestry men, 6,258 African American/Afro-Caribbean ancestry women, 2,285 South Asian ancestry men, 506 South Asian ancestry women, 195 Seychellois ancestry men, 266 Seychellois ancestry women	12q24.31	12	123955563	CCDC92	CCDC92	NA	NA
rs4765541	12	124465995	rs4765541rs4765219	12	124465995	rs4765541	12	124440110	rs4765219	0.980443	0.993919	NA	12	147.898	124440110	A	C	2016-02-04	25673412	Shungin D	2015-02-12	Nature	www.ncbi.nlm.nih.gov/pubmed/25673412	New genetic loci link adipose and insulin biology to body fat distribution.	Waist-to-hip ratio adjusted for body mass index	up to 56,910 European ancestry men, up to 86,570 European ancestry women	up to 36,570 European ancestry men, 30,172 European ancestry women, 915 Filipino ancestry men, 735 Filipino ancestry women, 2,351 African American/Afro-Caribbean ancestry men, 6,258 African American/Afro-Caribbean ancestry women, 2,285 South Asian ancestry men, 506 South Asian ancestry women, 195 Seychellois ancestry men, 266 Seychellois ancestry women	12q24.31	12	123955563	CCDC92	CCDC92	NA	NA
rs11689199	2	100820421	rs11689199rs2309757	2	100820421	rs11689199	2	100807725	rs2309757	0.979136	0.99576	NA	2	122.195	100807725	C	T	2017-02-25	27225129	Okbay A	2016-05-26	Nature	www.ncbi.nlm.nih.gov/pubmed/27225129	Genome-wide association study identifies 74 loci associated with educational attainment.	Educational attainment (college completion)	280,007 European ancestry individuals	NA	2q11.2	2	100191263	NR	AFF3 - LINC01104	3899	150577
rs11689199	2	100820421	rs11689199rs2309757	2	100820421	rs11689199	2	100807725	rs2309757	0.979136	0.99576	NA	2	122.195	100807725	C	T	2017-02-25	27225129	Okbay A	2016-05-26	Nature	www.ncbi.nlm.nih.gov/pubmed/27225129	Genome-wide association study identifies 74 loci associated with educational attainment.	Educational attainment (college completion)	280,007 European ancestry individuals	NA	2q11.2	2	100191263	NR	AFF3 - LINC01104	3899	150577
18:53281681_CATTTTA_C	18	53281681	18:53281681_CATTTTA_Crs17512836	18	53281681	18:53281681_CATTTTA_C	18	53194961	rs17512836	0.979122	1	NA	18	74.6932	53194961	C	T	2011-10-17	21926974	Ripke S	2011-09-18	Nat Genet	www.ncbi.nlm.nih.gov/pubmed/21926974	Genome-wide association study identifies five new schizophrenia loci.	Schizophrenia	9,394 European ancestry cases, 12,462 European ancestry controls	8,442 European ancestry cases, 21,397 European ancestry controls	18q21.2	18	55527730	TCF4	TCF4	NA	NA
18:53281681_CATTTTA_C	18	53281681	18:53281681_CATTTTA_Crs17512836	18	53281681	18:53281681_CATTTTA_C	18	53194961	rs17512836	0.979122	1	NA	18	74.6932	53194961	C	T	2011-10-17	21926974	Ripke S	2011-09-18	Nat Genet	www.ncbi.nlm.nih.gov/pubmed/21926974	Genome-wide association study identifies five new schizophrenia loci.	Schizophrenia	9,394 European ancestry cases, 12,462 European ancestry controls	8,442 European ancestry cases, 21,397 European ancestry controls	18q21.2	18	55527730	TCF4	TCF4	NA	NA
rs138259061	16	31136066	rs138259061rs1549293	16	31136066	rs138259061	16	31141993	rs1549293	0.976369	0.998485	NA	16	55.5485	31141993	T	C	2017-05-23	25673412	Shungin D	2015-02-12	Nature	www.ncbi.nlm.nih.gov/pubmed/25673412	New genetic loci link adipose and insulin biology to body fat distribution.	Waist circumference	up to 56,910 European ancestry men, up to 86,570 European ancestry women	up to 36,570 European ancestry men, 30,172 European ancestry women, 915 Filipino ancestry men, 735 Filipino ancestry women, 2,351 African American/Afro-Caribbean ancestry men, 6,258 African American/Afro-Caribbean ancestry women, 2,285 South Asian ancestry men, 506 South Asian ancestry women, 195 Seychellois ancestry men, 266 Seychellois ancestry women	16p11.2	16	31130672	PRSS8/MYST1	KAT8	NA	NA
rs138259061	16	31136066	rs138259061rs1549293	16	31136066	rs138259061	16	31141993	rs1549293	0.976369	0.998485	NA	16	55.5485	31141993	T	C	2017-05-23	25673412	Shungin D	2015-02-12	Nature	www.ncbi.nlm.nih.gov/pubmed/25673412	New genetic loci link adipose and insulin biology to body fat distribution.	Waist circumference	up to 56,910 European ancestry men, up to 86,570 European ancestry women	up to 36,570 European ancestry men, 30,172 European ancestry women, 915 Filipino ancestry men, 735 Filipino ancestry women, 2,351 African American/Afro-Caribbean ancestry men, 6,258 African American/Afro-Caribbean ancestry women, 2,285 South Asian ancestry men, 506 South Asian ancestry women, 195 Seychellois ancestry men, 266 Seychellois ancestry women	16p11.2	16	31130672	PRSS8/MYST1	KAT8	NA	NA
rs11708955	3	49540114	rs11708955rs11715915	3	49540114	rs11708955	3	49455330	rs11715915	0.973023	0.987206	NA	3	69.0022	49455330	T	C	2017-03-31	27694959	Bonder MJ	2016-10-03	Nat Genet	www.ncbi.nlm.nih.gov/pubmed/27694959	The effect of host genetics on the gut microbiome.	Gut microbiota (functional units)	984 European ancestry individuals	530 European ancestry individuals	3p21.31	3	49417897	AMT, RHOA, DAG1, BSN	AMT	NA	NA
rs11708955	3	49540114	rs11708955rs11715915	3	49540114	rs11708955	3	49455330	rs11715915	0.973023	0.987206	NA	3	69.0022	49455330	T	C	2017-03-31	27694959	Bonder MJ	2016-10-03	Nat Genet	www.ncbi.nlm.nih.gov/pubmed/27694959	The effect of host genetics on the gut microbiome.	Gut microbiota (functional units)	984 European ancestry individuals	530 European ancestry individuals	3p21.31	3	49417897	AMT, RHOA, DAG1, BSN	AMT	NA	NA
rs11708955	3	49540114	rs11708955rs6997	3	49540114	rs11708955	3	49453834	rs6997	0.973023	0.987206	NA	3	69.002	49453834	T	C	2015-11-08	25644384	Davies G	2015-02-03	Mol Psychiatry	www.ncbi.nlm.nih.gov/pubmed/25644384	Genetic contributions to variation in general cognitive function: a meta-analysis of genome-wide association studies in the CHARGE consortium (N=53 949).	Cognitive function	51,719 European ancestry individuals 1,473 Erasmus Rupchen (founder/genetic isolate) individuals, 327 Korculan (founder/genetic isolate) individuals, 430 Orcadian (founder/genetic isolate) individuals	NA	3p21.31	3	49416401	TCTA, AMT, RHOA, NICN1	TCTA	NA	NA
rs11708955	3	49540114	rs11708955rs6997	3	49540114	rs11708955	3	49453834	rs6997	0.973023	0.987206	NA	3	69.002	49453834	T	C	2015-11-08	25644384	Davies G	2015-02-03	Mol Psychiatry	www.ncbi.nlm.nih.gov/pubmed/25644384	Genetic contributions to variation in general cognitive function: a meta-analysis of genome-wide association studies in the CHARGE consortium (N=53 949).	Cognitive function	51,719 European ancestry individuals 1,473 Erasmus Rupchen (founder/genetic isolate) individuals, 327 Korculan (founder/genetic isolate) individuals, 430 Orcadian (founder/genetic isolate) individuals	NA	3p21.31	3	49416401	TCTA, AMT, RHOA, NICN1	TCTA	NA	NA
rs11708955	3	49540114	rs11708955rs148734725	3	49540114	rs11708955	3	49406708	rs148734725	0.973	0.987195	NA	3	69.0019	49406708	A	G	2017-02-25	27225129	Okbay A	2016-05-26	Nature	www.ncbi.nlm.nih.gov/pubmed/27225129	Genome-wide association study identifies 74 loci associated with educational attainment.	Educational attainment (college completion)	280,007 European ancestry individuals	NA	3p21.31	3	49369275	NR	RHOA	NA	NA
rs11708955	3	49540114	rs11708955rs148734725	3	49540114	rs11708955	3	49406708	rs148734725	0.973	0.987195	NA	3	69.0019	49406708	A	G	2017-02-25	27225129	Okbay A	2016-05-26	Nature	www.ncbi.nlm.nih.gov/pubmed/27225129	Genome-wide association study identifies 74 loci associated with educational attainment.	Educational attainment (college completion)	280,007 European ancestry individuals	NA	3p21.31	3	49369275	NR	RHOA	NA	NA
rs11708955	3	49540114	rs11708955rs13090388	3	49540114	rs11708955	3	49391082	rs13090388	0.972916	0.987154	NA	3	68.9981	49391082	T	C	2017-02-24	27225129	Okbay A	2016-05-26	Nature	www.ncbi.nlm.nih.gov/pubmed/27225129	Genome-wide association study identifies 74 loci associated with educational attainment.	Educational attainment (years of education)	405,072 European ancestry individuals	NA	3p21.31	3	49353649	NR	USP4 - GPX1	7375	2876
rs11708955	3	49540114	rs11708955rs13090388	3	49540114	rs11708955	3	49391082	rs13090388	0.972916	0.987154	NA	3	68.9981	49391082	T	C	2017-02-24	27225129	Okbay A	2016-05-26	Nature	www.ncbi.nlm.nih.gov/pubmed/27225129	Genome-wide association study identifies 74 loci associated with educational attainment.	Educational attainment (years of education)	405,072 European ancestry individuals	NA	3p21.31	3	49353649	NR	USP4 - GPX1	7375	2876
rs11708955	3	49540114	rs11708955rs13086611	3	49540114	rs11708955	3	49385417	rs13086611	0.972833	0.987115	NA	3	68.9925	49385417	T	A	2016-12-21	27046643	Davies G	2016-04-05	Mol Psychiatry	www.ncbi.nlm.nih.gov/pubmed/27046643	Genome-wide association study of cognitive functions and educational attainment in UK Biobank (N=112 151).	Educational attainment	111,114 European ancestry individuals	NA	3p21.31	3	49347984	Intergenic	USP4 - GPX1	7375	2876
rs11708955	3	49540114	rs11708955rs13086611	3	49540114	rs11708955	3	49385417	rs13086611	0.972833	0.987115	NA	3	68.9925	49385417	T	A	2016-12-21	27046643	Davies G	2016-04-05	Mol Psychiatry	www.ncbi.nlm.nih.gov/pubmed/27046643	Genome-wide association study of cognitive functions and educational attainment in UK Biobank (N=112 151).	Educational attainment	111,114 European ancestry individuals	NA	3p21.31	3	49347984	Intergenic	USP4 - GPX1	7375	2876
rs749671	16	31088347	rs749671rs4889606	16	31088347	rs749671	16	31011183	rs4889606	0.96798	0.991094	NA	16	55.5312	31011183	G	A	2017-05-23	25673412	Shungin D	2015-02-12	Nature	www.ncbi.nlm.nih.gov/pubmed/25673412	New genetic loci link adipose and insulin biology to body fat distribution.	Hip circumference	up to 56,910 European ancestry men, up to 86,570 European ancestry women	up to 36,570 European ancestry men, 30,172 European ancestry women, 915 Filipino ancestry men, 735 Filipino ancestry women, 2,351 African American/Afro-Caribbean ancestry men, 6,258 African American/Afro-Caribbean ancestry women, 2,285 South Asian ancestry men, 506 South Asian ancestry women, 195 Seychellois ancestry men, 266 Seychellois ancestry women	16p11.2	16	30999862	STX1B2	STX1B	NA	NA
rs749671	16	31088347	rs749671rs4889606	16	31088347	rs749671	16	31011183	rs4889606	0.96798	0.991094	NA	16	55.5312	31011183	G	A	2017-05-23	25673412	Shungin D	2015-02-12	Nature	www.ncbi.nlm.nih.gov/pubmed/25673412	New genetic loci link adipose and insulin biology to body fat distribution.	Hip circumference	up to 56,910 European ancestry men, up to 86,570 European ancestry women	up to 36,570 European ancestry men, 30,172 European ancestry women, 915 Filipino ancestry men, 735 Filipino ancestry women, 2,351 African American/Afro-Caribbean ancestry men, 6,258 African American/Afro-Caribbean ancestry women, 2,285 South Asian ancestry men, 506 South Asian ancestry women, 195 Seychellois ancestry men, 266 Seychellois ancestry women	16p11.2	16	30999862	STX1B2	STX1B	NA	NA
rs749671	16	31088347	rs749671rs4889606	16	31088347	rs749671	16	31011183	rs4889606	0.96798	0.991094	NA	16	55.5312	31011183	G	A	2017-05-23	25673412	Shungin D	2015-02-12	Nature	www.ncbi.nlm.nih.gov/pubmed/25673412	New genetic loci link adipose and insulin biology to body fat distribution.	Hip circumference	up to 56,910 European ancestry men, up to 86,570 European ancestry women	up to 36,570 European ancestry men, 30,172 European ancestry women, 915 Filipino ancestry men, 735 Filipino ancestry women, 2,351 African American/Afro-Caribbean ancestry men, 6,258 African American/Afro-Caribbean ancestry women, 2,285 South Asian ancestry men, 506 South Asian ancestry women, 195 Seychellois ancestry men, 266 Seychellois ancestry women	16p11.2	16	30999862	STX1B2	STX1B	NA	NA
rs749671	16	31088347	rs749671rs4889606	16	31088347	rs749671	16	31011183	rs4889606	0.96798	0.991094	NA	16	55.5312	31011183	G	A	2017-05-23	25673412	Shungin D	2015-02-12	Nature	www.ncbi.nlm.nih.gov/pubmed/25673412	New genetic loci link adipose and insulin biology to body fat distribution.	Hip circumference	up to 56,910 European ancestry men, up to 86,570 European ancestry women	up to 36,570 European ancestry men, 30,172 European ancestry women, 915 Filipino ancestry men, 735 Filipino ancestry women, 2,351 African American/Afro-Caribbean ancestry men, 6,258 African American/Afro-Caribbean ancestry women, 2,285 South Asian ancestry men, 506 South Asian ancestry women, 195 Seychellois ancestry men, 266 Seychellois ancestry women	16p11.2	16	30999862	STX1B2	STX1B	NA	NA
19:10783509_TA_T	19	10783509	19:10783509_TA_Trs7250071	19	10783509	19:10783509_TA_T	19	10765819	rs7250071	0.962615	0.993572	NA	19	31.7518	10765819	C	T	2015-07-15	25429064	He M	2014-11-26	Hum Mol Genet	www.ncbi.nlm.nih.gov/pubmed/25429064	Meta-analysis of genome-wide association studies of adult height in East Asians identifies 17 novel loci.	Height	36,227 East Asian ancestry individuals	57,699 East Asian ancestry individuals	19p13.2	19	10655143	ILF3	ILF3	NA	NA
19:10783509_TA_T	19	10783509	19:10783509_TA_Trs7250071	19	10783509	19:10783509_TA_T	19	10765819	rs7250071	0.962615	0.993572	NA	19	31.7518	10765819	C	T	2015-07-15	25429064	He M	2014-11-26	Hum Mol Genet	www.ncbi.nlm.nih.gov/pubmed/25429064	Meta-analysis of genome-wide association studies of adult height in East Asians identifies 17 novel loci.	Height	36,227 East Asian ancestry individuals	57,699 East Asian ancestry individuals	19p13.2	19	10655143	ILF3	ILF3	NA	NA
rs140681455	1	78444764	rs140681455rs34517439	1	78444764	rs140681455	1	78450517	rs34517439	0.961518	0.98057	NA	1	107.439	78450517	A	C	2017-07-13	28537254	Tsoi LC	2017-05-24	Nat Commun	www.ncbi.nlm.nih.gov/pubmed/28537254	Large scale meta-analysis characterizes genetic architecture for common psoriasis associated variants.	Psoriasis	Up to 11,988 European ancestry cases, up to 275,335 European ancestry controls	7,044 European ancestry cases, 11,434 European ancestry controls	1p31.1	1	77984833	FUBP1	DNAJB4	NA	NA
rs140681455	1	78444764	rs140681455rs34517439	1	78444764	rs140681455	1	78450517	rs34517439	0.961518	0.98057	NA	1	107.439	78450517	A	C	2017-07-13	28537254	Tsoi LC	2017-05-24	Nat Commun	www.ncbi.nlm.nih.gov/pubmed/28537254	Large scale meta-analysis characterizes genetic architecture for common psoriasis associated variants.	Psoriasis	Up to 11,988 European ancestry cases, up to 275,335 European ancestry controls	7,044 European ancestry cases, 11,434 European ancestry controls	1p31.1	1	77984833	FUBP1	DNAJB4	NA	NA
rs12493563	3	85682087	rs12493563rs62263923	3	85682087	rs12493563	3	85674790	rs62263923	0.959019	1	NA	3	108.964	85674790	G	A	2017-02-24	27225129	Okbay A	2016-05-26	Nature	www.ncbi.nlm.nih.gov/pubmed/27225129	Genome-wide association study identifies 74 loci associated with educational attainment.	Educational attainment (years of education)	405,072 European ancestry individuals	NA	3p12.1	3	85625640	NR	CADM2	NA	NA
rs12493563	3	85682087	rs12493563rs62263923	3	85682087	rs12493563	3	85674790	rs62263923	0.959019	1	NA	3	108.964	85674790	G	A	2017-02-24	27225129	Okbay A	2016-05-26	Nature	www.ncbi.nlm.nih.gov/pubmed/27225129	Genome-wide association study identifies 74 loci associated with educational attainment.	Educational attainment (years of education)	405,072 European ancestry individuals	NA	3p12.1	3	85625640	NR	CADM2	NA	NA
rs12493563	3	85682087	rs12493563rs55686445	3	85682087	rs12493563	3	85671676	rs55686445	0.958685	0.998452	NA	3	108.963	85671676	C	T	2016-12-21	27046643	Davies G	2016-04-05	Mol Psychiatry	www.ncbi.nlm.nih.gov/pubmed/27046643	Genome-wide association study of cognitive functions and educational attainment in UK Biobank (N=112 151).	Educational attainment	111,114 European ancestry individuals	NA	3p12.1	3	85622526	CADM2	CADM2	NA	NA
rs12493563	3	85682087	rs12493563rs55686445	3	85682087	rs12493563	3	85671676	rs55686445	0.958685	0.998452	NA	3	108.963	85671676	C	T	2016-12-21	27046643	Davies G	2016-04-05	Mol Psychiatry	www.ncbi.nlm.nih.gov/pubmed/27046643	Genome-wide association study of cognitive functions and educational attainment in UK Biobank (N=112 151).	Educational attainment	111,114 European ancestry individuals	NA	3p12.1	3	85622526	CADM2	CADM2	NA	NA
rs10189857	2	60713235	rs10189857rs7599488	2	60713235	rs10189857	2	60718347	rs7599488	0.951113	0.980602	NA	2	87.2374	60718347	T	C	2016-07-23	26198764	Goes FS	2015-07-21	Am J Med Genet B Neuropsychiatr Genet	www.ncbi.nlm.nih.gov/pubmed/26198764	Genome-wide association study of schizophrenia in Ashkenazi Jews.	Schizophrenia	592 Ashkenazi Jewish ancestry cases, 505 Ashkenazi Jewish ancestry controls, 36,989 cases, 113,075 controls	NA	2p16.1	2	60491212	NR	BCL11A	NA	NA
rs10189857	2	60713235	rs10189857rs7599488	2	60713235	rs10189857	2	60718347	rs7599488	0.951113	0.980602	NA	2	87.2374	60718347	T	C	2016-07-23	26198764	Goes FS	2015-07-21	Am J Med Genet B Neuropsychiatr Genet	www.ncbi.nlm.nih.gov/pubmed/26198764	Genome-wide association study of schizophrenia in Ashkenazi Jews.	Schizophrenia	592 Ashkenazi Jewish ancestry cases, 505 Ashkenazi Jewish ancestry controls, 36,989 cases, 113,075 controls	NA	2p16.1	2	60491212	NR	BCL11A	NA	NA
rs10189857	2	60713235	rs10189857rs7599488	2	60713235	rs10189857	2	60718347	rs7599488	0.951113	0.980602	NA	2	87.2374	60718347	T	C	2016-07-23	26198764	Goes FS	2015-07-21	Am J Med Genet B Neuropsychiatr Genet	www.ncbi.nlm.nih.gov/pubmed/26198764	Genome-wide association study of schizophrenia in Ashkenazi Jews.	Schizophrenia	592 Ashkenazi Jewish ancestry cases, 505 Ashkenazi Jewish ancestry controls, 36,989 cases, 113,075 controls	NA	2p16.1	2	60491212	NR	BCL11A	NA	NA
rs10189857	2	60713235	rs10189857rs7599488	2	60713235	rs10189857	2	60718347	rs7599488	0.951113	0.980602	NA	2	87.2374	60718347	T	C	2016-07-23	26198764	Goes FS	2015-07-21	Am J Med Genet B Neuropsychiatr Genet	www.ncbi.nlm.nih.gov/pubmed/26198764	Genome-wide association study of schizophrenia in Ashkenazi Jews.	Schizophrenia	592 Ashkenazi Jewish ancestry cases, 505 Ashkenazi Jewish ancestry controls, 36,989 cases, 113,075 controls	NA	2p16.1	2	60491212	NR	BCL11A	NA	NA
rs10189857	2	60713235	rs10189857rs7599488	2	60713235	rs10189857	2	60718347	rs7599488	0.951113	0.980602	NA	2	87.2374	60718347	T	C	2016-07-23	26198764	Goes FS	2015-07-21	Am J Med Genet B Neuropsychiatr Genet	www.ncbi.nlm.nih.gov/pubmed/26198764	Genome-wide association study of schizophrenia in Ashkenazi Jews.	Schizophrenia	592 Ashkenazi Jewish ancestry cases, 505 Ashkenazi Jewish ancestry controls, 36,989 cases, 113,075 controls	NA	2p16.1	2	60491212	NR	BCL11A	NA	NA
rs10189857	2	60713235	rs10189857rs7599488	2	60713235	rs10189857	2	60718347	rs7599488	0.951113	0.980602	NA	2	87.2374	60718347	T	C	2016-07-23	26198764	Goes FS	2015-07-21	Am J Med Genet B Neuropsychiatr Genet	www.ncbi.nlm.nih.gov/pubmed/26198764	Genome-wide association study of schizophrenia in Ashkenazi Jews.	Schizophrenia	592 Ashkenazi Jewish ancestry cases, 505 Ashkenazi Jewish ancestry controls, 36,989 cases, 113,075 controls	NA	2p16.1	2	60491212	NR	BCL11A	NA	NA
rs10189857	2	60713235	rs10189857rs7599488	2	60713235	rs10189857	2	60718347	rs7599488	0.951113	0.980602	NA	2	87.2374	60718347	T	C	2016-07-23	26198764	Goes FS	2015-07-21	Am J Med Genet B Neuropsychiatr Genet	www.ncbi.nlm.nih.gov/pubmed/26198764	Genome-wide association study of schizophrenia in Ashkenazi Jews.	Schizophrenia	592 Ashkenazi Jewish ancestry cases, 505 Ashkenazi Jewish ancestry controls, 36,989 cases, 113,075 controls	NA	2p16.1	2	60491212	NR	BCL11A	NA	NA
rs10189857	2	60713235	rs10189857rs7599488	2	60713235	rs10189857	2	60718347	rs7599488	0.951113	0.980602	NA	2	87.2374	60718347	T	C	2016-07-23	26198764	Goes FS	2015-07-21	Am J Med Genet B Neuropsychiatr Genet	www.ncbi.nlm.nih.gov/pubmed/26198764	Genome-wide association study of schizophrenia in Ashkenazi Jews.	Schizophrenia	592 Ashkenazi Jewish ancestry cases, 505 Ashkenazi Jewish ancestry controls, 36,989 cases, 113,075 controls	NA	2p16.1	2	60491212	NR	BCL11A	NA	NA
rs801733	11	65934549	rs801733rs4073582	11	65934549	rs801733	11	66050712	rs4073582	0.950922	0.979415	NA	11	74.0828	66050712	A	G	2015-11-07	25646370	Matsuo H	2015-02-02	Ann Rheum Dis	www.ncbi.nlm.nih.gov/pubmed/25646370	Genome-wide association study of clinically defined gout identifies multiple risk loci and its association with clinical subtypes.	Gout	945 Japanese ancestry cases, 1,213 Japanese ancestry controls	1,048 Japanese ancestry cases, 1,334 Japanese ancestry controls	11q13.2	11	66283241	CNIH-2	CNIH2	NA	NA
rs801733	11	65934549	rs801733rs4073582	11	65934549	rs801733	11	66050712	rs4073582	0.950922	0.979415	NA	11	74.0828	66050712	A	G	2015-11-07	25646370	Matsuo H	2015-02-02	Ann Rheum Dis	www.ncbi.nlm.nih.gov/pubmed/25646370	Genome-wide association study of clinically defined gout identifies multiple risk loci and its association with clinical subtypes.	Gout	945 Japanese ancestry cases, 1,213 Japanese ancestry controls	1,048 Japanese ancestry cases, 1,334 Japanese ancestry controls	11q13.2	11	66283241	CNIH-2	CNIH2	NA	NA
rs801733	11	65934549	rs801733rs4073582	11	65934549	rs801733	11	66050712	rs4073582	0.950922	0.979415	NA	11	74.0828	66050712	A	G	2017-04-21	27899376	Nakayama A	2016-11-29	Ann Rheum Dis	www.ncbi.nlm.nih.gov/pubmed/27899376	GWAS of clinically defined gout and subtypes identifies multiple susceptibility loci that include urate transporter genes.	Gout	945 Japanese ancestry cases, 1,213 Japanese ancestry controls	1,396 Japanese ancestry cases, 1,268 Japanese ancestry controls, 1,319 European ancestry cases, 514 European ancestry controls, 971 Polynesian ancestry cases, 565 Polynesian ancestry controls	11q13.2	11	66283241	CNIH-2	CNIH2	NA	NA
rs801733	11	65934549	rs801733rs4073582	11	65934549	rs801733	11	66050712	rs4073582	0.950922	0.979415	NA	11	74.0828	66050712	A	G	2017-04-21	27899376	Nakayama A	2016-11-29	Ann Rheum Dis	www.ncbi.nlm.nih.gov/pubmed/27899376	GWAS of clinically defined gout and subtypes identifies multiple susceptibility loci that include urate transporter genes.	Gout	945 Japanese ancestry cases, 1,213 Japanese ancestry controls	1,396 Japanese ancestry cases, 1,268 Japanese ancestry controls, 1,319 European ancestry cases, 514 European ancestry controls, 971 Polynesian ancestry cases, 565 Polynesian ancestry controls	11q13.2	11	66283241	CNIH-2	CNIH2	NA	NA
rs801733	11	65934549	rs801733rs4073582	11	65934549	rs801733	11	66050712	rs4073582	0.950922	0.979415	NA	11	74.0828	66050712	A	G	2015-11-07	25646370	Matsuo H	2015-02-02	Ann Rheum Dis	www.ncbi.nlm.nih.gov/pubmed/25646370	Genome-wide association study of clinically defined gout identifies multiple risk loci and its association with clinical subtypes.	Gout	945 Japanese ancestry cases, 1,213 Japanese ancestry controls	1,048 Japanese ancestry cases, 1,334 Japanese ancestry controls	11q13.2	11	66283241	CNIH-2	CNIH2	NA	NA
rs801733	11	65934549	rs801733rs4073582	11	65934549	rs801733	11	66050712	rs4073582	0.950922	0.979415	NA	11	74.0828	66050712	A	G	2017-04-21	27899376	Nakayama A	2016-11-29	Ann Rheum Dis	www.ncbi.nlm.nih.gov/pubmed/27899376	GWAS of clinically defined gout and subtypes identifies multiple susceptibility loci that include urate transporter genes.	Gout	945 Japanese ancestry cases, 1,213 Japanese ancestry controls	1,396 Japanese ancestry cases, 1,268 Japanese ancestry controls, 1,319 European ancestry cases, 514 European ancestry controls, 971 Polynesian ancestry cases, 565 Polynesian ancestry controls	11q13.2	11	66283241	CNIH-2	CNIH2	NA	NA
rs801733	11	65934549	rs801733rs4073582	11	65934549	rs801733	11	66050712	rs4073582	0.950922	0.979415	NA	11	74.0828	66050712	A	G	2015-11-07	25646370	Matsuo H	2015-02-02	Ann Rheum Dis	www.ncbi.nlm.nih.gov/pubmed/25646370	Genome-wide association study of clinically defined gout identifies multiple risk loci and its association with clinical subtypes.	Gout	945 Japanese ancestry cases, 1,213 Japanese ancestry controls	1,048 Japanese ancestry cases, 1,334 Japanese ancestry controls	11q13.2	11	66283241	CNIH-2	CNIH2	NA	NA
rs801733	11	65934549	rs801733rs4073582	11	65934549	rs801733	11	66050712	rs4073582	0.950922	0.979415	NA	11	74.0828	66050712	A	G	2017-04-21	27899376	Nakayama A	2016-11-29	Ann Rheum Dis	www.ncbi.nlm.nih.gov/pubmed/27899376	GWAS of clinically defined gout and subtypes identifies multiple susceptibility loci that include urate transporter genes.	Gout	945 Japanese ancestry cases, 1,213 Japanese ancestry controls	1,396 Japanese ancestry cases, 1,268 Japanese ancestry controls, 1,319 European ancestry cases, 514 European ancestry controls, 971 Polynesian ancestry cases, 565 Polynesian ancestry controls	11q13.2	11	66283241	CNIH-2	CNIH2	NA	NA
rs801733	11	65934549	rs801733rs4073582	11	65934549	rs801733	11	66050712	rs4073582	0.950922	0.979415	NA	11	74.0828	66050712	A	G	2015-11-07	25646370	Matsuo H	2015-02-02	Ann Rheum Dis	www.ncbi.nlm.nih.gov/pubmed/25646370	Genome-wide association study of clinically defined gout identifies multiple risk loci and its association with clinical subtypes.	Gout	945 Japanese ancestry cases, 1,213 Japanese ancestry controls	1,048 Japanese ancestry cases, 1,334 Japanese ancestry controls	11q13.2	11	66283241	CNIH-2	CNIH2	NA	NA
rs801733	11	65934549	rs801733rs4073582	11	65934549	rs801733	11	66050712	rs4073582	0.950922	0.979415	NA	11	74.0828	66050712	A	G	2015-11-07	25646370	Matsuo H	2015-02-02	Ann Rheum Dis	www.ncbi.nlm.nih.gov/pubmed/25646370	Genome-wide association study of clinically defined gout identifies multiple risk loci and its association with clinical subtypes.	Gout	945 Japanese ancestry cases, 1,213 Japanese ancestry controls	1,048 Japanese ancestry cases, 1,334 Japanese ancestry controls	11q13.2	11	66283241	CNIH-2	CNIH2	NA	NA
rs801733	11	65934549	rs801733rs4073582	11	65934549	rs801733	11	66050712	rs4073582	0.950922	0.979415	NA	11	74.0828	66050712	A	G	2017-04-21	27899376	Nakayama A	2016-11-29	Ann Rheum Dis	www.ncbi.nlm.nih.gov/pubmed/27899376	GWAS of clinically defined gout and subtypes identifies multiple susceptibility loci that include urate transporter genes.	Gout	945 Japanese ancestry cases, 1,213 Japanese ancestry controls	1,396 Japanese ancestry cases, 1,268 Japanese ancestry controls, 1,319 European ancestry cases, 514 European ancestry controls, 971 Polynesian ancestry cases, 565 Polynesian ancestry controls	11q13.2	11	66283241	CNIH-2	CNIH2	NA	NA
rs801733	11	65934549	rs801733rs4073582	11	65934549	rs801733	11	66050712	rs4073582	0.950922	0.979415	NA	11	74.0828	66050712	A	G	2017-04-21	27899376	Nakayama A	2016-11-29	Ann Rheum Dis	www.ncbi.nlm.nih.gov/pubmed/27899376	GWAS of clinically defined gout and subtypes identifies multiple susceptibility loci that include urate transporter genes.	Gout	945 Japanese ancestry cases, 1,213 Japanese ancestry controls	1,396 Japanese ancestry cases, 1,268 Japanese ancestry controls, 1,319 European ancestry cases, 514 European ancestry controls, 971 Polynesian ancestry cases, 565 Polynesian ancestry controls	11q13.2	11	66283241	CNIH-2	CNIH2	NA	NA
rs801733	11	65934549	rs801733rs4073582	11	65934549	rs801733	11	66050712	rs4073582	0.950922	0.979415	NA	11	74.0828	66050712	A	G	2015-11-07	25646370	Matsuo H	2015-02-02	Ann Rheum Dis	www.ncbi.nlm.nih.gov/pubmed/25646370	Genome-wide association study of clinically defined gout identifies multiple risk loci and its association with clinical subtypes.	Gout	945 Japanese ancestry cases, 1,213 Japanese ancestry controls	1,048 Japanese ancestry cases, 1,334 Japanese ancestry controls	11q13.2	11	66283241	CNIH-2	CNIH2	NA	NA
rs801733	11	65934549	rs801733rs4073582	11	65934549	rs801733	11	66050712	rs4073582	0.950922	0.979415	NA	11	74.0828	66050712	A	G	2017-04-21	27899376	Nakayama A	2016-11-29	Ann Rheum Dis	www.ncbi.nlm.nih.gov/pubmed/27899376	GWAS of clinically defined gout and subtypes identifies multiple susceptibility loci that include urate transporter genes.	Gout	945 Japanese ancestry cases, 1,213 Japanese ancestry controls	1,396 Japanese ancestry cases, 1,268 Japanese ancestry controls, 1,319 European ancestry cases, 514 European ancestry controls, 971 Polynesian ancestry cases, 565 Polynesian ancestry controls	11q13.2	11	66283241	CNIH-2	CNIH2	NA	NA
rs801733	11	65934549	rs801733rs4073582	11	65934549	rs801733	11	66050712	rs4073582	0.950922	0.979415	NA	11	74.0828	66050712	A	G	2015-11-07	25646370	Matsuo H	2015-02-02	Ann Rheum Dis	www.ncbi.nlm.nih.gov/pubmed/25646370	Genome-wide association study of clinically defined gout identifies multiple risk loci and its association with clinical subtypes.	Gout	945 Japanese ancestry cases, 1,213 Japanese ancestry controls	1,048 Japanese ancestry cases, 1,334 Japanese ancestry controls	11q13.2	11	66283241	CNIH-2	CNIH2	NA	NA
rs801733	11	65934549	rs801733rs4073582	11	65934549	rs801733	11	66050712	rs4073582	0.950922	0.979415	NA	11	74.0828	66050712	A	G	2017-04-21	27899376	Nakayama A	2016-11-29	Ann Rheum Dis	www.ncbi.nlm.nih.gov/pubmed/27899376	GWAS of clinically defined gout and subtypes identifies multiple susceptibility loci that include urate transporter genes.	Gout	945 Japanese ancestry cases, 1,213 Japanese ancestry controls	1,396 Japanese ancestry cases, 1,268 Japanese ancestry controls, 1,319 European ancestry cases, 514 European ancestry controls, 971 Polynesian ancestry cases, 565 Polynesian ancestry controls	11q13.2	11	66283241	CNIH-2	CNIH2	NA	NA
rs10786658	10	103737193	rs10786658rs73344830	10	103737193	rs10786658	10	103816828	rs73344830	0.950477	0.991394	NA	10	130.302	103816828	A	G	2017-02-24	27225129	Okbay A	2016-05-26	Nature	www.ncbi.nlm.nih.gov/pubmed/27225129	Genome-wide association study identifies 74 loci associated with educational attainment.	Educational attainment (years of education)	405,072 European ancestry individuals	NA	10q24.32	10	102057071	NR	C10orf76 - HPS6	79591	79803
rs10786658	10	103737193	rs10786658rs73344830	10	103737193	rs10786658	10	103816828	rs73344830	0.950477	0.991394	NA	10	130.302	103816828	A	G	2017-02-24	27225129	Okbay A	2016-05-26	Nature	www.ncbi.nlm.nih.gov/pubmed/27225129	Genome-wide association study identifies 74 loci associated with educational attainment.	Educational attainment (years of education)	405,072 European ancestry individuals	NA	10q24.32	10	102057071	NR	C10orf76 - HPS6	79591	79803
rs766175378	4	17980202	rs766175378rs6845078	4	17980202	rs766175378	4	17952208	rs6845078	0.949763	1	NA	4	33.7299	17952208	A	C	2017-05-23	25673412	Shungin D	2015-02-12	Nature	www.ncbi.nlm.nih.gov/pubmed/25673412	New genetic loci link adipose and insulin biology to body fat distribution.	Hip circumference adjusted for BMI	up to 56,910 European ancestry men, up to 86,570 European ancestry women	up to 36,570 European ancestry men, 30,172 European ancestry women, 915 Filipino ancestry men, 735 Filipino ancestry women, 2,351 African American/Afro-Caribbean ancestry men, 6,258 African American/Afro-Caribbean ancestry women, 2,285 South Asian ancestry men, 506 South Asian ancestry women, 195 Seychellois ancestry men, 266 Seychellois ancestry women	4p15.31	4	17950585	LCORL	LCORL	NA	NA
rs766175378	4	17980202	rs766175378rs6845078	4	17980202	rs766175378	4	17952208	rs6845078	0.949763	1	NA	4	33.7299	17952208	T	C	2017-05-23	25673412	Shungin D	2015-02-12	Nature	www.ncbi.nlm.nih.gov/pubmed/25673412	New genetic loci link adipose and insulin biology to body fat distribution.	Hip circumference adjusted for BMI	up to 56,910 European ancestry men, up to 86,570 European ancestry women	up to 36,570 European ancestry men, 30,172 European ancestry women, 915 Filipino ancestry men, 735 Filipino ancestry women, 2,351 African American/Afro-Caribbean ancestry men, 6,258 African American/Afro-Caribbean ancestry women, 2,285 South Asian ancestry men, 506 South Asian ancestry women, 195 Seychellois ancestry men, 266 Seychellois ancestry women	4p15.31	4	17950585	LCORL	LCORL	NA	NA
rs766175378	4	17980202	rs766175378rs7684221	4	17980202	rs766175378	4	17957354	rs7684221	0.949763	1	NA	4	33.73	17957354	A	G	2017-05-23	25673412	Shungin D	2015-02-12	Nature	www.ncbi.nlm.nih.gov/pubmed/25673412	New genetic loci link adipose and insulin biology to body fat distribution.	Waist circumference adjusted for body mass index	up to 56,910 European ancestry men, up to 86,570 European ancestry women	up to 36,570 European ancestry men, 30,172 European ancestry women, 915 Filipino ancestry men, 735 Filipino ancestry women, 2,351 African American/Afro-Caribbean ancestry men, 6,258 African American/Afro-Caribbean ancestry women, 2,285 South Asian ancestry men, 506 South Asian ancestry women, 195 Seychellois ancestry men, 266 Seychellois ancestry women	4p15.31	4	17955731	LCORL	LCORL	NA	NA
rs766175378	4	17980202	rs766175378rs6845078	4	17980202	rs766175378	4	17952208	rs6845078	0.949763	1	NA	4	33.7299	17952208	A	C	2017-05-23	25673412	Shungin D	2015-02-12	Nature	www.ncbi.nlm.nih.gov/pubmed/25673412	New genetic loci link adipose and insulin biology to body fat distribution.	Hip circumference adjusted for BMI	up to 56,910 European ancestry men, up to 86,570 European ancestry women	up to 36,570 European ancestry men, 30,172 European ancestry women, 915 Filipino ancestry men, 735 Filipino ancestry women, 2,351 African American/Afro-Caribbean ancestry men, 6,258 African American/Afro-Caribbean ancestry women, 2,285 South Asian ancestry men, 506 South Asian ancestry women, 195 Seychellois ancestry men, 266 Seychellois ancestry women	4p15.31	4	17950585	LCORL	LCORL	NA	NA
rs766175378	4	17980202	rs766175378rs7684221	4	17980202	rs766175378	4	17957354	rs7684221	0.949763	1	NA	4	33.73	17957354	A	G	2017-05-23	25673412	Shungin D	2015-02-12	Nature	www.ncbi.nlm.nih.gov/pubmed/25673412	New genetic loci link adipose and insulin biology to body fat distribution.	Waist circumference adjusted for body mass index	up to 56,910 European ancestry men, up to 86,570 European ancestry women	up to 36,570 European ancestry men, 30,172 European ancestry women, 915 Filipino ancestry men, 735 Filipino ancestry women, 2,351 African American/Afro-Caribbean ancestry men, 6,258 African American/Afro-Caribbean ancestry women, 2,285 South Asian ancestry men, 506 South Asian ancestry women, 195 Seychellois ancestry men, 266 Seychellois ancestry women	4p15.31	4	17955731	LCORL	LCORL	NA	NA
rs766175378	4	17980202	rs766175378rs6845078	4	17980202	rs766175378	4	17952208	rs6845078	0.949763	1	NA	4	33.7299	17952208	T	C	2013-09-12	23563607	Berndt SI	2013-04-07	Nat Genet	www.ncbi.nlm.nih.gov/pubmed/23563607	Genome-wide meta-analysis identifies 11 new loci for anthropometric traits and provides insights into genetic architecture.	Height	8,097 European ancestry tall individuals, 8,099 European ancestry short individuals	4,872 European ancestry tall individuals, 4,831 European ancestry short individuals	4p15.31	4	17950585	LCORL	LCORL	NA	NA
rs766175378	4	17980202	rs766175378rs7684221	4	17980202	rs766175378	4	17957354	rs7684221	0.949763	1	NA	4	33.73	17957354	A	G	2017-05-23	25673412	Shungin D	2015-02-12	Nature	www.ncbi.nlm.nih.gov/pubmed/25673412	New genetic loci link adipose and insulin biology to body fat distribution.	Waist circumference adjusted for body mass index	up to 56,910 European ancestry men, up to 86,570 European ancestry women	up to 36,570 European ancestry men, 30,172 European ancestry women, 915 Filipino ancestry men, 735 Filipino ancestry women, 2,351 African American/Afro-Caribbean ancestry men, 6,258 African American/Afro-Caribbean ancestry women, 2,285 South Asian ancestry men, 506 South Asian ancestry women, 195 Seychellois ancestry men, 266 Seychellois ancestry women	4p15.31	4	17955731	LCORL	LCORL	NA	NA
rs766175378	4	17980202	rs766175378rs1380294	4	17980202	rs766175378	4	18024121	rs1380294	0.949763	1	NA	4	33.7352	18024121	T	C	2015-07-07	25281659	van der Valk RJ	2014-10-03	Hum Mol Genet	www.ncbi.nlm.nih.gov/pubmed/25281659	A novel common variant in DCST2 is associated with length in early life and height in adulthood.	Infant length	28,238 European ancestry individuals	NA	4p15.31	4	18022498	LCORL	LCORL	NA	NA
rs766175378	4	17980202	rs766175378rs6845078	4	17980202	rs766175378	4	17952208	rs6845078	0.949763	1	NA	4	33.7299	17952208	A	C	2013-09-12	23563607	Berndt SI	2013-04-07	Nat Genet	www.ncbi.nlm.nih.gov/pubmed/23563607	Genome-wide meta-analysis identifies 11 new loci for anthropometric traits and provides insights into genetic architecture.	Height	8,097 European ancestry tall individuals, 8,099 European ancestry short individuals	4,872 European ancestry tall individuals, 4,831 European ancestry short individuals	4p15.31	4	17950585	LCORL	LCORL	NA	NA
rs766175378	4	17980202	rs766175378rs6845078	4	17980202	rs766175378	4	17952208	rs6845078	0.949763	1	NA	4	33.7299	17952208	T	C	2017-05-23	25673412	Shungin D	2015-02-12	Nature	www.ncbi.nlm.nih.gov/pubmed/25673412	New genetic loci link adipose and insulin biology to body fat distribution.	Hip circumference adjusted for BMI	up to 56,910 European ancestry men, up to 86,570 European ancestry women	up to 36,570 European ancestry men, 30,172 European ancestry women, 915 Filipino ancestry men, 735 Filipino ancestry women, 2,351 African American/Afro-Caribbean ancestry men, 6,258 African American/Afro-Caribbean ancestry women, 2,285 South Asian ancestry men, 506 South Asian ancestry women, 195 Seychellois ancestry men, 266 Seychellois ancestry women	4p15.31	4	17950585	LCORL	LCORL	NA	NA
rs766175378	4	17980202	rs766175378rs1380294	4	17980202	rs766175378	4	18024121	rs1380294	0.949763	1	NA	4	33.7352	18024121	T	C	2015-07-07	25281659	van der Valk RJ	2014-10-03	Hum Mol Genet	www.ncbi.nlm.nih.gov/pubmed/25281659	A novel common variant in DCST2 is associated with length in early life and height in adulthood.	Infant length	28,238 European ancestry individuals	NA	4p15.31	4	18022498	LCORL	LCORL	NA	NA
rs766175378	4	17980202	rs766175378rs6845078	4	17980202	rs766175378	4	17952208	rs6845078	0.949763	1	NA	4	33.7299	17952208	A	C	2017-05-23	25673412	Shungin D	2015-02-12	Nature	www.ncbi.nlm.nih.gov/pubmed/25673412	New genetic loci link adipose and insulin biology to body fat distribution.	Hip circumference adjusted for BMI	up to 56,910 European ancestry men, up to 86,570 European ancestry women	up to 36,570 European ancestry men, 30,172 European ancestry women, 915 Filipino ancestry men, 735 Filipino ancestry women, 2,351 African American/Afro-Caribbean ancestry men, 6,258 African American/Afro-Caribbean ancestry women, 2,285 South Asian ancestry men, 506 South Asian ancestry women, 195 Seychellois ancestry men, 266 Seychellois ancestry women	4p15.31	4	17950585	LCORL	LCORL	NA	NA
rs766175378	4	17980202	rs766175378rs6845078	4	17980202	rs766175378	4	17952208	rs6845078	0.949763	1	NA	4	33.7299	17952208	T	C	2017-05-23	25673412	Shungin D	2015-02-12	Nature	www.ncbi.nlm.nih.gov/pubmed/25673412	New genetic loci link adipose and insulin biology to body fat distribution.	Hip circumference adjusted for BMI	up to 56,910 European ancestry men, up to 86,570 European ancestry women	up to 36,570 European ancestry men, 30,172 European ancestry women, 915 Filipino ancestry men, 735 Filipino ancestry women, 2,351 African American/Afro-Caribbean ancestry men, 6,258 African American/Afro-Caribbean ancestry women, 2,285 South Asian ancestry men, 506 South Asian ancestry women, 195 Seychellois ancestry men, 266 Seychellois ancestry women	4p15.31	4	17950585	LCORL	LCORL	NA	NA
rs766175378	4	17980202	rs766175378rs7684221	4	17980202	rs766175378	4	17957354	rs7684221	0.949763	1	NA	4	33.73	17957354	A	G	2017-05-23	25673412	Shungin D	2015-02-12	Nature	www.ncbi.nlm.nih.gov/pubmed/25673412	New genetic loci link adipose and insulin biology to body fat distribution.	Waist circumference adjusted for body mass index	up to 56,910 European ancestry men, up to 86,570 European ancestry women	up to 36,570 European ancestry men, 30,172 European ancestry women, 915 Filipino ancestry men, 735 Filipino ancestry women, 2,351 African American/Afro-Caribbean ancestry men, 6,258 African American/Afro-Caribbean ancestry women, 2,285 South Asian ancestry men, 506 South Asian ancestry women, 195 Seychellois ancestry men, 266 Seychellois ancestry women	4p15.31	4	17955731	LCORL	LCORL	NA	NA
rs766175378	4	17980202	rs766175378rs6845078	4	17980202	rs766175378	4	17952208	rs6845078	0.949763	1	NA	4	33.7299	17952208	T	C	2013-09-12	23563607	Berndt SI	2013-04-07	Nat Genet	www.ncbi.nlm.nih.gov/pubmed/23563607	Genome-wide meta-analysis identifies 11 new loci for anthropometric traits and provides insights into genetic architecture.	Height	8,097 European ancestry tall individuals, 8,099 European ancestry short individuals	4,872 European ancestry tall individuals, 4,831 European ancestry short individuals	4p15.31	4	17950585	LCORL	LCORL	NA	NA
rs766175378	4	17980202	rs766175378rs6845078	4	17980202	rs766175378	4	17952208	rs6845078	0.949763	1	NA	4	33.7299	17952208	A	C	2013-09-12	23563607	Berndt SI	2013-04-07	Nat Genet	www.ncbi.nlm.nih.gov/pubmed/23563607	Genome-wide meta-analysis identifies 11 new loci for anthropometric traits and provides insights into genetic architecture.	Height	8,097 European ancestry tall individuals, 8,099 European ancestry short individuals	4,872 European ancestry tall individuals, 4,831 European ancestry short individuals	4p15.31	4	17950585	LCORL	LCORL	NA	NA
rs766175378	4	17980202	rs766175378rs6845078	4	17980202	rs766175378	4	17952208	rs6845078	0.949763	1	NA	4	33.7299	17952208	A	C	2017-05-23	25673412	Shungin D	2015-02-12	Nature	www.ncbi.nlm.nih.gov/pubmed/25673412	New genetic loci link adipose and insulin biology to body fat distribution.	Hip circumference adjusted for BMI	up to 56,910 European ancestry men, up to 86,570 European ancestry women	up to 36,570 European ancestry men, 30,172 European ancestry women, 915 Filipino ancestry men, 735 Filipino ancestry women, 2,351 African American/Afro-Caribbean ancestry men, 6,258 African American/Afro-Caribbean ancestry women, 2,285 South Asian ancestry men, 506 South Asian ancestry women, 195 Seychellois ancestry men, 266 Seychellois ancestry women	4p15.31	4	17950585	LCORL	LCORL	NA	NA
rs766175378	4	17980202	rs766175378rs6845078	4	17980202	rs766175378	4	17952208	rs6845078	0.949763	1	NA	4	33.7299	17952208	T	C	2017-05-23	25673412	Shungin D	2015-02-12	Nature	www.ncbi.nlm.nih.gov/pubmed/25673412	New genetic loci link adipose and insulin biology to body fat distribution.	Hip circumference adjusted for BMI	up to 56,910 European ancestry men, up to 86,570 European ancestry women	up to 36,570 European ancestry men, 30,172 European ancestry women, 915 Filipino ancestry men, 735 Filipino ancestry women, 2,351 African American/Afro-Caribbean ancestry men, 6,258 African American/Afro-Caribbean ancestry women, 2,285 South Asian ancestry men, 506 South Asian ancestry women, 195 Seychellois ancestry men, 266 Seychellois ancestry women	4p15.31	4	17950585	LCORL	LCORL	NA	NA
rs541140319	12	123536456	rs541140319rs7296418	12	123536456	rs541140319	12	123457619	rs7296418	0.949728	0.992749	NA	12	147.104	123457619	C	T	2011-06-01	21507922	Ramsuran V	2011-05-01	Clin Infect Dis	www.ncbi.nlm.nih.gov/pubmed/21507922	Duffy-null-associated low neutrophil counts influence HIV-1 susceptibility in high-risk South African black women.	Platelet count	115 African ancestry HIV-negative individuals	NA	12q24.31	12	122973072	ABCB9	ABCB9	NA	NA
rs541140319	12	123536456	rs541140319rs7296418	12	123536456	rs541140319	12	123457619	rs7296418	0.949728	0.992749	NA	12	147.104	123457619	C	T	2011-06-01	21507922	Ramsuran V	2011-05-01	Clin Infect Dis	www.ncbi.nlm.nih.gov/pubmed/21507922	Duffy-null-associated low neutrophil counts influence HIV-1 susceptibility in high-risk South African black women.	Platelet count	115 African ancestry HIV-negative individuals	NA	12q24.31	12	122973072	ABCB9	ABCB9	NA	NA
rs766175378	4	17980202	rs766175378rs16896068	4	17980202	rs766175378	4	17944840	rs16896068	0.94645	0.996677	NA	4	33.7294	17944840	A	G	2008-09-17	18391952	Weedon MN	2008-04-06	Nat Genet	www.ncbi.nlm.nih.gov/pubmed/18391952	Genome-wide association analysis identifies 20 loci that influence adult height.	Height	13,665 European ancestry individuals	16,482 European ancestry individuals	4p15.31	4	17943217	LCORL	LCORL	NA	NA
rs766175378	4	17980202	rs766175378rs16896068	4	17980202	rs766175378	4	17944840	rs16896068	0.94645	0.996677	NA	4	33.7294	17944840	A	G	2008-09-17	18391952	Weedon MN	2008-04-06	Nat Genet	www.ncbi.nlm.nih.gov/pubmed/18391952	Genome-wide association analysis identifies 20 loci that influence adult height.	Height	13,665 European ancestry individuals	16,482 European ancestry individuals	4p15.31	4	17943217	LCORL	LCORL	NA	NA
rs34597645	5	113851235	rs34597645rs660001	5	113851235	rs34597645	5	113866598	rs660001	0.944461	0.972925	NA	5	121.119	113866598	A	G	2017-02-24	27225129	Okbay A	2016-05-26	Nature	www.ncbi.nlm.nih.gov/pubmed/27225129	Genome-wide association study identifies 74 loci associated with educational attainment.	Educational attainment (years of education)	405,072 European ancestry individuals	NA	5q22.3	5	114530901	NR	LOC101927078	NA	NA
rs34597645	5	113851235	rs34597645rs660001	5	113851235	rs34597645	5	113866598	rs660001	0.944461	0.972925	NA	5	121.119	113866598	A	G	2017-02-24	27225129	Okbay A	2016-05-26	Nature	www.ncbi.nlm.nih.gov/pubmed/27225129	Genome-wide association study identifies 74 loci associated with educational attainment.	Educational attainment (years of education)	405,072 European ancestry individuals	NA	5q22.3	5	114530901	NR	LOC101927078	NA	NA
rs8756	12	66359752	rs8756rs1351394	12	66359752	rs8756	12	66351826	rs1351394	0.944415	0.983585	NA	12	79.2237	66351826	T	C	2017-05-23	25673412	Shungin D	2015-02-12	Nature	www.ncbi.nlm.nih.gov/pubmed/25673412	New genetic loci link adipose and insulin biology to body fat distribution.	Hip circumference adjusted for BMI	up to 56,910 European ancestry men, up to 86,570 European ancestry women	up to 36,570 European ancestry men, 30,172 European ancestry women, 915 Filipino ancestry men, 735 Filipino ancestry women, 2,351 African American/Afro-Caribbean ancestry men, 6,258 African American/Afro-Caribbean ancestry women, 2,285 South Asian ancestry men, 506 South Asian ancestry women, 195 Seychellois ancestry men, 266 Seychellois ancestry women	12q14.3	12	65958046	HMGA2	HMGA2	NA	NA
rs8756	12	66359752	rs8756rs1351394	12	66359752	rs8756	12	66351826	rs1351394	0.944415	0.983585	NA	12	79.2237	66351826	T	C	2017-05-23	25673412	Shungin D	2015-02-12	Nature	www.ncbi.nlm.nih.gov/pubmed/25673412	New genetic loci link adipose and insulin biology to body fat distribution.	Hip circumference adjusted for BMI	up to 56,910 European ancestry men, up to 86,570 European ancestry women	up to 36,570 European ancestry men, 30,172 European ancestry women, 915 Filipino ancestry men, 735 Filipino ancestry women, 2,351 African American/Afro-Caribbean ancestry men, 6,258 African American/Afro-Caribbean ancestry women, 2,285 South Asian ancestry men, 506 South Asian ancestry women, 195 Seychellois ancestry men, 266 Seychellois ancestry women	12q14.3	12	65958046	HMGA2	HMGA2	NA	NA
rs8756	12	66359752	rs8756rs1351394	12	66359752	rs8756	12	66351826	rs1351394	0.944415	0.983585	NA	12	79.2237	66351826	T	C	2012-10-24	20881960	Lango Allen H	2010-09-29	Nature	www.ncbi.nlm.nih.gov/pubmed/20881960	Hundreds of variants clustered in genomic loci and biological pathways affect human height.	Height	133,653 European ancestry individuals	50,074 European ancestry individuals	12q14.3	12	65958046	HMGA2	HMGA2	NA	NA
rs8756	12	66359752	rs8756rs1351394	12	66359752	rs8756	12	66351826	rs1351394	0.944415	0.983585	NA	12	79.2237	66351826	T	C	2012-10-24	20881960	Lango Allen H	2010-09-29	Nature	www.ncbi.nlm.nih.gov/pubmed/20881960	Hundreds of variants clustered in genomic loci and biological pathways affect human height.	Height	133,653 European ancestry individuals	50,074 European ancestry individuals	12q14.3	12	65958046	HMGA2	HMGA2	NA	NA
rs8756	12	66359752	rs8756rs1351394	12	66359752	rs8756	12	66351826	rs1351394	0.944415	0.983585	NA	12	79.2237	66351826	T	C	2017-05-23	25673412	Shungin D	2015-02-12	Nature	www.ncbi.nlm.nih.gov/pubmed/25673412	New genetic loci link adipose and insulin biology to body fat distribution.	Hip circumference	up to 56,910 European ancestry men, up to 86,570 European ancestry women	up to 36,570 European ancestry men, 30,172 European ancestry women, 915 Filipino ancestry men, 735 Filipino ancestry women, 2,351 African American/Afro-Caribbean ancestry men, 6,258 African American/Afro-Caribbean ancestry women, 2,285 South Asian ancestry men, 506 South Asian ancestry women, 195 Seychellois ancestry men, 266 Seychellois ancestry women	12q14.3	12	65958046	HMGA2	HMGA2	NA	NA
rs8756	12	66359752	rs8756rs1351394	12	66359752	rs8756	12	66351826	rs1351394	0.944415	0.983585	NA	12	79.2237	66351826	T	C	2017-05-23	25673412	Shungin D	2015-02-12	Nature	www.ncbi.nlm.nih.gov/pubmed/25673412	New genetic loci link adipose and insulin biology to body fat distribution.	Hip circumference	up to 56,910 European ancestry men, up to 86,570 European ancestry women	up to 36,570 European ancestry men, 30,172 European ancestry women, 915 Filipino ancestry men, 735 Filipino ancestry women, 2,351 African American/Afro-Caribbean ancestry men, 6,258 African American/Afro-Caribbean ancestry women, 2,285 South Asian ancestry men, 506 South Asian ancestry women, 195 Seychellois ancestry men, 266 Seychellois ancestry women	12q14.3	12	65958046	HMGA2	HMGA2	NA	NA
rs8756	12	66359752	rs8756rs1351394	12	66359752	rs8756	12	66351826	rs1351394	0.944415	0.983585	NA	12	79.2237	66351826	T	C	2017-05-23	25673412	Shungin D	2015-02-12	Nature	www.ncbi.nlm.nih.gov/pubmed/25673412	New genetic loci link adipose and insulin biology to body fat distribution.	Hip circumference adjusted for BMI	up to 56,910 European ancestry men, up to 86,570 European ancestry women	up to 36,570 European ancestry men, 30,172 European ancestry women, 915 Filipino ancestry men, 735 Filipino ancestry women, 2,351 African American/Afro-Caribbean ancestry men, 6,258 African American/Afro-Caribbean ancestry women, 2,285 South Asian ancestry men, 506 South Asian ancestry women, 195 Seychellois ancestry men, 266 Seychellois ancestry women	12q14.3	12	65958046	HMGA2	HMGA2	NA	NA
rs8756	12	66359752	rs8756rs1351394	12	66359752	rs8756	12	66351826	rs1351394	0.944415	0.983585	NA	12	79.2237	66351826	T	C	2017-05-23	25673412	Shungin D	2015-02-12	Nature	www.ncbi.nlm.nih.gov/pubmed/25673412	New genetic loci link adipose and insulin biology to body fat distribution.	Hip circumference adjusted for BMI	up to 56,910 European ancestry men, up to 86,570 European ancestry women	up to 36,570 European ancestry men, 30,172 European ancestry women, 915 Filipino ancestry men, 735 Filipino ancestry women, 2,351 African American/Afro-Caribbean ancestry men, 6,258 African American/Afro-Caribbean ancestry women, 2,285 South Asian ancestry men, 506 South Asian ancestry women, 195 Seychellois ancestry men, 266 Seychellois ancestry women	12q14.3	12	65958046	HMGA2	HMGA2	NA	NA
rs8756	12	66359752	rs8756rs1351394	12	66359752	rs8756	12	66351826	rs1351394	0.944415	0.983585	NA	12	79.2237	66351826	T	C	2013-09-12	23563607	Berndt SI	2013-04-07	Nat Genet	www.ncbi.nlm.nih.gov/pubmed/23563607	Genome-wide meta-analysis identifies 11 new loci for anthropometric traits and provides insights into genetic architecture.	Height	8,097 European ancestry tall individuals, 8,099 European ancestry short individuals	4,872 European ancestry tall individuals, 4,831 European ancestry short individuals	12q14.3	12	65958046	HMGA2	HMGA2	NA	NA
rs8756	12	66359752	rs8756rs1351394	12	66359752	rs8756	12	66351826	rs1351394	0.944415	0.983585	NA	12	79.2237	66351826	T	C	2013-09-12	23563607	Berndt SI	2013-04-07	Nat Genet	www.ncbi.nlm.nih.gov/pubmed/23563607	Genome-wide meta-analysis identifies 11 new loci for anthropometric traits and provides insights into genetic architecture.	Height	8,097 European ancestry tall individuals, 8,099 European ancestry short individuals	4,872 European ancestry tall individuals, 4,831 European ancestry short individuals	12q14.3	12	65958046	HMGA2	HMGA2	NA	NA
rs8756	12	66359752	rs8756rs1351394	12	66359752	rs8756	12	66351826	rs1351394	0.944415	0.983585	NA	12	79.2237	66351826	T	C	2017-05-23	25673412	Shungin D	2015-02-12	Nature	www.ncbi.nlm.nih.gov/pubmed/25673412	New genetic loci link adipose and insulin biology to body fat distribution.	Hip circumference	up to 56,910 European ancestry men, up to 86,570 European ancestry women	up to 36,570 European ancestry men, 30,172 European ancestry women, 915 Filipino ancestry men, 735 Filipino ancestry women, 2,351 African American/Afro-Caribbean ancestry men, 6,258 African American/Afro-Caribbean ancestry women, 2,285 South Asian ancestry men, 506 South Asian ancestry women, 195 Seychellois ancestry men, 266 Seychellois ancestry women	12q14.3	12	65958046	HMGA2	HMGA2	NA	NA
rs8756	12	66359752	rs8756rs1351394	12	66359752	rs8756	12	66351826	rs1351394	0.944415	0.983585	NA	12	79.2237	66351826	T	C	2015-07-07	25281659	van der Valk RJ	2014-10-03	Hum Mol Genet	www.ncbi.nlm.nih.gov/pubmed/25281659	A novel common variant in DCST2 is associated with length in early life and height in adulthood.	Birth length	28,459 European ancestry individuals	16,145 European ancestry individuals, 280 Moroccan ancestry individuals, 284 Surinamese ancestry individuals, 319 Turkish ancestry individuals, 651 Chinese ancestry individuals	12q14.3	12	65958046	HMGA2	HMGA2	NA	NA
rs8756	12	66359752	rs8756rs1351394	12	66359752	rs8756	12	66351826	rs1351394	0.944415	0.983585	NA	12	79.2237	66351826	T	C	2017-05-23	25673412	Shungin D	2015-02-12	Nature	www.ncbi.nlm.nih.gov/pubmed/25673412	New genetic loci link adipose and insulin biology to body fat distribution.	Hip circumference adjusted for BMI	up to 56,910 European ancestry men, up to 86,570 European ancestry women	up to 36,570 European ancestry men, 30,172 European ancestry women, 915 Filipino ancestry men, 735 Filipino ancestry women, 2,351 African American/Afro-Caribbean ancestry men, 6,258 African American/Afro-Caribbean ancestry women, 2,285 South Asian ancestry men, 506 South Asian ancestry women, 195 Seychellois ancestry men, 266 Seychellois ancestry women	12q14.3	12	65958046	HMGA2	HMGA2	NA	NA
rs8756	12	66359752	rs8756rs1351394	12	66359752	rs8756	12	66351826	rs1351394	0.944415	0.983585	NA	12	79.2237	66351826	T	C	2017-05-23	25673412	Shungin D	2015-02-12	Nature	www.ncbi.nlm.nih.gov/pubmed/25673412	New genetic loci link adipose and insulin biology to body fat distribution.	Hip circumference	up to 56,910 European ancestry men, up to 86,570 European ancestry women	up to 36,570 European ancestry men, 30,172 European ancestry women, 915 Filipino ancestry men, 735 Filipino ancestry women, 2,351 African American/Afro-Caribbean ancestry men, 6,258 African American/Afro-Caribbean ancestry women, 2,285 South Asian ancestry men, 506 South Asian ancestry women, 195 Seychellois ancestry men, 266 Seychellois ancestry women	12q14.3	12	65958046	HMGA2	HMGA2	NA	NA
rs8756	12	66359752	rs8756rs1351394	12	66359752	rs8756	12	66351826	rs1351394	0.944415	0.983585	NA	12	79.2237	66351826	T	C	2017-05-23	25673412	Shungin D	2015-02-12	Nature	www.ncbi.nlm.nih.gov/pubmed/25673412	New genetic loci link adipose and insulin biology to body fat distribution.	Hip circumference adjusted for BMI	up to 56,910 European ancestry men, up to 86,570 European ancestry women	up to 36,570 European ancestry men, 30,172 European ancestry women, 915 Filipino ancestry men, 735 Filipino ancestry women, 2,351 African American/Afro-Caribbean ancestry men, 6,258 African American/Afro-Caribbean ancestry women, 2,285 South Asian ancestry men, 506 South Asian ancestry women, 195 Seychellois ancestry men, 266 Seychellois ancestry women	12q14.3	12	65958046	HMGA2	HMGA2	NA	NA
rs8756	12	66359752	rs8756rs1351394	12	66359752	rs8756	12	66351826	rs1351394	0.944415	0.983585	NA	12	79.2237	66351826	T	C	2015-07-07	25281659	van der Valk RJ	2014-10-03	Hum Mol Genet	www.ncbi.nlm.nih.gov/pubmed/25281659	A novel common variant in DCST2 is associated with length in early life and height in adulthood.	Birth length	28,459 European ancestry individuals	16,145 European ancestry individuals, 280 Moroccan ancestry individuals, 284 Surinamese ancestry individuals, 319 Turkish ancestry individuals, 651 Chinese ancestry individuals	12q14.3	12	65958046	HMGA2	HMGA2	NA	NA
rs548236486	4	17922813	rs548236486rs35362908	4	17922813	rs548236486	4	17994298	rs35362908	0.944041	0.983955	NA	4	33.7328	17994298	C	T	2017-06-21	28270201	Nagy R	2017-03-07	Genome Med	www.ncbi.nlm.nih.gov/pubmed/28270201	Exploration of haplotype research consortium imputation for genome-wide association studies in 20,032 Generation Scotland participants.	Height	19,965 British ancestry individuals from 6863 families.	NA	4p15.31	4	17992675	LCORL	LCORL	NA	NA
rs548236486	4	17922813	rs548236486rs35362908	4	17922813	rs548236486	4	17994298	rs35362908	0.944041	0.983955	NA	4	33.7328	17994298	C	T	2017-06-21	28270201	Nagy R	2017-03-07	Genome Med	www.ncbi.nlm.nih.gov/pubmed/28270201	Exploration of haplotype research consortium imputation for genome-wide association studies in 20,032 Generation Scotland participants.	Height	19,965 British ancestry individuals from 6863 families.	NA	4p15.31	4	17992675	LCORL	LCORL	NA	NA
rs766175378	4	17980202	rs766175378rs6830062	4	17980202	rs766175378	4	18017730	rs6830062	0.943793	1	NA	4	33.7352	18017730	C	T	2008-07-01	18391951	Gudbjartsson DF	2008-04-06	Nat Genet	www.ncbi.nlm.nih.gov/pubmed/18391951	Many sequence variants affecting diversity of adult human height.	Height	30,968 European ancestry individuals	8,541 European ancestry individuals	4p15.31	4	18016107	LCORL, NCAPG	LCORL	NA	NA
rs766175378	4	17980202	rs766175378rs6830062	4	17980202	rs766175378	4	18017730	rs6830062	0.943793	1	NA	4	33.7352	18017730	C	T	2009-04-22	19343178	Soranzo N	2009-04-03	PLoS Genet	www.ncbi.nlm.nih.gov/pubmed/19343178	Meta-analysis of genome-wide scans for human adult stature identifies novel Loci and associations with measures of skeletal frame size.	Height	12,611 European ancestry individuals	7,187 European ancestry individuals	4p15.31	4	18016107	LCORL	LCORL	NA	NA
rs766175378	4	17980202	rs766175378rs6830062	4	17980202	rs766175378	4	18017730	rs6830062	0.943793	1	NA	4	33.7352	18017730	C	T	2010-05-11	20397748	Liu JZ	2010-04-01	Twin Res Hum Genet	www.ncbi.nlm.nih.gov/pubmed/20397748	Genome-wide association study of height and body mass index in Australian twin families.	Height	11,536 European ancestry individuals	NA	4p15.31	4	18016107	LC0RL	LCORL	NA	NA
rs766175378	4	17980202	rs766175378rs6830062	4	17980202	rs766175378	4	18017730	rs6830062	0.943793	1	NA	4	33.7352	18017730	C	T	2009-04-22	19343178	Soranzo N	2009-04-03	PLoS Genet	www.ncbi.nlm.nih.gov/pubmed/19343178	Meta-analysis of genome-wide scans for human adult stature identifies novel Loci and associations with measures of skeletal frame size.	Height	12,611 European ancestry individuals	7,187 European ancestry individuals	4p15.31	4	18016107	LCORL	LCORL	NA	NA
rs766175378	4	17980202	rs766175378rs6830062	4	17980202	rs766175378	4	18017730	rs6830062	0.943793	1	NA	4	33.7352	18017730	C	T	2010-05-11	20397748	Liu JZ	2010-04-01	Twin Res Hum Genet	www.ncbi.nlm.nih.gov/pubmed/20397748	Genome-wide association study of height and body mass index in Australian twin families.	Height	11,536 European ancestry individuals	NA	4p15.31	4	18016107	LC0RL	LCORL	NA	NA
rs766175378	4	17980202	rs766175378rs6830062	4	17980202	rs766175378	4	18017730	rs6830062	0.943793	1	NA	4	33.7352	18017730	C	T	2008-07-01	18391951	Gudbjartsson DF	2008-04-06	Nat Genet	www.ncbi.nlm.nih.gov/pubmed/18391951	Many sequence variants affecting diversity of adult human height.	Height	30,968 European ancestry individuals	8,541 European ancestry individuals	4p15.31	4	18016107	LCORL, NCAPG	LCORL	NA	NA
rs756655457	1	110040452	rs756655457rs12136063	1	110040452	rs756655457	1	110014170	rs12136063	0.943035	0.988107	NA	1	138.818	110014170	G	A	2016-11-25	26831199	Pattaro C	2016-01-21	Nat Commun	www.ncbi.nlm.nih.gov/pubmed/26831199	Genetic associations at 53 loci highlight cell types and biological pathways relevant for kidney function.	Glomerular filtration rate (creatinine)	133,413 European ancestry individuals	42,166 European ancestry individuals, up to 16,471 African ancestry individuals, up to 42,296 Asian ancestry individuals	1p13.3	1	109471548	SYPL2	SYPL2	NA	NA
rs756655457	1	110040452	rs756655457rs12136063	1	110040452	rs756655457	1	110014170	rs12136063	0.943035	0.988107	NA	1	138.818	110014170	G	A	2016-11-25	26831199	Pattaro C	2016-01-21	Nat Commun	www.ncbi.nlm.nih.gov/pubmed/26831199	Genetic associations at 53 loci highlight cell types and biological pathways relevant for kidney function.	Glomerular filtration rate (creatinine)	133,413 European ancestry individuals	42,166 European ancestry individuals, up to 16,471 African ancestry individuals, up to 42,296 Asian ancestry individuals	1p13.3	1	109471548	SYPL2	SYPL2	NA	NA
rs541140319	12	123536456	rs541140319rs1727307	12	123536456	rs541140319	12	123575742	rs1727307	0.942908	0.992702	NA	12	147.156	123575742	A	G	2011-06-01	21507922	Ramsuran V	2011-05-01	Clin Infect Dis	www.ncbi.nlm.nih.gov/pubmed/21507922	Duffy-null-associated low neutrophil counts influence HIV-1 susceptibility in high-risk South African black women.	Platelet count	115 African ancestry HIV-negative individuals	NA	12q24.31	12	123091195	PITPNM2	PITPNM2	NA	NA
rs541140319	12	123536456	rs541140319rs1727307	12	123536456	rs541140319	12	123575742	rs1727307	0.942908	0.992702	NA	12	147.156	123575742	A	G	2011-06-01	21507922	Ramsuran V	2011-05-01	Clin Infect Dis	www.ncbi.nlm.nih.gov/pubmed/21507922	Duffy-null-associated low neutrophil counts influence HIV-1 susceptibility in high-risk South African black women.	Platelet count	115 African ancestry HIV-negative individuals	NA	12q24.31	12	123091195	PITPNM2	PITPNM2	NA	NA
rs6905544	6	98411631	rs6905544rs28792186	6	98411631	rs6905544	6	98508087	rs28792186	0.941574	0.97581	NA	6	106.246	98508087	C	T	2017-02-25	27225129	Okbay A	2016-05-26	Nature	www.ncbi.nlm.nih.gov/pubmed/27225129	Genome-wide association study identifies 74 loci associated with educational attainment.	Educational attainment (college completion)	280,007 European ancestry individuals	NA	6q16.1	6	98060211	NR	MIR2113 - EIF4EBP2P3	100302164	100190924
rs6905544	6	98411631	rs6905544rs28792186	6	98411631	rs6905544	6	98508087	rs28792186	0.941574	0.97581	NA	6	106.246	98508087	C	T	2017-02-25	27225129	Okbay A	2016-05-26	Nature	www.ncbi.nlm.nih.gov/pubmed/27225129	Genome-wide association study identifies 74 loci associated with educational attainment.	Educational attainment (college completion)	280,007 European ancestry individuals	NA	6q16.1	6	98060211	NR	MIR2113 - EIF4EBP2P3	100302164	100190924
rs766175378	4	17980202	rs766175378rs6449353	4	17980202	rs766175378	4	18033488	rs6449353	0.940833	1	NA	4	33.7441	18033488	C	T	2015-07-07	25281659	van der Valk RJ	2014-10-03	Hum Mol Genet	www.ncbi.nlm.nih.gov/pubmed/25281659	A novel common variant in DCST2 is associated with length in early life and height in adulthood.	Birth length	28,459 European ancestry individuals	16,145 European ancestry individuals, 280 Moroccan ancestry individuals, 284 Surinamese ancestry individuals, 319 Turkish ancestry individuals, 651 Chinese ancestry individuals	4p15.31	4	18031865	LCORL	LCORL - LOC107986220	254251	107986220
rs766175378	4	17980202	rs766175378rs6449353	4	17980202	rs766175378	4	18033488	rs6449353	0.940833	1	NA	4	33.7441	18033488	C	T	2012-10-24	20881960	Lango Allen H	2010-09-29	Nature	www.ncbi.nlm.nih.gov/pubmed/20881960	Hundreds of variants clustered in genomic loci and biological pathways affect human height.	Height	133,653 European ancestry individuals	50,074 European ancestry individuals	4p15.31	4	18031865	LCORL	LCORL - LOC107986220	254251	107986220
rs766175378	4	17980202	rs766175378rs6449353	4	17980202	rs766175378	4	18033488	rs6449353	0.940833	1	NA	4	33.7441	18033488	C	T	2015-07-07	25281659	van der Valk RJ	2014-10-03	Hum Mol Genet	www.ncbi.nlm.nih.gov/pubmed/25281659	A novel common variant in DCST2 is associated with length in early life and height in adulthood.	Birth length	28,459 European ancestry individuals	16,145 European ancestry individuals, 280 Moroccan ancestry individuals, 284 Surinamese ancestry individuals, 319 Turkish ancestry individuals, 651 Chinese ancestry individuals	4p15.31	4	18031865	LCORL	LCORL - LOC107986220	254251	107986220
rs766175378	4	17980202	rs766175378rs6449353	4	17980202	rs766175378	4	18033488	rs6449353	0.940833	1	NA	4	33.7441	18033488	C	T	2012-10-24	20881960	Lango Allen H	2010-09-29	Nature	www.ncbi.nlm.nih.gov/pubmed/20881960	Hundreds of variants clustered in genomic loci and biological pathways affect human height.	Height	133,653 European ancestry individuals	50,074 European ancestry individuals	4p15.31	4	18031865	LCORL	LCORL - LOC107986220	254251	107986220
rs3796386	3	49899795	rs3796386rs11712056	3	49899795	rs3796386	3	49914397	rs11712056	0.938067	0.998578	NA	3	69.0234	49914397	C	T	2017-02-25	27225129	Okbay A	2016-05-26	Nature	www.ncbi.nlm.nih.gov/pubmed/27225129	Genome-wide association study identifies 74 loci associated with educational attainment.	Educational attainment (college completion)	280,007 European ancestry individuals	NA	3p21.31	3	49876964	NR	ACTBP13	NA	NA
rs3796386	3	49899795	rs3796386rs11712056	3	49899795	rs3796386	3	49914397	rs11712056	0.938067	0.998578	NA	3	69.0234	49914397	C	T	2017-02-25	27225129	Okbay A	2016-05-26	Nature	www.ncbi.nlm.nih.gov/pubmed/27225129	Genome-wide association study identifies 74 loci associated with educational attainment.	Educational attainment (college completion)	280,007 European ancestry individuals	NA	3p21.31	3	49876964	NR	ACTBP13	NA	NA
rs766175378	4	17980202	rs766175378rs7692995	4	17980202	rs766175378	4	17936634	rs7692995	0.936836	0.99003	NA	4	33.729	17936634	C	T	2015-09-24	25282103	Wood AR	2014-10-05	Nat Genet	www.ncbi.nlm.nih.gov/pubmed/25282103	Defining the role of common variation in the genomic and biological architecture of adult human height.	Height	253,288 European ancestry individuals	80,067 European ancestry individuals	4p15.31	4	17935011	LCORL	LCORL	NA	NA
rs766175378	4	17980202	rs766175378rs7692995	4	17980202	rs766175378	4	17936634	rs7692995	0.936836	0.99003	NA	4	33.729	17936634	C	T	2015-09-24	25282103	Wood AR	2014-10-05	Nat Genet	www.ncbi.nlm.nih.gov/pubmed/25282103	Defining the role of common variation in the genomic and biological architecture of adult human height.	Height	253,288 European ancestry individuals	80,067 European ancestry individuals	4p15.31	4	17935011	LCORL	LCORL	NA	NA
rs756655457	1	110040452	rs756655457rs1933182	1	110040452	rs756655457	1	109999838	rs1933182	0.936538	0.986352	NA	1	138.815	109999838	A	C	2010-05-05	20383146	Kottgen A	2010-04-11	Nat Genet	www.ncbi.nlm.nih.gov/pubmed/20383146	New loci associated with kidney function and chronic kidney disease.	Chronic kidney disease	Up to 67,093 European ancestry individuals	Up to 22,982 European ancestry individuals	1p13.3	1	109457216	AMIGO1, SORT1, ATXN7L2, SYPL2, CYB561D1, PSMA5	PSMA5 - SYPL2	5686	284612
rs756655457	1	110040452	rs756655457rs1933182	1	110040452	rs756655457	1	109999838	rs1933182	0.936538	0.986352	NA	1	138.815	109999838	A	C	2010-05-05	20383146	Kottgen A	2010-04-11	Nat Genet	www.ncbi.nlm.nih.gov/pubmed/20383146	New loci associated with kidney function and chronic kidney disease.	Chronic kidney disease	Up to 67,093 European ancestry individuals	Up to 22,982 European ancestry individuals	1p13.3	1	109457216	AMIGO1, SORT1, ATXN7L2, SYPL2, CYB561D1, PSMA5	PSMA5 - SYPL2	5686	284612
rs3135044	6	31592820	rs3135044rs2736172	6	31592820	rs3135044	6	31590898	rs2736172	0.935463	0.996911	NA	6	51.5518	31590898	T	C	2014-04-09	24132900	Kanazawa T	2013-10-01	Am J Med Genet B Neuropsychiatr Genet	www.ncbi.nlm.nih.gov/pubmed/24132900	Genome-wide association study of atypical psychosis.	Psychosis (atypical)	47 Japanese ancestry cases, 882 Japanese ancestry controls	NA	6p21.33	6	31623121	TNF, MICB	PRRC2A, SNORA38	NA	NA
rs3135044	6	31592820	rs3135044rs2736172	6	31592820	rs3135044	6	31590898	rs2736172	0.935463	0.996911	NA	6	51.5518	31590898	T	C	2014-04-09	24132900	Kanazawa T	2013-10-01	Am J Med Genet B Neuropsychiatr Genet	www.ncbi.nlm.nih.gov/pubmed/24132900	Genome-wide association study of atypical psychosis.	Psychosis (atypical)	47 Japanese ancestry cases, 882 Japanese ancestry controls	NA	6p21.33	6	31623121	TNF, MICB	PRRC2A, SNORA38	NA	NA
1:109909532_CA_C	1	2	1:109909532_CA_Crs10127790	1	109909532	1:109909532_CA_C	1	109891133	rs10127790	0.93157	1	NA	1	138.811	109891133	C	T	2017-07-06	28452372	Gorski M	2017-04-28	Sci Rep	www.ncbi.nlm.nih.gov/pubmed/28452372	1000 Genomes-based meta-analysis identifies 10 novel loci for kidney function.	Glomerular filtration rate (creatinine)	110,517 European ancestry individuals		1p13.3	1	109348511	SYPL2	SORT1	NA	NA
1:109909532_CA_C	1	109909532	1:109909532_CA_Crs10127790	1	109909532	1:109909532_CA_C	1	109891133	rs10127790	0.93157	1	NA	1	138.811	109891133	C	T	2017-07-06	28452372	Gorski M	2017-04-28	Sci Rep	www.ncbi.nlm.nih.gov/pubmed/28452372	1000 Genomes-based meta-analysis identifies 10 novel loci for kidney function.	Glomerular filtration rate (creatinine)	110,517 European ancestry individuals		1p13.3	1	109348511	SYPL2	SORT1	NA	NA
22:31673402_CA_C	22	31673402	22:31673402_CA_Crs2106294	22	31673402	22:31673402_CA_C	22	31645759	rs2106294	0.931418	0.985895	NA	22	35.5574	31645759	C	T	2011-01-15	21150874	McDonough CW	2010-12-08	Kidney Int	www.ncbi.nlm.nih.gov/pubmed/21150874	A genome-wide association study for diabetic nephropathy genes in African Americans.	Type 2 diabetes nephropathy	965 African American cases, 1,029 African American controls	709 African American cases, 690 African American controls	22q12.2	22	31249773	LIMK2	LIMK2	NA	NA
22:31673402_CA_C	22	31673402	22:31673402_CA_Crs2106294	22	31673402	22:31673402_CA_C	22	31645759	rs2106294	0.931418	0.985895	NA	22	35.5574	31645759	C	T	2011-01-15	21150874	McDonough CW	2010-12-08	Kidney Int	www.ncbi.nlm.nih.gov/pubmed/21150874	A genome-wide association study for diabetic nephropathy genes in African Americans.	Type 2 diabetes nephropathy	965 African American cases, 1,029 African American controls	709 African American cases, 690 African American controls	22q12.2	22	31249773	LIMK2	LIMK2	NA	NA
22:31673402_CA_C	22	31673402	22:31673402_CA_Crs4141404	22	31673402	22:31673402_CA_C	22	31675185	rs4141404	0.931237	0.985856	NA	22	35.5581	31675185	A	C	2013-12-12	23776197	Leandro-Garcia LJ	2013-06-17	J Med Genet	www.ncbi.nlm.nih.gov/pubmed/23776197	Genome-wide association study identifies ephrin type A receptors implicated in paclitaxel induced peripheral sensory neuropathy.	Paclitaxel-induced neuropathy	143 European ancestry individuals		22q12.2	22	31279199	PLA2G3, LIMK2, PISD	LIMK2	NA	NA
22:31673402_CA_C	22	31673402	22:31673402_CA_Crs4141404	22	31673402	22:31673402_CA_C	22	31675185	rs4141404	0.931237	0.985856	NA	22	35.5581	31675185	A	C	2013-12-12	23776197	Leandro-Garcia LJ	2013-06-17	J Med Genet	www.ncbi.nlm.nih.gov/pubmed/23776197	Genome-wide association study identifies ephrin type A receptors implicated in paclitaxel induced peripheral sensory neuropathy.	Paclitaxel-induced neuropathy	143 European ancestry individuals		22q12.2	22	31279199	PLA2G3, LIMK2, PISD	LIMK2	NA	NA
rs10876864	12	56401085	rs10876864rs773125	12	56401085	rs10876864	12	56394954	rs773125	0.930702	0.983961	NA	12	71.0907	56394954	G	A	2014-08-05	24390342	Okada Y	2013-12-25	Nature	www.ncbi.nlm.nih.gov/pubmed/24390342	Genetics of rheumatoid arthritis contributes to biology and drug discovery.	Rheumatoid arthritis	up to 14,361 European ancestry cases, up to 42,923 European ancestry controls, up to 4,873 East Asian ancestry cases, up to 17,642 East Asian ancestry controls	up to 3,775 European ancestry cases, up to 5,801 European ancestry controls, up to 6,871 East Asian ancestry cases, up to 6,392 East Asian ancestry controls	12q13.2	12	56001170	CDK2	SUOX	NA	NA
rs10876864	12	56401085	rs10876864rs773125	12	56401085	rs10876864	12	56394954	rs773125	0.930702	0.983961	NA	12	71.0907	56394954	G	A	2014-08-05	24390342	Okada Y	2013-12-25	Nature	www.ncbi.nlm.nih.gov/pubmed/24390342	Genetics of rheumatoid arthritis contributes to biology and drug discovery.	Rheumatoid arthritis	up to 14,361 European ancestry cases, up to 42,923 European ancestry controls, up to 4,873 East Asian ancestry cases, up to 17,642 East Asian ancestry controls	up to 3,775 European ancestry cases, up to 5,801 European ancestry controls, up to 6,871 East Asian ancestry cases, up to 6,392 East Asian ancestry controls	12q13.2	12	56001170	CDK2	SUOX	NA	NA
rs10876864	12	56401085	rs10876864rs773125	12	56401085	rs10876864	12	56394954	rs773125	0.930702	0.983961	NA	12	71.0907	56394954	G	A	2014-08-05	24390342	Okada Y	2013-12-25	Nature	www.ncbi.nlm.nih.gov/pubmed/24390342	Genetics of rheumatoid arthritis contributes to biology and drug discovery.	Rheumatoid arthritis	up to 14,361 European ancestry cases, up to 42,923 European ancestry controls, up to 4,873 East Asian ancestry cases, up to 17,642 East Asian ancestry controls	up to 3,775 European ancestry cases, up to 5,801 European ancestry controls, up to 6,871 East Asian ancestry cases, up to 6,392 East Asian ancestry controls	12q13.2	12	56001170	CDK2	SUOX	NA	NA
rs10876864	12	56401085	rs10876864rs773125	12	56401085	rs10876864	12	56394954	rs773125	0.930702	0.983961	NA	12	71.0907	56394954	G	A	2014-08-05	24390342	Okada Y	2013-12-25	Nature	www.ncbi.nlm.nih.gov/pubmed/24390342	Genetics of rheumatoid arthritis contributes to biology and drug discovery.	Rheumatoid arthritis	up to 14,361 European ancestry cases, up to 42,923 European ancestry controls, up to 4,873 East Asian ancestry cases, up to 17,642 East Asian ancestry controls	up to 3,775 European ancestry cases, up to 5,801 European ancestry controls, up to 6,871 East Asian ancestry cases, up to 6,392 East Asian ancestry controls	12q13.2	12	56001170	CDK2	SUOX	NA	NA
3:49959071_CT_C	3	49959071	3:49959071_CT_Crs2777888	3	49959071	3:49959071_CT_C	3	49898000	rs2777888	0.928874	0.970095	NA	3	69.022	49898000	A	G	2017-03-22	27798627	Barban N	2016-10-31	Nat Genet	www.ncbi.nlm.nih.gov/pubmed/27798627	Genome-wide analysis identifies 12 loci influencing human reproductive behavior.	Age at first birth	189,656 European ancestry women, 48,408 European ancestry men		3p21.31	3	49860567	CAMKV, HYAL3, RBM6, RNF123, RBM5, MON1A, U73166.2, MST1R	CAMKV	NA	NA
3:49959071_CT_C	3	49959071	3:49959071_CT_Crs2777888	3	49959071	3:49959071_CT_C	3	49898000	rs2777888	0.928874	0.970095	NA	3	69.022	49898000	A	G	2017-03-22	27798627	Barban N	2016-10-31	Nat Genet	www.ncbi.nlm.nih.gov/pubmed/27798627	Genome-wide analysis identifies 12 loci influencing human reproductive behavior.	Age at first birth	189,656 European ancestry women, 48,408 European ancestry men		3p21.31	3	49860567	CAMKV, HYAL3, RBM6, RNF123, RBM5, MON1A, U73166.2, MST1R	CAMKV	NA	NA
3:49959071_CT_C	3	49959071	3:49959071_CT_Crs2777888	3	49959071	3:49959071_CT_C	3	49898000	rs2777888	0.928874	0.970095	NA	3	69.022	49898000	A	G	2017-03-22	27798627	Barban N	2016-10-31	Nat Genet	www.ncbi.nlm.nih.gov/pubmed/27798627	Genome-wide analysis identifies 12 loci influencing human reproductive behavior.	Age at first birth	189,656 European ancestry women, 48,408 European ancestry men		3p21.31	3	49860567	CAMKV, HYAL3, RBM6, RNF123, RBM5, MON1A, U73166.2, MST1R	CAMKV	NA	NA
3:49959071_CT_C	3	49959071	3:49959071_CT_Crs2777888	3	49959071	3:49959071_CT_C	3	49898000	rs2777888	0.928874	0.970095	NA	3	69.022	49898000	A	G	2017-03-22	27798627	Barban N	2016-10-31	Nat Genet	www.ncbi.nlm.nih.gov/pubmed/27798627	Genome-wide analysis identifies 12 loci influencing human reproductive behavior.	Age at first birth	189,656 European ancestry women, 48,408 European ancestry men		3p21.31	3	49860567	CAMKV, HYAL3, RBM6, RNF123, RBM5, MON1A, U73166.2, MST1R	CAMKV	NA	NA
3:49959071_CT_C	3	49959071	3:49959071_CT_Crs2777888	3	49959071	3:49959071_CT_C	3	49898000	rs2777888	0.928874	0.970095	NA	3	69.022	49898000	A	G	2017-03-22	27798627	Barban N	2016-10-31	Nat Genet	www.ncbi.nlm.nih.gov/pubmed/27798627	Genome-wide analysis identifies 12 loci influencing human reproductive behavior.	Age at first birth	189,656 European ancestry women, 48,408 European ancestry men		3p21.31	3	49860567	CAMKV, HYAL3, RBM6, RNF123, RBM5, MON1A, U73166.2, MST1R	CAMKV	NA	NA
3:49959071_CT_C	3	49959071	3:49959071_CT_Crs2777888	3	49959071	3:49959071_CT_C	3	49898000	rs2777888	0.928874	0.970095	NA	3	69.022	49898000	A	G	2017-03-22	27798627	Barban N	2016-10-31	Nat Genet	www.ncbi.nlm.nih.gov/pubmed/27798627	Genome-wide analysis identifies 12 loci influencing human reproductive behavior.	Age at first birth	189,656 European ancestry women, 48,408 European ancestry men		3p21.31	3	49860567	CAMKV, HYAL3, RBM6, RNF123, RBM5, MON1A, U73166.2, MST1R	CAMKV	NA	NA
rs548236486	4	17922813	rs548236486rs13131350	4	17922813	rs548236486	4	17877487	rs13131350	0.926472	0.965532	NA	4	33.7224	17877487	G	A	2015-07-15	25429064	He M	2014-11-26	Hum Mol Genet	www.ncbi.nlm.nih.gov/pubmed/25429064	Meta-analysis of genome-wide association studies of adult height in East Asians identifies 17 novel loci.	Height	36,227 East Asian ancestry individuals	57,699 East Asian ancestry individuals	4p15.31	4	17875864	LCORL	LCORL	NA	NA
rs548236486	4	17922813	rs548236486rs13131350	4	17922813	rs548236486	4	17877487	rs13131350	0.926472	0.965532	NA	4	33.7224	17877487	G	A	2015-07-15	25429064	He M	2014-11-26	Hum Mol Genet	www.ncbi.nlm.nih.gov/pubmed/25429064	Meta-analysis of genome-wide association studies of adult height in East Asians identifies 17 novel loci.	Height	36,227 East Asian ancestry individuals	57,699 East Asian ancestry individuals	4p15.31	4	17875864	LCORL	LCORL	NA	NA
rs114720649	7	77397160	rs114720649rs6465825	7	77397160	rs114720649	7	77416439	rs6465825	0.920306	0.965451	NA	7	93.695	77416439	C	T	2010-05-05	20383146	Kottgen A	2010-04-11	Nat Genet	www.ncbi.nlm.nih.gov/pubmed/20383146	New loci associated with kidney function and chronic kidney disease.	Chronic kidney disease	Up to 67,093 European ancestry individuals	Up to 22,982 European ancestry individuals	7q11.23	7	77787122	PHTF2, RSBN1L, TMEM60	RSBN1L - TMEM60	222194	85025
rs114720649	7	77397160	rs114720649rs6465825	7	77397160	rs114720649	7	77416439	rs6465825	0.920306	0.965451	NA	7	93.695	77416439	C	T	2016-12-01	26831199	Pattaro C	2016-01-21	Nat Commun	www.ncbi.nlm.nih.gov/pubmed/26831199	Genetic associations at 53 loci highlight cell types and biological pathways relevant for kidney function.	Glomerular filtration rate in non diabetics (creatinine)	118,448 European ancestry individuals	36,433 European ancestry individuals	7q11.23	7	77787122	SLC22A2	RSBN1L - TMEM60	222194	85025
rs114720649	7	77397160	rs114720649rs6465825	7	77397160	rs114720649	7	77416439	rs6465825	0.920306	0.965451	NA	7	93.695	77416439	C	T	2016-12-01	26831199	Pattaro C	2016-01-21	Nat Commun	www.ncbi.nlm.nih.gov/pubmed/26831199	Genetic associations at 53 loci highlight cell types and biological pathways relevant for kidney function.	Glomerular filtration rate in non diabetics (creatinine)	118,448 European ancestry individuals	36,433 European ancestry individuals	7q11.23	7	77787122	SLC22A2	RSBN1L - TMEM60	222194	85025
rs114720649	7	77397160	rs114720649rs6465825	7	77397160	rs114720649	7	77416439	rs6465825	0.920306	0.965451	NA	7	93.695	77416439	C	T	2010-05-05	20383146	Kottgen A	2010-04-11	Nat Genet	www.ncbi.nlm.nih.gov/pubmed/20383146	New loci associated with kidney function and chronic kidney disease.	Chronic kidney disease	Up to 67,093 European ancestry individuals	Up to 22,982 European ancestry individuals	7q11.23	7	77787122	PHTF2, RSBN1L, TMEM60	RSBN1L - TMEM60	222194	85025
rs8756	12	66359752	rs8756rs10784502	12	66359752	rs8756	12	66343810	rs10784502	0.919418	0.969832	NA	12	79.2209	66343810	C	T	2012-06-21	22504417	Stein JL	2012-04-15	Nat Genet	www.ncbi.nlm.nih.gov/pubmed/22504417	Identification of common variants associated with human hippocampal and intracranial volumes.	Brain structure	2,020 European ancestry neuropsychiatric disorder cases, 5,775 European ancestry controls	599 European ancestry neuropsychiatric disorder cases, 11,915 European ancestry controls, 143 European ancestry and African American neuropsychiatric disorder cases, 94 European ancestry and African American controls, 605 Hispanic controls	12q14.3	12	65950030	HMGA2	HMGA2	NA	NA
rs8756	12	66359752	rs8756rs10784502	12	66359752	rs8756	12	66343810	rs10784502	0.919418	0.969832	NA	12	79.2209	66343810	C	T	2012-06-21	22504417	Stein JL	2012-04-15	Nat Genet	www.ncbi.nlm.nih.gov/pubmed/22504417	Identification of common variants associated with human hippocampal and intracranial volumes.	Brain structure	2,020 European ancestry neuropsychiatric disorder cases, 5,775 European ancestry controls	599 European ancestry neuropsychiatric disorder cases, 11,915 European ancestry controls, 143 European ancestry and African American neuropsychiatric disorder cases, 94 European ancestry and African American controls, 605 Hispanic controls	12q14.3	12	65950030	HMGA2	HMGA2	NA	NA
rs9964724	18	35159124	rs9964724rs4799950	18	35159124	rs9964724	18	35170045	rs4799950	0.913641	0.998344	NA	18	57.1585	35170045	C	G	2016-12-21	27046643	Davies G	2016-04-05	Mol Psychiatry	www.ncbi.nlm.nih.gov/pubmed/27046643	Genome-wide association study of cognitive functions and educational attainment in UK Biobank (N=112 151).	Educational attainment	111,114 European ancestry individuals	NA	18q12.2	18	37590082	Intergenic	CELF4 - LOC107985118	56853	107985118
rs9964724	18	35159124	rs9964724rs4799950	18	35159124	rs9964724	18	35170045	rs4799950	0.913641	0.998344	NA	18	57.1585	35170045	C	G	2016-12-21	27046643	Davies G	2016-04-05	Mol Psychiatry	www.ncbi.nlm.nih.gov/pubmed/27046643	Genome-wide association study of cognitive functions and educational attainment in UK Biobank (N=112 151).	Educational attainment	111,114 European ancestry individuals	NA	18q12.2	18	37590082	Intergenic	CELF4 - LOC107985118	56853	107985118
rs2447098	17	2277720	rs2447098rs2447097	17	2277720	rs2447098	17	2278064	rs2447097	0.911725	1	NA	17	7.00592	2278064	T	G	2016-09-07	26398136	Kuo PH	2015-09-23	PLoS One	www.ncbi.nlm.nih.gov/pubmed/26398136	Genome-Wide Association Study for Autism Spectrum Disorder in Taiwanese Han Population.	Autism spectrum disorder	315 Han Chinese ancestry cases, 1,115 Han Chinese ancestry controls	282 Han Chinese ancestry cases, 480 Han Chinese ancestry controls	17p13.3	17	2374770	MNT	SGSM2	NA	NA
rs2447098	17	2277720	rs2447098rs2447097	17	2277720	rs2447098	17	2278064	rs2447097	0.911725	1	NA	17	7.00592	2278064	T	G	2016-09-07	26398136	Kuo PH	2015-09-23	PLoS One	www.ncbi.nlm.nih.gov/pubmed/26398136	Genome-Wide Association Study for Autism Spectrum Disorder in Taiwanese Han Population.	Autism spectrum disorder	315 Han Chinese ancestry cases, 1,115 Han Chinese ancestry controls	282 Han Chinese ancestry cases, 480 Han Chinese ancestry controls	17p13.3	17	2374770	MNT	SGSM2	NA	NA
rs13107325	4	103188709	rs13107325rs13135092	4	103188709	rs13107325	4	103198082	rs13135092	0.905402	1	NA	4	115.827	103198082	G	A	2016-07-08	25961943	Surakka I	2015-05-11	Nat Genet	www.ncbi.nlm.nih.gov/pubmed/25961943	The impact of low-frequency and rare variants on lipid levels.	HDL cholesterol	up to 62,166 European ancestry individuals	NA	4q24	4	102276925	SLC39A8	SLC39A8	NA	NA
rs13107325	4	103188709	rs13107325rs13135092	4	103188709	rs13107325	4	103198082	rs13135092	0.905402	1	NA	4	115.827	103198082	G	A	2016-07-08	25961943	Surakka I	2015-05-11	Nat Genet	www.ncbi.nlm.nih.gov/pubmed/25961943	The impact of low-frequency and rare variants on lipid levels.	HDL cholesterol	up to 62,166 European ancestry individuals	NA	4q24	4	102276925	SLC39A8	SLC39A8	NA	NA
rs13107325	4	103188709	rs13107325rs13135092	4	103188709	rs13107325	4	103198082	rs13135092	0.905402	1	NA	4	115.827	103198082	G	A	2016-07-08	25961943	Surakka I	2015-05-11	Nat Genet	www.ncbi.nlm.nih.gov/pubmed/25961943	The impact of low-frequency and rare variants on lipid levels.	HDL cholesterol	up to 62,166 European ancestry individuals	NA	4q24	4	102276925	SLC39A8	SLC39A8	NA	NA
rs13107325	4	103188709	rs13107325rs13135092	4	103188709	rs13107325	4	103198082	rs13135092	0.905402	1	NA	4	115.827	103198082	G	A	2016-07-08	25961943	Surakka I	2015-05-11	Nat Genet	www.ncbi.nlm.nih.gov/pubmed/25961943	The impact of low-frequency and rare variants on lipid levels.	HDL cholesterol	up to 62,166 European ancestry individuals	NA	4q24	4	102276925	SLC39A8	SLC39A8	NA	NA
rs13107325	4	103188709	rs13107325rs13135092	4	103188709	rs13107325	4	103198082	rs13135092	0.905402	1	NA	4	115.827	103198082	G	A	2016-07-08	25961943	Surakka I	2015-05-11	Nat Genet	www.ncbi.nlm.nih.gov/pubmed/25961943	The impact of low-frequency and rare variants on lipid levels.	HDL cholesterol	up to 62,166 European ancestry individuals	NA	4q24	4	102276925	SLC39A8	SLC39A8	NA	NA
rs13107325	4	103188709	rs13107325rs13135092	4	103188709	rs13107325	4	103198082	rs13135092	0.905402	1	NA	4	115.827	103198082	G	A	2016-07-08	25961943	Surakka I	2015-05-11	Nat Genet	www.ncbi.nlm.nih.gov/pubmed/25961943	The impact of low-frequency and rare variants on lipid levels.	HDL cholesterol	up to 62,166 European ancestry individuals	NA	4q24	4	102276925	SLC39A8	SLC39A8	NA	NA
rs13107325	4	103188709	rs13107325rs13135092	4	103188709	rs13107325	4	103198082	rs13135092	0.905402	1	NA	4	115.827	103198082	G	A	2016-07-08	25961943	Surakka I	2015-05-11	Nat Genet	www.ncbi.nlm.nih.gov/pubmed/25961943	The impact of low-frequency and rare variants on lipid levels.	HDL cholesterol	up to 62,166 European ancestry individuals	NA	4q24	4	102276925	SLC39A8	SLC39A8	NA	NA
rs13107325	4	103188709	rs13107325rs13135092	4	103188709	rs13107325	4	103198082	rs13135092	0.905402	1	NA	4	115.827	103198082	G	A	2016-07-08	25961943	Surakka I	2015-05-11	Nat Genet	www.ncbi.nlm.nih.gov/pubmed/25961943	The impact of low-frequency and rare variants on lipid levels.	HDL cholesterol	up to 62,166 European ancestry individuals	NA	4q24	4	102276925	SLC39A8	SLC39A8	NA	NA
rs10876864	12	56401085	rs10876864rs11171739	12	56401085	rs10876864	12	56470625	rs11171739	0.902876	0.96773	NA	12	71.0994	56470625	C	T	2008-06-16	17554300	WTCCC	2007-06-07	Nature	www.ncbi.nlm.nih.gov/pubmed/17554300	Genome-wide association study of 14,000 cases of seven common diseases and 3,000 shared controls.	Type 1 diabetes	1,963 European ancestry cases, 2,938 European ancestry controls	(see Todd 2007)	12q13.2	12	56076841	ERBB3	RPS26 - ERBB3	6231	2065
rs10876864	12	56401085	rs10876864rs11171739	12	56401085	rs10876864	12	56470625	rs11171739	0.902876	0.96773	NA	12	71.0994	56470625	C	T	2008-06-16	17554300	WTCCC	2007-06-07	Nature	www.ncbi.nlm.nih.gov/pubmed/17554300	Genome-wide association study of 14,000 cases of seven common diseases and 3,000 shared controls.	Type 1 diabetes	1,963 European ancestry cases, 2,938 European ancestry controls	(see Todd 2007)	12q13.2	12	56076841	ERBB3	RPS26 - ERBB3	6231	2065
rs262890	5	62930015	rs262890rs775326	5	62930015	rs262890	5	62918416	rs775326	0.902818	0.994908	NA	5	73.8982	62918416	A	C	2017-02-24	27225129	Okbay A	2016-05-26	Nature	www.ncbi.nlm.nih.gov/pubmed/27225129	Genome-wide association study identifies 74 loci associated with educational attainment.	Educational attainment (years of education)	405,072 European ancestry individuals	NA	5q12.2	5	63622589	NR	LOC107986418 - LOC107986416	107986418	107986416
rs262890	5	62930015	rs262890rs775326	5	62930015	rs262890	5	62918416	rs775326	0.902818	0.994908	NA	5	73.8982	62918416	A	C	2017-02-24	27225129	Okbay A	2016-05-26	Nature	www.ncbi.nlm.nih.gov/pubmed/27225129	Genome-wide association study identifies 74 loci associated with educational attainment.	Educational attainment (years of education)	405,072 European ancestry individuals	NA	5q12.2	5	63622589	NR	LOC107986418 - LOC107986416	107986418	107986416
rs1448355	11	131286685	rs1448355rs1550973	11	131286685	rs1448355	11	131291728	rs1550973	0.900261	0.99847	NA	11	152.873	131291728	A	G	2017-02-24	27225129	Okbay A	2016-05-26	Nature	www.ncbi.nlm.nih.gov/pubmed/27225129	Genome-wide association study identifies 74 loci associated with educational attainment.	Educational attainment (years of education)	405,072 European ancestry individuals	NA	11q25	11	131421834	NR	NTM	NA	NA
rs1448355	11	131286685	rs1448355rs1550973	11	131286685	rs1448355	11	131291728	rs1550973	0.900261	0.99847	NA	11	152.873	131291728	A	G	2017-02-24	27225129	Okbay A	2016-05-26	Nature	www.ncbi.nlm.nih.gov/pubmed/27225129	Genome-wide association study identifies 74 loci associated with educational attainment.	Educational attainment (years of education)	405,072 European ancestry individuals	NA	11q25	11	131421834	NR	NTM	NA	NA
rs749671	16	31088347	rs749671rs2032915	16	31088347	rs749671	16	31117413	rs2032915	0.895351	0.979945	NA	16	55.5437	31117413	T	C	2017-06-26	28334899	Spracklen CN	2017-02-21	Hum Mol Genet	www.ncbi.nlm.nih.gov/pubmed/28334899	Association analyses of East Asian individuals and trans-ancestry analyses with European individuals reveal new loci associated with cholesterol and triglyceride levels.	Triglyceride levels	28,183 East Asian ancestry individuals, 177,861 European ancestry individuals	10,857 Chinese ancestry individuals	16p11.2	16	31106092	CTF1	VKORC1 - BCKDK	79001	10295
rs749671	16	31088347	rs749671rs2032915	16	31088347	rs749671	16	31117413	rs2032915	0.895351	0.979945	NA	16	55.5437	31117413	T	C	2017-06-26	28334899	Spracklen CN	2017-02-21	Hum Mol Genet	www.ncbi.nlm.nih.gov/pubmed/28334899	Association analyses of East Asian individuals and trans-ancestry analyses with European individuals reveal new loci associated with cholesterol and triglyceride levels.	Triglyceride levels	28,183 East Asian ancestry individuals, 177,861 European ancestry individuals	10,857 Chinese ancestry individuals	16p11.2	16	31106092	CTF1	VKORC1 - BCKDK	79001	10295
rs749671	16	31088347	rs749671rs14235	16	31088347	rs749671	16	31121793	rs14235	0.895313	0.979937	NA	16	55.5445	31121793	A	G	2015-05-09	25064009	Nalls MA	2014-07-27	Nat Genet	www.ncbi.nlm.nih.gov/pubmed/25064009	Large-scale meta-analysis of genome-wide association data identifies six new risk loci for Parkinson's disease.	Parkinson's disease	13,708 European ancestry cases, 95,282 European ancestry controls	5,353 European ancestry cases, 5,551 European ancestry controls	16p11.2	16	31110472	BCKDK, STX1B	BCKDK	NA	NA
rs749671	16	31088347	rs749671rs14235	16	31088347	rs749671	16	31121793	rs14235	0.895313	0.979937	NA	16	55.5445	31121793	A	G	2015-05-09	25064009	Nalls MA	2014-07-27	Nat Genet	www.ncbi.nlm.nih.gov/pubmed/25064009	Large-scale meta-analysis of genome-wide association data identifies six new risk loci for Parkinson's disease.	Parkinson's disease	13,708 European ancestry cases, 95,282 European ancestry controls	5,353 European ancestry cases, 5,551 European ancestry controls	16p11.2	16	31110472	BCKDK, STX1B	BCKDK	NA	NA
rs749671	16	31088347	rs749671rs9925964	16	31088347	rs749671	16	31129895	rs9925964	0.895275	0.979929	NA	16	55.5462	31129895	G	A	2016-01-27	25673413	Locke AE	2015-02-12	Nature	www.ncbi.nlm.nih.gov/pubmed/25673413	Genetic studies of body mass index yield new insights for obesity biology.	Body mass index	up to 104,666 European ancestry male individuals, up to 132,115 European ancestry female individuals, 370 African American male individuals, 517 African American female individuals, 512 Hispanic male individuals, 764 Hispanic female individuals	up to 48,274 European ancestry male individuals, up to 39,864 European ancestry female individuals, 2,441 African American or Afro-Caribbean male individuals, 6,314 African American or Afro-Caribbean female individuals, 919 Filipino male individuals, 828 Filipino female individuals, 205 Seychelles male individuals, 287 Seychelles female individuals, 2,964 South Asian ancestry male individuals, 65…	16p11.2	16	31118574	KAT8	KAT8	NA	NA
rs749671	16	31088347	rs749671rs9925964	16	31088347	rs749671	16	31129895	rs9925964	0.895275	0.979929	NA	16	55.5462	31129895	G	A	2016-01-27	25673413	Locke AE	2015-02-12	Nature	www.ncbi.nlm.nih.gov/pubmed/25673413	Genetic studies of body mass index yield new insights for obesity biology.	Body mass index	up to 104,666 European ancestry male individuals, up to 132,115 European ancestry female individuals, 370 African American male individuals, 517 African American female individuals, 512 Hispanic male individuals, 764 Hispanic female individuals	up to 48,274 European ancestry male individuals, up to 39,864 European ancestry female individuals, 2,441 African American or Afro-Caribbean male individuals, 6,314 African American or Afro-Caribbean female individuals, 919 Filipino male individuals, 828 Filipino female individuals, 205 Seychelles male individuals, 287 Seychelles female individuals, 2,964 South Asian ancestry male individuals, 65…	16p11.2	16	31118574	KAT8	KAT8	NA	NA
rs749671	16	31088347	rs749671rs9925964	16	31088347	rs749671	16	31129895	rs9925964	0.895275	0.979929	NA	16	55.5462	31129895	G	A	2016-01-27	25673413	Locke AE	2015-02-12	Nature	www.ncbi.nlm.nih.gov/pubmed/25673413	Genetic studies of body mass index yield new insights for obesity biology.	Body mass index	up to 104,666 European ancestry male individuals, up to 132,115 European ancestry female individuals, 370 African American male individuals, 517 African American female individuals, 512 Hispanic male individuals, 764 Hispanic female individuals	up to 48,274 European ancestry male individuals, up to 39,864 European ancestry female individuals, 2,441 African American or Afro-Caribbean male individuals, 6,314 African American or Afro-Caribbean female individuals, 919 Filipino male individuals, 828 Filipino female individuals, 205 Seychelles male individuals, 287 Seychelles female individuals, 2,964 South Asian ancestry male individuals, 65…	16p11.2	16	31118574	KAT8	KAT8	NA	NA
rs749671	16	31088347	rs749671rs9925964	16	31088347	rs749671	16	31129895	rs9925964	0.895275	0.979929	NA	16	55.5462	31129895	G	A	2016-01-27	25673413	Locke AE	2015-02-12	Nature	www.ncbi.nlm.nih.gov/pubmed/25673413	Genetic studies of body mass index yield new insights for obesity biology.	Body mass index	up to 104,666 European ancestry male individuals, up to 132,115 European ancestry female individuals, 370 African American male individuals, 517 African American female individuals, 512 Hispanic male individuals, 764 Hispanic female individuals	up to 48,274 European ancestry male individuals, up to 39,864 European ancestry female individuals, 2,441 African American or Afro-Caribbean male individuals, 6,314 African American or Afro-Caribbean female individuals, 919 Filipino male individuals, 828 Filipino female individuals, 205 Seychelles male individuals, 287 Seychelles female individuals, 2,964 South Asian ancestry male individuals, 65…	16p11.2	16	31118574	KAT8	KAT8	NA	NA
rs749671	16	31088347	rs749671rs9925964	16	31088347	rs749671	16	31129895	rs9925964	0.895275	0.979929	NA	16	55.5462	31129895	G	A	2016-01-27	25673413	Locke AE	2015-02-12	Nature	www.ncbi.nlm.nih.gov/pubmed/25673413	Genetic studies of body mass index yield new insights for obesity biology.	Body mass index	up to 104,666 European ancestry male individuals, up to 132,115 European ancestry female individuals, 370 African American male individuals, 517 African American female individuals, 512 Hispanic male individuals, 764 Hispanic female individuals	up to 48,274 European ancestry male individuals, up to 39,864 European ancestry female individuals, 2,441 African American or Afro-Caribbean male individuals, 6,314 African American or Afro-Caribbean female individuals, 919 Filipino male individuals, 828 Filipino female individuals, 205 Seychelles male individuals, 287 Seychelles female individuals, 2,964 South Asian ancestry male individuals, 65…	16p11.2	16	31118574	KAT8	KAT8	NA	NA
rs749671	16	31088347	rs749671rs9925964	16	31088347	rs749671	16	31129895	rs9925964	0.895275	0.979929	NA	16	55.5462	31129895	G	A	2016-01-27	25673413	Locke AE	2015-02-12	Nature	www.ncbi.nlm.nih.gov/pubmed/25673413	Genetic studies of body mass index yield new insights for obesity biology.	Body mass index	up to 104,666 European ancestry male individuals, up to 132,115 European ancestry female individuals, 370 African American male individuals, 517 African American female individuals, 512 Hispanic male individuals, 764 Hispanic female individuals	up to 48,274 European ancestry male individuals, up to 39,864 European ancestry female individuals, 2,441 African American or Afro-Caribbean male individuals, 6,314 African American or Afro-Caribbean female individuals, 919 Filipino male individuals, 828 Filipino female individuals, 205 Seychelles male individuals, 287 Seychelles female individuals, 2,964 South Asian ancestry male individuals, 65…	16p11.2	16	31118574	KAT8	KAT8	NA	NA
rs138259061	16	31136066	rs138259061rs9923231	16	31136066	rs138259061	16	31107689	rs9923231	0.893036	0.975281	NA	16	55.542	31107689	T	C	2010-10-05	20833655	Cha PC	2010-09-10	Hum Mol Genet	www.ncbi.nlm.nih.gov/pubmed/20833655	Genome-wide association study identifies genetic determinants of warfarin responsiveness for Japanese.	Warfarin maintenance dose	807 Japanese ancestry low dose individuals, 701 Japanese ancestry high dose individuals	444 Japanese ancestry individuals	16p11.2	16	31096368	VKORC1	VKORC1 - BCKDK	79001	10295
rs138259061	16	31136066	rs138259061rs9923231	16	31136066	rs138259061	16	31107689	rs9923231	0.893036	0.975281	NA	16	55.542	31107689	T	C	2009-03-30	19300499	Takeuchi F	2009-03-20	PLoS Genet	www.ncbi.nlm.nih.gov/pubmed/19300499	A genome-wide association study confirms VKORC1, CYP2C9, and CYP4F2 as principal genetic determinants of warfarin dose.	Warfarin maintenance dose	1,053 European ancestry individuals	588 European ancestry individuals	16p11.2	16	31096368	VKORC1	VKORC1 - BCKDK	79001	10295
rs138259061	16	31136066	rs138259061rs9923231	16	31136066	rs138259061	16	31107689	rs9923231	0.893036	0.975281	NA	16	55.542	31107689	T	C	2009-03-30	19300499	Takeuchi F	2009-03-20	PLoS Genet	www.ncbi.nlm.nih.gov/pubmed/19300499	A genome-wide association study confirms VKORC1, CYP2C9, and CYP4F2 as principal genetic determinants of warfarin dose.	Warfarin maintenance dose	1,053 European ancestry individuals	588 European ancestry individuals	16p11.2	16	31096368	VKORC1	VKORC1 - BCKDK	79001	10295
rs138259061	16	31136066	rs138259061rs9923231	16	31136066	rs138259061	16	31107689	rs9923231	0.893036	0.975281	NA	16	55.542	31107689	T	C	2010-10-05	20833655	Cha PC	2010-09-10	Hum Mol Genet	www.ncbi.nlm.nih.gov/pubmed/20833655	Genome-wide association study identifies genetic determinants of warfarin responsiveness for Japanese.	Warfarin maintenance dose	807 Japanese ancestry low dose individuals, 701 Japanese ancestry high dose individuals	444 Japanese ancestry individuals	16p11.2	16	31096368	VKORC1	VKORC1 - BCKDK	79001	10295
rs78394231	6	107649123	rs78394231rs9486594	6	107649123	rs78394231	6	107672527	rs9486594	0.891943	0.984221	NA	6	116.234	107672527	C	T	2015-09-19	25514360	Hansel NN	2014-12-16	Am J Respir Cell Mol Biol	www.ncbi.nlm.nih.gov/pubmed/25514360	Genome Wide Association Study Identifies Novel Loci Associated with Airway Responsiveness in COPD.	Airway responsiveness in chronic obstructive pulmonary disease	Up to 4,108 European American cases	NA	6q21	6	107351323	PDSS2	PDSS2	NA	NA
rs78394231	6	107649123	rs78394231rs9486594	6	107649123	rs78394231	6	107672527	rs9486594	0.891943	0.984221	NA	6	116.234	107672527	C	T	2015-09-19	25514360	Hansel NN	2014-12-16	Am J Respir Cell Mol Biol	www.ncbi.nlm.nih.gov/pubmed/25514360	Genome Wide Association Study Identifies Novel Loci Associated with Airway Responsiveness in COPD.	Airway responsiveness in chronic obstructive pulmonary disease	Up to 4,108 European American cases	NA	6q21	6	107351323	PDSS2	PDSS2	NA	NA
rs78394231	6	107649123	rs78394231rs9486594	6	107649123	rs78394231	6	107672527	rs9486594	0.891943	0.984221	NA	6	116.234	107672527	C	T	2015-09-19	25514360	Hansel NN	2014-12-16	Am J Respir Cell Mol Biol	www.ncbi.nlm.nih.gov/pubmed/25514360	Genome Wide Association Study Identifies Novel Loci Associated with Airway Responsiveness in COPD.	Airway responsiveness in chronic obstructive pulmonary disease	Up to 4,108 European American cases	NA	6q21	6	107351323	PDSS2	PDSS2	NA	NA
rs78394231	6	107649123	rs78394231rs9486594	6	107649123	rs78394231	6	107672527	rs9486594	0.891943	0.984221	NA	6	116.234	107672527	C	T	2015-09-19	25514360	Hansel NN	2014-12-16	Am J Respir Cell Mol Biol	www.ncbi.nlm.nih.gov/pubmed/25514360	Genome Wide Association Study Identifies Novel Loci Associated with Airway Responsiveness in COPD.	Airway responsiveness in chronic obstructive pulmonary disease	Up to 4,108 European American cases	NA	6q21	6	107351323	PDSS2	PDSS2	NA	NA
rs78299451	7	126395090	rs78299451rs6951643	7	126395090	rs78299451	7	126429517	rs6951643	0.890219	0.97826	NA	7	136.87	126429517	G	A	2016-02-04	25918841	Sanchez-Juan P	2015-04-28	PLoS One	www.ncbi.nlm.nih.gov/pubmed/25918841	A genome wide association study links glutamate receptor pathway to sporadic creutzfeldt-jakob disease risk.	Creutzfeldt-Jakob disease (sporadic)	434 European ancestry cases, 1,939 European ancestry controls	1,109 European ancestry cases, 2,264 European ancestry controls	7q31.33	7	126789463	GRM8	GRM8	NA	NA
rs78299451	7	126395090	rs78299451rs6951643	7	126395090	rs78299451	7	126429517	rs6951643	0.890219	0.97826	NA	7	136.87	126429517	G	A	2016-02-04	25918841	Sanchez-Juan P	2015-04-28	PLoS One	www.ncbi.nlm.nih.gov/pubmed/25918841	A genome wide association study links glutamate receptor pathway to sporadic creutzfeldt-jakob disease risk.	Creutzfeldt-Jakob disease (sporadic)	434 European ancestry cases, 1,939 European ancestry controls	1,109 European ancestry cases, 2,264 European ancestry controls	7q31.33	7	126789463	GRM8	GRM8	NA	NA
rs3796386	3	49899795	rs3796386rs6762477	3	49899795	rs3796386	3	50093209	rs6762477	0.890218	0.989819	NA	3	69.0412	50093209	G	A	2015-04-23	25231870	Perry JR	2014-07-23	Nature	www.ncbi.nlm.nih.gov/pubmed/25231870	Parent-of-origin-specific allelic associations among 106 genomic loci for age at menarche.	Menarche (age at onset)	Up to 182,413 European ancestry females	NA	3p21.31	3	50055776	WDR6, UBA7	RBM6	NA	NA
rs3796386	3	49899795	rs3796386rs6762477	3	49899795	rs3796386	3	50093209	rs6762477	0.890218	0.989819	NA	3	69.0412	50093209	G	A	2014-07-01	21102462	Elks CE	2010-11-21	Nat Genet	www.ncbi.nlm.nih.gov/pubmed/21102462	Thirty new loci for age at menarche identified by a meta-analysis of genome-wide association studies.	Menarche (age at onset)	86,142 European ancestry female individuals, 557 Old Order Amish (founder/genetic isolate) female individuals, 1,103 Erasmus Rucphen (founder/genetic isolate) female individuals	Up to 12,813 European ancestry female individuals, 910 Val Borbera (founder/genetic isolate) female individuals, 348 Orcadian (founder/genetic isolate) female individuals, 338 Friuli Venezia Giulia (founder/genetic isolate) female individuals, 322 Carlantino (founder/genetic/isolate) female individuals	3p21.31	3	50055776	RBM6	RBM6	NA	NA
rs3796386	3	49899795	rs3796386rs6762477	3	49899795	rs3796386	3	50093209	rs6762477	0.890218	0.989819	NA	3	69.0412	50093209	G	A	2014-07-01	21102462	Elks CE	2010-11-21	Nat Genet	www.ncbi.nlm.nih.gov/pubmed/21102462	Thirty new loci for age at menarche identified by a meta-analysis of genome-wide association studies.	Menarche (age at onset)	86,142 European ancestry female individuals, 557 Old Order Amish (founder/genetic isolate) female individuals, 1,103 Erasmus Rucphen (founder/genetic isolate) female individuals	Up to 12,813 European ancestry female individuals, 910 Val Borbera (founder/genetic isolate) female individuals, 348 Orcadian (founder/genetic isolate) female individuals, 338 Friuli Venezia Giulia (founder/genetic isolate) female individuals, 322 Carlantino (founder/genetic/isolate) female individuals	3p21.31	3	50055776	RBM6	RBM6	NA	NA
rs3796386	3	49899795	rs3796386rs6762477	3	49899795	rs3796386	3	50093209	rs6762477	0.890218	0.989819	NA	3	69.0412	50093209	G	A	2015-04-23	25231870	Perry JR	2014-07-23	Nature	www.ncbi.nlm.nih.gov/pubmed/25231870	Parent-of-origin-specific allelic associations among 106 genomic loci for age at menarche.	Menarche (age at onset)	Up to 182,413 European ancestry females	NA	3p21.31	3	50055776	WDR6, UBA7	RBM6	NA	NA
rs7098100	10	21834536	rs7098100rs11012732	10	21834536	rs7098100	10	21830104	rs11012732	0.889617	0.956727	NA	10	46.6811	21830104	G	A	2011-09-03	21804547	Dobbins SE	2011-07-31	Nat Genet	www.ncbi.nlm.nih.gov/pubmed/21804547	Common variation at 10p12.31 near MLLT10 influences meningioma risk.	Meningioma	859 European ancestry cases, 704 European ancestry controls	774 European ancestry cases, 1,764 European ancestry controls	10p12.31	10	21541175	MLLT10	MLLT10	NA	NA
rs7098100	10	21834536	rs7098100rs11012732	10	21834536	rs7098100	10	21830104	rs11012732	0.889617	0.956727	NA	10	46.6811	21830104	G	A	2011-09-03	21804547	Dobbins SE	2011-07-31	Nat Genet	www.ncbi.nlm.nih.gov/pubmed/21804547	Common variation at 10p12.31 near MLLT10 influences meningioma risk.	Meningioma	859 European ancestry cases, 704 European ancestry controls	774 European ancestry cases, 1,764 European ancestry controls	10p12.31	10	21541175	MLLT10	MLLT10	NA	NA
rs8756	12	66359752	rs8756rs7970350	12	66359752	rs8756	12	66360164	rs7970350	0.889595	0.995644	NA	12	79.2255	66360164	C	T	2017-05-23	25673412	Shungin D	2015-02-12	Nature	www.ncbi.nlm.nih.gov/pubmed/25673412	New genetic loci link adipose and insulin biology to body fat distribution.	Waist circumference adjusted for body mass index	up to 56,910 European ancestry men, up to 86,570 European ancestry women	up to 36,570 European ancestry men, 30,172 European ancestry women, 915 Filipino ancestry men, 735 Filipino ancestry women, 2,351 African American/Afro-Caribbean ancestry men, 6,258 African American/Afro-Caribbean ancestry women, 2,285 South Asian ancestry men, 506 South Asian ancestry women, 195 Seychellois ancestry men, 266 Seychellois ancestry women	12q14.3	12	65966384	HMGA2	HMGA2 - MIR6074	8091	102464827
rs8756	12	66359752	rs8756rs7970350	12	66359752	rs8756	12	66360164	rs7970350	0.889595	0.995644	NA	12	79.2255	66360164	C	T	2017-05-23	25673412	Shungin D	2015-02-12	Nature	www.ncbi.nlm.nih.gov/pubmed/25673412	New genetic loci link adipose and insulin biology to body fat distribution.	Waist circumference adjusted for body mass index	up to 56,910 European ancestry men, up to 86,570 European ancestry women	up to 36,570 European ancestry men, 30,172 European ancestry women, 915 Filipino ancestry men, 735 Filipino ancestry women, 2,351 African American/Afro-Caribbean ancestry men, 6,258 African American/Afro-Caribbean ancestry women, 2,285 South Asian ancestry men, 506 South Asian ancestry women, 195 Seychellois ancestry men, 266 Seychellois ancestry women	12q14.3	12	65966384	HMGA2	HMGA2 - MIR6074	8091	102464827
rs8756	12	66359752	rs8756rs7970350	12	66359752	rs8756	12	66360164	rs7970350	0.889595	0.995644	NA	12	79.2255	66360164	C	T	2017-05-23	25673412	Shungin D	2015-02-12	Nature	www.ncbi.nlm.nih.gov/pubmed/25673412	New genetic loci link adipose and insulin biology to body fat distribution.	Waist circumference adjusted for body mass index	up to 56,910 European ancestry men, up to 86,570 European ancestry women	up to 36,570 European ancestry men, 30,172 European ancestry women, 915 Filipino ancestry men, 735 Filipino ancestry women, 2,351 African American/Afro-Caribbean ancestry men, 6,258 African American/Afro-Caribbean ancestry women, 2,285 South Asian ancestry men, 506 South Asian ancestry women, 195 Seychellois ancestry men, 266 Seychellois ancestry women	12q14.3	12	65966384	HMGA2	HMGA2 - MIR6074	8091	102464827
rs8756	12	66359752	rs8756rs7970350	12	66359752	rs8756	12	66360164	rs7970350	0.889595	0.995644	NA	12	79.2255	66360164	C	T	2017-05-23	25673412	Shungin D	2015-02-12	Nature	www.ncbi.nlm.nih.gov/pubmed/25673412	New genetic loci link adipose and insulin biology to body fat distribution.	Waist circumference adjusted for body mass index	up to 56,910 European ancestry men, up to 86,570 European ancestry women	up to 36,570 European ancestry men, 30,172 European ancestry women, 915 Filipino ancestry men, 735 Filipino ancestry women, 2,351 African American/Afro-Caribbean ancestry men, 6,258 African American/Afro-Caribbean ancestry women, 2,285 South Asian ancestry men, 506 South Asian ancestry women, 195 Seychellois ancestry men, 266 Seychellois ancestry women	12q14.3	12	65966384	HMGA2	HMGA2 - MIR6074	8091	102464827
rs8756	12	66359752	rs8756rs7970350	12	66359752	rs8756	12	66360164	rs7970350	0.889595	0.995644	NA	12	79.2255	66360164	C	T	2015-07-07	25281659	van der Valk RJ	2014-10-03	Hum Mol Genet	www.ncbi.nlm.nih.gov/pubmed/25281659	A novel common variant in DCST2 is associated with length in early life and height in adulthood.	Infant length	28,238 European ancestry individuals	NA	12q14.3	12	65966384	HMGA2	HMGA2 - MIR6074	8091	102464827
rs8756	12	66359752	rs8756rs7970350	12	66359752	rs8756	12	66360164	rs7970350	0.889595	0.995644	NA	12	79.2255	66360164	C	T	2015-07-07	25281659	van der Valk RJ	2014-10-03	Hum Mol Genet	www.ncbi.nlm.nih.gov/pubmed/25281659	A novel common variant in DCST2 is associated with length in early life and height in adulthood.	Infant length	28,238 European ancestry individuals	NA	12q14.3	12	65966384	HMGA2	HMGA2 - MIR6074	8091	102464827
rs1913808	2	162804678	rs1913808rs12617656	2	162804678	rs1913808	2	162851147	rs12617656	0.889517	0.998238	NA	2	179.227	162851147	C	T	2014-11-14	24782177	Jiang L	2014-05-01	Arthritis Rheumatol	www.ncbi.nlm.nih.gov/pubmed/24782177	Novel risk loci for rheumatoid arthritis in Han Chinese and congruence with risk variants in Europeans.	Rheumatoid arthritis	433 Han Chinese ancestry ACPA positive cases, 519 Han Chinese ancestry ACPA negative cases, 943 Han Chinese ancestry controls	1,032 Han Chinese ancestry ACPA positive cases, 1,100 Han Chinese ancestry ACPA negative cases, 2,553 Han Chinese ancestry controls	2q24.2	2	161994637	DPP4	DPP4	NA	NA
rs1913808	2	162804678	rs1913808rs12617656	2	162804678	rs1913808	2	162851147	rs12617656	0.889517	0.998238	NA	2	179.227	162851147	C	T	2014-11-14	24782177	Jiang L	2014-05-01	Arthritis Rheumatol	www.ncbi.nlm.nih.gov/pubmed/24782177	Novel risk loci for rheumatoid arthritis in Han Chinese and congruence with risk variants in Europeans.	Rheumatoid arthritis	433 Han Chinese ancestry ACPA positive cases, 519 Han Chinese ancestry ACPA negative cases, 943 Han Chinese ancestry controls	1,032 Han Chinese ancestry ACPA positive cases, 1,100 Han Chinese ancestry ACPA negative cases, 2,553 Han Chinese ancestry controls	2q24.2	2	161994637	DPP4	DPP4	NA	NA
rs1913808	2	162804678	rs1913808rs12617656	2	162804678	rs1913808	2	162851147	rs12617656	0.889517	0.998238	NA	2	179.227	162851147	C	T	2014-11-14	24782177	Jiang L	2014-05-01	Arthritis Rheumatol	www.ncbi.nlm.nih.gov/pubmed/24782177	Novel risk loci for rheumatoid arthritis in Han Chinese and congruence with risk variants in Europeans.	Rheumatoid arthritis	433 Han Chinese ancestry ACPA positive cases, 519 Han Chinese ancestry ACPA negative cases, 943 Han Chinese ancestry controls	1,032 Han Chinese ancestry ACPA positive cases, 1,100 Han Chinese ancestry ACPA negative cases, 2,553 Han Chinese ancestry controls	2q24.2	2	161994637	DPP4	DPP4	NA	NA
rs1913808	2	162804678	rs1913808rs12617656	2	162804678	rs1913808	2	162851147	rs12617656	0.889517	0.998238	NA	2	179.227	162851147	C	T	2014-11-14	24782177	Jiang L	2014-05-01	Arthritis Rheumatol	www.ncbi.nlm.nih.gov/pubmed/24782177	Novel risk loci for rheumatoid arthritis in Han Chinese and congruence with risk variants in Europeans.	Rheumatoid arthritis	433 Han Chinese ancestry ACPA positive cases, 519 Han Chinese ancestry ACPA negative cases, 943 Han Chinese ancestry controls	1,032 Han Chinese ancestry ACPA positive cases, 1,100 Han Chinese ancestry ACPA negative cases, 2,553 Han Chinese ancestry controls	2q24.2	2	161994637	DPP4	DPP4	NA	NA
rs11708955	3	49540114	rs11708955rs4283605	3	49540114	rs11708955	3	49678651	rs4283605	0.889331	0.984441	NA	3	69.0092	49678651	G	A	2015-11-08	25644384	Davies G	2015-02-03	Mol Psychiatry	www.ncbi.nlm.nih.gov/pubmed/25644384	Genetic contributions to variation in general cognitive function: a meta-analysis of genome-wide association studies in the CHARGE consortium (N=53 949).	Cognitive function	51,719 European ancestry individuals 1,473 Erasmus Rupchen (founder/genetic isolate) individuals, 327 Korculan (founder/genetic isolate) individuals, 430 Orcadian (founder/genetic isolate) individuals	NA	3p21.31	3	49641218	BSN	BSN	NA	NA
rs11708955	3	49540114	rs11708955rs9858542	3	49540114	rs11708955	3	49701983	rs9858542	0.889331	0.984441	NA	3	69.0093	49701983	A	G	2008-06-16	17554300	WTCCC	2007-06-07	Nature	www.ncbi.nlm.nih.gov/pubmed/17554300	Genome-wide association study of 14,000 cases of seven common diseases and 3,000 shared controls.	Crohn's disease	1,748 European ancestry cases, 2,938 European ancestry controls	(see Parkes 2007)	3p21.31	3	49664550	MST1, BSN	BSN	NA	NA
rs11708955	3	49540114	rs11708955rs9858542	3	49540114	rs11708955	3	49701983	rs9858542	0.889331	0.984441	NA	3	69.0093	49701983	A	G	2009-12-11	19915572	Barrett JC	2009-11-15	Nat Genet	www.ncbi.nlm.nih.gov/pubmed/19915572	Genome-wide association study of ulcerative colitis identifies three new susceptibility loci, including the HNF4A region.	Ulcerative colitis	2,361 European ancestry cases, 5,417 European ancestry controls	2,321 European ancestry cases, 4,818 European ancestry controls	3p21.31	3	49664550	MST1	BSN	NA	NA
rs11708955	3	49540114	rs11708955rs9858213	3	49540114	rs11708955	3	49731861	rs9858213	0.889331	0.984441	NA	3	69.013	49731861	T	G	2015-05-08	25201988	Rietveld CA	2014-09-08	Proc Natl Acad Sci U S A	www.ncbi.nlm.nih.gov/pubmed/25201988	Common genetic variants associated with cognitive performance identified using the proxy-phenotype method.	Educational attainment	106,736 European ancestry individuals	NA	3p21.31	3	49694428	intergenic	RNF123	NA	NA
rs11708955	3	49540114	rs11708955rs9858542	3	49540114	rs11708955	3	49701983	rs9858542	0.889331	0.984441	NA	3	69.0093	49701983	A	G	2008-06-16	17554261	Parkes M	2007-06-06	Nat Genet	www.ncbi.nlm.nih.gov/pubmed/17554261	Sequence variants in the autophagy gene IRGM and multiple other replicating loci contribute to Crohn's disease susceptibility.	Crohn's disease	1,748 cases, 2,938 controls	1,182 European ancestry cases, 2,024 European ancestry controls	3p21.31	3	49664550	MST1	BSN	NA	NA
rs11708955	3	49540114	rs11708955rs9858542	3	49540114	rs11708955	3	49701983	rs9858542	0.889331	0.984441	NA	3	69.0093	49701983	A	G	2008-06-16	17554261	Parkes M	2007-06-06	Nat Genet	www.ncbi.nlm.nih.gov/pubmed/17554261	Sequence variants in the autophagy gene IRGM and multiple other replicating loci contribute to Crohn's disease susceptibility.	Crohn's disease	1,748 cases, 2,938 controls	1,182 European ancestry cases, 2,024 European ancestry controls	3p21.31	3	49664550	MST1	BSN	NA	NA
rs11708955	3	49540114	rs11708955rs9858542	3	49540114	rs11708955	3	49701983	rs9858542	0.889331	0.984441	NA	3	69.0093	49701983	A	G	2009-12-11	19915572	Barrett JC	2009-11-15	Nat Genet	www.ncbi.nlm.nih.gov/pubmed/19915572	Genome-wide association study of ulcerative colitis identifies three new susceptibility loci, including the HNF4A region.	Ulcerative colitis	2,361 European ancestry cases, 5,417 European ancestry controls	2,321 European ancestry cases, 4,818 European ancestry controls	3p21.31	3	49664550	MST1	BSN	NA	NA
rs11708955	3	49540114	rs11708955rs9858542	3	49540114	rs11708955	3	49701983	rs9858542	0.889331	0.984441	NA	3	69.0093	49701983	A	G	2008-06-16	17554300	WTCCC	2007-06-07	Nature	www.ncbi.nlm.nih.gov/pubmed/17554300	Genome-wide association study of 14,000 cases of seven common diseases and 3,000 shared controls.	Crohn's disease	1,748 European ancestry cases, 2,938 European ancestry controls	(see Parkes 2007)	3p21.31	3	49664550	MST1, BSN	BSN	NA	NA
rs11708955	3	49540114	rs11708955rs9822268	3	49540114	rs11708955	3	49719729	rs9822268	0.889331	0.984441	NA	3	69.0098	49719729	A	G	2011-03-29	21297633	Anderson CA	2011-02-06	Nat Genet	www.ncbi.nlm.nih.gov/pubmed/21297633	Meta-analysis identifies 29 additional ulcerative colitis risk loci, increasing the number of confirmed associations to 47.	Ulcerative colitis	6,687 European ancestry cases, 19,718 European ancestry controls	9,628 European ancestry cases, 12,917 European ancestry controls	3p21.31	3	49682296	UBA7, MST1, APEH, AMIGO3, GMPPB, BSN	APEH	NA	NA
rs11708955	3	49540114	rs11708955rs4283605	3	49540114	rs11708955	3	49678651	rs4283605	0.889331	0.984441	NA	3	69.0092	49678651	G	A	2015-11-08	25644384	Davies G	2015-02-03	Mol Psychiatry	www.ncbi.nlm.nih.gov/pubmed/25644384	Genetic contributions to variation in general cognitive function: a meta-analysis of genome-wide association studies in the CHARGE consortium (N=53 949).	Cognitive function	51,719 European ancestry individuals 1,473 Erasmus Rupchen (founder/genetic isolate) individuals, 327 Korculan (founder/genetic isolate) individuals, 430 Orcadian (founder/genetic isolate) individuals	NA	3p21.31	3	49641218	BSN	BSN	NA	NA
rs11708955	3	49540114	rs11708955rs9858213	3	49540114	rs11708955	3	49731861	rs9858213	0.889331	0.984441	NA	3	69.013	49731861	T	G	2015-05-08	25201988	Rietveld CA	2014-09-08	Proc Natl Acad Sci U S A	www.ncbi.nlm.nih.gov/pubmed/25201988	Common genetic variants associated with cognitive performance identified using the proxy-phenotype method.	Educational attainment	106,736 European ancestry individuals	NA	3p21.31	3	49694428	intergenic	RNF123	NA	NA
rs11708955	3	49540114	rs11708955rs9822268	3	49540114	rs11708955	3	49719729	rs9822268	0.889331	0.984441	NA	3	69.0098	49719729	A	G	2011-03-29	21297633	Anderson CA	2011-02-06	Nat Genet	www.ncbi.nlm.nih.gov/pubmed/21297633	Meta-analysis identifies 29 additional ulcerative colitis risk loci, increasing the number of confirmed associations to 47.	Ulcerative colitis	6,687 European ancestry cases, 19,718 European ancestry controls	9,628 European ancestry cases, 12,917 European ancestry controls	3p21.31	3	49682296	UBA7, MST1, APEH, AMIGO3, GMPPB, BSN	APEH	NA	NA
rs80270210	12	124447397	rs80270210rs4765219	12	124447397	rs80270210	12	124440110	rs4765219	0.889289	0.996535	NA	12	147.898	124440110	A	C	2016-02-04	25673412	Shungin D	2015-02-12	Nature	www.ncbi.nlm.nih.gov/pubmed/25673412	New genetic loci link adipose and insulin biology to body fat distribution.	Waist-to-hip ratio adjusted for body mass index	up to 56,910 European ancestry men, up to 86,570 European ancestry women	up to 36,570 European ancestry men, 30,172 European ancestry women, 915 Filipino ancestry men, 735 Filipino ancestry women, 2,351 African American/Afro-Caribbean ancestry men, 6,258 African American/Afro-Caribbean ancestry women, 2,285 South Asian ancestry men, 506 South Asian ancestry women, 195 Seychellois ancestry men, 266 Seychellois ancestry women	12q24.31	12	123955563	CCDC92	CCDC92	NA	NA
rs80270210	12	124447397	rs80270210rs4765219	12	124447397	rs80270210	12	124440110	rs4765219	0.889289	0.996535	NA	12	147.898	124440110	A	C	2016-02-04	25673412	Shungin D	2015-02-12	Nature	www.ncbi.nlm.nih.gov/pubmed/25673412	New genetic loci link adipose and insulin biology to body fat distribution.	Waist-to-hip ratio adjusted for body mass index	up to 56,910 European ancestry men, up to 86,570 European ancestry women	up to 36,570 European ancestry men, 30,172 European ancestry women, 915 Filipino ancestry men, 735 Filipino ancestry women, 2,351 African American/Afro-Caribbean ancestry men, 6,258 African American/Afro-Caribbean ancestry women, 2,285 South Asian ancestry men, 506 South Asian ancestry women, 195 Seychellois ancestry men, 266 Seychellois ancestry women	12q24.31	12	123955563	CCDC92	CCDC92	NA	NA
rs80270210	12	124447397	rs80270210rs4765219	12	124447397	rs80270210	12	124440110	rs4765219	0.889289	0.996535	NA	12	147.898	124440110	A	C	2016-02-04	25673412	Shungin D	2015-02-12	Nature	www.ncbi.nlm.nih.gov/pubmed/25673412	New genetic loci link adipose and insulin biology to body fat distribution.	Waist-to-hip ratio adjusted for body mass index	up to 56,910 European ancestry men, up to 86,570 European ancestry women	up to 36,570 European ancestry men, 30,172 European ancestry women, 915 Filipino ancestry men, 735 Filipino ancestry women, 2,351 African American/Afro-Caribbean ancestry men, 6,258 African American/Afro-Caribbean ancestry women, 2,285 South Asian ancestry men, 506 South Asian ancestry women, 195 Seychellois ancestry men, 266 Seychellois ancestry women	12q24.31	12	123955563	CCDC92	CCDC92	NA	NA
rs80270210	12	124447397	rs80270210rs4765219	12	124447397	rs80270210	12	124440110	rs4765219	0.889289	0.996535	NA	12	147.898	124440110	A	C	2016-02-04	25673412	Shungin D	2015-02-12	Nature	www.ncbi.nlm.nih.gov/pubmed/25673412	New genetic loci link adipose and insulin biology to body fat distribution.	Waist-to-hip ratio adjusted for body mass index	up to 56,910 European ancestry men, up to 86,570 European ancestry women	up to 36,570 European ancestry men, 30,172 European ancestry women, 915 Filipino ancestry men, 735 Filipino ancestry women, 2,351 African American/Afro-Caribbean ancestry men, 6,258 African American/Afro-Caribbean ancestry women, 2,285 South Asian ancestry men, 506 South Asian ancestry women, 195 Seychellois ancestry men, 266 Seychellois ancestry women	12q24.31	12	123955563	CCDC92	CCDC92	NA	NA
rs80270210	12	124447397	rs80270210rs4765219	12	124447397	rs80270210	12	124440110	rs4765219	0.889289	0.996535	NA	12	147.898	124440110	A	C	2016-02-04	25673412	Shungin D	2015-02-12	Nature	www.ncbi.nlm.nih.gov/pubmed/25673412	New genetic loci link adipose and insulin biology to body fat distribution.	Waist-to-hip ratio adjusted for body mass index	up to 56,910 European ancestry men, up to 86,570 European ancestry women	up to 36,570 European ancestry men, 30,172 European ancestry women, 915 Filipino ancestry men, 735 Filipino ancestry women, 2,351 African American/Afro-Caribbean ancestry men, 6,258 African American/Afro-Caribbean ancestry women, 2,285 South Asian ancestry men, 506 South Asian ancestry women, 195 Seychellois ancestry men, 266 Seychellois ancestry women	12q24.31	12	123955563	CCDC92	CCDC92	NA	NA
rs80270210	12	124447397	rs80270210rs4765219	12	124447397	rs80270210	12	124440110	rs4765219	0.889289	0.996535	NA	12	147.898	124440110	A	C	2016-02-04	25673412	Shungin D	2015-02-12	Nature	www.ncbi.nlm.nih.gov/pubmed/25673412	New genetic loci link adipose and insulin biology to body fat distribution.	Waist-to-hip ratio adjusted for body mass index	up to 56,910 European ancestry men, up to 86,570 European ancestry women	up to 36,570 European ancestry men, 30,172 European ancestry women, 915 Filipino ancestry men, 735 Filipino ancestry women, 2,351 African American/Afro-Caribbean ancestry men, 6,258 African American/Afro-Caribbean ancestry women, 2,285 South Asian ancestry men, 506 South Asian ancestry women, 195 Seychellois ancestry men, 266 Seychellois ancestry women	12q24.31	12	123955563	CCDC92	CCDC92	NA	NA
rs80270210	12	124447397	rs80270210rs4765219	12	124447397	rs80270210	12	124440110	rs4765219	0.889289	0.996535	NA	12	147.898	124440110	A	C	2016-02-04	25673412	Shungin D	2015-02-12	Nature	www.ncbi.nlm.nih.gov/pubmed/25673412	New genetic loci link adipose and insulin biology to body fat distribution.	Waist-to-hip ratio adjusted for body mass index	up to 56,910 European ancestry men, up to 86,570 European ancestry women	up to 36,570 European ancestry men, 30,172 European ancestry women, 915 Filipino ancestry men, 735 Filipino ancestry women, 2,351 African American/Afro-Caribbean ancestry men, 6,258 African American/Afro-Caribbean ancestry women, 2,285 South Asian ancestry men, 506 South Asian ancestry women, 195 Seychellois ancestry men, 266 Seychellois ancestry women	12q24.31	12	123955563	CCDC92	CCDC92	NA	NA
rs80270210	12	124447397	rs80270210rs4765219	12	124447397	rs80270210	12	124440110	rs4765219	0.889289	0.996535	NA	12	147.898	124440110	A	C	2016-02-04	25673412	Shungin D	2015-02-12	Nature	www.ncbi.nlm.nih.gov/pubmed/25673412	New genetic loci link adipose and insulin biology to body fat distribution.	Waist-to-hip ratio adjusted for body mass index	up to 56,910 European ancestry men, up to 86,570 European ancestry women	up to 36,570 European ancestry men, 30,172 European ancestry women, 915 Filipino ancestry men, 735 Filipino ancestry women, 2,351 African American/Afro-Caribbean ancestry men, 6,258 African American/Afro-Caribbean ancestry women, 2,285 South Asian ancestry men, 506 South Asian ancestry women, 195 Seychellois ancestry men, 266 Seychellois ancestry women	12q24.31	12	123955563	CCDC92	CCDC92	NA	NA
rs2584597	17	61941284	rs2584597rs7223966	17	61941284	rs2584597	17	61893398	rs7223966	0.888752	0.994071	NA	17	88.7256	61893398	A	G	2017-05-23	25673412	Shungin D	2015-02-12	Nature	www.ncbi.nlm.nih.gov/pubmed/25673412	New genetic loci link adipose and insulin biology to body fat distribution.	Hip circumference adjusted for BMI	up to 56,910 European ancestry men, up to 86,570 European ancestry women	up to 36,570 European ancestry men, 30,172 European ancestry women, 915 Filipino ancestry men, 735 Filipino ancestry women, 2,351 African American/Afro-Caribbean ancestry men, 6,258 African American/Afro-Caribbean ancestry women, 2,285 South Asian ancestry men, 506 South Asian ancestry women, 195 Seychellois ancestry men, 266 Seychellois ancestry women	17q23.3	17	63816038	DDX42	DDX42	NA	NA
rs2584597	17	61941284	rs2584597rs7223966	17	61941284	rs2584597	17	61893398	rs7223966	0.888752	0.994071	NA	17	88.7256	61893398	A	G	2016-01-27	25673413	Locke AE	2015-02-12	Nature	www.ncbi.nlm.nih.gov/pubmed/25673413	Genetic studies of body mass index yield new insights for obesity biology.	Body mass index	up to 104,666 European ancestry male individuals, up to 132,115 European ancestry female individuals, 370 African American male individuals, 517 African American female individuals, 512 Hispanic male individuals, 764 Hispanic female individuals	up to 48,274 European ancestry male individuals, up to 39,864 European ancestry female individuals, 2,441 African American or Afro-Caribbean male individuals, 6,314 African American or Afro-Caribbean female individuals, 919 Filipino male individuals, 828 Filipino female individuals, 205 Seychelles male individuals, 287 Seychelles female individuals, 2,964 South Asian ancestry male individuals, 65…	17q23.3	17	63816038	DDX42	DDX42	NA	NA
rs2584597	17	61941284	rs2584597rs7223966	17	61941284	rs2584597	17	61893398	rs7223966	0.888752	0.994071	NA	17	88.7256	61893398	A	G	2017-05-23	25673412	Shungin D	2015-02-12	Nature	www.ncbi.nlm.nih.gov/pubmed/25673412	New genetic loci link adipose and insulin biology to body fat distribution.	Hip circumference adjusted for BMI	up to 56,910 European ancestry men, up to 86,570 European ancestry women	up to 36,570 European ancestry men, 30,172 European ancestry women, 915 Filipino ancestry men, 735 Filipino ancestry women, 2,351 African American/Afro-Caribbean ancestry men, 6,258 African American/Afro-Caribbean ancestry women, 2,285 South Asian ancestry men, 506 South Asian ancestry women, 195 Seychellois ancestry men, 266 Seychellois ancestry women	17q23.3	17	63816038	DDX42	DDX42	NA	NA
rs2584597	17	61941284	rs2584597rs7223966	17	61941284	rs2584597	17	61893398	rs7223966	0.888752	0.994071	NA	17	88.7256	61893398	A	G	2017-05-23	25673412	Shungin D	2015-02-12	Nature	www.ncbi.nlm.nih.gov/pubmed/25673412	New genetic loci link adipose and insulin biology to body fat distribution.	Hip circumference adjusted for BMI	up to 56,910 European ancestry men, up to 86,570 European ancestry women	up to 36,570 European ancestry men, 30,172 European ancestry women, 915 Filipino ancestry men, 735 Filipino ancestry women, 2,351 African American/Afro-Caribbean ancestry men, 6,258 African American/Afro-Caribbean ancestry women, 2,285 South Asian ancestry men, 506 South Asian ancestry women, 195 Seychellois ancestry men, 266 Seychellois ancestry women	17q23.3	17	63816038	DDX42	DDX42	NA	NA
rs2584597	17	61941284	rs2584597rs7223966	17	61941284	rs2584597	17	61893398	rs7223966	0.888752	0.994071	NA	17	88.7256	61893398	A	G	2016-01-27	25673413	Locke AE	2015-02-12	Nature	www.ncbi.nlm.nih.gov/pubmed/25673413	Genetic studies of body mass index yield new insights for obesity biology.	Body mass index	up to 104,666 European ancestry male individuals, up to 132,115 European ancestry female individuals, 370 African American male individuals, 517 African American female individuals, 512 Hispanic male individuals, 764 Hispanic female individuals	up to 48,274 European ancestry male individuals, up to 39,864 European ancestry female individuals, 2,441 African American or Afro-Caribbean male individuals, 6,314 African American or Afro-Caribbean female individuals, 919 Filipino male individuals, 828 Filipino female individuals, 205 Seychelles male individuals, 287 Seychelles female individuals, 2,964 South Asian ancestry male individuals, 65…	17q23.3	17	63816038	DDX42	DDX42	NA	NA
rs2584597	17	61941284	rs2584597rs7223966	17	61941284	rs2584597	17	61893398	rs7223966	0.888752	0.994071	NA	17	88.7256	61893398	A	G	2017-05-23	25673412	Shungin D	2015-02-12	Nature	www.ncbi.nlm.nih.gov/pubmed/25673412	New genetic loci link adipose and insulin biology to body fat distribution.	Hip circumference adjusted for BMI	up to 56,910 European ancestry men, up to 86,570 European ancestry women	up to 36,570 European ancestry men, 30,172 European ancestry women, 915 Filipino ancestry men, 735 Filipino ancestry women, 2,351 African American/Afro-Caribbean ancestry men, 6,258 African American/Afro-Caribbean ancestry women, 2,285 South Asian ancestry men, 506 South Asian ancestry women, 195 Seychellois ancestry men, 266 Seychellois ancestry women	17q23.3	17	63816038	DDX42	DDX42	NA	NA
rs2584597	17	61941284	rs2584597rs7223966	17	61941284	rs2584597	17	61893398	rs7223966	0.888752	0.994071	NA	17	88.7256	61893398	A	G	2017-05-23	25673412	Shungin D	2015-02-12	Nature	www.ncbi.nlm.nih.gov/pubmed/25673412	New genetic loci link adipose and insulin biology to body fat distribution.	Hip circumference adjusted for BMI	up to 56,910 European ancestry men, up to 86,570 European ancestry women	up to 36,570 European ancestry men, 30,172 European ancestry women, 915 Filipino ancestry men, 735 Filipino ancestry women, 2,351 African American/Afro-Caribbean ancestry men, 6,258 African American/Afro-Caribbean ancestry women, 2,285 South Asian ancestry men, 506 South Asian ancestry women, 195 Seychellois ancestry men, 266 Seychellois ancestry women	17q23.3	17	63816038	DDX42	DDX42	NA	NA
rs2584597	17	61941284	rs2584597rs7223966	17	61941284	rs2584597	17	61893398	rs7223966	0.888752	0.994071	NA	17	88.7256	61893398	A	G	2016-01-27	25673413	Locke AE	2015-02-12	Nature	www.ncbi.nlm.nih.gov/pubmed/25673413	Genetic studies of body mass index yield new insights for obesity biology.	Body mass index	up to 104,666 European ancestry male individuals, up to 132,115 European ancestry female individuals, 370 African American male individuals, 517 African American female individuals, 512 Hispanic male individuals, 764 Hispanic female individuals	up to 48,274 European ancestry male individuals, up to 39,864 European ancestry female individuals, 2,441 African American or Afro-Caribbean male individuals, 6,314 African American or Afro-Caribbean female individuals, 919 Filipino male individuals, 828 Filipino female individuals, 205 Seychelles male individuals, 287 Seychelles female individuals, 2,964 South Asian ancestry male individuals, 65…	17q23.3	17	63816038	DDX42	DDX42	NA	NA
rs2584597	17	61941284	rs2584597rs7223966	17	61941284	rs2584597	17	61893398	rs7223966	0.888752	0.994071	NA	17	88.7256	61893398	A	G	2017-05-23	25673412	Shungin D	2015-02-12	Nature	www.ncbi.nlm.nih.gov/pubmed/25673412	New genetic loci link adipose and insulin biology to body fat distribution.	Hip circumference adjusted for BMI	up to 56,910 European ancestry men, up to 86,570 European ancestry women	up to 36,570 European ancestry men, 30,172 European ancestry women, 915 Filipino ancestry men, 735 Filipino ancestry women, 2,351 African American/Afro-Caribbean ancestry men, 6,258 African American/Afro-Caribbean ancestry women, 2,285 South Asian ancestry men, 506 South Asian ancestry women, 195 Seychellois ancestry men, 266 Seychellois ancestry women	17q23.3	17	63816038	DDX42	DDX42	NA	NA
rs2584597	17	61941284	rs2584597rs7223966	17	61941284	rs2584597	17	61893398	rs7223966	0.888752	0.994071	NA	17	88.7256	61893398	A	G	2016-01-27	25673413	Locke AE	2015-02-12	Nature	www.ncbi.nlm.nih.gov/pubmed/25673413	Genetic studies of body mass index yield new insights for obesity biology.	Body mass index	up to 104,666 European ancestry male individuals, up to 132,115 European ancestry female individuals, 370 African American male individuals, 517 African American female individuals, 512 Hispanic male individuals, 764 Hispanic female individuals	up to 48,274 European ancestry male individuals, up to 39,864 European ancestry female individuals, 2,441 African American or Afro-Caribbean male individuals, 6,314 African American or Afro-Caribbean female individuals, 919 Filipino male individuals, 828 Filipino female individuals, 205 Seychelles male individuals, 287 Seychelles female individuals, 2,964 South Asian ancestry male individuals, 65…	17q23.3	17	63816038	DDX42	DDX42	NA	NA
rs138259061	16	31136066	rs138259061rs10871454	16	31136066	rs138259061	16	31048079	rs10871454	0.887525	0.973681	NA	16	55.5369	31048079	T	C	2008-06-26	18535201	Cooper GM	2008-06-05	Blood	www.ncbi.nlm.nih.gov/pubmed/18535201	A genome-wide scan for common genetic variants with a large influence on warfarin maintenance dose.	Warfarin maintenance dose	181 European ancestry individuals	374 European ancestry individuals	16p11.2	16	31036758	VKORC1	STX4	NA	NA
rs138259061	16	31136066	rs138259061rs10871454	16	31136066	rs138259061	16	31048079	rs10871454	0.887525	0.973681	NA	16	55.5369	31048079	T	C	2008-06-26	18535201	Cooper GM	2008-06-05	Blood	www.ncbi.nlm.nih.gov/pubmed/18535201	A genome-wide scan for common genetic variants with a large influence on warfarin maintenance dose.	Warfarin maintenance dose	181 European ancestry individuals	374 European ancestry individuals	16p11.2	16	31036758	VKORC1	STX4	NA	NA
rs114720649	7	77397160	rs114720649rs848486	7	77397160	rs114720649	7	77552127	rs848486	0.887369	0.990886	NA	7	93.7027	77552127	G	A	2017-03-20	27588450	Mahajan A	2016-09-01	Am J Hum Genet	www.ncbi.nlm.nih.gov/pubmed/27588450	Trans-ethnic Fine Mapping Highlights Kidney-Function Genes Linked to Salt Sensitivity.	Glomerular filtration rate	23,553 European ancestry individuals, 23,536 Japanese individuals, 16,325 Hispanic individuals, 8,224 African American individuals	NA	7q21.11	7	77922810	PHTF2	PHTF2	NA	NA
rs114720649	7	77397160	rs114720649rs848486	7	77397160	rs114720649	7	77552127	rs848486	0.887369	0.990886	NA	7	93.7027	77552127	G	A	2017-03-20	27588450	Mahajan A	2016-09-01	Am J Hum Genet	www.ncbi.nlm.nih.gov/pubmed/27588450	Trans-ethnic Fine Mapping Highlights Kidney-Function Genes Linked to Salt Sensitivity.	Glomerular filtration rate	23,553 European ancestry individuals, 23,536 Japanese individuals, 16,325 Hispanic individuals, 8,224 African American individuals	NA	7q21.11	7	77922810	PHTF2	PHTF2	NA	NA
rs8756	12	66359752	rs8756rs1042725	12	66359752	rs8756	12	66358347	rs1042725	0.887065	0.994194	NA	12	79.2251	66358347	C	T	2009-09-28	17767157	Weedon MN	2007-09-02	Nat Genet	www.ncbi.nlm.nih.gov/pubmed/17767157	A common variant of HMGA2 is associated with adult and childhood height in the general population.	Height	4,921 European ancestry individuals	19,064 European ancestry adult individuals, 6,827 European ancestry children	12q14.3	12	65964567	HMGA2	HMGA2	NA	NA
rs8756	12	66359752	rs8756rs1042725	12	66359752	rs8756	12	66358347	rs1042725	0.887065	0.994194	NA	12	79.2251	66358347	C	T	2012-05-25	22504419	Taal HR	2012-04-15	Nat Genet	www.ncbi.nlm.nih.gov/pubmed/22504419	Common variants at 12q15 and 12q24 are associated with infant head circumference.	Head circumference (infant)	10,768 European ancestry infants	8,321 European ancestry infants	12q14.3	12	65964567	HMGA2	HMGA2	NA	NA
rs8756	12	66359752	rs8756rs1042725	12	66359752	rs8756	12	66358347	rs1042725	0.887065	0.994194	NA	12	79.2251	66358347	C	T	2015-07-15	25429064	He M	2014-11-26	Hum Mol Genet	www.ncbi.nlm.nih.gov/pubmed/25429064	Meta-analysis of genome-wide association studies of adult height in East Asians identifies 17 novel loci.	Height	36,227 East Asian ancestry individuals	57,699 East Asian ancestry individuals	12q14.3	12	65964567	HMGA2	HMGA2	NA	NA
rs8756	12	66359752	rs8756rs1042725	12	66359752	rs8756	12	66358347	rs1042725	0.887065	0.994194	NA	12	79.2251	66358347	C	T	2013-02-28	23202124	Horikoshi M	2012-12-02	Nat Genet	www.ncbi.nlm.nih.gov/pubmed/23202124	New loci associated with birth weight identify genetic links between intrauterine growth and adult height and metabolism.	Birth weight	Up to 26,836 European ancestry individuals	Up to 42,519 European ancestry individuals	12q14.3	12	65964567	HMGA2	HMGA2	NA	NA
rs8756	12	66359752	rs8756rs1042725	12	66359752	rs8756	12	66358347	rs1042725	0.887065	0.994194	NA	12	79.2251	66358347	C	T	2008-09-17	18391952	Weedon MN	2008-04-06	Nat Genet	www.ncbi.nlm.nih.gov/pubmed/18391952	Genome-wide association analysis identifies 20 loci that influence adult height.	Height	13,665 European ancestry individuals	16,482 European ancestry individuals	12q14.3	12	65964567	HMGA2	HMGA2	NA	NA
rs8756	12	66359752	rs8756rs1042725	12	66359752	rs8756	12	66358347	rs1042725	0.887065	0.994194	NA	12	79.2251	66358347	C	T	2008-09-12	18391950	Lettre G	2008-04-06	Nat Genet	www.ncbi.nlm.nih.gov/pubmed/18391950	Identification of ten loci associated with height highlights new biological pathways in human growth.	Height	15,821 European ancestry individuals	Up to 17,801 European ancestry individuals	12q14.3	12	65964567	HMGA2	HMGA2	NA	NA
rs8756	12	66359752	rs8756rs1042725	12	66359752	rs8756	12	66358347	rs1042725	0.887065	0.994194	NA	12	79.2251	66358347	C	T	2008-09-17	18391952	Weedon MN	2008-04-06	Nat Genet	www.ncbi.nlm.nih.gov/pubmed/18391952	Genome-wide association analysis identifies 20 loci that influence adult height.	Height	13,665 European ancestry individuals	16,482 European ancestry individuals	12q14.3	12	65964567	HMGA2	HMGA2	NA	NA
rs8756	12	66359752	rs8756rs1042725	12	66359752	rs8756	12	66358347	rs1042725	0.887065	0.994194	NA	12	79.2251	66358347	C	T	2008-09-12	18391950	Lettre G	2008-04-06	Nat Genet	www.ncbi.nlm.nih.gov/pubmed/18391950	Identification of ten loci associated with height highlights new biological pathways in human growth.	Height	15,821 European ancestry individuals	Up to 17,801 European ancestry individuals	12q14.3	12	65964567	HMGA2	HMGA2	NA	NA
rs8756	12	66359752	rs8756rs1042725	12	66359752	rs8756	12	66358347	rs1042725	0.887065	0.994194	NA	12	79.2251	66358347	C	T	2009-09-28	17767157	Weedon MN	2007-09-02	Nat Genet	www.ncbi.nlm.nih.gov/pubmed/17767157	A common variant of HMGA2 is associated with adult and childhood height in the general population.	Height	4,921 European ancestry individuals	19,064 European ancestry adult individuals, 6,827 European ancestry children	12q14.3	12	65964567	HMGA2	HMGA2	NA	NA
rs8756	12	66359752	rs8756rs1042725	12	66359752	rs8756	12	66358347	rs1042725	0.887065	0.994194	NA	12	79.2251	66358347	C	T	2015-07-15	25429064	He M	2014-11-26	Hum Mol Genet	www.ncbi.nlm.nih.gov/pubmed/25429064	Meta-analysis of genome-wide association studies of adult height in East Asians identifies 17 novel loci.	Height	36,227 East Asian ancestry individuals	57,699 East Asian ancestry individuals	12q14.3	12	65964567	HMGA2	HMGA2	NA	NA
rs8756	12	66359752	rs8756rs1042725	12	66359752	rs8756	12	66358347	rs1042725	0.887065	0.994194	NA	12	79.2251	66358347	C	T	2012-05-25	22504419	Taal HR	2012-04-15	Nat Genet	www.ncbi.nlm.nih.gov/pubmed/22504419	Common variants at 12q15 and 12q24 are associated with infant head circumference.	Head circumference (infant)	10,768 European ancestry infants	8,321 European ancestry infants	12q14.3	12	65964567	HMGA2	HMGA2	NA	NA
rs8756	12	66359752	rs8756rs1042725	12	66359752	rs8756	12	66358347	rs1042725	0.887065	0.994194	NA	12	79.2251	66358347	C	T	2013-02-28	23202124	Horikoshi M	2012-12-02	Nat Genet	www.ncbi.nlm.nih.gov/pubmed/23202124	New loci associated with birth weight identify genetic links between intrauterine growth and adult height and metabolism.	Birth weight	Up to 26,836 European ancestry individuals	Up to 42,519 European ancestry individuals	12q14.3	12	65964567	HMGA2	HMGA2	NA	NA
rs11708955	3	49540114	rs11708955rs9836291	3	49540114	rs11708955	3	49697459	rs9836291	0.886095	0.981028	NA	3	69.0093	49697459	A	G	2016-07-24	26192919	Liu JZ	2015-07-20	Nat Genet	www.ncbi.nlm.nih.gov/pubmed/26192919	Association analyses identify 38 susceptibility loci for inflammatory bowel disease and highlight shared genetic risk across populations.	Inflammatory bowel disease	12,882 European ancestry cases, 21,770 European ancestry controls	25,273 European ancestry cases, 26,715 European ancestry controls, 548 Iranian ancestry cases, 342 Iranian ancestry control, 1,423 Indian ancestry cases, 990 Indian ancestry controls, 2,824 East Asian ancestry cases, 3,719 East Asian ancestry controls	3p21.31	3	49660026	NR	BSN	NA	NA
rs11708955	3	49540114	rs11708955rs9836291	3	49540114	rs11708955	3	49697459	rs9836291	0.886095	0.981028	NA	3	69.0093	49697459	A	G	2016-07-24	26192919	Liu JZ	2015-07-20	Nat Genet	www.ncbi.nlm.nih.gov/pubmed/26192919	Association analyses identify 38 susceptibility loci for inflammatory bowel disease and highlight shared genetic risk across populations.	Inflammatory bowel disease	12,882 European ancestry cases, 21,770 European ancestry controls	25,273 European ancestry cases, 26,715 European ancestry controls, 548 Iranian ancestry cases, 342 Iranian ancestry control, 1,423 Indian ancestry cases, 990 Indian ancestry controls, 2,824 East Asian ancestry cases, 3,719 East Asian ancestry controls	3p21.31	3	49660026	NR	BSN	NA	NA
rs749671	16	31088347	rs749671rs1549293	16	31088347	rs749671	16	31141993	rs1549293	0.88547	0.979694	NA	16	55.5485	31141993	T	C	2017-05-23	25673412	Shungin D	2015-02-12	Nature	www.ncbi.nlm.nih.gov/pubmed/25673412	New genetic loci link adipose and insulin biology to body fat distribution.	Waist circumference	up to 56,910 European ancestry men, up to 86,570 European ancestry women	up to 36,570 European ancestry men, 30,172 European ancestry women, 915 Filipino ancestry men, 735 Filipino ancestry women, 2,351 African American/Afro-Caribbean ancestry men, 6,258 African American/Afro-Caribbean ancestry women, 2,285 South Asian ancestry men, 506 South Asian ancestry women, 195 Seychellois ancestry men, 266 Seychellois ancestry women	16p11.2	16	31130672	PRSS8/MYST1	KAT8	NA	NA
rs749671	16	31088347	rs749671rs1549293	16	31088347	rs749671	16	31141993	rs1549293	0.88547	0.979694	NA	16	55.5485	31141993	T	C	2017-05-23	25673412	Shungin D	2015-02-12	Nature	www.ncbi.nlm.nih.gov/pubmed/25673412	New genetic loci link adipose and insulin biology to body fat distribution.	Waist circumference	up to 56,910 European ancestry men, up to 86,570 European ancestry women	up to 36,570 European ancestry men, 30,172 European ancestry women, 915 Filipino ancestry men, 735 Filipino ancestry women, 2,351 African American/Afro-Caribbean ancestry men, 6,258 African American/Afro-Caribbean ancestry women, 2,285 South Asian ancestry men, 506 South Asian ancestry women, 195 Seychellois ancestry men, 266 Seychellois ancestry women	16p11.2	16	31130672	PRSS8/MYST1	KAT8	NA	NA
rs80270210	12	124447397	rs80270210rs4765127	12	124447397	rs80270210	12	124460167	rs4765127	0.884801	0.994796	NA	12	147.899	124460167	T	G	2012-01-25	20686565	Teslovich TM	2010-08-05	Nature	www.ncbi.nlm.nih.gov/pubmed/20686565	Biological, clinical and population relevance of 95 loci for blood lipids.	Triglycerides	96,598 European ancestry individuals	NA	12q24.31	12	123975620	CCDC92, ZNF664	ZNF664, ZNF664-FAM101A	NA	NA
rs80270210	12	124447397	rs80270210rs4765127	12	124447397	rs80270210	12	124460167	rs4765127	0.884801	0.994796	NA	12	147.899	124460167	T	G	2014-05-12	24097068	Willer CJ	2013-10-06	Nat Genet	www.ncbi.nlm.nih.gov/pubmed/24097068	Discovery and refinement of loci associated with lipid levels.	Triglycerides	94,595 European ancestry individuals	93,982 European ancestry individuals	12q24.31	12	123975620	ZNF664	ZNF664, ZNF664-FAM101A	NA	NA
rs80270210	12	124447397	rs80270210rs4765127	12	124447397	rs80270210	12	124460167	rs4765127	0.884801	0.994796	NA	12	147.899	124460167	T	G	2012-01-25	20686565	Teslovich TM	2010-08-05	Nature	www.ncbi.nlm.nih.gov/pubmed/20686565	Biological, clinical and population relevance of 95 loci for blood lipids.	HDL cholesterol	99,900 European ancestry individuals	NA	12q24.31	12	123975620	CCDC92, ZNF664	ZNF664, ZNF664-FAM101A	NA	NA
rs80270210	12	124447397	rs80270210rs4765127	12	124447397	rs80270210	12	124460167	rs4765127	0.884801	0.994796	NA	12	147.899	124460167	T	G	2012-01-25	20686565	Teslovich TM	2010-08-05	Nature	www.ncbi.nlm.nih.gov/pubmed/20686565	Biological, clinical and population relevance of 95 loci for blood lipids.	Triglycerides	96,598 European ancestry individuals	NA	12q24.31	12	123975620	CCDC92, ZNF664	ZNF664, ZNF664-FAM101A	NA	NA
rs80270210	12	124447397	rs80270210rs4765127	12	124447397	rs80270210	12	124460167	rs4765127	0.884801	0.994796	NA	12	147.899	124460167	T	G	2012-01-25	20686565	Teslovich TM	2010-08-05	Nature	www.ncbi.nlm.nih.gov/pubmed/20686565	Biological, clinical and population relevance of 95 loci for blood lipids.	HDL cholesterol	99,900 European ancestry individuals	NA	12q24.31	12	123975620	CCDC92, ZNF664	ZNF664, ZNF664-FAM101A	NA	NA
rs80270210	12	124447397	rs80270210rs4765127	12	124447397	rs80270210	12	124460167	rs4765127	0.884801	0.994796	NA	12	147.899	124460167	T	G	2014-05-12	24097068	Willer CJ	2013-10-06	Nat Genet	www.ncbi.nlm.nih.gov/pubmed/24097068	Discovery and refinement of loci associated with lipid levels.	HDL cholesterol	94,595 European ancestry individuals	93,982 European ancestry individuals	12q24.31	12	123975620	ZNF664	ZNF664, ZNF664-FAM101A	NA	NA
rs80270210	12	124447397	rs80270210rs4765127	12	124447397	rs80270210	12	124460167	rs4765127	0.884801	0.994796	NA	12	147.899	124460167	T	G	2014-05-12	24097068	Willer CJ	2013-10-06	Nat Genet	www.ncbi.nlm.nih.gov/pubmed/24097068	Discovery and refinement of loci associated with lipid levels.	HDL cholesterol	94,595 European ancestry individuals	93,982 European ancestry individuals	12q24.31	12	123975620	ZNF664	ZNF664, ZNF664-FAM101A	NA	NA
rs80270210	12	124447397	rs80270210rs4765127	12	124447397	rs80270210	12	124460167	rs4765127	0.884801	0.994796	NA	12	147.899	124460167	T	G	2014-05-12	24097068	Willer CJ	2013-10-06	Nat Genet	www.ncbi.nlm.nih.gov/pubmed/24097068	Discovery and refinement of loci associated with lipid levels.	Triglycerides	94,595 European ancestry individuals	93,982 European ancestry individuals	12q24.31	12	123975620	ZNF664	ZNF664, ZNF664-FAM101A	NA	NA
rs7248205	19	10770305	rs7248205rs7250071	19	10770305	rs7248205	19	10765819	rs7250071	0.884416	1	NA	19	31.7518	10765819	C	T	2015-07-15	25429064	He M	2014-11-26	Hum Mol Genet	www.ncbi.nlm.nih.gov/pubmed/25429064	Meta-analysis of genome-wide association studies of adult height in East Asians identifies 17 novel loci.	Height	36,227 East Asian ancestry individuals	57,699 East Asian ancestry individuals	19p13.2	19	10655143	ILF3	ILF3	NA	NA
rs7248205	19	10770305	rs7248205rs7250071	19	10770305	rs7248205	19	10765819	rs7250071	0.884416	1	NA	19	31.7518	10765819	C	T	2015-07-15	25429064	He M	2014-11-26	Hum Mol Genet	www.ncbi.nlm.nih.gov/pubmed/25429064	Meta-analysis of genome-wide association studies of adult height in East Asians identifies 17 novel loci.	Height	36,227 East Asian ancestry individuals	57,699 East Asian ancestry individuals	19p13.2	19	10655143	ILF3	ILF3	NA	NA
rs80270210	12	124447397	rs80270210rs11057408	12	124447397	rs80270210	12	124464836	rs11057408	0.882836	0.993047	NA	12	147.9	124464836	T	G	2017-06-26	28334899	Spracklen CN	2017-02-21	Hum Mol Genet	www.ncbi.nlm.nih.gov/pubmed/28334899	Association analyses of East Asian individuals and trans-ancestry analyses with European individuals reveal new loci associated with cholesterol and triglyceride levels.	Triglyceride levels	28,183 East Asian ancestry individuals, 177,861 European ancestry individuals	10,857 Chinese ancestry individuals	12q24.31	12	123980289	ZNF664	ZNF664-FAM101A, ZNF664	NA	NA
rs80270210	12	124447397	rs80270210rs11057408	12	124447397	rs80270210	12	124464836	rs11057408	0.882836	0.993047	NA	12	147.9	124464836	T	G	2017-06-26	28334899	Spracklen CN	2017-02-21	Hum Mol Genet	www.ncbi.nlm.nih.gov/pubmed/28334899	Association analyses of East Asian individuals and trans-ancestry analyses with European individuals reveal new loci associated with cholesterol and triglyceride levels.	Triglyceride levels	28,183 East Asian ancestry individuals, 177,861 European ancestry individuals	10,857 Chinese ancestry individuals	12q24.31	12	123980289	ZNF664	ZNF664-FAM101A, ZNF664	NA	NA
rs138259061	16	31136066	rs138259061rs749671	16	31136066	rs138259061	16	31088347	rs749671	0.882682	0.96609	NA	16	55.5395	31088347	A	G	2016-08-17	26265036	Parra EJ	2015-08-12	Pharmacogenomics	www.ncbi.nlm.nih.gov/pubmed/26265036	Genome-wide association study of warfarin maintenance dose in a Brazilian sample.	Warfarin maintenance dose	180 low dose Brazilian ancestry individuals, 187 high dose Brazilian ancestry individuals	798 European ancestry individuals, 1611 Japanese ancestry individuals, 191 African American individuals	16p11.2	16	31077026	VKORC1	ZNF646	NA	NA
rs138259061	16	31136066	rs138259061rs749671	16	31136066	rs138259061	16	31088347	rs749671	0.882682	0.96609	NA	16	55.5395	31088347	A	G	2016-08-17	26265036	Parra EJ	2015-08-12	Pharmacogenomics	www.ncbi.nlm.nih.gov/pubmed/26265036	Genome-wide association study of warfarin maintenance dose in a Brazilian sample.	Warfarin maintenance dose	180 low dose Brazilian ancestry individuals, 187 high dose Brazilian ancestry individuals	798 European ancestry individuals, 1611 Japanese ancestry individuals, 191 African American individuals	16p11.2	16	31077026	VKORC1	ZNF646	NA	NA
rs7189927	16	28913787	rs7189927rs7184597	16	28913787	rs7189927	16	28921809	rs7184597	0.882594	0.989042	NA	16	54.2509	28921809	T	C	2013-09-12	23563607	Berndt SI	2013-04-07	Nat Genet	www.ncbi.nlm.nih.gov/pubmed/23563607	Genome-wide meta-analysis identifies 11 new loci for anthropometric traits and provides insights into genetic architecture.	Obesity	93,015 European ancestry overweight individuals, 32,858 European ancestry class I obese individuals, 9,889 European ancestry class II obese individuals, 2,896 European ancestry class III obese individuals, up to 65,840 European ancestry controls	65,332 European ancestry overweight individuals, 22,373 European ancestry class I obese individuals, 5,476 European ancestry class II obese individuals, 1,162 European ancestry class III obese individuals, up to 39,294 European ancestry controls	16p11.2	16	28910488	RABEP2, SH2B1	RABEP2	NA	NA
rs7189927	16	28913787	rs7189927rs7184597	16	28913787	rs7189927	16	28921809	rs7184597	0.882594	0.989042	NA	16	54.2509	28921809	T	C	2013-09-12	23563607	Berndt SI	2013-04-07	Nat Genet	www.ncbi.nlm.nih.gov/pubmed/23563607	Genome-wide meta-analysis identifies 11 new loci for anthropometric traits and provides insights into genetic architecture.	Obesity	93,015 European ancestry overweight individuals, 32,858 European ancestry class I obese individuals, 9,889 European ancestry class II obese individuals, 2,896 European ancestry class III obese individuals, up to 65,840 European ancestry controls	65,332 European ancestry overweight individuals, 22,373 European ancestry class I obese individuals, 5,476 European ancestry class II obese individuals, 1,162 European ancestry class III obese individuals, up to 39,294 European ancestry controls	16p11.2	16	28910488	RABEP2, SH2B1	RABEP2	NA	NA
rs138259061	16	31136066	rs138259061rs4889606	16	31136066	rs138259061	16	31011183	rs4889606	0.876853	0.968401	NA	16	55.5312	31011183	G	A	2017-05-23	25673412	Shungin D	2015-02-12	Nature	www.ncbi.nlm.nih.gov/pubmed/25673412	New genetic loci link adipose and insulin biology to body fat distribution.	Hip circumference	up to 56,910 European ancestry men, up to 86,570 European ancestry women	up to 36,570 European ancestry men, 30,172 European ancestry women, 915 Filipino ancestry men, 735 Filipino ancestry women, 2,351 African American/Afro-Caribbean ancestry men, 6,258 African American/Afro-Caribbean ancestry women, 2,285 South Asian ancestry men, 506 South Asian ancestry women, 195 Seychellois ancestry men, 266 Seychellois ancestry women	16p11.2	16	30999862	STX1B2	STX1B	NA	NA
rs138259061	16	31136066	rs138259061rs4889606	16	31136066	rs138259061	16	31011183	rs4889606	0.876853	0.968401	NA	16	55.5312	31011183	G	A	2017-05-23	25673412	Shungin D	2015-02-12	Nature	www.ncbi.nlm.nih.gov/pubmed/25673412	New genetic loci link adipose and insulin biology to body fat distribution.	Hip circumference	up to 56,910 European ancestry men, up to 86,570 European ancestry women	up to 36,570 European ancestry men, 30,172 European ancestry women, 915 Filipino ancestry men, 735 Filipino ancestry women, 2,351 African American/Afro-Caribbean ancestry men, 6,258 African American/Afro-Caribbean ancestry women, 2,285 South Asian ancestry men, 506 South Asian ancestry women, 195 Seychellois ancestry men, 266 Seychellois ancestry women	16p11.2	16	30999862	STX1B2	STX1B	NA	NA
rs138259061	16	31136066	rs138259061rs4889606	16	31136066	rs138259061	16	31011183	rs4889606	0.876853	0.968401	NA	16	55.5312	31011183	G	A	2017-05-23	25673412	Shungin D	2015-02-12	Nature	www.ncbi.nlm.nih.gov/pubmed/25673412	New genetic loci link adipose and insulin biology to body fat distribution.	Hip circumference	up to 56,910 European ancestry men, up to 86,570 European ancestry women	up to 36,570 European ancestry men, 30,172 European ancestry women, 915 Filipino ancestry men, 735 Filipino ancestry women, 2,351 African American/Afro-Caribbean ancestry men, 6,258 African American/Afro-Caribbean ancestry women, 2,285 South Asian ancestry men, 506 South Asian ancestry women, 195 Seychellois ancestry men, 266 Seychellois ancestry women	16p11.2	16	30999862	STX1B2	STX1B	NA	NA
rs138259061	16	31136066	rs138259061rs4889606	16	31136066	rs138259061	16	31011183	rs4889606	0.876853	0.968401	NA	16	55.5312	31011183	G	A	2017-05-23	25673412	Shungin D	2015-02-12	Nature	www.ncbi.nlm.nih.gov/pubmed/25673412	New genetic loci link adipose and insulin biology to body fat distribution.	Hip circumference	up to 56,910 European ancestry men, up to 86,570 European ancestry women	up to 36,570 European ancestry men, 30,172 European ancestry women, 915 Filipino ancestry men, 735 Filipino ancestry women, 2,351 African American/Afro-Caribbean ancestry men, 6,258 African American/Afro-Caribbean ancestry women, 2,285 South Asian ancestry men, 506 South Asian ancestry women, 195 Seychellois ancestry men, 266 Seychellois ancestry women	16p11.2	16	30999862	STX1B2	STX1B	NA	NA
rs13044144	20	47528808	rs13044144rs2075677	20	47528808	rs13044144	20	47701024	rs2075677	0.873512	0.981294	NA	20	73.3113	47701024	G	A	2017-03-17	27089181	Okbay A	2016-04-18	Nat Genet	www.ncbi.nlm.nih.gov/pubmed/27089181	Genetic variants associated with subjective well-being, depressive symptoms, and neuroticism identified through genome-wide analyses.	Subjective well-being	298,420 Korculan (founder/genetic isolate), Split (founder/genetic isolate), Vis (founder/genetic isolate), Erasmus Rucphen (founder/genetic isolate) and other European ancestry individuals	NA	20q13.13	20	49084487	CSE1L	CSE1L	NA	NA
rs13044144	20	47528808	rs13044144rs2075677	20	47528808	rs13044144	20	47701024	rs2075677	0.873512	0.981294	NA	20	73.3113	47701024	G	A	2017-03-17	27089181	Okbay A	2016-04-18	Nat Genet	www.ncbi.nlm.nih.gov/pubmed/27089181	Genetic variants associated with subjective well-being, depressive symptoms, and neuroticism identified through genome-wide analyses.	Subjective well-being	298,420 Korculan (founder/genetic isolate), Split (founder/genetic isolate), Vis (founder/genetic isolate), Erasmus Rucphen (founder/genetic isolate) and other European ancestry individuals	NA	20q13.13	20	49084487	CSE1L	CSE1L	NA	NA
rs80270210	12	124447397	rs80270210rs1187415	12	124447397	rs80270210	12	124491529	rs1187415	0.873453	0.994747	NA	12	147.901	124491529	G	C	2014-04-26	24105470	Wu Y	2013-10-14	Hum Mol Genet	www.ncbi.nlm.nih.gov/pubmed/24105470	A meta-analysis of genome-wide association studies for adiponectin levels in East Asians identifies a novel locus near WDR11-FGFR2.	Adiponectin levels	7,827 East Asian ancestry individuals	10,252 East Asian ancestry individuals	12q24.31	12	124006982	ZNF664	ZNF664, ZNF664-FAM101A	NA	NA
rs80270210	12	124447397	rs80270210rs1187415	12	124447397	rs80270210	12	124491529	rs1187415	0.873453	0.994747	NA	12	147.901	124491529	G	C	2014-04-26	24105470	Wu Y	2013-10-14	Hum Mol Genet	www.ncbi.nlm.nih.gov/pubmed/24105470	A meta-analysis of genome-wide association studies for adiponectin levels in East Asians identifies a novel locus near WDR11-FGFR2.	Adiponectin levels	7,827 East Asian ancestry individuals	10,252 East Asian ancestry individuals	12q24.31	12	124006982	ZNF664	ZNF664, ZNF664-FAM101A	NA	NA
rs543294537	7	99118077	rs543294537rs4646450	7	99118077	rs543294537	7	99266318	rs4646450	0.87178	0.966417	NA	7	115.545	99266318	A	G	2016-02-05	25898920	Korostishevsky M	2015-04-22	Eur J Hum Genet	www.ncbi.nlm.nih.gov/pubmed/25898920	Genomics and metabolomics of muscular mass in community-based sample of UK females.	Blood metabolite levels	3,953 European ancestry individuals	NA	7q22.1	7	99668695	NR	CYP3A5, ZSCAN25	NA	NA
rs543294537	7	99118077	rs543294537rs4646450	7	99118077	rs543294537	7	99266318	rs4646450	0.87178	0.966417	NA	7	115.545	99266318	A	G	2016-02-05	25898920	Korostishevsky M	2015-04-22	Eur J Hum Genet	www.ncbi.nlm.nih.gov/pubmed/25898920	Genomics and metabolomics of muscular mass in community-based sample of UK females.	Blood metabolite levels	3,953 European ancestry individuals	NA	7q22.1	7	99668695	NR	CYP3A5, ZSCAN25	NA	NA
rs80270210	12	124447397	rs80270210rs12317176	12	124447397	rs80270210	12	124404718	rs12317176	0.869421	0.98949	NA	12	147.89	124404718	C	T	2017-05-23	25673412	Shungin D	2015-02-12	Nature	www.ncbi.nlm.nih.gov/pubmed/25673412	New genetic loci link adipose and insulin biology to body fat distribution.	Waist circumference adjusted for body mass index	up to 56,910 European ancestry men, up to 86,570 European ancestry women	up to 36,570 European ancestry men, 30,172 European ancestry women, 915 Filipino ancestry men, 735 Filipino ancestry women, 2,351 African American/Afro-Caribbean ancestry men, 6,258 African American/Afro-Caribbean ancestry women, 2,285 South Asian ancestry men, 506 South Asian ancestry women, 195 Seychellois ancestry men, 266 Seychellois ancestry women	12q24.31	12	123920171	DNAH10	DNAH10	NA	NA
rs80270210	12	124447397	rs80270210rs12317176	12	124447397	rs80270210	12	124404718	rs12317176	0.869421	0.98949	NA	12	147.89	124404718	C	T	2017-05-23	25673412	Shungin D	2015-02-12	Nature	www.ncbi.nlm.nih.gov/pubmed/25673412	New genetic loci link adipose and insulin biology to body fat distribution.	Waist circumference adjusted for body mass index	up to 56,910 European ancestry men, up to 86,570 European ancestry women	up to 36,570 European ancestry men, 30,172 European ancestry women, 915 Filipino ancestry men, 735 Filipino ancestry women, 2,351 African American/Afro-Caribbean ancestry men, 6,258 African American/Afro-Caribbean ancestry women, 2,285 South Asian ancestry men, 506 South Asian ancestry women, 195 Seychellois ancestry men, 266 Seychellois ancestry women	12q24.31	12	123920171	DNAH10	DNAH10	NA	NA
rs80270210	12	124447397	rs80270210rs12317176	12	124447397	rs80270210	12	124404718	rs12317176	0.869421	0.98949	NA	12	147.89	124404718	C	T	2017-05-23	25673412	Shungin D	2015-02-12	Nature	www.ncbi.nlm.nih.gov/pubmed/25673412	New genetic loci link adipose and insulin biology to body fat distribution.	Waist circumference adjusted for body mass index	up to 56,910 European ancestry men, up to 86,570 European ancestry women	up to 36,570 European ancestry men, 30,172 European ancestry women, 915 Filipino ancestry men, 735 Filipino ancestry women, 2,351 African American/Afro-Caribbean ancestry men, 6,258 African American/Afro-Caribbean ancestry women, 2,285 South Asian ancestry men, 506 South Asian ancestry women, 195 Seychellois ancestry men, 266 Seychellois ancestry women	12q24.31	12	123920171	DNAH10	DNAH10	NA	NA
rs80270210	12	124447397	rs80270210rs12317176	12	124447397	rs80270210	12	124404718	rs12317176	0.869421	0.98949	NA	12	147.89	124404718	C	T	2017-05-23	25673412	Shungin D	2015-02-12	Nature	www.ncbi.nlm.nih.gov/pubmed/25673412	New genetic loci link adipose and insulin biology to body fat distribution.	Waist circumference adjusted for body mass index	up to 56,910 European ancestry men, up to 86,570 European ancestry women	up to 36,570 European ancestry men, 30,172 European ancestry women, 915 Filipino ancestry men, 735 Filipino ancestry women, 2,351 African American/Afro-Caribbean ancestry men, 6,258 African American/Afro-Caribbean ancestry women, 2,285 South Asian ancestry men, 506 South Asian ancestry women, 195 Seychellois ancestry men, 266 Seychellois ancestry women	12q24.31	12	123920171	DNAH10	DNAH10	NA	NA
rs6141814	20	31368960	rs6141814rs6058869	20	31368960	rs6141814	20	31348750	rs6058869	0.868243	0.968505	NA	20	52.6434	31348750	T	C	2016-07-24	26192919	Liu JZ	2015-07-20	Nat Genet	www.ncbi.nlm.nih.gov/pubmed/26192919	Association analyses identify 38 susceptibility loci for inflammatory bowel disease and highlight shared genetic risk across populations.	Inflammatory bowel disease	12,882 European ancestry cases, 21,770 European ancestry controls	25,273 European ancestry cases, 26,715 European ancestry controls, 548 Iranian ancestry cases, 342 Iranian ancestry control, 1,423 Indian ancestry cases, 990 Indian ancestry controls, 2,824 East Asian ancestry cases, 3,719 East Asian ancestry controls	20q11.21	20	32760944	NR	COMMD7 - DNMT3B	149951	1789
rs6141814	20	31368960	rs6141814rs6058869	20	31368960	rs6141814	20	31348750	rs6058869	0.868243	0.968505	NA	20	52.6434	31348750	T	C	2016-07-24	26192919	Liu JZ	2015-07-20	Nat Genet	www.ncbi.nlm.nih.gov/pubmed/26192919	Association analyses identify 38 susceptibility loci for inflammatory bowel disease and highlight shared genetic risk across populations.	Inflammatory bowel disease	12,882 European ancestry cases, 21,770 European ancestry controls	25,273 European ancestry cases, 26,715 European ancestry controls, 548 Iranian ancestry cases, 342 Iranian ancestry control, 1,423 Indian ancestry cases, 990 Indian ancestry controls, 2,824 East Asian ancestry cases, 3,719 East Asian ancestry controls	20q11.21	20	32760944	NR	COMMD7 - DNMT3B	149951	1789
rs78394231	6	107649123	rs78394231rs7356941	6	107649123	rs78394231	6	107794473	rs7356941	0.866661	0.968415	NA	6	116.244	107794473	A	G	2015-09-19	25514360	Hansel NN	2014-12-16	Am J Respir Cell Mol Biol	www.ncbi.nlm.nih.gov/pubmed/25514360	Genome Wide Association Study Identifies Novel Loci Associated with Airway Responsiveness in COPD.	Airway responsiveness in chronic obstructive pulmonary disease	Up to 4,108 European American cases	NA	6q21	6	107473269	intergenic	PDSS2 - SOBP	57107	55084
rs78394231	6	107649123	rs78394231rs7356941	6	107649123	rs78394231	6	107794473	rs7356941	0.866661	0.968415	NA	6	116.244	107794473	A	G	2015-09-19	25514360	Hansel NN	2014-12-16	Am J Respir Cell Mol Biol	www.ncbi.nlm.nih.gov/pubmed/25514360	Genome Wide Association Study Identifies Novel Loci Associated with Airway Responsiveness in COPD.	Airway responsiveness in chronic obstructive pulmonary disease	Up to 4,108 European American cases	NA	6q21	6	107473269	intergenic	PDSS2 - SOBP	57107	55084
rs78394231	6	107649123	rs78394231rs7356941	6	107649123	rs78394231	6	107794473	rs7356941	0.866661	0.968415	NA	6	116.244	107794473	A	G	2015-09-19	25514360	Hansel NN	2014-12-16	Am J Respir Cell Mol Biol	www.ncbi.nlm.nih.gov/pubmed/25514360	Genome Wide Association Study Identifies Novel Loci Associated with Airway Responsiveness in COPD.	Airway responsiveness in chronic obstructive pulmonary disease	Up to 4,108 European American cases	NA	6q21	6	107473269	intergenic	PDSS2 - SOBP	57107	55084
rs78394231	6	107649123	rs78394231rs7356941	6	107649123	rs78394231	6	107794473	rs7356941	0.866661	0.968415	NA	6	116.244	107794473	A	G	2015-09-19	25514360	Hansel NN	2014-12-16	Am J Respir Cell Mol Biol	www.ncbi.nlm.nih.gov/pubmed/25514360	Genome Wide Association Study Identifies Novel Loci Associated with Airway Responsiveness in COPD.	Airway responsiveness in chronic obstructive pulmonary disease	Up to 4,108 European American cases	NA	6q21	6	107473269	intergenic	PDSS2 - SOBP	57107	55084
1:109909532_CA_C	1	109909532	1:109909532_CA_Crs1933182	1	109909532	1:109909532_CA_C	1	109999838	rs1933182	0.865628	0.987286	NA	1	138.815	109999838	A	C	2010-05-05	20383146	Kottgen A	2010-04-11	Nat Genet	www.ncbi.nlm.nih.gov/pubmed/20383146	New loci associated with kidney function and chronic kidney disease.	Chronic kidney disease	Up to 67,093 European ancestry individuals	Up to 22,982 European ancestry individuals	1p13.3	1	109457216	AMIGO1, SORT1, ATXN7L2, SYPL2, CYB561D1, PSMA5	PSMA5 - SYPL2	5686	284612
1:109909532_CA_C	1	109909532	1:109909532_CA_Crs1933182	1	109909532	1:109909532_CA_C	1	109999838	rs1933182	0.865628	0.987286	NA	1	138.815	109999838	A	C	2010-05-05	20383146	Kottgen A	2010-04-11	Nat Genet	www.ncbi.nlm.nih.gov/pubmed/20383146	New loci associated with kidney function and chronic kidney disease.	Chronic kidney disease	Up to 67,093 European ancestry individuals	Up to 22,982 European ancestry individuals	1p13.3	1	109457216	AMIGO1, SORT1, ATXN7L2, SYPL2, CYB561D1, PSMA5	PSMA5 - SYPL2	5686	284612
rs2616830	9	1721385	rs2616830rs1478110	9	1721385	rs2616830	9	1721478	rs1478110	0.864831	0.998503	NA	9	4.35273	1721478	C	T	2015-05-08	25201988	Rietveld CA	2014-09-08	Proc Natl Acad Sci U S A	www.ncbi.nlm.nih.gov/pubmed/25201988	Common genetic variants associated with cognitive performance identified using the proxy-phenotype method.	Educational attainment	106,736 European ancestry individuals	NA	9p24.3	9	1721478	intergenic	LOC105375951	NA	NA
rs2616830	9	1721385	rs2616830rs1478110	9	1721385	rs2616830	9	1721478	rs1478110	0.864831	0.998503	NA	9	4.35273	1721478	C	T	2015-05-08	25201988	Rietveld CA	2014-09-08	Proc Natl Acad Sci U S A	www.ncbi.nlm.nih.gov/pubmed/25201988	Common genetic variants associated with cognitive performance identified using the proxy-phenotype method.	Educational attainment	106,736 European ancestry individuals	NA	9p24.3	9	1721478	intergenic	LOC105375951	NA	NA
rs9964724	18	35159124	rs9964724rs1557341	18	35159124	rs9964724	18	35127427	rs1557341	0.863499	0.969316	NA	18	57.1423	35127427	A	C	2017-03-17	27089181	Okbay A	2016-04-18	Nat Genet	www.ncbi.nlm.nih.gov/pubmed/27089181	Genetic variants associated with subjective well-being, depressive symptoms, and neuroticism identified through genome-wide analyses.	Neuroticism	170,911 European ancestry individuals	NA	18q12.2	18	37547464	CELF4	CELF4	NA	NA
rs9964724	18	35159124	rs9964724rs1557341	18	35159124	rs9964724	18	35127427	rs1557341	0.863499	0.969316	NA	18	57.1423	35127427	A	C	2017-03-17	27089181	Okbay A	2016-04-18	Nat Genet	www.ncbi.nlm.nih.gov/pubmed/27089181	Genetic variants associated with subjective well-being, depressive symptoms, and neuroticism identified through genome-wide analyses.	Neuroticism	170,911 European ancestry individuals	NA	18q12.2	18	37547464	CELF4	CELF4	NA	NA
rs1913808	2	162804678	rs1913808rs10166311	2	162804678	rs1913808	2	162867613	rs10166311	0.861625	0.984059	NA	2	179.232	162867613	A	G	2015-05-08	25201988	Rietveld CA	2014-09-08	Proc Natl Acad Sci U S A	www.ncbi.nlm.nih.gov/pubmed/25201988	Common genetic variants associated with cognitive performance identified using the proxy-phenotype method.	Educational attainment	106,736 European ancestry individuals	NA	2q24.2	2	162011103	intergenic	DPP4	NA	NA
rs1913808	2	162804678	rs1913808rs10166311	2	162804678	rs1913808	2	162867613	rs10166311	0.861625	0.984059	NA	2	179.232	162867613	A	G	2015-05-08	25201988	Rietveld CA	2014-09-08	Proc Natl Acad Sci U S A	www.ncbi.nlm.nih.gov/pubmed/25201988	Common genetic variants associated with cognitive performance identified using the proxy-phenotype method.	Educational attainment	106,736 European ancestry individuals	NA	2q24.2	2	162011103	intergenic	DPP4	NA	NA
rs17379561	1	98340139	rs17379561rs4378243	1	98340139	rs17379561	1	98395881	rs4378243	0.859131	0.997138	NA	1	127.837	98395881	G	T	2017-02-24	27225129	Okbay A	2016-05-26	Nature	www.ncbi.nlm.nih.gov/pubmed/27225129	Genome-wide association study identifies 74 loci associated with educational attainment.	Educational attainment (years of education)	405,072 European ancestry individuals	NA	1p21.3	1	97930325	NR	DPYD - MIR137HG	1806	400765
rs17379561	1	98340139	rs17379561rs4378243	1	98340139	rs17379561	1	98395881	rs4378243	0.859131	0.997138	NA	1	127.837	98395881	G	T	2017-02-24	27225129	Okbay A	2016-05-26	Nature	www.ncbi.nlm.nih.gov/pubmed/27225129	Genome-wide association study identifies 74 loci associated with educational attainment.	Educational attainment (years of education)	405,072 European ancestry individuals	NA	1p21.3	1	97930325	NR	DPYD - MIR137HG	1806	400765
1:109909532_CA_C	1	109909532	1:109909532_CA_Crs12136063	1	109909532	1:109909532_CA_C	1	110014170	rs12136063	0.858607	0.985133	NA	1	138.818	110014170	G	A	2016-11-25	26831199	Pattaro C	2016-01-21	Nat Commun	www.ncbi.nlm.nih.gov/pubmed/26831199	Genetic associations at 53 loci highlight cell types and biological pathways relevant for kidney function.	Glomerular filtration rate (creatinine)	133,413 European ancestry individuals	42,166 European ancestry individuals, up to 16,471 African ancestry individuals, up to 42,296 Asian ancestry individuals	1p13.3	1	109471548	SYPL2	SYPL2	NA	NA
1:109909532_CA_C	1	109909532	1:109909532_CA_Crs12136063	1	109909532	1:109909532_CA_C	1	110014170	rs12136063	0.858607	0.985133	NA	1	138.818	110014170	G	A	2016-11-25	26831199	Pattaro C	2016-01-21	Nat Commun	www.ncbi.nlm.nih.gov/pubmed/26831199	Genetic associations at 53 loci highlight cell types and biological pathways relevant for kidney function.	Glomerular filtration rate (creatinine)	133,413 European ancestry individuals	42,166 European ancestry individuals, up to 16,471 African ancestry individuals, up to 42,296 Asian ancestry individuals	1p13.3	1	109471548	SYPL2	SYPL2	NA	NA
rs2584597	17	61941284	rs2584597rs2854207	17	61941284	rs2584597	17	61947107	rs2854207	0.85582	1	NA	17	88.7275	61947107	G	C	2015-09-24	25282103	Wood AR	2014-10-05	Nat Genet	www.ncbi.nlm.nih.gov/pubmed/25282103	Defining the role of common variation in the genomic and biological architecture of adult human height.	Height	253,288 European ancestry individuals	80,067 European ancestry individuals	17q23.3	17	63869747	CSH2	TCAM1P - CSH2	146771	1443
rs2584597	17	61941284	rs2584597rs2854207	17	61941284	rs2584597	17	61947107	rs2854207	0.85582	1	NA	17	88.7275	61947107	G	C	2015-09-24	25282103	Wood AR	2014-10-05	Nat Genet	www.ncbi.nlm.nih.gov/pubmed/25282103	Defining the role of common variation in the genomic and biological architecture of adult human height.	Height	253,288 European ancestry individuals	80,067 European ancestry individuals	17q23.3	17	63869747	CSH2	TCAM1P - CSH2	146771	1443
rs6141814	20	31368960	rs6141814rs6087990	20	31368960	rs6141814	20	31349908	rs6087990	0.853564	0.96965	NA	20	52.644	31349908	C	T	2016-07-24	26192919	Liu JZ	2015-07-20	Nat Genet	www.ncbi.nlm.nih.gov/pubmed/26192919	Association analyses identify 38 susceptibility loci for inflammatory bowel disease and highlight shared genetic risk across populations.	Ulcerative colitis	6,968 European ancestry cases, 20,464 European ancestry controls	10,679 European ancestry cases, 26,715 European ancestry controls, 397 Iranian ancestry cases, 342 Iranian ancestry controls, 1,239 Indian ancestry cases, 990 Indian ancestry controls, 1,134 East Asian ancestry cases, 3,719 East Asian ancestry controls	20q11.21	20	32762102	NR	COMMD7 - DNMT3B	149951	1789
rs6141814	20	31368960	rs6141814rs6087990	20	31368960	rs6141814	20	31349908	rs6087990	0.853564	0.96965	NA	20	52.644	31349908	C	T	2016-07-24	26192919	Liu JZ	2015-07-20	Nat Genet	www.ncbi.nlm.nih.gov/pubmed/26192919	Association analyses identify 38 susceptibility loci for inflammatory bowel disease and highlight shared genetic risk across populations.	Ulcerative colitis	6,968 European ancestry cases, 20,464 European ancestry controls	10,679 European ancestry cases, 26,715 European ancestry controls, 397 Iranian ancestry cases, 342 Iranian ancestry controls, 1,239 Indian ancestry cases, 990 Indian ancestry controls, 1,134 East Asian ancestry cases, 3,719 East Asian ancestry controls	20q11.21	20	32762102	NR	COMMD7 - DNMT3B	149951	1789
rs11708955	3	49540114	rs11708955rs3197999	3	49540114	rs11708955	3	49721532	rs3197999	0.846919	0.976792	NA	3	69.0098	49721532	A	G	2013-02-12	23128233	Jostins L	2012-11-01	Nature	www.ncbi.nlm.nih.gov/pubmed/23128233	Host-microbe interactions have shaped the genetic architecture of inflammatory bowel disease.	Inflammatory bowel disease	12,924 European ancestry cases, 21,442 European ancestry controls	25,683 European ancestry cases, 17,015 European ancestry controls	3p21.31	3	49684099	PFKFB4, MST1R, UCN2, IP6K2, MST1, IP6K1, GPX1, USP4, BSN	MST1	NA	NA
rs11708955	3	49540114	rs11708955rs3197999	3	49540114	rs11708955	3	49721532	rs3197999	0.846919	0.976792	NA	3	69.0098	49721532	A	G	2013-02-12	23128233	Jostins L	2012-11-01	Nature	www.ncbi.nlm.nih.gov/pubmed/23128233	Host-microbe interactions have shaped the genetic architecture of inflammatory bowel disease.	Inflammatory bowel disease	12,924 European ancestry cases, 21,442 European ancestry controls	25,683 European ancestry cases, 17,015 European ancestry controls	3p21.31	3	49684099	PFKFB4, MST1R, UCN2, IP6K2, MST1, IP6K1, GPX1, USP4, BSN	MST1	NA	NA
rs11708955	3	49540114	rs11708955rs3197999	3	49540114	rs11708955	3	49721532	rs3197999	0.846919	0.976792	NA	3	69.0098	49721532	A	G	2017-06-02	28067908	de Lange KM	2017-01-09	Nat Genet	www.ncbi.nlm.nih.gov/pubmed/28067908	Genome-wide association study implicates immune activation of multiple integrin genes in inflammatory bowel disease.	Ulcerative colitis	12,366 European and unknown ancestry cases, 33,609 European and unknown ancestry controls	NA	3p21.31	3	49684099	TMA7, TREX1, UCN2, TMEM89, SLC26A6, WDR6, NDUFAF3, IMPDH2, KLHDC8B, RP11-3B7.1, C3orf62, GPX1, TCTA, AMT, APEH, PLXNB1, CCDC51, SHISA5, PFKFB4, UQCRC1, CELSR3, NCKIPSD, PRKAR2A, SLC25A20, ARIH2OS, P4HTM, DALRD3, QRICH1, QARS, LAMB2, CCDC71, C3orf84, USP4, NICN1, MST1, RNF123, ATRIP, COL7A1, IP6K2, ARIH2, USP19, RHOA, DAG1, BSN, CCDC36	MST1	NA	NA
rs11708955	3	49540114	rs11708955rs3197999	3	49540114	rs11708955	3	49721532	rs3197999	0.846919	0.976792	NA	3	69.0098	49721532	A	G	2012-10-19	21102463	Franke A	2010-11-21	Nat Genet	www.ncbi.nlm.nih.gov/pubmed/21102463	Genome-wide meta-analysis increases to 71 the number of confirmed Crohn's disease susceptibility loci.	Crohn's disease	6,333 European ancestry cases, 15,056 European ancestry controls	15,694 European ancestry cases, 14,026 European ancestry controls, 414 European ancestry trios	3p21.31	3	49684099	MST1, GPX1, BSN	MST1	NA	NA
rs11708955	3	49540114	rs11708955rs3197999	3	49540114	rs11708955	3	49721532	rs3197999	0.846919	0.976792	NA	3	69.0098	49721532	A	G	2016-07-24	26192919	Liu JZ	2015-07-20	Nat Genet	www.ncbi.nlm.nih.gov/pubmed/26192919	Association analyses identify 38 susceptibility loci for inflammatory bowel disease and highlight shared genetic risk across populations.	Crohn's disease	5,956 European ancestry cases, 14,927 European ancestry controls	14,594 European ancestry cases, 26,715 European ancestry controls, 151 Iranian ancestry cases, 342 Iranian ancestry controls, 184 Indian ancestry cases, 990 Indian ancestry controls, 1,690 East Asian ancestry cases, 3,719 East Asian ancestry controls	3p21.31	3	49684099	NR	MST1	NA	NA
rs11708955	3	49540114	rs11708955rs3197999	3	49540114	rs11708955	3	49721532	rs3197999	0.846919	0.976792	NA	3	69.0098	49721532	A	G	2010-04-02	20228799	McGovern DP	2010-03-14	Nat Genet	www.ncbi.nlm.nih.gov/pubmed/20228799	Genome-wide association identifies multiple ulcerative colitis susceptibility loci.	Ulcerative colitis	2,693 European ancestry cases, 6,791 European ancestry controls	2,009 European ancestry cases, 1,580 European ancestry controls	3p21.31	3	49684099	MST1	MST1	NA	NA
rs11708955	3	49540114	rs11708955rs3197999	3	49540114	rs11708955	3	49721532	rs3197999	0.846919	0.976792	NA	3	69.0098	49721532	A	G	2017-06-02	28067908	de Lange KM	2017-01-09	Nat Genet	www.ncbi.nlm.nih.gov/pubmed/28067908	Genome-wide association study implicates immune activation of multiple integrin genes in inflammatory bowel disease.	Ulcerative colitis	12,366 European and unknown ancestry cases, 33,609 European and unknown ancestry controls	NA	3p21.31	3	49684099	TMA7, TREX1, UCN2, TMEM89, SLC26A6, WDR6, NDUFAF3, IMPDH2, KLHDC8B, RP11-3B7.1, C3orf62, GPX1, TCTA, AMT, APEH, PLXNB1, CCDC51, SHISA5, PFKFB4, UQCRC1, CELSR3, NCKIPSD, PRKAR2A, SLC25A20, ARIH2OS, P4HTM, DALRD3, QRICH1, QARS, LAMB2, CCDC71, C3orf84, USP4, NICN1, MST1, RNF123, ATRIP, COL7A1, IP6K2, ARIH2, USP19, RHOA, DAG1, BSN, CCDC36	MST1	NA	NA
rs11708955	3	49540114	rs11708955rs3197999	3	49540114	rs11708955	3	49721532	rs3197999	0.846919	0.976792	NA	3	69.0098	49721532	A	G	2012-10-19	21102463	Franke A	2010-11-21	Nat Genet	www.ncbi.nlm.nih.gov/pubmed/21102463	Genome-wide meta-analysis increases to 71 the number of confirmed Crohn's disease susceptibility loci.	Crohn's disease	6,333 European ancestry cases, 15,056 European ancestry controls	15,694 European ancestry cases, 14,026 European ancestry controls, 414 European ancestry trios	3p21.31	3	49684099	MST1, GPX1, BSN	MST1	NA	NA
rs11708955	3	49540114	rs11708955rs3197999	3	49540114	rs11708955	3	49721532	rs3197999	0.846919	0.976792	NA	3	69.0098	49721532	A	G	2016-07-24	26192919	Liu JZ	2015-07-20	Nat Genet	www.ncbi.nlm.nih.gov/pubmed/26192919	Association analyses identify 38 susceptibility loci for inflammatory bowel disease and highlight shared genetic risk across populations.	Ulcerative colitis	6,968 European ancestry cases, 20,464 European ancestry controls	10,679 European ancestry cases, 26,715 European ancestry controls, 397 Iranian ancestry cases, 342 Iranian ancestry controls, 1,239 Indian ancestry cases, 990 Indian ancestry controls, 1,134 East Asian ancestry cases, 3,719 East Asian ancestry controls	3p21.31	3	49684099	NR	MST1	NA	NA
rs11708955	3	49540114	rs11708955rs3197999	3	49540114	rs11708955	3	49721532	rs3197999	0.846919	0.976792	NA	3	69.0098	49721532	A	G	2008-07-11	18587394	Barrett JC	2008-06-29	Nat Genet	www.ncbi.nlm.nih.gov/pubmed/18587394	Genome-wide association defines more than 30 distinct susceptibility loci for Crohn's disease.	Crohn's disease	3,230 European ancestry cases, 4,829 European ancestry controls	1,339 European ancestry trios, 2,325 European ancestry cases, 1,809 European ancestry controls	3p21.31	3	49684099	MST1	MST1	NA	NA
rs11708955	3	49540114	rs11708955rs3197999	3	49540114	rs11708955	3	49721532	rs3197999	0.846919	0.976792	NA	3	69.0098	49721532	A	G	2016-07-24	26192919	Liu JZ	2015-07-20	Nat Genet	www.ncbi.nlm.nih.gov/pubmed/26192919	Association analyses identify 38 susceptibility loci for inflammatory bowel disease and highlight shared genetic risk across populations.	Crohn's disease	5,956 European ancestry cases, 14,927 European ancestry controls	14,594 European ancestry cases, 26,715 European ancestry controls, 151 Iranian ancestry cases, 342 Iranian ancestry controls, 184 Indian ancestry cases, 990 Indian ancestry controls, 1,690 East Asian ancestry cases, 3,719 East Asian ancestry controls	3p21.31	3	49684099	NR	MST1	NA	NA
rs11708955	3	49540114	rs11708955rs3197999	3	49540114	rs11708955	3	49721532	rs3197999	0.846919	0.976792	NA	3	69.0098	49721532	A	G	2010-04-02	20228799	McGovern DP	2010-03-14	Nat Genet	www.ncbi.nlm.nih.gov/pubmed/20228799	Genome-wide association identifies multiple ulcerative colitis susceptibility loci.	Ulcerative colitis	2,693 European ancestry cases, 6,791 European ancestry controls	2,009 European ancestry cases, 1,580 European ancestry controls	3p21.31	3	49684099	MST1	MST1	NA	NA
rs11708955	3	49540114	rs11708955rs3197999	3	49540114	rs11708955	3	49721532	rs3197999	0.846919	0.976792	NA	3	69.0098	49721532	A	G	2017-06-02	28067908	de Lange KM	2017-01-09	Nat Genet	www.ncbi.nlm.nih.gov/pubmed/28067908	Genome-wide association study implicates immune activation of multiple integrin genes in inflammatory bowel disease.	Crohn's disease	12,194 European and unknown ancestry cases, 28,072 European and unknown ancestry controls	NA	3p21.31	3	49684099	TMA7, TREX1, UCN2, TMEM89, SLC26A6, WDR6, NDUFAF3, IMPDH2, KLHDC8B, RP11-3B7.1, C3orf62, GPX1, TCTA, AMT, APEH, PLXNB1, CCDC51, SHISA5, PFKFB4, UQCRC1, CELSR3, NCKIPSD, PRKAR2A, SLC25A20, ARIH2OS, P4HTM, DALRD3, QRICH1, QARS, LAMB2, CCDC71, C3orf84, USP4, NICN1, MST1, RNF123, ATRIP, COL7A1, IP6K2, ARIH2, USP19, RHOA, DAG1, BSN, CCDC36	MST1	NA	NA
rs11708955	3	49540114	rs11708955rs3197999	3	49540114	rs11708955	3	49721532	rs3197999	0.846919	0.976792	NA	3	69.0098	49721532	A	G	2016-07-24	26192919	Liu JZ	2015-07-20	Nat Genet	www.ncbi.nlm.nih.gov/pubmed/26192919	Association analyses identify 38 susceptibility loci for inflammatory bowel disease and highlight shared genetic risk across populations.	Ulcerative colitis	6,968 European ancestry cases, 20,464 European ancestry controls	10,679 European ancestry cases, 26,715 European ancestry controls, 397 Iranian ancestry cases, 342 Iranian ancestry controls, 1,239 Indian ancestry cases, 990 Indian ancestry controls, 1,134 East Asian ancestry cases, 3,719 East Asian ancestry controls	3p21.31	3	49684099	NR	MST1	NA	NA
rs11708955	3	49540114	rs11708955rs3197999	3	49540114	rs11708955	3	49721532	rs3197999	0.846919	0.976792	NA	3	69.0098	49721532	A	G	2011-01-15	21151127	Melum E	2010-12-12	Nat Genet	www.ncbi.nlm.nih.gov/pubmed/21151127	Genome-wide association analysis in primary sclerosing cholangitis identifies two non-HLA susceptibility loci.	Primary sclerosing cholangitis	715 European ancestry cases, 2,962 European ancestry controls	1,025 European ancestry cases, 2,174 European ancestry controls	3p21.31	3	49684099	MST1	MST1	NA	NA
rs11708955	3	49540114	rs11708955rs3197999	3	49540114	rs11708955	3	49721532	rs3197999	0.846919	0.976792	NA	3	69.0098	49721532	A	G	2017-05-12	27992413	Ji SG	2016-12-19	Nat Genet	www.ncbi.nlm.nih.gov/pubmed/27992413	Genome-wide association study of primary sclerosing cholangitis identifies new risk loci and quantifies the genetic relationship with inflammatory bowel disease.	Primary sclerosing cholangitis	2,871 European ancestry cases, 12,019 European ancestry controls	1,925 European ancestry cases, 7,936 European ancestry controls	3p21.31	3	49684099	MST1	MST1	NA	NA
rs11708955	3	49540114	rs11708955rs3197999	3	49540114	rs11708955	3	49721532	rs3197999	0.846919	0.976792	NA	3	69.0098	49721532	A	G	2008-07-11	18587394	Barrett JC	2008-06-29	Nat Genet	www.ncbi.nlm.nih.gov/pubmed/18587394	Genome-wide association defines more than 30 distinct susceptibility loci for Crohn's disease.	Crohn's disease	3,230 European ancestry cases, 4,829 European ancestry controls	1,339 European ancestry trios, 2,325 European ancestry cases, 1,809 European ancestry controls	3p21.31	3	49684099	MST1	MST1	NA	NA
rs11708955	3	49540114	rs11708955rs3197999	3	49540114	rs11708955	3	49721532	rs3197999	0.846919	0.976792	NA	3	69.0098	49721532	A	G	2017-06-02	28067908	de Lange KM	2017-01-09	Nat Genet	www.ncbi.nlm.nih.gov/pubmed/28067908	Genome-wide association study implicates immune activation of multiple integrin genes in inflammatory bowel disease.	Inflammatory bowel disease	25,042 European and unknown ancestry cases, 34,915 European and unknown ancestry controls	NA	3p21.31	3	49684099	TMA7, TREX1, UCN2, TMEM89, SLC26A6, WDR6, NDUFAF3, IMPDH2, KLHDC8B, RP11-3B7.1, C3orf62, GPX1, TCTA, AMT, APEH, PLXNB1, CCDC51, SHISA5, PFKFB4, UQCRC1, CELSR3, NCKIPSD, PRKAR2A, SLC25A20, ARIH2OS, P4HTM, DALRD3, QRICH1, QARS, LAMB2, CCDC71, C3orf84, USP4, NICN1, MST1, RNF123, ATRIP, COL7A1, IP6K2, ARIH2, USP19, RHOA, DAG1, BSN, CCDC36	MST1	NA	NA
rs11708955	3	49540114	rs11708955rs3197999	3	49540114	rs11708955	3	49721532	rs3197999	0.846919	0.976792	NA	3	69.0098	49721532	A	G	2017-06-02	28067908	de Lange KM	2017-01-09	Nat Genet	www.ncbi.nlm.nih.gov/pubmed/28067908	Genome-wide association study implicates immune activation of multiple integrin genes in inflammatory bowel disease.	Crohn's disease	12,194 European and unknown ancestry cases, 28,072 European and unknown ancestry controls	NA	3p21.31	3	49684099	TMA7, TREX1, UCN2, TMEM89, SLC26A6, WDR6, NDUFAF3, IMPDH2, KLHDC8B, RP11-3B7.1, C3orf62, GPX1, TCTA, AMT, APEH, PLXNB1, CCDC51, SHISA5, PFKFB4, UQCRC1, CELSR3, NCKIPSD, PRKAR2A, SLC25A20, ARIH2OS, P4HTM, DALRD3, QRICH1, QARS, LAMB2, CCDC71, C3orf84, USP4, NICN1, MST1, RNF123, ATRIP, COL7A1, IP6K2, ARIH2, USP19, RHOA, DAG1, BSN, CCDC36	MST1	NA	NA
rs11708955	3	49540114	rs11708955rs3197999	3	49540114	rs11708955	3	49721532	rs3197999	0.846919	0.976792	NA	3	69.0098	49721532	A	G	2011-01-15	21151127	Melum E	2010-12-12	Nat Genet	www.ncbi.nlm.nih.gov/pubmed/21151127	Genome-wide association analysis in primary sclerosing cholangitis identifies two non-HLA susceptibility loci.	Primary sclerosing cholangitis	715 European ancestry cases, 2,962 European ancestry controls	1,025 European ancestry cases, 2,174 European ancestry controls	3p21.31	3	49684099	MST1	MST1	NA	NA
rs11708955	3	49540114	rs11708955rs3197999	3	49540114	rs11708955	3	49721532	rs3197999	0.846919	0.976792	NA	3	69.0098	49721532	A	G	2017-05-12	27992413	Ji SG	2016-12-19	Nat Genet	www.ncbi.nlm.nih.gov/pubmed/27992413	Genome-wide association study of primary sclerosing cholangitis identifies new risk loci and quantifies the genetic relationship with inflammatory bowel disease.	Primary sclerosing cholangitis	2,871 European ancestry cases, 12,019 European ancestry controls	1,925 European ancestry cases, 7,936 European ancestry controls	3p21.31	3	49684099	MST1	MST1	NA	NA
rs11708955	3	49540114	rs11708955rs3197999	3	49540114	rs11708955	3	49721532	rs3197999	0.846919	0.976792	NA	3	69.0098	49721532	A	G	2015-04-16	25082827	Julià A	2014-07-31	Hum Mol Genet	www.ncbi.nlm.nih.gov/pubmed/25082827	A genome-wide association study identifies a novel locus at 6q22.1 associated with ulcerative colitis.	Ulcerative colitis	up to 7,483 European ancestry cases, up to 21,211 European ancestry controls	1,073 European ancestry cases, 1,279 European ancestry controls	3p21.31	3	49684099	PFKFB4, MST1R, UCN2, GPX1, IP6K2, BSN, IP6K1, USP4, MST1	MST1	NA	NA
rs11708955	3	49540114	rs11708955rs3197999	3	49540114	rs11708955	3	49721532	rs3197999	0.846919	0.976792	NA	3	69.0098	49721532	A	G	2017-06-02	28067908	de Lange KM	2017-01-09	Nat Genet	www.ncbi.nlm.nih.gov/pubmed/28067908	Genome-wide association study implicates immune activation of multiple integrin genes in inflammatory bowel disease.	Inflammatory bowel disease	25,042 European and unknown ancestry cases, 34,915 European and unknown ancestry controls	NA	3p21.31	3	49684099	TMA7, TREX1, UCN2, TMEM89, SLC26A6, WDR6, NDUFAF3, IMPDH2, KLHDC8B, RP11-3B7.1, C3orf62, GPX1, TCTA, AMT, APEH, PLXNB1, CCDC51, SHISA5, PFKFB4, UQCRC1, CELSR3, NCKIPSD, PRKAR2A, SLC25A20, ARIH2OS, P4HTM, DALRD3, QRICH1, QARS, LAMB2, CCDC71, C3orf84, USP4, NICN1, MST1, RNF123, ATRIP, COL7A1, IP6K2, ARIH2, USP19, RHOA, DAG1, BSN, CCDC36	MST1	NA	NA
rs11708955	3	49540114	rs11708955rs3197999	3	49540114	rs11708955	3	49721532	rs3197999	0.846919	0.976792	NA	3	69.0098	49721532	A	G	2015-04-16	25082827	Julià A	2014-07-31	Hum Mol Genet	www.ncbi.nlm.nih.gov/pubmed/25082827	A genome-wide association study identifies a novel locus at 6q22.1 associated with ulcerative colitis.	Ulcerative colitis	up to 7,483 European ancestry cases, up to 21,211 European ancestry controls	1,073 European ancestry cases, 1,279 European ancestry controls	3p21.31	3	49684099	PFKFB4, MST1R, UCN2, GPX1, IP6K2, BSN, IP6K1, USP4, MST1	MST1	NA	NA
rs870151	9	92230747	rs870151rs7873907	9	92230747	rs870151	9	92225483	rs7873907	0.84103	0.961901	NA	9	108.965	92225483	T	C	2017-06-01	28107422	de Vries PS	2017-01-20	PLoS One	www.ncbi.nlm.nih.gov/pubmed/28107422	Comparison of HapMap and 1000 Genomes Reference Panels in a Large-Scale Genome-Wide Association Study.	Fibrinogen levels	91,953 European ancestry individuals (imputed to HapMap)		9q22.2	9	89610568	GADD45G, UNQ6494	GADD45G - UNQ6494	10912	100129066
rs870151	9	92230747	rs870151rs7873907	9	92230747	rs870151	9	92225483	rs7873907	0.84103	0.961901	NA	9	108.965	92225483	T	C	2017-06-01	28107422	de Vries PS	2017-01-20	PLoS One	www.ncbi.nlm.nih.gov/pubmed/28107422	Comparison of HapMap and 1000 Genomes Reference Panels in a Large-Scale Genome-Wide Association Study.	Fibrinogen levels	91,953 European ancestry individuals (imputed to HapMap)		9q22.2	9	89610568	GADD45G, UNQ6494	GADD45G - UNQ6494	10912	100129066
rs13044144	20	47528808	rs13044144rs17450430	20	47528808	rs13044144	20	47772264	rs17450430	0.838046	0.980532	NA	20	73.3202	47772264	T	A	2015-09-24	25282103	Wood AR	2014-10-05	Nat Genet	www.ncbi.nlm.nih.gov/pubmed/25282103	Defining the role of common variation in the genomic and biological architecture of adult human height.	Height	253,288 European ancestry individuals	80,067 European ancestry individuals	20q13.13	20	49155727	STAU1	STAU1	NA	NA
rs13044144	20	47528808	rs13044144rs17450430	20	47528808	rs13044144	20	47772264	rs17450430	0.838046	0.980532	NA	20	73.3202	47772264	T	A	2015-09-24	25282103	Wood AR	2014-10-05	Nat Genet	www.ncbi.nlm.nih.gov/pubmed/25282103	Defining the role of common variation in the genomic and biological architecture of adult human height.	Height	253,288 European ancestry individuals	80,067 European ancestry individuals	20q13.13	20	49155727	STAU1	STAU1	NA	NA
rs756655457	1	110040452	rs756655457rs10127790	1	110040452	rs756655457	1	109891133	rs10127790	0.836651	0.953586	NA	1	138.811	109891133	C	T	2017-07-06	28452372	Gorski M	2017-04-28	Sci Rep	www.ncbi.nlm.nih.gov/pubmed/28452372	1000 Genomes-based meta-analysis identifies 10 novel loci for kidney function.	Glomerular filtration rate (creatinine)	110,517 European ancestry individuals		1p13.3	1	109348511	SYPL2	SORT1	NA	NA
rs756655457	1	110040452	rs756655457rs10127790	1	110040452	rs756655457	1	109891133	rs10127790	0.836651	0.953586	NA	1	138.811	109891133	C	T	2017-07-06	28452372	Gorski M	2017-04-28	Sci Rep	www.ncbi.nlm.nih.gov/pubmed/28452372	1000 Genomes-based meta-analysis identifies 10 novel loci for kidney function.	Glomerular filtration rate (creatinine)	110,517 European ancestry individuals		1p13.3	1	109348511	SYPL2	SORT1	NA	NA
rs1243182	10	21916728	rs1243182rs1243180	10	21916728	rs1243182	10	21915619	rs1243180	0.834018	0.939218	NA	10	46.689	21915619	A	T	2013-07-12	23535730	Pharoah PD	2013-04-01	Nat Genet	www.ncbi.nlm.nih.gov/pubmed/23535730	GWAS meta-analysis and replication identifies three new susceptibility loci for ovarian cancer.	Ovarian cancer	3,769 European ancestry cases, 4,396 European ancestry controls	211 East Asian ancestry cases, 972 East Asian ancestry controls, 39,674 European ancestry individuals, 106 Malaysian ancestry cases, 106 Malaysian ancestry controls	10p12.31	10	21626690	NEBL, C10orf113, C10orf114, SKIDA1, DNAJC1, MLLT10	MLLT10	NA	NA
rs1243182	10	21916728	rs1243182rs1243180	10	21916728	rs1243182	10	21915619	rs1243180	0.834018	0.939218	NA	10	46.689	21915619	A	T	2013-07-12	23535730	Pharoah PD	2013-04-01	Nat Genet	www.ncbi.nlm.nih.gov/pubmed/23535730	GWAS meta-analysis and replication identifies three new susceptibility loci for ovarian cancer.	Ovarian cancer	3,769 European ancestry cases, 4,396 European ancestry controls	211 East Asian ancestry cases, 972 East Asian ancestry controls, 39,674 European ancestry individuals, 106 Malaysian ancestry cases, 106 Malaysian ancestry controls	10p12.31	10	21626690	NEBL, C10orf113, C10orf114, SKIDA1, DNAJC1, MLLT10	MLLT10	NA	NA
rs1243182	10	21916728	rs1243182rs1243180	10	21916728	rs1243182	10	21915619	rs1243180	0.834018	0.939218	NA	10	46.689	21915619	A	T	2015-12-18	25581431	Kuchenbaecker KB	2015-01-12	Nat Genet	www.ncbi.nlm.nih.gov/pubmed/25581431	Identification of six new susceptibility loci for invasive epithelial ovarian cancer.	Epithelial ovarian cancer	4,368 European ancestry cases, 9,123 European ancestry controls,	2,462 European ancestry BRCA1 mutation carrier cases, 12,790 European ancestry BRCA1 mutation carrier controls, up to 631 European ancestry BRCA2 mutation carrier cases, 7,580 European ancestry BRCA2 mutation carrier controls, 9,627 European ancestry serous cases, 1,442 European ancestry non-serous cases, 21,722 European ancestry controls	10p12.31	10	21626690	MLLT10	MLLT10	NA	NA
rs1243182	10	21916728	rs1243182rs1243180	10	21916728	rs1243182	10	21915619	rs1243180	0.834018	0.939218	NA	10	46.689	21915619	A	T	2013-07-12	23535730	Pharoah PD	2013-04-01	Nat Genet	www.ncbi.nlm.nih.gov/pubmed/23535730	GWAS meta-analysis and replication identifies three new susceptibility loci for ovarian cancer.	Ovarian cancer	3,769 European ancestry cases, 4,396 European ancestry controls	211 East Asian ancestry cases, 972 East Asian ancestry controls, 39,674 European ancestry individuals, 106 Malaysian ancestry cases, 106 Malaysian ancestry controls	10p12.31	10	21626690	NEBL, C10orf113, C10orf114, SKIDA1, DNAJC1, MLLT10	MLLT10	NA	NA
rs1243182	10	21916728	rs1243182rs1243180	10	21916728	rs1243182	10	21915619	rs1243180	0.834018	0.939218	NA	10	46.689	21915619	A	T	2013-07-12	23535730	Pharoah PD	2013-04-01	Nat Genet	www.ncbi.nlm.nih.gov/pubmed/23535730	GWAS meta-analysis and replication identifies three new susceptibility loci for ovarian cancer.	Ovarian cancer	3,769 European ancestry cases, 4,396 European ancestry controls	211 East Asian ancestry cases, 972 East Asian ancestry controls, 39,674 European ancestry individuals, 106 Malaysian ancestry cases, 106 Malaysian ancestry controls	10p12.31	10	21626690	NEBL, C10orf113, C10orf114, SKIDA1, DNAJC1, MLLT10	MLLT10	NA	NA
rs1243182	10	21916728	rs1243182rs1243180	10	21916728	rs1243182	10	21915619	rs1243180	0.834018	0.939218	NA	10	46.689	21915619	A	T	2015-12-18	25581431	Kuchenbaecker KB	2015-01-12	Nat Genet	www.ncbi.nlm.nih.gov/pubmed/25581431	Identification of six new susceptibility loci for invasive epithelial ovarian cancer.	Epithelial ovarian cancer	4,368 European ancestry cases, 9,123 European ancestry controls,	2,462 European ancestry BRCA1 mutation carrier cases, 12,790 European ancestry BRCA1 mutation carrier controls, up to 631 European ancestry BRCA2 mutation carrier cases, 7,580 European ancestry BRCA2 mutation carrier controls, 9,627 European ancestry serous cases, 1,442 European ancestry non-serous cases, 21,722 European ancestry controls	10p12.31	10	21626690	MLLT10	MLLT10	NA	NA
1:61112096_GAAATA_GA	1	61112096	1:61112096_GAAATA_GArs7555117	1	61112096	1:61112096_GAAATA_GA	1	61060280	rs7555117	0.830131	0.943693	NA	1	88.6135	61060280	C	T	2017-07-11	28441456	Lee MK	2017-04-25	PLoS One	www.ncbi.nlm.nih.gov/pubmed/28441456	Genome-wide association study of facial morphology reveals novel associations with FREM1 and PARK2.	Facial morphology (factor 19)	2,187 European ancestry individuals	NA	1p32.1	1	60594608	NR	LOC105378763	NA	NA
1:61112096_GAAATA_GA	1	61112096	1:61112096_GAAATA_GArs7555117	1	61112096	1:61112096_GAAATA_GA	1	61060280	rs7555117	0.830131	0.943693	NA	1	88.6135	61060280	C	T	2017-07-11	28441456	Lee MK	2017-04-25	PLoS One	www.ncbi.nlm.nih.gov/pubmed/28441456	Genome-wide association study of facial morphology reveals novel associations with FREM1 and PARK2.	Facial morphology (factor 19)	2,187 European ancestry individuals	NA	1p32.1	1	60594608	NR	LOC105378763	NA	NA
rs62332760	4	106135316	rs62332760rs2189234	4	106135316	rs62332760	4	106075498	rs2189234	0.828112	0.922836	NA	4	117.946	106075498	T	G	2016-07-24	26192919	Liu JZ	2015-07-20	Nat Genet	www.ncbi.nlm.nih.gov/pubmed/26192919	Association analyses identify 38 susceptibility loci for inflammatory bowel disease and highlight shared genetic risk across populations.	Inflammatory bowel disease	12,882 European ancestry cases, 21,770 European ancestry controls	25,273 European ancestry cases, 26,715 European ancestry controls, 548 Iranian ancestry cases, 342 Iranian ancestry control, 1,423 Indian ancestry cases, 990 Indian ancestry controls, 2,824 East Asian ancestry cases, 3,719 East Asian ancestry controls	4q24	4	105154341	NR	TET2	NA	NA
rs62332760	4	106135316	rs62332760rs2189234	4	106135316	rs62332760	4	106075498	rs2189234	0.828112	0.922836	NA	4	117.946	106075498	T	G	2016-07-24	26192919	Liu JZ	2015-07-20	Nat Genet	www.ncbi.nlm.nih.gov/pubmed/26192919	Association analyses identify 38 susceptibility loci for inflammatory bowel disease and highlight shared genetic risk across populations.	Inflammatory bowel disease	12,882 European ancestry cases, 21,770 European ancestry controls	25,273 European ancestry cases, 26,715 European ancestry controls, 548 Iranian ancestry cases, 342 Iranian ancestry control, 1,423 Indian ancestry cases, 990 Indian ancestry controls, 2,824 East Asian ancestry cases, 3,719 East Asian ancestry controls	4q24	4	105154341	NR	TET2	NA	NA
rs62332760	4	106135316	rs62332760rs2189234	4	106135316	rs62332760	4	106075498	rs2189234	0.828112	0.922836	NA	4	117.946	106075498	T	G	2016-07-24	26192919	Liu JZ	2015-07-20	Nat Genet	www.ncbi.nlm.nih.gov/pubmed/26192919	Association analyses identify 38 susceptibility loci for inflammatory bowel disease and highlight shared genetic risk across populations.	Ulcerative colitis	6,968 European ancestry cases, 20,464 European ancestry controls	10,679 European ancestry cases, 26,715 European ancestry controls, 397 Iranian ancestry cases, 342 Iranian ancestry controls, 1,239 Indian ancestry cases, 990 Indian ancestry controls, 1,134 East Asian ancestry cases, 3,719 East Asian ancestry controls	4q24	4	105154341	intergenic	TET2	NA	NA
rs62332760	4	106135316	rs62332760rs2189234	4	106135316	rs62332760	4	106075498	rs2189234	0.828112	0.922836	NA	4	117.946	106075498	T	G	2016-07-24	26192919	Liu JZ	2015-07-20	Nat Genet	www.ncbi.nlm.nih.gov/pubmed/26192919	Association analyses identify 38 susceptibility loci for inflammatory bowel disease and highlight shared genetic risk across populations.	Ulcerative colitis	6,968 European ancestry cases, 20,464 European ancestry controls	10,679 European ancestry cases, 26,715 European ancestry controls, 397 Iranian ancestry cases, 342 Iranian ancestry controls, 1,239 Indian ancestry cases, 990 Indian ancestry controls, 1,134 East Asian ancestry cases, 3,719 East Asian ancestry controls	4q24	4	105154341	intergenic	TET2	NA	NA
rs509132	1	61117522	rs509132rs7555117	1	61117522	rs509132	1	61060280	rs7555117	0.828054	0.946683	NA	1	88.6135	61060280	C	T	2017-07-11	28441456	Lee MK	2017-04-25	PLoS One	www.ncbi.nlm.nih.gov/pubmed/28441456	Genome-wide association study of facial morphology reveals novel associations with FREM1 and PARK2.	Facial morphology (factor 19)	2,187 European ancestry individuals	NA	1p32.1	1	60594608	NR	LOC105378763	NA	NA
rs509132	1	61117522	rs509132rs7555117	1	61117522	rs509132	1	61060280	rs7555117	0.828054	0.946683	NA	1	88.6135	61060280	C	T	2017-07-11	28441456	Lee MK	2017-04-25	PLoS One	www.ncbi.nlm.nih.gov/pubmed/28441456	Genome-wide association study of facial morphology reveals novel associations with FREM1 and PARK2.	Facial morphology (factor 19)	2,187 European ancestry individuals	NA	1p32.1	1	60594608	NR	LOC105378763	NA	NA
19:10783509_TA_T	19	10783509	19:10783509_TA_Trs8102380	19	10783509	19:10783509_TA_T	19	10801185	rs8102380	0.827717	0.976441	NA	19	31.7546	10801185	G	A	2015-09-24	25282103	Wood AR	2014-10-05	Nat Genet	www.ncbi.nlm.nih.gov/pubmed/25282103	Defining the role of common variation in the genomic and biological architecture of adult human height.	Height	253,288 European ancestry individuals	80,067 European ancestry individuals	19p13.2	19	10690509	ILF3	ILF3	NA	NA
19:10783509_TA_T	19	10783509	19:10783509_TA_Trs8102380	19	10783509	19:10783509_TA_T	19	10801185	rs8102380	0.827717	0.976441	NA	19	31.7546	10801185	G	A	2015-09-24	25282103	Wood AR	2014-10-05	Nat Genet	www.ncbi.nlm.nih.gov/pubmed/25282103	Defining the role of common variation in the genomic and biological architecture of adult human height.	Height	253,288 European ancestry individuals	80,067 European ancestry individuals	19p13.2	19	10690509	ILF3	ILF3	NA	NA
rs9477970	6	19082663	rs9477970rs9350100	6	19082663	rs9477970	6	19076417	rs9350100	0.827662	0.940208	NA	6	37.599	19076417	C	T	2017-05-11	27182965	Pickrell JK	2016-05-16	Nat Genet	www.ncbi.nlm.nih.gov/pubmed/27182965	Detection and interpretation of shared genetic influences on 42 human traits.	Age at voice drop	55,871 European ancestry individuals	NA	6p22.3	6	19076186	RNF144B, ID4	LOC105374958, LOC101928519	NA	NA
rs9477970	6	19082663	rs9477970rs9350100	6	19082663	rs9477970	6	19076417	rs9350100	0.827662	0.940208	NA	6	37.599	19076417	C	T	2017-05-11	27182965	Pickrell JK	2016-05-16	Nat Genet	www.ncbi.nlm.nih.gov/pubmed/27182965	Detection and interpretation of shared genetic influences on 42 human traits.	Age at voice drop	55,871 European ancestry individuals	NA	6p22.3	6	19076186	RNF144B, ID4	LOC105374958, LOC101928519	NA	NA
rs9477970	6	19082663	rs9477970rs2842385	6	19082663	rs9477970	6	19078274	rs2842385	0.825796	0.940182	NA	6	37.5995	19078274	G	A	2015-11-08	25644384	Davies G	2015-02-03	Mol Psychiatry	www.ncbi.nlm.nih.gov/pubmed/25644384	Genetic contributions to variation in general cognitive function: a meta-analysis of genome-wide association studies in the CHARGE consortium (N=53 949).	Cognitive function	51,719 European ancestry individuals 1,473 Erasmus Rupchen (founder/genetic isolate) individuals, 327 Korculan (founder/genetic isolate) individuals, 430 Orcadian (founder/genetic isolate) individuals	NA	6p22.3	6	19078043	LOC101928519	LOC101928519, LOC105374958	NA	NA
rs9477970	6	19082663	rs9477970rs2842385	6	19082663	rs9477970	6	19078274	rs2842385	0.825796	0.940182	NA	6	37.5995	19078274	G	A	2015-11-08	25644384	Davies G	2015-02-03	Mol Psychiatry	www.ncbi.nlm.nih.gov/pubmed/25644384	Genetic contributions to variation in general cognitive function: a meta-analysis of genome-wide association studies in the CHARGE consortium (N=53 949).	Cognitive function	51,719 European ancestry individuals 1,473 Erasmus Rupchen (founder/genetic isolate) individuals, 327 Korculan (founder/genetic isolate) individuals, 430 Orcadian (founder/genetic isolate) individuals	NA	6p22.3	6	19078043	LOC101928519	LOC101928519, LOC105374958	NA	NA
rs2584597	17	61941284	rs2584597rs11658329	17	61941284	rs2584597	17	61763031	rs11658329	0.825105	0.983381	NA	17	88.7224	61763031	C	G	2011-11-25	22021425	Carty CL	2011-10-21	Hum Mol Genet	www.ncbi.nlm.nih.gov/pubmed/22021425	Genome-wide association study of body height in African Americans: the Women's Health Initiative SNP Health Association Resource (SHARe).	Height	8,149 African American female individuals	Up to 20,809 African American and African ancestry individuals	17q23.3	17	63685671	MAP3K3	LOC101927898, MAP3K3	NA	NA
rs2584597	17	61941284	rs2584597rs11658329	17	61941284	rs2584597	17	61763031	rs11658329	0.825105	0.983381	NA	17	88.7224	61763031	C	G	2011-11-08	21998595	N'Diaye A	2011-10-06	PLoS Genet	www.ncbi.nlm.nih.gov/pubmed/21998595	Identification, replication, and fine-mapping of Loci associated with adult height in individuals of african ancestry.	Height	20,427 African ancestry individuals	Up to 16,436 African American individuals	17q23.3	17	63685671	MAP3K3	LOC101927898, MAP3K3	NA	NA
rs2584597	17	61941284	rs2584597rs11658329	17	61941284	rs2584597	17	61763031	rs11658329	0.825105	0.983381	NA	17	88.7224	61763031	C	G	2011-11-08	21998595	N'Diaye A	2011-10-06	PLoS Genet	www.ncbi.nlm.nih.gov/pubmed/21998595	Identification, replication, and fine-mapping of Loci associated with adult height in individuals of african ancestry.	Height	20,427 African ancestry individuals	Up to 16,436 African American individuals	17q23.3	17	63685671	MAP3K3	LOC101927898, MAP3K3	NA	NA
rs2584597	17	61941284	rs2584597rs11658329	17	61941284	rs2584597	17	61763031	rs11658329	0.825105	0.983381	NA	17	88.7224	61763031	C	G	2011-11-25	22021425	Carty CL	2011-10-21	Hum Mol Genet	www.ncbi.nlm.nih.gov/pubmed/22021425	Genome-wide association study of body height in African Americans: the Women's Health Initiative SNP Health Association Resource (SHARe).	Height	8,149 African American female individuals	Up to 20,809 African American and African ancestry individuals	17q23.3	17	63685671	MAP3K3	LOC101927898, MAP3K3	NA	NA
3:49959071_CT_C	3	49959071	3:49959071_CT_Crs2013208	3	49959071	3:49959071_CT_C	3	50129399	rs2013208	0.823515	0.924673	NA	3	69.0424	50129399	T	C	2014-05-12	24097068	Willer CJ	2013-10-06	Nat Genet	www.ncbi.nlm.nih.gov/pubmed/24097068	Discovery and refinement of loci associated with lipid levels.	HDL cholesterol	94,595 European ancestry individuals	93,982 European ancestry individuals	3p21.31	3	50091966	RBM5	RBM5	NA	NA
3:49959071_CT_C	3	49959071	3:49959071_CT_Crs2013208	3	49959071	3:49959071_CT_C	3	50129399	rs2013208	0.823515	0.924673	NA	3	69.0424	50129399	T	C	2017-06-26	28334899	Spracklen CN	2017-02-21	Hum Mol Genet	www.ncbi.nlm.nih.gov/pubmed/28334899	Association analyses of East Asian individuals and trans-ancestry analyses with European individuals reveal new loci associated with cholesterol and triglyceride levels.	HDL cholesterol levels	34,930 East Asian ancestry individuals, 187,167 European ancestry individuals	8,741 Chinese ancestry individuals	3p21.31	3	50091966	RBM5	RBM5	NA	NA
3:49959071_CT_C	3	49959071	3:49959071_CT_Crs2013208	3	49959071	3:49959071_CT_C	3	50129399	rs2013208	0.823515	0.924673	NA	3	69.0424	50129399	T	C	2017-06-26	28334899	Spracklen CN	2017-02-21	Hum Mol Genet	www.ncbi.nlm.nih.gov/pubmed/28334899	Association analyses of East Asian individuals and trans-ancestry analyses with European individuals reveal new loci associated with cholesterol and triglyceride levels.	HDL cholesterol levels	34,930 East Asian ancestry individuals, 187,167 European ancestry individuals	8,741 Chinese ancestry individuals	3p21.31	3	50091966	RBM5	RBM5	NA	NA
3:49959071_CT_C	3	49959071	3:49959071_CT_Crs2013208	3	49959071	3:49959071_CT_C	3	50129399	rs2013208	0.823515	0.924673	NA	3	69.0424	50129399	T	C	2014-05-12	24097068	Willer CJ	2013-10-06	Nat Genet	www.ncbi.nlm.nih.gov/pubmed/24097068	Discovery and refinement of loci associated with lipid levels.	HDL cholesterol	94,595 European ancestry individuals	93,982 European ancestry individuals	3p21.31	3	50091966	RBM5	RBM5	NA	NA
rs6673341	1	184655649	rs6673341rs3736757	1	184655649	rs6673341	1	184677464	rs3736757	0.822871	1	NA	1	205.453	184677464	A	G	2013-04-09	23251661	Comuzzie AG	2012-12-04	PLoS One	www.ncbi.nlm.nih.gov/pubmed/23251661	Novel genetic loci identified for the pathophysiology of childhood obesity in the Hispanic population.	Obesity-related traits	815 Hispanic children from 263 families	NA	1q25.3	1	184708330	EDEM3	EDEM3	NA	NA
rs6673341	1	184655649	rs6673341rs3736757	1	184655649	rs6673341	1	184677464	rs3736757	0.822871	1	NA	1	205.453	184677464	A	G	2013-04-09	23251661	Comuzzie AG	2012-12-04	PLoS One	www.ncbi.nlm.nih.gov/pubmed/23251661	Novel genetic loci identified for the pathophysiology of childhood obesity in the Hispanic population.	Obesity-related traits	815 Hispanic children from 263 families	NA	1q25.3	1	184708330	EDEM3	EDEM3	NA	NA
rs263771	2	185921692	rs263771rs6755404	2	185921692	rs263771	2	185797228	rs6755404	0.819883	0.937883	NA	2	203.325	185797228	A	C	2013-11-20	23717212	Band G	2013-05-23	PLoS Genet	www.ncbi.nlm.nih.gov/pubmed/23717212	Imputation-based meta-analysis of severe malaria in three African populations.	Malaria	5,425 African ancestry cases, 6,891 African ancestry controls	NA	2q32.1	2	184932501	NR	ZNF804A	NA	NA
rs263771	2	185921692	rs263771rs6755404	2	185921692	rs263771	2	185797228	rs6755404	0.819883	0.937883	NA	2	203.325	185797228	A	C	2013-11-20	23717212	Band G	2013-05-23	PLoS Genet	www.ncbi.nlm.nih.gov/pubmed/23717212	Imputation-based meta-analysis of severe malaria in three African populations.	Malaria	5,425 African ancestry cases, 6,891 African ancestry controls	NA	2q32.1	2	184932501	NR	ZNF804A	NA	NA
rs28457808	7	99023246	rs28457808rs4646450	7	99023246	rs28457808	7	99266318	rs4646450	0.819772	0.905413	NA	7	115.545	99266318	A	G	2016-02-05	25898920	Korostishevsky M	2015-04-22	Eur J Hum Genet	www.ncbi.nlm.nih.gov/pubmed/25898920	Genomics and metabolomics of muscular mass in community-based sample of UK females.	Blood metabolite levels	3,953 European ancestry individuals	NA	7q22.1	7	99668695	NR	CYP3A5, ZSCAN25	NA	NA
rs28457808	7	99023246	rs28457808rs4646450	7	99023246	rs28457808	7	99266318	rs4646450	0.819772	0.905413	NA	7	115.545	99266318	A	G	2016-02-05	25898920	Korostishevsky M	2015-04-22	Eur J Hum Genet	www.ncbi.nlm.nih.gov/pubmed/25898920	Genomics and metabolomics of muscular mass in community-based sample of UK females.	Blood metabolite levels	3,953 European ancestry individuals	NA	7q22.1	7	99668695	NR	CYP3A5, ZSCAN25	NA	NA
rs2584597	17	61941284	rs2584597rs7209435	17	61941284	rs2584597	17	61712964	rs7209435	0.815754	0.973166	NA	17	88.721	61712964	C	T	2008-07-01	18391951	Gudbjartsson DF	2008-04-06	Nat Genet	www.ncbi.nlm.nih.gov/pubmed/18391951	Many sequence variants affecting diversity of adult human height.	Height	30,968 European ancestry individuals	8,541 European ancestry individuals	17q23.3	17	63635604	MAP3K3, WDR68, LYK5, MT1F	MAP3K3	NA	NA
rs2584597	17	61941284	rs2584597rs7209435	17	61941284	rs2584597	17	61712964	rs7209435	0.815754	0.973166	NA	17	88.721	61712964	C	T	2008-07-01	18391951	Gudbjartsson DF	2008-04-06	Nat Genet	www.ncbi.nlm.nih.gov/pubmed/18391951	Many sequence variants affecting diversity of adult human height.	Height	30,968 European ancestry individuals	8,541 European ancestry individuals	17q23.3	17	63635604	MAP3K3, WDR68, LYK5, MT1F	MAP3K3	NA	NA
rs548236486	4	17922813	rs548236486rs16896068	4	17922813	rs548236486	4	17944840	rs16896068	0.814658	1	NA	4	33.7294	17944840	A	G	2008-09-17	18391952	Weedon MN	2008-04-06	Nat Genet	www.ncbi.nlm.nih.gov/pubmed/18391952	Genome-wide association analysis identifies 20 loci that influence adult height.	Height	13,665 European ancestry individuals	16,482 European ancestry individuals	4p15.31	4	17943217	LCORL	LCORL	NA	NA
rs548236486	4	17922813	rs548236486rs16896068	4	17922813	rs548236486	4	17944840	rs16896068	0.814658	1	NA	4	33.7294	17944840	A	G	2008-09-17	18391952	Weedon MN	2008-04-06	Nat Genet	www.ncbi.nlm.nih.gov/pubmed/18391952	Genome-wide association analysis identifies 20 loci that influence adult height.	Height	13,665 European ancestry individuals	16,482 European ancestry individuals	4p15.31	4	17943217	LCORL	LCORL	NA	NA
rs548236486	4	17922813	rs548236486rs6845078	4	17922813	rs548236486	4	17952208	rs6845078	0.812476	1	NA	4	33.7299	17952208	T	C	2013-09-12	23563607	Berndt SI	2013-04-07	Nat Genet	www.ncbi.nlm.nih.gov/pubmed/23563607	Genome-wide meta-analysis identifies 11 new loci for anthropometric traits and provides insights into genetic architecture.	Height	8,097 European ancestry tall individuals, 8,099 European ancestry short individuals	4,872 European ancestry tall individuals, 4,831 European ancestry short individuals	4p15.31	4	17950585	LCORL	LCORL	NA	NA
rs548236486	4	17922813	rs548236486rs6845078	4	17922813	rs548236486	4	17952208	rs6845078	0.812476	1	NA	4	33.7299	17952208	T	C	2017-05-23	25673412	Shungin D	2015-02-12	Nature	www.ncbi.nlm.nih.gov/pubmed/25673412	New genetic loci link adipose and insulin biology to body fat distribution.	Hip circumference adjusted for BMI	up to 56,910 European ancestry men, up to 86,570 European ancestry women	up to 36,570 European ancestry men, 30,172 European ancestry women, 915 Filipino ancestry men, 735 Filipino ancestry women, 2,351 African American/Afro-Caribbean ancestry men, 6,258 African American/Afro-Caribbean ancestry women, 2,285 South Asian ancestry men, 506 South Asian ancestry women, 195 Seychellois ancestry men, 266 Seychellois ancestry women	4p15.31	4	17950585	LCORL	LCORL	NA	NA
rs548236486	4	17922813	rs548236486rs1380294	4	17922813	rs548236486	4	18024121	rs1380294	0.812476	1	NA	4	33.7352	18024121	T	C	2015-07-07	25281659	van der Valk RJ	2014-10-03	Hum Mol Genet	www.ncbi.nlm.nih.gov/pubmed/25281659	A novel common variant in DCST2 is associated with length in early life and height in adulthood.	Infant length	28,238 European ancestry individuals	NA	4p15.31	4	18022498	LCORL	LCORL	NA	NA
rs548236486	4	17922813	rs548236486rs6845078	4	17922813	rs548236486	4	17952208	rs6845078	0.812476	1	NA	4	33.7299	17952208	T	C	2017-05-23	25673412	Shungin D	2015-02-12	Nature	www.ncbi.nlm.nih.gov/pubmed/25673412	New genetic loci link adipose and insulin biology to body fat distribution.	Hip circumference adjusted for BMI	up to 56,910 European ancestry men, up to 86,570 European ancestry women	up to 36,570 European ancestry men, 30,172 European ancestry women, 915 Filipino ancestry men, 735 Filipino ancestry women, 2,351 African American/Afro-Caribbean ancestry men, 6,258 African American/Afro-Caribbean ancestry women, 2,285 South Asian ancestry men, 506 South Asian ancestry women, 195 Seychellois ancestry men, 266 Seychellois ancestry women	4p15.31	4	17950585	LCORL	LCORL	NA	NA
rs548236486	4	17922813	rs548236486rs7684221	4	17922813	rs548236486	4	17957354	rs7684221	0.812476	1	NA	4	33.73	17957354	A	G	2017-05-23	25673412	Shungin D	2015-02-12	Nature	www.ncbi.nlm.nih.gov/pubmed/25673412	New genetic loci link adipose and insulin biology to body fat distribution.	Waist circumference adjusted for body mass index	up to 56,910 European ancestry men, up to 86,570 European ancestry women	up to 36,570 European ancestry men, 30,172 European ancestry women, 915 Filipino ancestry men, 735 Filipino ancestry women, 2,351 African American/Afro-Caribbean ancestry men, 6,258 African American/Afro-Caribbean ancestry women, 2,285 South Asian ancestry men, 506 South Asian ancestry women, 195 Seychellois ancestry men, 266 Seychellois ancestry women	4p15.31	4	17955731	LCORL	LCORL	NA	NA
rs548236486	4	17922813	rs548236486rs6845078	4	17922813	rs548236486	4	17952208	rs6845078	0.812476	1	NA	4	33.7299	17952208	A	C	2013-09-12	23563607	Berndt SI	2013-04-07	Nat Genet	www.ncbi.nlm.nih.gov/pubmed/23563607	Genome-wide meta-analysis identifies 11 new loci for anthropometric traits and provides insights into genetic architecture.	Height	8,097 European ancestry tall individuals, 8,099 European ancestry short individuals	4,872 European ancestry tall individuals, 4,831 European ancestry short individuals	4p15.31	4	17950585	LCORL	LCORL	NA	NA
rs548236486	4	17922813	rs548236486rs1380294	4	17922813	rs548236486	4	18024121	rs1380294	0.812476	1	NA	4	33.7352	18024121	T	C	2015-07-07	25281659	van der Valk RJ	2014-10-03	Hum Mol Genet	www.ncbi.nlm.nih.gov/pubmed/25281659	A novel common variant in DCST2 is associated with length in early life and height in adulthood.	Infant length	28,238 European ancestry individuals	NA	4p15.31	4	18022498	LCORL	LCORL	NA	NA
rs548236486	4	17922813	rs548236486rs6845078	4	17922813	rs548236486	4	17952208	rs6845078	0.812476	1	NA	4	33.7299	17952208	T	C	2017-05-23	25673412	Shungin D	2015-02-12	Nature	www.ncbi.nlm.nih.gov/pubmed/25673412	New genetic loci link adipose and insulin biology to body fat distribution.	Hip circumference adjusted for BMI	up to 56,910 European ancestry men, up to 86,570 European ancestry women	up to 36,570 European ancestry men, 30,172 European ancestry women, 915 Filipino ancestry men, 735 Filipino ancestry women, 2,351 African American/Afro-Caribbean ancestry men, 6,258 African American/Afro-Caribbean ancestry women, 2,285 South Asian ancestry men, 506 South Asian ancestry women, 195 Seychellois ancestry men, 266 Seychellois ancestry women	4p15.31	4	17950585	LCORL	LCORL	NA	NA
rs548236486	4	17922813	rs548236486rs6845078	4	17922813	rs548236486	4	17952208	rs6845078	0.812476	1	NA	4	33.7299	17952208	T	C	2017-05-23	25673412	Shungin D	2015-02-12	Nature	www.ncbi.nlm.nih.gov/pubmed/25673412	New genetic loci link adipose and insulin biology to body fat distribution.	Hip circumference adjusted for BMI	up to 56,910 European ancestry men, up to 86,570 European ancestry women	up to 36,570 European ancestry men, 30,172 European ancestry women, 915 Filipino ancestry men, 735 Filipino ancestry women, 2,351 African American/Afro-Caribbean ancestry men, 6,258 African American/Afro-Caribbean ancestry women, 2,285 South Asian ancestry men, 506 South Asian ancestry women, 195 Seychellois ancestry men, 266 Seychellois ancestry women	4p15.31	4	17950585	LCORL	LCORL	NA	NA
rs548236486	4	17922813	rs548236486rs7684221	4	17922813	rs548236486	4	17957354	rs7684221	0.812476	1	NA	4	33.73	17957354	A	G	2017-05-23	25673412	Shungin D	2015-02-12	Nature	www.ncbi.nlm.nih.gov/pubmed/25673412	New genetic loci link adipose and insulin biology to body fat distribution.	Waist circumference adjusted for body mass index	up to 56,910 European ancestry men, up to 86,570 European ancestry women	up to 36,570 European ancestry men, 30,172 European ancestry women, 915 Filipino ancestry men, 735 Filipino ancestry women, 2,351 African American/Afro-Caribbean ancestry men, 6,258 African American/Afro-Caribbean ancestry women, 2,285 South Asian ancestry men, 506 South Asian ancestry women, 195 Seychellois ancestry men, 266 Seychellois ancestry women	4p15.31	4	17955731	LCORL	LCORL	NA	NA
rs548236486	4	17922813	rs548236486rs6845078	4	17922813	rs548236486	4	17952208	rs6845078	0.812476	1	NA	4	33.7299	17952208	A	C	2017-05-23	25673412	Shungin D	2015-02-12	Nature	www.ncbi.nlm.nih.gov/pubmed/25673412	New genetic loci link adipose and insulin biology to body fat distribution.	Hip circumference adjusted for BMI	up to 56,910 European ancestry men, up to 86,570 European ancestry women	up to 36,570 European ancestry men, 30,172 European ancestry women, 915 Filipino ancestry men, 735 Filipino ancestry women, 2,351 African American/Afro-Caribbean ancestry men, 6,258 African American/Afro-Caribbean ancestry women, 2,285 South Asian ancestry men, 506 South Asian ancestry women, 195 Seychellois ancestry men, 266 Seychellois ancestry women	4p15.31	4	17950585	LCORL	LCORL	NA	NA
rs548236486	4	17922813	rs548236486rs7684221	4	17922813	rs548236486	4	17957354	rs7684221	0.812476	1	NA	4	33.73	17957354	A	G	2017-05-23	25673412	Shungin D	2015-02-12	Nature	www.ncbi.nlm.nih.gov/pubmed/25673412	New genetic loci link adipose and insulin biology to body fat distribution.	Waist circumference adjusted for body mass index	up to 56,910 European ancestry men, up to 86,570 European ancestry women	up to 36,570 European ancestry men, 30,172 European ancestry women, 915 Filipino ancestry men, 735 Filipino ancestry women, 2,351 African American/Afro-Caribbean ancestry men, 6,258 African American/Afro-Caribbean ancestry women, 2,285 South Asian ancestry men, 506 South Asian ancestry women, 195 Seychellois ancestry men, 266 Seychellois ancestry women	4p15.31	4	17955731	LCORL	LCORL	NA	NA
rs548236486	4	17922813	rs548236486rs6845078	4	17922813	rs548236486	4	17952208	rs6845078	0.812476	1	NA	4	33.7299	17952208	T	C	2013-09-12	23563607	Berndt SI	2013-04-07	Nat Genet	www.ncbi.nlm.nih.gov/pubmed/23563607	Genome-wide meta-analysis identifies 11 new loci for anthropometric traits and provides insights into genetic architecture.	Height	8,097 European ancestry tall individuals, 8,099 European ancestry short individuals	4,872 European ancestry tall individuals, 4,831 European ancestry short individuals	4p15.31	4	17950585	LCORL	LCORL	NA	NA
rs548236486	4	17922813	rs548236486rs6845078	4	17922813	rs548236486	4	17952208	rs6845078	0.812476	1	NA	4	33.7299	17952208	A	C	2017-05-23	25673412	Shungin D	2015-02-12	Nature	www.ncbi.nlm.nih.gov/pubmed/25673412	New genetic loci link adipose and insulin biology to body fat distribution.	Hip circumference adjusted for BMI	up to 56,910 European ancestry men, up to 86,570 European ancestry women	up to 36,570 European ancestry men, 30,172 European ancestry women, 915 Filipino ancestry men, 735 Filipino ancestry women, 2,351 African American/Afro-Caribbean ancestry men, 6,258 African American/Afro-Caribbean ancestry women, 2,285 South Asian ancestry men, 506 South Asian ancestry women, 195 Seychellois ancestry men, 266 Seychellois ancestry women	4p15.31	4	17950585	LCORL	LCORL	NA	NA
rs548236486	4	17922813	rs548236486rs7684221	4	17922813	rs548236486	4	17957354	rs7684221	0.812476	1	NA	4	33.73	17957354	A	G	2017-05-23	25673412	Shungin D	2015-02-12	Nature	www.ncbi.nlm.nih.gov/pubmed/25673412	New genetic loci link adipose and insulin biology to body fat distribution.	Waist circumference adjusted for body mass index	up to 56,910 European ancestry men, up to 86,570 European ancestry women	up to 36,570 European ancestry men, 30,172 European ancestry women, 915 Filipino ancestry men, 735 Filipino ancestry women, 2,351 African American/Afro-Caribbean ancestry men, 6,258 African American/Afro-Caribbean ancestry women, 2,285 South Asian ancestry men, 506 South Asian ancestry women, 195 Seychellois ancestry men, 266 Seychellois ancestry women	4p15.31	4	17955731	LCORL	LCORL	NA	NA
rs548236486	4	17922813	rs548236486rs6845078	4	17922813	rs548236486	4	17952208	rs6845078	0.812476	1	NA	4	33.7299	17952208	A	C	2017-05-23	25673412	Shungin D	2015-02-12	Nature	www.ncbi.nlm.nih.gov/pubmed/25673412	New genetic loci link adipose and insulin biology to body fat distribution.	Hip circumference adjusted for BMI	up to 56,910 European ancestry men, up to 86,570 European ancestry women	up to 36,570 European ancestry men, 30,172 European ancestry women, 915 Filipino ancestry men, 735 Filipino ancestry women, 2,351 African American/Afro-Caribbean ancestry men, 6,258 African American/Afro-Caribbean ancestry women, 2,285 South Asian ancestry men, 506 South Asian ancestry women, 195 Seychellois ancestry men, 266 Seychellois ancestry women	4p15.31	4	17950585	LCORL	LCORL	NA	NA
rs548236486	4	17922813	rs548236486rs6845078	4	17922813	rs548236486	4	17952208	rs6845078	0.812476	1	NA	4	33.7299	17952208	A	C	2017-05-23	25673412	Shungin D	2015-02-12	Nature	www.ncbi.nlm.nih.gov/pubmed/25673412	New genetic loci link adipose and insulin biology to body fat distribution.	Hip circumference adjusted for BMI	up to 56,910 European ancestry men, up to 86,570 European ancestry women	up to 36,570 European ancestry men, 30,172 European ancestry women, 915 Filipino ancestry men, 735 Filipino ancestry women, 2,351 African American/Afro-Caribbean ancestry men, 6,258 African American/Afro-Caribbean ancestry women, 2,285 South Asian ancestry men, 506 South Asian ancestry women, 195 Seychellois ancestry men, 266 Seychellois ancestry women	4p15.31	4	17950585	LCORL	LCORL	NA	NA
rs548236486	4	17922813	rs548236486rs6845078	4	17922813	rs548236486	4	17952208	rs6845078	0.812476	1	NA	4	33.7299	17952208	A	C	2013-09-12	23563607	Berndt SI	2013-04-07	Nat Genet	www.ncbi.nlm.nih.gov/pubmed/23563607	Genome-wide meta-analysis identifies 11 new loci for anthropometric traits and provides insights into genetic architecture.	Height	8,097 European ancestry tall individuals, 8,099 European ancestry short individuals	4,872 European ancestry tall individuals, 4,831 European ancestry short individuals	4p15.31	4	17950585	LCORL	LCORL	NA	NA
rs7189927	16	28913787	rs7189927rs3888190	16	28913787	rs7189927	16	28889486	rs3888190	0.812156	0.995135	NA	16	54.2471	28889486	A	C	2017-05-23	25673412	Shungin D	2015-02-12	Nature	www.ncbi.nlm.nih.gov/pubmed/25673412	New genetic loci link adipose and insulin biology to body fat distribution.	Hip circumference	up to 56,910 European ancestry men, up to 86,570 European ancestry women	up to 36,570 European ancestry men, 30,172 European ancestry women, 915 Filipino ancestry men, 735 Filipino ancestry women, 2,351 African American/Afro-Caribbean ancestry men, 6,258 African American/Afro-Caribbean ancestry women, 2,285 South Asian ancestry men, 506 South Asian ancestry women, 195 Seychellois ancestry men, 266 Seychellois ancestry women	16p11.2	16	28878165	ATP2A1	SH2B1 - ATP2A1	25970	487
rs7189927	16	28913787	rs7189927rs3888190	16	28913787	rs7189927	16	28889486	rs3888190	0.812156	0.995135	NA	16	54.2471	28889486	A	C	2016-01-27	25673413	Locke AE	2015-02-12	Nature	www.ncbi.nlm.nih.gov/pubmed/25673413	Genetic studies of body mass index yield new insights for obesity biology.	Body mass index	up to 104,666 European ancestry male individuals, up to 132,115 European ancestry female individuals, 370 African American male individuals, 517 African American female individuals, 512 Hispanic male individuals, 764 Hispanic female individuals	up to 48,274 European ancestry male individuals, up to 39,864 European ancestry female individuals, 2,441 African American or Afro-Caribbean male individuals, 6,314 African American or Afro-Caribbean female individuals, 919 Filipino male individuals, 828 Filipino female individuals, 205 Seychelles male individuals, 287 Seychelles female individuals, 2,964 South Asian ancestry male individuals, 65…	16p11.2	16	28878165	ATP2A1	SH2B1 - ATP2A1	25970	487
rs7189927	16	28913787	rs7189927rs3888190	16	28913787	rs7189927	16	28889486	rs3888190	0.812156	0.995135	NA	16	54.2471	28889486	A	C	2017-05-23	25673412	Shungin D	2015-02-12	Nature	www.ncbi.nlm.nih.gov/pubmed/25673412	New genetic loci link adipose and insulin biology to body fat distribution.	Hip circumference	up to 56,910 European ancestry men, up to 86,570 European ancestry women	up to 36,570 European ancestry men, 30,172 European ancestry women, 915 Filipino ancestry men, 735 Filipino ancestry women, 2,351 African American/Afro-Caribbean ancestry men, 6,258 African American/Afro-Caribbean ancestry women, 2,285 South Asian ancestry men, 506 South Asian ancestry women, 195 Seychellois ancestry men, 266 Seychellois ancestry women	16p11.2	16	28878165	ATP2A1	SH2B1 - ATP2A1	25970	487
rs7189927	16	28913787	rs7189927rs3888190	16	28913787	rs7189927	16	28889486	rs3888190	0.812156	0.995135	NA	16	54.2471	28889486	A	C	2017-05-23	25673412	Shungin D	2015-02-12	Nature	www.ncbi.nlm.nih.gov/pubmed/25673412	New genetic loci link adipose and insulin biology to body fat distribution.	Hip circumference	up to 56,910 European ancestry men, up to 86,570 European ancestry women	up to 36,570 European ancestry men, 30,172 European ancestry women, 915 Filipino ancestry men, 735 Filipino ancestry women, 2,351 African American/Afro-Caribbean ancestry men, 6,258 African American/Afro-Caribbean ancestry women, 2,285 South Asian ancestry men, 506 South Asian ancestry women, 195 Seychellois ancestry men, 266 Seychellois ancestry women	16p11.2	16	28878165	ATP2A1	SH2B1 - ATP2A1	25970	487
rs7189927	16	28913787	rs7189927rs3888190	16	28913787	rs7189927	16	28889486	rs3888190	0.812156	0.995135	NA	16	54.2471	28889486	A	C	2016-01-27	25673413	Locke AE	2015-02-12	Nature	www.ncbi.nlm.nih.gov/pubmed/25673413	Genetic studies of body mass index yield new insights for obesity biology.	Body mass index	up to 104,666 European ancestry male individuals, up to 132,115 European ancestry female individuals, 370 African American male individuals, 517 African American female individuals, 512 Hispanic male individuals, 764 Hispanic female individuals	up to 48,274 European ancestry male individuals, up to 39,864 European ancestry female individuals, 2,441 African American or Afro-Caribbean male individuals, 6,314 African American or Afro-Caribbean female individuals, 919 Filipino male individuals, 828 Filipino female individuals, 205 Seychelles male individuals, 287 Seychelles female individuals, 2,964 South Asian ancestry male individuals, 65…	16p11.2	16	28878165	ATP2A1	SH2B1 - ATP2A1	25970	487
rs7189927	16	28913787	rs7189927rs3888190	16	28913787	rs7189927	16	28889486	rs3888190	0.812156	0.995135	NA	16	54.2471	28889486	A	C	2017-05-23	25673412	Shungin D	2015-02-12	Nature	www.ncbi.nlm.nih.gov/pubmed/25673412	New genetic loci link adipose and insulin biology to body fat distribution.	Hip circumference	up to 56,910 European ancestry men, up to 86,570 European ancestry women	up to 36,570 European ancestry men, 30,172 European ancestry women, 915 Filipino ancestry men, 735 Filipino ancestry women, 2,351 African American/Afro-Caribbean ancestry men, 6,258 African American/Afro-Caribbean ancestry women, 2,285 South Asian ancestry men, 506 South Asian ancestry women, 195 Seychellois ancestry men, 266 Seychellois ancestry women	16p11.2	16	28878165	ATP2A1	SH2B1 - ATP2A1	25970	487
rs7189927	16	28913787	rs7189927rs3888190	16	28913787	rs7189927	16	28889486	rs3888190	0.812156	0.995135	NA	16	54.2471	28889486	A	C	2016-01-27	25673413	Locke AE	2015-02-12	Nature	www.ncbi.nlm.nih.gov/pubmed/25673413	Genetic studies of body mass index yield new insights for obesity biology.	Body mass index	up to 104,666 European ancestry male individuals, up to 132,115 European ancestry female individuals, 370 African American male individuals, 517 African American female individuals, 512 Hispanic male individuals, 764 Hispanic female individuals	up to 48,274 European ancestry male individuals, up to 39,864 European ancestry female individuals, 2,441 African American or Afro-Caribbean male individuals, 6,314 African American or Afro-Caribbean female individuals, 919 Filipino male individuals, 828 Filipino female individuals, 205 Seychelles male individuals, 287 Seychelles female individuals, 2,964 South Asian ancestry male individuals, 65…	16p11.2	16	28878165	ATP2A1	SH2B1 - ATP2A1	25970	487
rs7189927	16	28913787	rs7189927rs3888190	16	28913787	rs7189927	16	28889486	rs3888190	0.812156	0.995135	NA	16	54.2471	28889486	A	C	2017-05-23	25673412	Shungin D	2015-02-12	Nature	www.ncbi.nlm.nih.gov/pubmed/25673412	New genetic loci link adipose and insulin biology to body fat distribution.	Hip circumference	up to 56,910 European ancestry men, up to 86,570 European ancestry women	up to 36,570 European ancestry men, 30,172 European ancestry women, 915 Filipino ancestry men, 735 Filipino ancestry women, 2,351 African American/Afro-Caribbean ancestry men, 6,258 African American/Afro-Caribbean ancestry women, 2,285 South Asian ancestry men, 506 South Asian ancestry women, 195 Seychellois ancestry men, 266 Seychellois ancestry women	16p11.2	16	28878165	ATP2A1	SH2B1 - ATP2A1	25970	487
rs7189927	16	28913787	rs7189927rs3888190	16	28913787	rs7189927	16	28889486	rs3888190	0.812156	0.995135	NA	16	54.2471	28889486	A	C	2016-01-27	25673413	Locke AE	2015-02-12	Nature	www.ncbi.nlm.nih.gov/pubmed/25673413	Genetic studies of body mass index yield new insights for obesity biology.	Body mass index	up to 104,666 European ancestry male individuals, up to 132,115 European ancestry female individuals, 370 African American male individuals, 517 African American female individuals, 512 Hispanic male individuals, 764 Hispanic female individuals	up to 48,274 European ancestry male individuals, up to 39,864 European ancestry female individuals, 2,441 African American or Afro-Caribbean male individuals, 6,314 African American or Afro-Caribbean female individuals, 919 Filipino male individuals, 828 Filipino female individuals, 205 Seychelles male individuals, 287 Seychelles female individuals, 2,964 South Asian ancestry male individuals, 65…	16p11.2	16	28878165	ATP2A1	SH2B1 - ATP2A1	25970	487
rs7189927	16	28913787	rs7189927rs3888190	16	28913787	rs7189927	16	28889486	rs3888190	0.812156	0.995135	NA	16	54.2471	28889486	A	C	2016-01-27	25673413	Locke AE	2015-02-12	Nature	www.ncbi.nlm.nih.gov/pubmed/25673413	Genetic studies of body mass index yield new insights for obesity biology.	Body mass index	up to 104,666 European ancestry male individuals, up to 132,115 European ancestry female individuals, 370 African American male individuals, 517 African American female individuals, 512 Hispanic male individuals, 764 Hispanic female individuals	up to 48,274 European ancestry male individuals, up to 39,864 European ancestry female individuals, 2,441 African American or Afro-Caribbean male individuals, 6,314 African American or Afro-Caribbean female individuals, 919 Filipino male individuals, 828 Filipino female individuals, 205 Seychelles male individuals, 287 Seychelles female individuals, 2,964 South Asian ancestry male individuals, 65…	16p11.2	16	28878165	ATP2A1	SH2B1 - ATP2A1	25970	487
rs7189927	16	28913787	rs7189927rs3888190	16	28913787	rs7189927	16	28889486	rs3888190	0.812156	0.995135	NA	16	54.2471	28889486	A	C	2016-01-27	25673413	Locke AE	2015-02-12	Nature	www.ncbi.nlm.nih.gov/pubmed/25673413	Genetic studies of body mass index yield new insights for obesity biology.	Body mass index	up to 104,666 European ancestry male individuals, up to 132,115 European ancestry female individuals, 370 African American male individuals, 517 African American female individuals, 512 Hispanic male individuals, 764 Hispanic female individuals	up to 48,274 European ancestry male individuals, up to 39,864 European ancestry female individuals, 2,441 African American or Afro-Caribbean male individuals, 6,314 African American or Afro-Caribbean female individuals, 919 Filipino male individuals, 828 Filipino female individuals, 205 Seychelles male individuals, 287 Seychelles female individuals, 2,964 South Asian ancestry male individuals, 65…	16p11.2	16	28878165	ATP2A1	SH2B1 - ATP2A1	25970	487
rs7189927	16	28913787	rs7189927rs3888190	16	28913787	rs7189927	16	28889486	rs3888190	0.812156	0.995135	NA	16	54.2471	28889486	A	C	2016-01-27	25673413	Locke AE	2015-02-12	Nature	www.ncbi.nlm.nih.gov/pubmed/25673413	Genetic studies of body mass index yield new insights for obesity biology.	Body mass index	up to 104,666 European ancestry male individuals, up to 132,115 European ancestry female individuals, 370 African American male individuals, 517 African American female individuals, 512 Hispanic male individuals, 764 Hispanic female individuals	up to 48,274 European ancestry male individuals, up to 39,864 European ancestry female individuals, 2,441 African American or Afro-Caribbean male individuals, 6,314 African American or Afro-Caribbean female individuals, 919 Filipino male individuals, 828 Filipino female individuals, 205 Seychelles male individuals, 287 Seychelles female individuals, 2,964 South Asian ancestry male individuals, 65…	16p11.2	16	28878165	ATP2A1	SH2B1 - ATP2A1	25970	487
rs7189927	16	28913787	rs7189927rs3888190	16	28913787	rs7189927	16	28889486	rs3888190	0.812156	0.995135	NA	16	54.2471	28889486	A	C	2016-01-27	25673413	Locke AE	2015-02-12	Nature	www.ncbi.nlm.nih.gov/pubmed/25673413	Genetic studies of body mass index yield new insights for obesity biology.	Body mass index	up to 104,666 European ancestry male individuals, up to 132,115 European ancestry female individuals, 370 African American male individuals, 517 African American female individuals, 512 Hispanic male individuals, 764 Hispanic female individuals	up to 48,274 European ancestry male individuals, up to 39,864 European ancestry female individuals, 2,441 African American or Afro-Caribbean male individuals, 6,314 African American or Afro-Caribbean female individuals, 919 Filipino male individuals, 828 Filipino female individuals, 205 Seychelles male individuals, 287 Seychelles female individuals, 2,964 South Asian ancestry male individuals, 65…	16p11.2	16	28878165	ATP2A1	SH2B1 - ATP2A1	25970	487
rs7189927	16	28913787	rs7189927rs3888190	16	28913787	rs7189927	16	28889486	rs3888190	0.812156	0.995135	NA	16	54.2471	28889486	A	C	2017-05-23	25673412	Shungin D	2015-02-12	Nature	www.ncbi.nlm.nih.gov/pubmed/25673412	New genetic loci link adipose and insulin biology to body fat distribution.	Hip circumference	up to 56,910 European ancestry men, up to 86,570 European ancestry women	up to 36,570 European ancestry men, 30,172 European ancestry women, 915 Filipino ancestry men, 735 Filipino ancestry women, 2,351 African American/Afro-Caribbean ancestry men, 6,258 African American/Afro-Caribbean ancestry women, 2,285 South Asian ancestry men, 506 South Asian ancestry women, 195 Seychellois ancestry men, 266 Seychellois ancestry women	16p11.2	16	28878165	ATP2A1	SH2B1 - ATP2A1	25970	487
[truncated: 2,808 more rows]
