# Supplementary material for: Genome-wide association studies and Mendelian randomization analyses for leisure sedentary behaviours
Source: Nat Commun. 2020 Apr 21;11:1770. doi: 10.1038/s41467-020-15553-w (PMC7174427; doi:10.1038/s41467-020-15553-w)
Supplement: Supplementary file 6 — Supplementary Dataset 4 [file 41467_2020_15553_MOESM6_ESM.xlsx]

## Sheet: Blad1
Supplementary Data 4: List of coding variants. Coding variants in linkage disequilibrium (LD) with sedentary behaviour variants at R2 > 0.8
UniqueID	SNP	CHR	position	GENPOS	ALLELE1	ALLELE0	A1FREQ	INFO	BETA	SE	P value	ANNOT	ANNOT.1	ANNOT.2	origin	LOCUS_within	LOCUSID_within	LOCUS	LOCUSID	V6	V1	V2	V4	V5	R2	Dp	V9	V10	V11	V12	V13	V14	X.chr	pos.1.based.	ref	alt	aaref	aaalt	rs_dbSNP147	hg19_chr	hg19_pos.1.based.	hg18_chr	hg18_pos.1.based.	genename	cds_strand	refcodon	codonpos	codon_degeneracy	Ancestral_allele
1:1853184_C_T	rs2748985	1	1853184	0	T	C	0.454667	0.996032	-0.0153444	0.00221274	4.1e-12	CALML6(+4.451kb)|TMEM52(+2.444kb)	CALML6|GNB1|KIAA1751|TMEM52	ACAP3(+609.9kb)|AGRN(+861.7kb)|ANKRD65(+496.4kb)|ATAD3A(+383.1kb)|ATAD3B(+421.6kb)|ATAD3C(+447.6kb)|AURKAIP1(+542.4kb)|B3GALT6(+682.8kb)|C1orf86(-262.7kb)|C1orf159(+801.4kb)|C1orf233(+317.7kb)|CALML6(+4.451kb)|CCNL2(+518.5kb)|CDK11A(+197.4kb)|CDK11B(+197.3kb)|CPSF3L(+593.1kb)|DVL1(+568.7kb)|FAM132A(+671.1kb)|FAM213B(-664.7kb)|GABRD(-97.58kb)|GLTPD1(+588.9kb)|GNB1(+30.63kb)|HES4(+917.6kb)|HES5(-60…	Computer	1	36	1	194	1:1873525_C_T	1	1853184	1	1873525	0.952035	0.991443	NA	1	1.7359	1873525	T	C	1	1942086	T	C	K	E	rs2803327	1	1873525	1	1863385	CFAP74	-	AAG	1	0	C
1:1853184_C_T	rs2748985	1	1853184	0	T	C	0.454667	0.996032	-0.0153444	0.00221274	4.1e-12	CALML6(+4.451kb)|TMEM52(+2.444kb)	CALML6|GNB1|KIAA1751|TMEM52	ACAP3(+609.9kb)|AGRN(+861.7kb)|ANKRD65(+496.4kb)|ATAD3A(+383.1kb)|ATAD3B(+421.6kb)|ATAD3C(+447.6kb)|AURKAIP1(+542.4kb)|B3GALT6(+682.8kb)|C1orf86(-262.7kb)|C1orf159(+801.4kb)|C1orf233(+317.7kb)|CALML6(+4.451kb)|CCNL2(+518.5kb)|CDK11A(+197.4kb)|CDK11B(+197.3kb)|CPSF3L(+593.1kb)|DVL1(+568.7kb)|FAM132A(+671.1kb)|FAM213B(-664.7kb)|GABRD(-97.58kb)|GLTPD1(+588.9kb)|GNB1(+30.63kb)|HES4(+917.6kb)|HES5(-60…	Computer	1	36	1	194	1:1861582_C_T	1	1853184	1	1861582	0.847392	0.998481	NA	1	1.73071	1861582	C	T	1	1930143	C	T	G	R	rs2803295	1	1861582	1	1851442	CFAP74	-	GGG	1	0	C
1:1853184_C_T	rs2748985	1	1853184	0	T	C	0.454667	0.996032	-0.0153444	0.00221274	4.1e-12	CALML6(+4.451kb)|TMEM52(+2.444kb)	CALML6|GNB1|KIAA1751|TMEM52	ACAP3(+609.9kb)|AGRN(+861.7kb)|ANKRD65(+496.4kb)|ATAD3A(+383.1kb)|ATAD3B(+421.6kb)|ATAD3C(+447.6kb)|AURKAIP1(+542.4kb)|B3GALT6(+682.8kb)|C1orf86(-262.7kb)|C1orf159(+801.4kb)|C1orf233(+317.7kb)|CALML6(+4.451kb)|CCNL2(+518.5kb)|CDK11A(+197.4kb)|CDK11B(+197.3kb)|CPSF3L(+593.1kb)|DVL1(+568.7kb)|FAM132A(+671.1kb)|FAM213B(-664.7kb)|GABRD(-97.58kb)|GLTPD1(+588.9kb)|GNB1(+30.63kb)|HES4(+917.6kb)|HES5(-60…	Computer	1	36	1	194	1:1849529_A_G	1	1853184	1	1849529	0.850602	1	NA	1	1.72903	1849529	A	G	1	1918090	A	G	M	T	rs28640257	1	1849529	1	1839389	TMEM52	-	ATG	2	0	A
1:1853184_C_T	rs2748985	1	1853184	0	T	C	0.454667	0.996032	-0.0153444	0.00221274	4.1e-12	CALML6(+4.451kb)|TMEM52(+2.444kb)	CALML6|GNB1|KIAA1751|TMEM52	ACAP3(+609.9kb)|AGRN(+861.7kb)|ANKRD65(+496.4kb)|ATAD3A(+383.1kb)|ATAD3B(+421.6kb)|ATAD3C(+447.6kb)|AURKAIP1(+542.4kb)|B3GALT6(+682.8kb)|C1orf86(-262.7kb)|C1orf159(+801.4kb)|C1orf233(+317.7kb)|CALML6(+4.451kb)|CCNL2(+518.5kb)|CDK11A(+197.4kb)|CDK11B(+197.3kb)|CPSF3L(+593.1kb)|DVL1(+568.7kb)|FAM132A(+671.1kb)|FAM213B(-664.7kb)|GABRD(-97.58kb)|GLTPD1(+588.9kb)|GNB1(+30.63kb)|HES4(+917.6kb)|HES5(-60…	Computer	1	36	1	194	1:1875858_C_G	1	1853184	1	1875858	0.813222	0.985657	NA	1	1.73914	1875858	C	G	1	1944419	C	G	V	L	rs2803336	1	1875858	1	1865718	CFAP74	-	GTG	1	0	C
1:193057971_A_T	rs10737620	1	193057971	0	T	A	0.273668	0.997815	0.0144141	0.00241921	2.6e-09	GLRX2(-7.623kb)|TROVE2(0)	CDC73|GLRX2|MIR1278|TROVE2|UCHL5	B3GALT2(-89.89kb)|CDC73(-33.12kb)|GLRX2(-7.623kb)|MIR1278(-47.66kb)|RGS1(+508.8kb)|RGS2(+276.6kb)|RGS13(+428.5kb)|RGS18(+903kb)|RGS21(+721.6kb)|TROVE2(0)|UCHL5(+28.73kb)	Television	1	41	1	61	1:193074651_A_T	1	193057971	1	193074651	0.937223	0.981628	NA	1	211.758	193074651	T	A	1	193105521	T	A	R	W	rs10921310	1	193074651	1	191341274	GLRX2	-	AGG	1	2	A
10:126733546_C_T	rs11245482	10	126733546	0	T	C	0.61325	0.996809	-0.0132329	0.00222132	2.6e-09	CTBP2(0)	CTBP2|MIR4296	ADAM12(-967.4kb)|BCCIP(-778.6kb)|CHST15(+880.4kb)|CTBP2(0)|DHX32(-791.4kb)|EDRF1(-674.5kb)|FAM53B(+300.6kb)|FAM175B(+208.3kb)|FANK1(-851.6kb)|FANK1-AS1(-927.2kb)|FLJ37035(-660.3kb)|LHPP(+430.8kb)|LOC283038(-638.3kb)|METTL10(+253.1kb)|MIR4296(+12.11kb)|MIR4484(-774.8kb)|MMP21(-721.5kb)|NKX1-2(+595kb)|OAT(+626kb)|TEX36(-610.7kb)|TEX36-AS1(-529.4kb)|UROS(-743.6kb)|ZRANB1(+57.54kb)	Television	1	40	1	60	10:126715154_A_G	10	126733546	10	126715154	0.85049	0.957549	NA	10	161.323	126715154	G	A	10	125026585	A	G	L	P	rs3781412	10	126715154	10	126705144	CTBP2	-	CTG	2	0	A
11:113270160_A_G	rs2734849	11	113270160	0	A	G	0.491453	0.999218	-0.0135145	0.00220049	8.2e-10	ANKK1(0)	ANKK1|DRD2|TTC12	ANKK1(0)|C11orf71(-992kb)|CLDN25(-380.4kb)|DRD2(-10.16kb)|HTR3A(-575.6kb)|HTR3B(-505.4kb)|LOC387810(+843.6kb)|MIR4301(-50.58kb)|NCAM1(+121kb)|NCAM1-AS1(+125.5kb)|NNMT(-896.4kb)|TMPRSS5(-288.1kb)|TTC12(+33.05kb)|USP28(-398.4kb)|ZBTB16(-660.3kb)|ZW10(-333.7kb)	Computer	1	22	1	85	11:113268059_A_G	11	113270160	11	113268059	0.990671	0.995989	NA	11	120.444	113268059	G	A	11	113397337	G	A	G	R	rs11604671	11	113268059	11	112773269	ANKK1	+	GGG	1	0	C
11:113270160_A_G	rs2734849	11	113270160	0	A	G	0.491453	0.999218	-0.0135145	0.00220049	8.2e-10	ANKK1(0)	ANKK1|DRD2|TTC12	ANKK1(0)|C11orf71(-992kb)|CLDN25(-380.4kb)|DRD2(-10.16kb)|HTR3A(-575.6kb)|HTR3B(-505.4kb)|LOC387810(+843.6kb)|MIR4301(-50.58kb)|NCAM1(+121kb)|NCAM1-AS1(+125.5kb)|NNMT(-896.4kb)|TMPRSS5(-288.1kb)|TTC12(+33.05kb)|USP28(-398.4kb)|ZBTB16(-660.3kb)|ZW10(-333.7kb)	Computer	1	22	1	85	11:113270160_A_G	11	113270160	11	113270160	1	1	NA	11	120.445	113270160	A	G	11	113399438	A	G	H	R	rs2734849	11	113270160	11	112775370	ANKK1	+	CAT	2	0	A
12:124465995_C_T	rs4765541	12	124465995	0	T	C	0.664081	0.997917	0.0137597	0.00235511	5.1e-09	CCDC92(+8.832kb)|ZNF664(0)|ZNF664-FAM101A(0)	CCDC92|DNAH10|ZNF664|ZNF664-FAM101A	ARL6IP4(+998.5kb)|ATP6V0A2(+219.7kb)|C12orf65(+723.5kb)|CCDC92(+8.832kb)|CDK2AP1(+709.1kb)|DDX55(+360.5kb)|DHX37(-965.4kb)|DNAH10(+45.73kb)|EIF2B1(+347.7kb)|FAM101A(-307.7kb)|GTF2H3(+318.8kb)|LOC100507091(+896.7kb)|LOC101927415(+397.1kb)|MIR3908(+444.9kb)|MIR4304(+970.7kb)|MIR5188(-934.1kb)|MIR6880(-355.7kb)|MIR8072(+616.6kb)|MPHOSPH9(+748.2kb)|NCOR2(-343kb)|PITPNM2(+871kb)|RILPL1(+447.7kb)|RILPL…	Driving	1	1	0	96	12:124418674_C_T	12	124465995	12	124418674	0.96848	0.989328	NA	12	147.89	124418674	T	C	12	123934127	C	T	G	S	rs12298484	12	124418674	12	122984627	DNAH10OS	-	GGT	1	0	C
12:124465995_C_T	rs4765541	12	124465995	0	T	C	0.664081	0.997917	0.0137597	0.00235511	5.1e-09	CCDC92(+8.832kb)|ZNF664(0)|ZNF664-FAM101A(0)	CCDC92|DNAH10|ZNF664|ZNF664-FAM101A	ARL6IP4(+998.5kb)|ATP6V0A2(+219.7kb)|C12orf65(+723.5kb)|CCDC92(+8.832kb)|CDK2AP1(+709.1kb)|DDX55(+360.5kb)|DHX37(-965.4kb)|DNAH10(+45.73kb)|EIF2B1(+347.7kb)|FAM101A(-307.7kb)|GTF2H3(+318.8kb)|LOC100507091(+896.7kb)|LOC101927415(+397.1kb)|MIR3908(+444.9kb)|MIR4304(+970.7kb)|MIR5188(-934.1kb)|MIR6880(-355.7kb)|MIR8072(+616.6kb)|MPHOSPH9(+748.2kb)|NCOR2(-343kb)|PITPNM2(+871kb)|RILPL1(+447.7kb)|RILPL…	Driving	1	1	0	96	12:124427306_A_T	12	124465995	12	124427306	0.89026	0.991751	NA	12	147.897	124427306	A	T	12	123942759	T	A	S	C	rs11057401	12	124427306	12	122993259	CCDC92	-	AGT	1	0	T
16:28913787_C_T	rs7189927	16	28913787	0	T	C	0.355786	1	0.0149741	0.00225865	3.4e-11	ATP2A1(0)|RABEP2(-1.954kb)	ATP2A1|CD19|LOC100289092|NFATC2IP|RABEP2|SH2B1	APOBR(+403.5kb)|ASPHD1(-998.4kb)|ATP2A1(0)|ATXN2L(+65.23kb)|BOLA2(-551.1kb)|BOLA2B(-551.1kb)|C16orf54(-840kb)|CCDC101(+310.7kb)|CD19(-29.47kb)|CDIPT(-955.9kb)|CDIPT-AS1(-961.2kb)|CLN3(+410.2kb)|EIF3C(+166.7kb)|EIF3CL(+166.7kb)|GSG1L(+839kb)|IL27(+395.6kb)|KIF22(-888.2kb)|LAT(-82.36kb)|LOC388242(-562.5kb)|LOC606724(-546.9kb)|LOC613038(-562.5kb)|LOC100289092(+22.54kb)|MAZ(-903.6kb)|MIR4517(-56.12kb…	Television	1	102	1	164	16:28883241_A_G	16	28913787	16	28883241	0.810625	0.993516	NA	16	54.2471	28883241	G	A	16	28871920	A	G	T	A	rs7498665	16	28883241	16	28790742	SH2B1	+	ACA	1	0	G
16:28913787_C_T	rs7189927	16	28913787	0	T	C	0.355786	1	0.0149741	0.00225865	3.4e-11	ATP2A1(0)|RABEP2(-1.954kb)	ATP2A1|CD19|LOC100289092|NFATC2IP|RABEP2|SH2B1	APOBR(+403.5kb)|ASPHD1(-998.4kb)|ATP2A1(0)|ATXN2L(+65.23kb)|BOLA2(-551.1kb)|BOLA2B(-551.1kb)|C16orf54(-840kb)|CCDC101(+310.7kb)|CD19(-29.47kb)|CDIPT(-955.9kb)|CDIPT-AS1(-961.2kb)|CLN3(+410.2kb)|EIF3C(+166.7kb)|EIF3CL(+166.7kb)|GSG1L(+839kb)|IL27(+395.6kb)|KIF22(-888.2kb)|LAT(-82.36kb)|LOC388242(-562.5kb)|LOC606724(-546.9kb)|LOC613038(-562.5kb)|LOC100289092(+22.54kb)|MAZ(-903.6kb)|MIR4517(-56.12kb…	Television	1	102	1	164	16:28846866_A_G	16	28913787	16	28846866	0.810626	0.993517	NA	16	54.2468	28846866	A	G	16	28835545	G	A	.	.	rs55719896	16	28846866	16	28754367	ATXN2L	+	.	.	.	.
16:31088347_A_G	rs749671	16	31088347	0	G	A	0.62863	1	0.015654	0.00223821	2.7e-12	PRSS53(-6.397kb)|ZNF646(0)|ZNF668(+2.706kb)	BCKDK|KAT8|PRSS53|STX4|VKORC1|ZNF646|ZNF668	AHSP(-450.9kb)|ARMC5(-381.2kb)|BCKDK(-31.27kb)|BCL7C(+182.7kb)|BOLA2(+882.7kb)|BOLA2B(+882.7kb)|C16orf58(-412.4kb)|C16orf93(+314.8kb)|C16orf98(-124.9kb)|CD2BP2(+721.7kb)|CLUHP3(-623.6kb)|CORO1A(+888kb)|COX6A2(-350.7kb)|CTF1(+173.5kb)|DCTPP1(+647kb)|FBRS(+406.2kb)|FBXL19(+128.2kb)|FBXL19-AS1(+153.8kb)|FUS(-103.1kb)|GDPD3(+963.5kb)|HSD3B7(+87.87kb)|ITGAD(-316.3kb)|ITGAL(+553.8kb)|ITGAM(-182.9kb)|IT…	Television	1	121	1	199	16:31088625_A_G	16	31088347	16	31088625	0.989959	0.998553	NA	16	55.5395	31088625	G	A	16	31077304	A	G	E	G	rs749670	16	31088625	16	30996126	ZNF646	+	GAG	2	0	A
16:53509131_A_G	rs7184800	16	53509131	0	G	A	0.696784	0.997504	0.0168167	0.00234935	8.2e-13	RBL2(0)	AKTIP|RBL2	AKTIP(-16.06kb)|CASC16(+868.2kb)|CHD9(+147.7kb)|FTO(-228.7kb)|FTO-IT1(-564.2kb)|IRX3(-808.1kb)|LOC643802(+104.1kb)|LOC102723373(+90.96kb)|RBL2(0)|RPGRIP1L(-124.7kb)|TOX3(+927.4kb)	Television	1	131	1	213	16:53481010_A_G	16	53509131	16	53481010	0.993523	1	NA	16	64.3365	53481010	G	A	16	53447098	A	G	Y	C	rs17800727	16	53481010	16	52038511	RBL2	+	TAT	2	0	A
18:21074922_A_G	rs303753	18	21074922	0	G	A	0.652948	0.981678	-0.0144597	0.00229051	2.7e-10	C18orf8(-8.511kb)	C18orf8|NPC1|RIOK3	ANKRD29(-105.1kb)|C18orf8(-8.511kb)|CABLES1(+234.5kb)|CABYR(-644kb)|HRH4(-965.7kb)|IMPACT(-931.7kb)|LAMA3(-194.6kb)|LOC101927571(+708.1kb)|LOC102724246(-499.3kb)|MIR320C2(-826.7kb)|MIR4741(+561.5kb)|NPC1(-36.54kb)|OSBPL1A(-667.1kb)|RBBP8(+468.5kb)|RIOK3(+11.82kb)|TMEM241(+57kb)|TTC39C(-497.8kb)	Television	1	81	1	116	18:21124945_C_G	18	21074922	18	21124945	0.987761	1	NA	18	43.2224	21124945	C	G	18	23544981	C	G	M	I	rs1788799	18	21124945	18	19378943	NPC1	-	ATG	3	0	G
18:40323567_C_T	rs148544378	18	40323567	0	C	T	0.979222	1	0.0531894	0.00757316	2.2e-12	RIT2(0)	RIT2	LINC00907(+52.18kb)|PIK3C3(+662.1kb)|RIT2(0)|SYT4(-524.3kb)	Television	1	122	1	202	18:40323567_C_T	18	40323567	18	40323567	1	1	NA	18	60.9071	40323567	T	C	18	42743602	C	T	R	H	rs148544378	18	40323567	18	38577565	RIT2	-	CGC	2	0	C
22:29951650_A_T	rs7609	22	29951650	0	A	T	0.23121	0.997124	0.0151499	0.00256689	3.6e-09	NIPSNAP1(0)|THOC5(+1.914kb)	NF2|NIPSNAP1|THOC5	AP1B1(+167.1kb)|ASCC2(-232.9kb)|C22orf31(+493.7kb)|CABP7(-164.7kb)|CCDC117(+766.4kb)|CCDC157(-801kb)|CHEK2(+813.8kb)|EMID1(+296.1kb)|EWSR1(+255.1kb)|GAL3ST1(-999kb)|GAS2L1(+242.9kb)|GATSL3(-729.5kb)|HORMAD2(-524.8kb)|HSCB(+798.2kb)|KIAA1656(-813.1kb)|KREMEN1(+387.3kb)|LIF(-684.8kb)|LOC101929664(-453.1kb)|MIR3653(+222.4kb)|MIR6818(-451.4kb)|MTFP1(-870kb)|MTMR3(-327.5kb)|NEFH(+64.37kb)|NF2(-47.89kb…	Television	1	31	1	47	22:29908072_C_T	22	29951650	22	29908072	0.927902	0.967795	NA	22	34.6791	29908072	T	C	22	29512083	C	T	V	I	rs1049534	22	29908072	22	28238072	THOC5	-	GTT	1	0	T
22:29951650_A_T	rs7609	22	29951650	0	A	T	0.23121	0.997124	0.0151499	0.00256689	3.6e-09	NIPSNAP1(0)|THOC5(+1.914kb)	NF2|NIPSNAP1|THOC5	AP1B1(+167.1kb)|ASCC2(-232.9kb)|C22orf31(+493.7kb)|CABP7(-164.7kb)|CCDC117(+766.4kb)|CCDC157(-801kb)|CHEK2(+813.8kb)|EMID1(+296.1kb)|EWSR1(+255.1kb)|GAL3ST1(-999kb)|GAS2L1(+242.9kb)|GATSL3(-729.5kb)|HORMAD2(-524.8kb)|HSCB(+798.2kb)|KIAA1656(-813.1kb)|KREMEN1(+387.3kb)|LIF(-684.8kb)|LOC101929664(-453.1kb)|MIR3653(+222.4kb)|MIR6818(-451.4kb)|MTFP1(-870kb)|MTMR3(-327.5kb)|NEFH(+64.37kb)|NF2(-47.89kb…	Television	1	31	1	47	22:29885473_C_T	22	29951650	22	29885473	0.830262	0.918933	NA	22	34.6689	29885473	T	C	22	29489484	C	T	P	L	rs5763269	22	29885473	22	28215473	NEFH	+	CCG	2	0	C
22:31673402_C_CA	22:31673402_CA_C	22	31673402	0	CA	C	0.303643	0.962234	-0.0146535	0.00239642	9.7e-10	LIMK2(0)|PIK3IP1(-4.176kb)	LIMK2|PATZ1|PIK3IP1	AP1B1P1(-844.6kb)|C22orf24(-656.1kb)|C22orf42(-872.1kb)|CCDC157(+900.6kb)|DEPDC5(-476.5kb)|DRG1(-122.1kb)|DUSP18(+609.5kb)|EIF4ENIF1(-161.9kb)|GAL3ST1(+712.5kb)|GATSL3(+987.8kb)|INPP5J(+142.7kb)|KIAA1656(+899.5kb)|LIMK2(0)|LOC54944(-69.34kb)|LOC101929760(-57.93kb)|MIR3200(+545.8kb)|MIR3928(+117.3kb)|MIR7109(-344kb)|MORC2(+309.2kb)|MORC2-AS1(+350.8kb)|MTFP1(+848.4kb)|OSBP2(+369.6kb)|PATZ1(-48.39kb…	Television	1	59	1	80	22:31679110_C_G	22	31673402	22	31679110	0.931418	0.985895	NA	22	35.5582	31679110	G	C	22	31283124	G	C	T	S	rs2040533	22	31679110	22	30009110	PIK3IP1	-	ACC	2	0	C
3:49540114_C_T	rs11708955	3	49540114	0	T	C	0.694765	0.998923	-0.0157497	0.00238749	4.2e-11	DAG1(0)	BSN-AS2|DAG1	AMIGO3(-214.2kb)|AMT(+80kb)|APEH(-171.3kb)|ARIH2(+517.1kb)|ARIH2OS(+583.3kb)|BSN(-51.81kb)|BSN-AS2(-46.62kb)|C3orf62(+225.6kb)|C3orf84(+310.8kb)|CACNA2D2(-859.9kb)|CAMKV(-355.3kb)|CCDC36(+244.6kb)|CCDC71(+336.3kb)|CDHR4(-288.1kb)|CELSR3(+839.8kb)|CELSR3-AS1(+833.5kb)|COL7A1(+907.5kb)|CYB561D2(-848kb)|DAG1(0)|DALRD3(+481.6kb)|FAM212A(-300.6kb)|GMPPB(-218.8kb)|GNAI2(-724kb)|GNAT1(-688.9kb)|GPX1(+14…	Computer	1	30	0	273	3:49689210_A_G	3	49540114	3	49689210	0.883296	0.984344	NA	3	69.0093	49689210	A	G	3	49651777	G	A	A	T	rs34762726	3	49689210	3	49664214	BSN	+	GCC	1	0	g
3:49540114_C_T	rs11708955	3	49540114	0	T	C	0.694765	0.998923	-0.0157497	0.00238749	4.2e-11	DAG1(0)	BSN-AS2|DAG1	AMIGO3(-214.2kb)|AMT(+80kb)|APEH(-171.3kb)|ARIH2(+517.1kb)|ARIH2OS(+583.3kb)|BSN(-51.81kb)|BSN-AS2(-46.62kb)|C3orf62(+225.6kb)|C3orf84(+310.8kb)|CACNA2D2(-859.9kb)|CAMKV(-355.3kb)|CCDC36(+244.6kb)|CCDC71(+336.3kb)|CDHR4(-288.1kb)|CELSR3(+839.8kb)|CELSR3-AS1(+833.5kb)|COL7A1(+907.5kb)|CYB561D2(-848kb)|DAG1(0)|DALRD3(+481.6kb)|FAM212A(-300.6kb)|GMPPB(-218.8kb)|GNAI2(-724kb)|GNAT1(-688.9kb)|GPX1(+14…	Computer	1	30	0	273	3:49394834_A_G	3	49540114	3	49394834	0.972974	0.987182	NA	3	69.0006	49394834	A	G	3	49357401	G	A	P	L	rs1050450	3	49394834	3	49369838	GPX1	-	CCC	2	0	G
3:49540114_C_T	rs11708955	3	49540114	0	T	C	0.694765	0.998923	-0.0157497	0.00238749	4.2e-11	DAG1(0)	BSN-AS2|DAG1	AMIGO3(-214.2kb)|AMT(+80kb)|APEH(-171.3kb)|ARIH2(+517.1kb)|ARIH2OS(+583.3kb)|BSN(-51.81kb)|BSN-AS2(-46.62kb)|C3orf62(+225.6kb)|C3orf84(+310.8kb)|CACNA2D2(-859.9kb)|CAMKV(-355.3kb)|CCDC36(+244.6kb)|CCDC71(+336.3kb)|CDHR4(-288.1kb)|CELSR3(+839.8kb)|CELSR3-AS1(+833.5kb)|COL7A1(+907.5kb)|CYB561D2(-848kb)|DAG1(0)|DALRD3(+481.6kb)|FAM212A(-300.6kb)|GMPPB(-218.8kb)|GNAI2(-724kb)|GNAT1(-688.9kb)|GPX1(+14…	Computer	1	30	0	273	3:49721532_A_G	3	49540114	3	49721532	0.846919	0.976792	NA	3	69.0098	49721532	A	G	3	49684099	G	A	R	C	rs3197999	3	49721532	3	49696536	MST1	-	CGC	1	0	G
4:106135316_G_T	rs62332760	4	106135316	0	G	T	0.613118	0.998056	-0.0144128	0.00221698	8e-11	TET2(0)	TET2	ARHGEF38(-338.5kb)|ARHGEF38-IT1(-347.4kb)|CXXC4(+719.3kb)|GSTCD(-494.6kb)|INTS12(-468.5kb)|NPNT(-681.3kb)|PPA2(-154.9kb)|TBCK(-830.2kb)|TET2(0)	Television	1	94	1	139	4:106196951_A_G	4	106135316	4	106196951	0.995807	1	NA	4	117.963	106196951	G	A	4	105275794	A	G	I	V	rs2454206	4	106196951	4	106416400	TET2	+	ATA	1	0	A
4:25408838_A_G	rs34811474	4	25408838	0	G	A	0.767813	1	0.0152829	0.00255709	2.3e-09	ANAPC4(0)	ANAPC4|ZCCHC4	ANAPC4(0)|CCDC149(+427kb)|DHX15(+822.7kb)|LGI2(+376.4kb)|MIR573(+886.9kb)|PI4K2B(+128kb)|RBPJ(-912.5kb)|SEL1L3(-340.2kb)|SEPSECS(+246.6kb)|SEPSECS-AS1(+208.7kb)|SLC34A2(-248.6kb)|SMIM20(-507kb)|SOD3(+606.4kb)|ZCCHC4(+36.83kb)	Television	1	43	1	63	4:25408838_A_G	4	25408838	4	25408838	1	1	NA	4	43.4657	25408838	A	G	4	25407216	G	A	R	Q	rs34811474	4	25408838	4	25017936	ANAPC4	+	CGA	2	0	G
7:77397160_C_T	rs114720649	7	77397160	0	C	T	0.606015	0.989697	-0.0135456	0.00221865	1e-09	RSBN1L(0)	PHTF2|RSBN1L|TMEM60	APTR(+70.5kb)|CCDC146(+472.6kb)|DTX2P1-UPK3BP1-PMS2P11(+744.1kb)|FGL2(+568kb)|GSAP(+351.4kb)|LOC101927243(+342.4kb)|MAGI2(-249.2kb)|MIR548AU(-596.9kb)|PHTF2(-30.95kb)|PMS2P9(+714.8kb)|PTPN12(+127.8kb)|RPL13AP17(-579.4kb)|RSBN1L(0)|TMEM60(-25.88kb)	Television	1	57	1	78	7:77552127_A_G	7	77397160	7	77552127	0.887369	0.990886	NA	7	93.7027	77552127	G	A	7	77922810	G	A	R	H	rs848486	7	77552127	7	77390063	PHTF2	+	CGT	2	0	A
7:99118077_A_AT	rs543294537	7	99118077	0	A	AT	0.84614	0.988486	0.0171935	0.00300516	1.1e-08	ZKSCAN5(0)	FAM200A|ZKSCAN5|ZNF394|ZNF655|ZNF789	AP4M1(-581.1kb)|ARPC1A(+154.2kb)|ARPC1B(+125.7kb)|ATP5J2(+54.25kb)|ATP5J2-PTCD1(+54.25kb)|AZGP1(-446.3kb)|AZGP1P1(-460.3kb)|BUD31(+100.8kb)|C7orf43(-634kb)|C7orf61(-936.2kb)|CNPY4(-599.2kb)|COPS6(-568.5kb)|CPSF4(+63.08kb)|CYP3A4(-236.5kb)|CYP3A5(-127.7kb)|CYP3A7(-184.6kb)|CYP3A7-CYP3AP1(-164.2kb)|CYP3A43(-307.6kb)|FAM200A(-25.84kb)|GAL3ST4(-638.8kb)|GATS(-680.2kb)|GJC3(-402.8kb)|GPC2(-649.2kb)|GS…	Television	1	6	0	236	7:99081730_A_G	7	99118077	7	99081730	0.985124	0.995006	NA	7	115.527	99081730	G	A	7	99484107	A	G	T	A	rs6962772	7	99081730	7	98919666	ZNF789	+	ACT	1	0	G
9:126134232_G_T	rs12342024	9	126134232	0	G	T	0.886158	0.994576	-0.0205172	0.00340797	1.7e-09	CRB2(0)|DENND1A(-7.7kb)	CRB2|DENND1A|MIR601	CRB2(0)|DENND1A(-7.7kb)|GPR21(+336.3kb)|LHX2(-639.7kb)|LOC100129034(-981.5kb)|MIR600(+260.3kb)|MIR600HG(+256.5kb)|MIR601(-30.57kb)|MIR7150(-113.6kb)|NEK6(-885.7kb)|OR1B1(+742.4kb)|OR1J1(+894kb)|OR1J2(+860.2kb)|OR1J4(+851.9kb)|OR1K1(+570.9kb)|OR1L1(+709.3kb)|OR1L3(+695.8kb)|OR1L4(+647kb)|OR1L6(+621.2kb)|OR1L8(+803.5kb)|OR1N1(+844.7kb)|OR1N2(+817.8kb)|OR1Q1(+756.3kb)|OR5C1(+582.1kb)|PDCL(+543.3kb)|…	Television	1	47	0	121	9:126136139_C_T	9	126134232	9	126136139	0.960965	0.996627	NA	9	150.471	126136139	T	C	9	123373860	C	T	T	M	rs73571431	9	126136139	9	125175960	CRB2	+	ACG	2	0	C
[truncated: 171 more columns]
