# Supplementary material for: Genome-wide association studies and Mendelian randomization analyses for leisure sedentary behaviours
Source: Nat Commun. 2020 Apr 21;11:1770. doi: 10.1038/s41467-020-15553-w (PMC7174427; doi:10.1038/s41467-020-15553-w)
Supplement: Supplementary file 7 — Supplementary Dataset 5 [file 41467_2020_15553_MOESM7_ESM.xlsx]

## Sheet: Blad1
Supplementary Data 5: List of functional eQTL genes. EQTL gene mapping was performed using summary data based Mendelian randomisation analysis (SMR) in data repositories from GTEx V7, GTEx brain, Brain-eMeta eQTL and blood eQTL from Westra and CAGE. EQTL genes were considered as a candidate causal genes if they achieved a Bonferroni-corrected significance P < 0.05/185,685=2.69 × 10-7, passed the …
SNP	Origin	probeID	ProbeChr	Gene	Probe_bp	topSNP	topSNP_chr	topSNP_bp	A1	A2	A1Freq	beta GWAS	se GWAS	P value GWAS	beta eQTL	se eQTL	P value eQTL	beta SMR	se SMR	P value SMR	P value HEIDI	nsnp_HEIDI Origin_eQTL
rs3032555	Television	ILMN_1813834	1	PRMT6	107601307	rs1730858	1	107619244	T	C	0.354615	0.0131322	0.00228596	9.2e-09	-0.36376	0.0198899	1.01754e-74	-0.0361012	0.00658698	4.23651e-08	0.0980342	20 westra_eqtl_hg19
rs3032555	Television	ILMN_2234229	1	PRMT6	107601457	rs1623927	1	107596120	T	C	0.34787	0.0133558	0.00228376	5e-09	-0.572375	0.0188743	5.27719e-202	-0.023334	0.00406349	9.33664e-09	0.154245	20 westra_eqtl_hg19
rs3032555	Television	ENSG00000198890	1	PRMT6	107600591	rs1730862	1	107614003	G	A	0.348948	0.0134113	0.00228711	4.5e-09	-0.459489	0.0383555	4.53625e-33	-0.0291874	0.0055418	1.38843e-07	0.666773	16 Brain-eMeta
rs3032555	Television	ENSG00000198890.6	1	PRMT6	107600591	rs1730850	1	107597988	T	C	0.652336	-0.0133429	0.00228412	5.2e-09	1.15176	0.0736948	4.63582e-55	-0.0115848	0.00211716	4.45334e-08	0.262653	20 Liver
rs3032555	Television	ENSG00000198890.6	1	PRMT6	107600591	rs2232015	1	107599258	T	A	0.34868	0.0134017	0.00228199	4.3e-09	-0.604653	0.0481743	3.90719e-36	-0.0221643	0.00416675	1.04154e-07	0.0717771	20 Muscle_Skeletal
rs3032555	Television	ENSG00000198890.6	1	PRMT6	107600591	rs2232015	1	107599258	T	A	0.34868	0.0134017	0.00228199	4.3e-09	-0.611292	0.0361823	4.91525e-64	-0.0219236	0.00395217	0.0290243	0.56916	20 Esophagus_Mucosa
rs3032555	Television	ENSG00000198890.6	1	PRMT6	107600591	rs2232015	1	107599258	T	A	0.34868	0.0134017	0.00228199	4.3e-09	-0.797321	0.0429554	6.56955e-77	-0.0168084	0.00300191	2.15297e-08	0.687739	20 Skin_Sun_Exposed_Lower_leg
rs3032555	Television	ENSG00000198890.6	1	PRMT6	107600591	rs2232015	1	107599258	T	A	0.34868	0.0134017	0.00228199	4.3e-09	-0.752138	0.0483416	1.38674e-54	-0.0178181	0.00324295	3.91972e-08	0.389823	20 Skin_Not_Sun_Exposed_Suprapubic
rs3032555	Television	ENSG00000198890.6	1	PRMT6	107600591	rs2232015	1	107599258	T	A	0.34868	0.0134017	0.00228199	4.3e-09	-0.384896	0.0341178	1.62153e-29	-0.034819	0.0066841	1.89624e-07	0.165835	20 Thyroid
rs3032555	Television	ILMN_1813834	1	PRMT6	107601308	rs2232015	1	107599258	T	A	0.34868	0.0134017	0.00228199	4.3e-09	-0.522543	0.0292055	1.36282e-71	-0.0256471	0.00459632	2.40643e-08	0.225665	20 cage_eqtl
rs3032555	Television	ILMN_2234229	1	PRMT6	107601458	rs1730850	1	107597988	C	T	0.347664	0.0133429	0.00228412	5.2e-09	-0.71518	0.0297189	5.8407e-128	-0.0186567	0.00328652	1.37288e-08	0.135021	20 cage_eqtl
rs756655457	Television	ENSG00000143028.7	1	SYPL2	110016969	rs4970766	1	110013955	T	C	0.706493	0.0144955	0.00236107	8.3e-10	-0.91748	0.0899185	1.91326e-24	-0.0157993	0.00300336	1.43638e-07	0.328756	20 Liver
rs756655457	Television	ENSG00000143028.7	1	SYPL2	110016969	rs2787015	1	110009434	C	A	0.707775	0.0147943	0.00236413	3.9e-10	-0.590322	0.0594498	3.09008e-23	-0.0250614	0.00473376	1.19545e-07	0.308857	20 Pancreas
rs756655457	Television	ENSG00000143028.7	1	SYPL2	110016969	rs2787015	1	110009434	C	A	0.707775	0.0147943	0.00236413	3.9e-10	-0.517159	0.0462304	4.74551e-29	-0.0286069	0.00523804	4.72478e-08	0.269909	20 Stomach
rs756655457	Television	ENSG00000143028.7	1	SYPL2	110016969	rs6537757	1	109936682	A	G	0.721777	0.0143674	0.00239118	1.9e-09	-0.673641	0.0574268	8.90122e-32	-0.021328	0.00398819	8.90392e-08	0.158181	20 Lung
rs756655457	Television	ENSG00000162650.11	1	ATXN7L2	110030728	rs4970761	1	109995398	T	C	0.707831	0.0148823	0.00236201	3e-10	0.763648	0.0611358	8.35912e-36	0.0194884	0.00346428	1.84935e-08	0.0862669	20 Testis
rs6673341	Television	ENSG00000116406.14	1	EDEM3	184691706	rs9661314	1	184667608	G	A	0.482977	0.0130448	0.00215653	1.5e-09	-0.2932	0.0264873	1.76462e-28	-0.0444911	0.00838169	1.10754e-07	0.507656	20 Lung
rs6673341	Television	ENSG00000116406.14	1	EDEM3	184691706	rs9661314	1	184667608	G	A	0.482977	0.0130448	0.00215653	1.5e-09	-0.319088	0.03079	3.63956e-25	-0.0408815	0.00782546	1.74938e-07	0.204605	20 Esophagus_Muscularis
rs6673341	Television	ENSG00000116406.14	1	EDEM3	184691706	rs6663178	1	184661642	A	G	0.482977	0.0130835	0.00215593	1.3e-09	-0.281624	0.0230459	2.42727e-34	-0.0464573	0.00854736	5.4709e-08	0.257676	20 Artery_Tibial
rs6673341	Television	ENSG00000116406.14	1	EDEM3	184691706	rs12043236	1	184685197	A	G	0.482632	0.0130682	0.00215817	1.4e-09	-0.251525	0.0249742	7.39172e-24	-0.0519559	0.0100117	2.10866e-07	0.0913421	20 Skin_Sun_Exposed_Lower_leg
rs6673341	Television	ENSG00000116406.14	1	EDEM3	184691706	rs6663178	1	184661642	A	G	0.482977	0.0130835	0.00215593	1.3e-09	-0.327549	0.027535	1.24561e-32	-0.0399436	0.00738903	6.45181e-08	0.344501	20 Thyroid
rs6673341	Television	ENSG00000116406.14	1	EDEM3	184691706	rs9661314	1	184667608	G	A	0.482977	0.0130448	0.00215653	1.5e-09	-0.348305	0.0273581	3.96112e-37	-0.0374522	0.00685482	4.66474e-08	0.157709	20 Nerve_Tibial
rs72781699	Television	ENSG00000176732.6	2	PFN4	24342294	rs72797817	2	24350569	G	A	0.210667	0.0179717	0.00266896	1.7e-11	0.720899	0.0868822	1.06386e-16	0.0249296	0.00476799	1.70867e-07	0.91652	20 Heart_Left_Ventricle
rs72781699	Television	ENSG00000176732.6	2	PFN4	24342294	rs112674864	2	24319980	C	G	0.210667	0.0178264	0.00266847	2.4e-11	0.599159	0.069475	6.46016e-18	0.0297524	0.00563358	1.28305e-07	0.273131	20 Lung
rs72781699	Television	ENSG00000119782.9	2	FKBP1B	24279561	rs72797818	2	24351107	A	G	0.210667	0.0180044	0.00266914	1.5e-11	-0.434157	0.052665	1.66892e-16	-0.0414698	0.00794366	1.7845e-07	0.660241	20 Esophagus_Mucosa
rs11689199	Television	ENSG00000144218.14	2	AFF3	100460762	rs6722661	2	100806588	A	G	0.36734	-0.018545	0.00224386	1.4e-16	0.490155	0.0605468	5.704e-16	-0.037835	0.00654211	7.32518e-09	0.230422	20 Artery_Aorta
rs11689199	Television	ENSG00000144218.14	2	AFF3	100460762	rs4851266	2	100818479	T	C	0.406313	-0.0180506	0.00220118	2.4e-16	0.237688	0.035452	2.02099e-11	-0.0759424	0.014631	2.097e-07	0.0512231	20 Artery_Tibial
rs3754970	Television	ENSG00000227403.1	2	AC009299.3	162103405	rs11678980	2	162101261	A	G	0.460046	0.0152352	0.00223397	9.1e-12	-0.570532	0.0567949	9.61798e-24	-0.0267035	0.00473267	1.67725e-08	0.457693	20 Whole_Blood
rs3754970	Television	ENSG00000227403.1	2	AC009299.3	162103405	rs11678980	2	162101261	A	G	0.460046	0.0152352	0.00223397	9.1e-12	-0.901012	0.10422	5.36677e-18	-0.016909	0.00315798	8.58537e-08	0.309107	13 Adrenal_Gland
rs3754970	Television	ENSG00000227403.1	2	AC009299.3	162103405	rs11678980	2	162101261	A	G	0.460046	0.0152352	0.00223397	9.1e-12	-0.708115	0.0857436	1.47499e-16	-0.0215151	0.00409145	1.45184e-07	0.796045	20 Liver
rs3754970	Television	ENSG00000235724.4	2	AC009299.2	162095237	rs11678980	2	162101261	A	G	0.460046	0.0152352	0.00223397	9.1e-12	-0.786418	0.0910021	5.53568e-18	-0.0193729	0.00361871	8.62539e-08	0.338144	16 Pancreas
rs3754970	Television	ENSG00000227403.1	2	AC009299.3	162103405	rs11678980	2	162101261	A	G	0.460046	0.0152352	0.00223397	9.1e-12	-1.22636	0.0719498	3.82949e-65	-0.0124231	0.00196203	2.42369e-10	0.371614	20 Pancreas
rs3754970	Television	ENSG00000227403.1	2	AC009299.3	162103405	rs11678980	2	162101261	A	G	0.460046	0.0152352	0.00223397	9.1e-12	-0.567164	0.0552867	1.08268e-24	-0.0268621	0.0047298	1.35226e-08	0.606653	20 Stomach
rs3754970	Television	ENSG00000227403.1	2	AC009299.3	162103405	rs11678980	2	162101261	A	G	0.460046	0.0152352	0.00223397	9.1e-12	-0.740484	0.0660077	3.32188e-29	-0.0205747	0.00353065	5.62821e-09	0.422481	20 Adipose_Visceral_Omentum
rs3754970	Television	ENSG00000227403.1	2	AC009299.3	162103405	rs11678980	2	162101261	A	G	0.460046	0.0152352	0.00223397	9.1e-12	-0.695211	0.0788991	1.23601e-18	-0.0219145	0.0040634	6.92366e-08	0.797087	20 Spleen
rs3754970	Television	ENSG00000227403.1	2	AC009299.3	162103405	rs11678980	2	162101261	A	G	0.460046	0.0152352	0.00223397	9.1e-12	-0.766524	0.0585916	4.14683e-39	-0.0198757	0.00328664	1.47175e-09	0.751237	20 Breast_Mammary_Tissue
rs3754970	Television	ENSG00000227403.1	2	AC009299.3	162103405	rs11678980	2	162101261	A	G	0.460046	0.0152352	0.00223397	9.1e-12	-0.577564	0.043043	4.7237e-41	-0.0263784	0.00433882	1.20467e-09	0.0979417	20 Esophagus_Mucosa
rs3754970	Television	ENSG00000227403.1	2	AC009299.3	162103405	rs11678980	2	162101261	A	G	0.460046	0.0152352	0.00223397	9.1e-12	-0.662274	0.0655875	5.66311e-24	-0.0230044	0.00407045	1.59006e-08	0.367786	20 Adipose_Subcutaneous
rs3754970	Television	ENSG00000227403.1	2	AC009299.3	162103405	rs11678980	2	162101261	A	G	0.460046	0.0152352	0.00223397	9.1e-12	-0.658302	0.059145	8.93181e-29	-0.0231432	0.00397989	6.06233e-09	0.216772	20 Pituitary
rs3754970	Television	ENSG00000227403.1	2	AC009299.3	162103405	rs11678980	2	162101261	A	G	0.460046	0.0152352	0.00223397	9.1e-12	-0.934097	0.100902	2.09389e-20	-0.0163101	0.00297048	4.00275e-08	0.388619	20 Prostate
rs3754970	Television	ENSG00000235724.4	2	AC009299.2	162095237	rs11678980	2	162101261	A	G	0.460046	0.0152352	0.00223397	9.1e-12	-0.518413	0.048008	3.49971e-27	-0.0293882	0.00509669	8.11139e-09	0.132636	20 Thyroid
rs3754970	Television	ENSG00000227403.1	2	AC009299.3	162103405	rs11678980	2	162101261	A	G	0.460046	0.0152352	0.00223397	9.1e-12	-0.903704	0.0473735	3.98707e-81	-0.0168586	0.00262524	1.34721e-10	0.512105	20 Thyroid
rs3754970	Television	ENSG00000227403.1	2	AC009299.3	162103405	rs11678980	2	162101261	A	G	0.460046	0.0152352	0.00223397	9.1e-12	-0.877747	0.0636426	2.85495e-43	-0.0173572	0.00283927	9.76288e-10	0.576682	20 Nerve_Tibial
rs3754970	Television	ENSG00000227403.1	2	AC009299.3	162103405	rs11678980	2	162101261	A	G	0.460046	0.0152352	0.00223397	9.1e-12	-0.734317	0.0856821	1.0326e-17	-0.0207474	0.00388791	9.48095e-08	0.563159	20 Testis
rs6850494	Television	ENSG00000138669.5	4	PRKG2	82073027	rs1712378	4	82172327	G	A	0.393796	0.0142651	0.00221649	1.2e-10	0.41786	0.0394843	3.57511e-26	0.0341385	0.00620824	3.82179e-08	0.570239	20 Nerve_Tibial
rs140688232	Television	ILMN_2129927	8	EXT1	118812085	rs11781699	8	118863061	C	T	0.183333	0.0169737	0.00279585	1.3e-09	0.304001	0.0244303	1.51562e-35	0.0558344	0.0102331	4.86209e-08	0.0672012	20 westra_eqtl_hg19
rs11218575	Television	ENSG00000255015.1	11	RP11-716H6.1	122169058	rs11218577	11	122172026	T	C	0.410702	-0.0143838	0.00219402	5.5e-11	0.823256	0.0709748	4.15602e-31	-0.0174718	0.00306128	1.14732e-08	0.0530177	20 Heart_Atrial_Appendage
rs10876864	Television	ENSG00000197728.5	12	RPS26	56436876	rs1131017	12	56435929	G	C	0.566241	0.0131278	0.00218467	1.9e-09	-1.06968	0.0501461	5.82061e-101	-0.0122726	0.00212185	7.29709e-09	0.212335	20 Whole_Blood
rs10876864	Television	ENSG00000197728.5	12	RPS26	56436876	rs1131017	12	56435929	G	C	0.566241	0.0131278	0.00218467	1.9e-09	-1.29076	0.103432	9.68433e-36	-0.0101706	0.00187855	6.1604e-08	0.246855	20 Uterus
rs10876864	Television	ENSG00000197728.5	12	RPS26	56436876	rs1131017	12	56435929	G	C	0.566241	0.0131278	0.00218467	1.9e-09	-1.23313	0.0955003	3.83595e-38	-0.0106459	0.0019541	5.09396e-08	0.25536	20 Vagina
rs10876864	Television	ENSG00000197728	12	RPS26	56436876	rs1131017	12	56435929	C	G	0.433759	-0.0131278	0.00218467	1.9e-09	0.551799	0.0327617	1.18491e-63	-0.0237909	0.00420361	1.5169e-08	0.0727767	20 Brain-eMeta
rs10876864	Television	ENSG00000197728.5	12	RPS26	56436876	rs1131017	12	56435929	G	C	0.566241	0.0131278	0.00218467	1.9e-09	-1.02909	0.0913658	1.98914e-29	-0.0127567	0.00240614	1.14708e-07	0.100229	20 Brain_Amygdala
rs10876864	Television	ENSG00000197728.5	12	RPS26	56436876	rs1131017	12	56435929	G	C	0.566241	0.0131278	0.00218467	1.9e-09	-1.1829	0.0882102	5.28321e-41	-0.011098	0.00202382	4.16584e-08	0.425231	20 Brain_Putamen_basal_ganglia
rs10876864	Television	ENSG00000197728.5	12	RPS26	56436876	rs10876864	12	56401085	A	G	0.566667	0.0133403	0.0021844	1e-09	-1.08169	0.0787677	6.47123e-43	-0.0123328	0.00221012	2.40292e-08	0.261715	20 Cells_EBV-transformed_lymphocytes
rs10876864	Television	ENSG00000197728.5	12	RPS26	56436876	rs1131017	12	56435929	G	C	0.566241	0.0131278	0.00218467	1.9e-09	-0.973464	0.0635607	6.02356e-53	-0.0134857	0.00241078	2.22026e-08	0.0598932	20 Adrenal_Gland
rs10876864	Television	ENSG00000197728.5	12	RPS26	56436876	rs1131017	12	56435929	G	C	0.566241	0.0131278	0.00218467	1.9e-09	-1.03749	0.0720136	4.6851e-47	-0.0126534	0.00228155	2.92325e-08	0.0857102	20 Liver
rs10876864	Television	ENSG00000197728.5	12	RPS26	56436876	rs1131017	12	56435929	G	C	0.566241	0.0131278	0.00218467	1.9e-09	-1.18222	0.0755899	3.89239e-55	-0.0111044	0.00197964	2.03169e-08	0.53914	20 Ovary
rs10876864	Television	ENSG00000197728.5	12	RPS26	56436876	rs1131017	12	56435929	G	C	0.566241	0.0131278	0.00218467	1.9e-09	-1.0084	0.0797913	1.3039e-36	-0.0130184	0.0023989	5.73603e-08	0.147597	20 Brain_Hypothalamus
rs10876864	Television	ENSG00000197728.5	12	RPS26	56436876	rs1131017	12	56435929	G	C	0.566241	0.0131278	0.00218467	1.9e-09	-1.06145	0.0900688	4.6707e-32	-0.0123678	0.00231031	8.63618e-08	0.0655345	20 Brain_Anterior_cingulate_cortex_BA24
rs10876864	Television	ENSG00000197728.5	12	RPS26	56436876	rs1131017	12	56435929	G	C	0.566241	0.0131278	0.00218467	1.9e-09	-1.13128	0.0540664	3.24349e-97	-0.0116044	0.00200921	7.66799e-09	0.332578	20 Pancreas
rs10876864	Television	ENSG00000197728.5	12	RPS26	56436876	rs1131017	12	56435929	G	C	0.566241	0.0131278	0.00218467	1.9e-09	-1.17123	0.0512479	1.32696e-115	-0.0112086	0.00192868	6.19047e-09	0.138462	20 Heart_Atrial_Appendage
rs10876864	Television	ENSG00000197728.5	12	RPS26	56436876	rs1131017	12	56435929	G	C	0.566241	0.0131278	0.00218467	1.9e-09	-1.19471	0.0755837	2.80875e-56	-0.0109883	0.0019563	1.94462e-08	0.14767	20 Artery_Coronary
rs10876864	Television	ENSG00000197728.5	12	RPS26	56436876	rs1131017	12	56435929	G	C	0.566241	0.0131278	0.00218467	1.9e-09	-0.965718	0.0480737	9.3429e-90	-0.0135938	0.00236127	8.56204e-09	0.213086	20 Heart_Left_Ventricle
rs10876864	Television	ENSG00000197728.5	12	RPS26	56436876	rs1131017	12	56435929	G	C	0.566241	0.0131278	0.00218467	1.9e-09	-1.07138	0.083636	1.44061e-37	-0.0122532	0.00225232	5.32083e-08	0.158106	20 Brain_Hippocampus
rs10876864	Television	ENSG00000197728.5	12	RPS26	56436876	rs1131017	12	56435929	G	C	0.566241	0.0131278	0.00218467	1.9e-09	-1.17481	0.0586858	3.78977e-89	-0.0111744	0.00194157	8.64596e-09	0.267457	20 Colon_Sigmoid
rs10876864	Television	ENSG00000197728.5	12	RPS26	56436876	rs1131017	12	56435929	G	C	0.566241	0.0131278	0.00218467	1.9e-09	-1.02493	0.0671483	1.33496e-52	-0.0128085	0.00229076	2.25294e-08	0.135893	20 Brain_Cerebellar_Hemisphere
rs10876864	Television	ENSG00000197728.5	12	RPS26	56436876	rs1131017	12	56435929	G	C	0.566241	0.0131278	0.00218467	1.9e-09	-1.14326	0.0569942	1.6769e-89	-0.0114828	0.00199481	8.59686e-09	0.24293	20 Esophagus_Gastroesophageal_Junction
rs10876864	Television	ENSG00000197728.5	12	RPS26	56436876	rs1131017	12	56435929	G	C	0.566241	0.0131278	0.00218467	1.9e-09	-1.13751	0.0513581	1.07611e-108	-0.0115408	0.00199	6.65507e-09	0.28308	20 Stomach
rs10876864	Television	ENSG00000197728.5	12	RPS26	56436876	rs1131017	12	56435929	G	C	0.566241	0.0131278	0.00218467	1.9e-09	-1.08353	0.0718194	1.97574e-51	-0.0121158	0.0021703	2.37032e-08	0.234367	20 Brain_Nucleus_accumbens_basal_ganglia
rs10876864	Television	ENSG00000197728.5	12	RPS26	56436876	rs1131017	12	56435929	G	C	0.566241	0.0131278	0.00218467	1.9e-09	-1.18293	0.108905	1.74725e-27	-0.0110977	0.0021106	1.4557e-07	0.188331	20 Minor_Salivary_Gland
rs10876864	Television	ENSG00000197728.5	12	RPS26	56436876	rs1131017	12	56435929	G	C	0.566241	0.0131278	0.00218467	1.9e-09	-1.11667	0.0689768	6.02398e-59	-0.0117562	0.00208684	1.76592e-08	0.62535	20 Spleen
rs10876864	Television	ENSG00000139531.8	12	SUOX	56395694	rs1081975	12	56393337	G	C	0.429587	-0.012734	0.00219368	6.4e-09	-0.311664	0.0273851	5.21251e-30	0.0408581	0.00790131	2.32779e-07	0.0954987	20 Lung
rs10876864	Television	ENSG00000197728.5	12	RPS26	56436876	rs1131017	12	56435929	G	C	0.566241	0.0131278	0.00218467	1.9e-09	-0.991733	0.0469494	4.84536e-99	-0.0132372	0.00229028	7.48162e-09	0.626016	20 Cells_Transformed_fibroblasts
rs10876864	Television	ENSG00000197728.5	12	RPS26	56436876	rs1131017	12	56435929	G	C	0.566241	0.0131278	0.00218467	1.9e-09	-1.22154	0.044426	1.95685e-166	-0.0107469	0.00183067	4.34485e-09	0.0903809	20 Esophagus_Muscularis
rs10876864	Television	ENSG00000197728.5	12	RPS26	56436876	rs1131017	12	56435929	G	C	0.566241	0.0131278	0.00218467	1.9e-09	-0.94644	0.032642	7.70819e-185	-0.0138707	0.00235735	4.00423e-09	0.0741159	20 Muscle_Skeletal
rs10876864	Television	ENSG00000197728.5	12	RPS26	56436876	rs1131017	12	56435929	G	C	0.566241	0.0131278	0.00218467	1.9e-09	-1.07289	0.0774743	1.30211e-43	-0.0122359	0.00221968	3.53848e-08	0.325647	20 Small_Intestine_Terminal_Ileum
rs10876864	Television	ENSG00000197728.5	12	RPS26	56436876	rs1131017	12	56435929	G	C	0.566241	0.0131278	0.00218467	1.9e-09	-1.09262	0.049765	7.66101e-107	-0.012015	0.00207301	6.7957e-09	0.13527	20 Artery_Aorta
rs10876864	Television	ENSG00000197728.5	12	RPS26	56436876	rs1131017	12	56435929	G	C	0.566241	0.0131278	0.00218467	1.9e-09	-1.13229	0.0497535	1.19578e-114	-0.011594	0.00199555	6.24961e-09	0.154785	20 Colon_Transverse
rs10876864	Television	ENSG00000197728.5	12	RPS26	56436876	rs1131017	12	56435929	G	C	0.566241	0.0131278	0.00218467	1.9e-09	-1.21188	0.0713126	9.11175e-65	-0.0108326	0.00191209	1.46762e-08	0.132798	20 Brain_Cerebellum
rs10876864	Television	ENSG00000197728.5	12	RPS26	56436876	rs1131017	12	56435929	G	C	0.566241	0.0131278	0.00218467	1.9e-09	-1.13332	0.042803	1.75665e-154	-0.0115835	0.00197669	4.62767e-09	0.183304	20 Esophagus_Mucosa
rs10876864	Television	ENSG00000197728.5	12	RPS26	56436876	rs1131017	12	56435929	G	C	0.566241	0.0131278	0.00218467	1.9e-09	-1.1493	0.042212	3.12426e-163	-0.0114224	0.00194662	4.41503e-09	0.0836832	20 Adipose_Subcutaneous
rs10876864	Television	ENSG00000197728.5	12	RPS26	56436876	rs1131017	12	56435929	G	C	0.566241	0.0131278	0.00218467	1.9e-09	-1.17247	0.068342	5.67536e-66	-0.0111967	0.0019743	1.41773e-08	0.133307	20 Pituitary
rs10876864	Television	ENSG00000197728.5	12	RPS26	56436876	rs1131017	12	56435929	G	C	0.566241	0.0131278	0.00218467	1.9e-09	-1.07838	0.037852	1.58603e-178	-0.0121736	0.00207046	4.1104e-09	0.0702326	20 Artery_Tibial
rs10876864	Television	ENSG00000197728.5	12	RPS26	56436876	rs1131017	12	56435929	G	C	0.566241	0.0131278	0.00218467	1.9e-09	-1.16537	0.0817028	3.69355e-46	-0.0112649	0.00203423	3.06487e-08	0.0679171	20 Prostate
rs10876864	Television	ENSG00000139531.8	12	SUOX	56395694	rs1873914	12	56379427	C	G	0.427667	-0.0125868	0.00218811	8.8e-09	-0.46651	0.0324038	5.42127e-47	0.0269808	0.00505093	9.20557e-08	0.0657837	20 Skin_Sun_Exposed_Lower_leg
rs10876864	Television	ENSG00000197728.5	12	RPS26	56436876	rs1131017	12	56435929	G	C	0.566241	0.0131278	0.00218467	1.9e-09	-1.12348	0.03766	1.49487e-195	-0.0116849	0.00198361	3.84474e-09	0.0757219	20 Skin_Sun_Exposed_Lower_leg
rs10876864	Television	ENSG00000139531.8	12	SUOX	56395694	rs10876864	12	56401085	A	G	0.566667	0.0133403	0.0021844	1e-09	0.357693	0.0356873	1.20823e-23	0.0372954	0.00715124	1.83583e-07	0.572606	20 Skin_Not_Sun_Exposed_Suprapubic
rs10876864	Television	ENSG00000197728.5	12	RPS26	56436876	rs1131017	12	56435929	G	C	0.566241	0.0131278	0.00218467	1.9e-09	-1.24197	0.0476223	6.21671e-150	-0.0105701	0.00180513	4.75214e-09	0.114362	20 Skin_Not_Sun_Exposed_Suprapubic
rs10876864	Television	ENSG00000139531.8	12	SUOX	56395694	rs1081975	12	56393337	G	C	0.429587	-0.012734	0.00219368	6.4e-09	-0.597841	0.0419972	5.53488e-46	0.0213	0.00396269	7.65256e-08	0.121231	20 Thyroid
rs10876864	Television	ENSG00000139531.8	12	SUOX	56395694	rs1081975	12	56393337	G	C	0.429587	-0.012734	0.00219368	6.4e-09	-0.69828	0.0493693	2.03357e-45	0.0182362	0.00339583	7.86579e-08	0.31683	20 Nerve_Tibial
rs10876864	Television	ENSG00000197728.5	12	RPS26	56436876	rs1131017	12	56435929	G	C	0.566241	0.0131278	0.00218467	1.9e-09	-1.15811	0.041385	2.55763e-172	-0.0113355	0.00192941	4.22516e-09	0.0609342	20 Nerve_Tibial
rs10876864	Television	ILMN_2209027	12	RPS26	56436252	rs1131017	12	56435929	C	G	0.433759	-0.0131278	0.00218467	1.9e-09	1.16514	0.0272653	0	-0.0112671	0.00189347	2.67305e-09	0.0541034	20 cage_eqtl
rs10876864	Television	ILMN_1695585	12	RPS26	56437234	rs1131017	12	56435929	C	G	0.433759	-0.0131278	0.00218467	1.9e-09	1.17865	0.0274087	0	-0.011138	0.00187154	2.66131e-09	0.0545358	20 cage_eqtl
rs10876864	Television	ENSG00000197728.5	12	RPS26	56436876	rs1131017	12	56435929	G	C	0.566241	0.0131278	0.00218467	1.9e-09	-1.11643	0.0562424	1.0945e-87	-0.0117587	0.00204453	8.85547e-09	0.242775	20 Testis
rs7189927	Television	ILMN_1738369	16	TUFM	28854372	rs8049439	16	28837515	C	T	0.42	0.0140527	0.0022038	1.8e-10	0.894295	0.015497	0	0.0157137	0.00247928	2.32765e-10	0.645661	17 westra_eqtl_hg19
rs7189927	Television	ENSG00000178952.4	16	TUFM	28855730	rs7187776	16	28857645	G	A	0.42	0.0139563	0.0022042	2.4e-10	0.558814	0.0304893	4.92906e-75	0.0249749	0.00417316	2.16877e-09	0.511773	20 Whole_Blood
rs7189927	Television	ENSG00000184110	16	EIF3C	28723465	rs12443881	16	28841777	C	T	0.583	-0.0137891	0.00220683	4.1e-10	-0.557728	0.0518922	6.0681e-27	0.0247237	0.0045769	6.59599e-08	0.817239	20 Brain-eMeta
rs7189927	Television	ENSG00000259982.1	16	CDC37P1	28712238	rs62037365	16	28868962	G	C	0.417557	0.0139421	0.00220772	2.7e-10	0.837942	0.0822058	2.12597e-24	0.0166385	0.00309936	7.94542e-08	0.730255	20 Pancreas
rs7189927	Television	ENSG00000178952.4	16	TUFM	28855730	rs7187776	16	28857645	G	A	0.42	0.0139563	0.0022042	2.4e-10	0.468335	0.0493213	2.18944e-21	0.0297998	0.00565681	1.37955e-07	0.21253	20 Pancreas
rs7189927	Television	ENSG00000259982.1	16	CDC37P1	28712238	rs1987472	16	28825777	T	C	0.419947	0.0137657	0.00220434	4.2e-10	0.77601	0.0736765	6.10792e-26	0.0177391	0.00330236	7.80241e-08	0.276807	20 Breast_Mammary_Tissue
rs7189927	Television	ENSG00000259982.1	16	CDC37P1	28712238	rs56040780	16	28861881	T	C	0.418	0.0139304	0.00220641	2.7e-10	0.809013	0.0672434	2.43859e-33	0.017219	0.00308001	2.2632e-08	0.337352	20 Lung
rs7189927	Television	ENSG00000178952.4	16	TUFM	28855730	rs8049439	16	28837515	C	T	0.42	0.0140527	0.0022038	1.8e-10	0.242024	0.0225727	8.02876e-27	0.0580632	0.0105943	4.23907e-08	0.950109	20 Lung
rs7189927	Television	ENSG00000178952.4	16	TUFM	28855730	rs7187776	16	28857645	G	A	0.42	0.0139563	0.0022042	2.4e-10	0.301467	0.029797	4.62785e-24	0.0462946	0.00862536	7.99382e-08	0.23172	20 Esophagus_Muscularis
rs7189927	Television	ENSG00000260442.1	16	RP11-22P6.3	28891073	rs8062405	16	28837906	G	A	0.417333	0.0139576	0.00220628	2.5e-10	-0.438279	0.0389927	2.59308e-29	-0.0318464	0.00577654	3.52652e-08	0.45341	20 Muscle_Skeletal
rs7189927	Television	ENSG00000259982.1	16	CDC37P1	28712238	rs9931989	16	28906084	C	G	0.62709	-0.014818	0.00226009	5.5e-11	-0.886047	0.0735478	2.00567e-33	0.0167237	0.00290403	8.47172e-09	0.33585	20 Artery_Aorta
rs7189927	Television	ENSG00000178952.4	16	TUFM	28855730	rs7187776	16	28857645	G	A	0.42	0.0139563	0.0022042	2.4e-10	0.425775	0.0395237	4.63514e-27	0.0327786	0.0060049	4.79799e-08	0.607987	20 Artery_Aorta
rs7189927	Television	ENSG00000259982.1	16	CDC37P1	28712238	rs62037365	16	28868962	G	C	0.417557	0.0139421	0.00220772	2.7e-10	0.783223	0.0740871	4.03329e-26	0.0178009	0.0032834	5.91043e-08	0.627	20 Colon_Transverse
rs7189927	Television	ENSG00000259982.1	16	CDC37P1	28712238	rs2008514	16	28825605	A	G	0.419947	0.0137708	0.00220438	4.2e-10	0.754948	0.0674201	4.18601e-29	0.0182407	0.00334357	4.88432e-08	0.591322	20 Adipose_Subcutaneous
rs7189927	Television	ENSG00000251417.1	16	RP11-1348G14.4	28821623	rs8049439	16	28837515	C	T	0.42	0.0140527	0.0022038	1.8e-10	-0.592335	0.0614004	5.0569e-22	-0.0237242	0.00445983	1.04028e-07	0.858353	20 Adipose_Subcutaneous
rs7189927	Television	ENSG00000178952.4	16	TUFM	28855730	rs7187776	16	28857645	G	A	0.42	0.0139563	0.0022042	2.4e-10	0.265602	0.0289551	4.60558e-20	0.0525459	0.0100839	1.87981e-07	0.0561494	20 Adipose_Subcutaneous
rs7189927	Television	ENSG00000259982.1	16	CDC37P1	28712238	rs62037365	16	28868962	G	C	0.417557	0.0139421	0.00220772	2.7e-10	0.769454	0.0570069	1.61655e-41	0.0181195	0.00316772	1.06499e-08	0.462857	20 Artery_Tibial
rs7189927	Television	ENSG00000251417.1	16	RP11-1348G14.4	28821623	rs201017113	16	28889697	CT	C	0.417333	0.0137809	0.00220696	4.3e-10	-0.721687	0.0598581	1.78933e-33	-0.0190954	0.00344386	2.94343e-08	0.548766	20 Artery_Tibial
rs7189927	Television	ENSG00000178952.4	16	TUFM	28855730	rs7187776	16	28857645	G	A	0.42	0.0139563	0.0022042	2.4e-10	0.36708	0.0276138	2.53051e-40	0.0380198	0.00665103	1.08821e-08	0.340535	20 Artery_Tibial
rs7189927	Television	ENSG00000251417.1	16	RP11-1348G14.4	28821623	rs8049439	16	28837515	C	T	0.42	0.0140527	0.0022038	1.8e-10	-0.567945	0.0622062	6.84712e-20	-0.0247431	0.004733	1.71557e-07	0.641057	20 Skin_Sun_Exposed_Lower_leg
rs7189927	Television	ENSG00000178952.4	16	TUFM	28855730	rs8049439	16	28837515	C	T	0.42	0.0140527	0.0022038	1.8e-10	0.319116	0.0223131	2.13346e-46	0.0440363	0.00756128	5.74808e-09	0.516975	20 Skin_Sun_Exposed_Lower_leg
rs7189927	Television	ENSG00000178952.4	16	TUFM	28855730	rs8049439	16	28837515	C	T	0.42	0.0140527	0.0022038	1.8e-10	0.278514	0.0297762	8.47304e-21	0.050456	0.0095765	1.37372e-07	0.0976371	20 Skin_Not_Sun_Exposed_Suprapubic
rs7189927	Television	ENSG00000178952.4	16	TUFM	28855730	rs8049439	16	28837515	C	T	0.42	0.0140527	0.0022038	1.8e-10	0.285074	0.0246784	7.25013e-31	0.0492949	0.00883024	2.37069e-08	0.746353	20 Thyroid
rs7189927	Television	ENSG00000259982.1	16	CDC37P1	28712238	rs1987472	16	28825777	T	C	0.419947	0.0137657	0.00220434	4.2e-10	0.747778	0.0670738	7.27546e-29	0.0184088	0.00337881	5.08521e-08	0.471551	20 Nerve_Tibial
rs7189927	Television	ENSG00000251417.1	16	RP11-1348G14.4	28821623	rs10653411	16	28919583	ATT	A	0.629431	-0.0149352	0.002264	4.2e-11	0.610454	0.0645654	3.23587e-21	-0.0244657	0.00452222	6.29851e-08	0.973836	20 Nerve_Tibial
rs7189927	Television	ENSG00000178952.4	16	TUFM	28855730	rs8049439	16	28837515	C	T	0.42	0.0140527	0.0022038	1.8e-10	0.271347	0.0259827	1.57152e-25	0.0517887	0.00951598	5.2601e-08	0.233792	20 Nerve_Tibial
rs749671	Television	ILMN_1739236	16	ZNF668	31072282	rs10871454	16	31048079	T	C	0.366	-0.0149259	0.00223362	2.4e-11	0.397962	0.0192602	7.5447e-95	-0.0375058	0.00589886	2.04208e-10	0.278813	20 westra_eqtl_hg19
rs749671	Television	ENSG00000167394.8	16	ZNF668	31078902	rs9939417	16	31053467	T	C	0.366	-0.0149237	0.00223356	2.4e-11	0.382874	0.0397598	5.99109e-22	-0.0389781	0.00710039	4.02914e-08	0.129099	20 Whole_Blood
rs749671	Television	ENSG00000151006.7	16	PRSS53	31097901	rs9923231	16	31107689	T	C	0.365333	-0.0151352	0.00223518	1.3e-11	-0.604356	0.0653495	2.28602e-20	0.0250435	0.00458385	4.67028e-08	0.691582	20 Liver
rs749671	Television	ENSG00000167397.10	16	VKORC1	31104732	rs9923231	16	31107689	T	C	0.365333	-0.0151352	0.00223518	1.3e-11	-0.968316	0.0803661	1.96759e-33	0.0156304	0.00264787	3.56895e-09	0.287661	20 Liver
rs7184800	Television	ILMN_2377240	16	AKTIP	53525860	rs7184800	16	53509131	A	G	0.29585	-0.0168167	0.00234935	8.2e-13	0.8674	0.0307578	5.68852e-175	-0.0193875	0.00279438	3.97639e-12	0.733936	20 cage_eqtl
rs7184800	Television	ILMN_1665982	16	AKTIP	53525930	rs7184800	16	53509131	A	G	0.29585	-0.0168167	0.00234935	8.2e-13	0.550445	0.0307694	1.42727e-71	-0.0305511	0.00459708	3.01646e-11	0.728421	20 cage_eqtl
rs2584597	Television	ILMN_1692684	17	SMARCD2	61909986	rs7207569	17	61867787	A	C	0.278705	-0.0142231	0.00242284	4.3e-09	0.265495	0.0213793	2.0785e-35	-0.053572	0.010094	1.11262e-07	0.193549	20 westra_eqtl_hg19
rs2584597	Television	ENSG00000198231	17	DDX42	61873950	rs6504168	17	61697469	G	T	0.717845	0.0141771	0.00242412	5e-09	0.617345	0.0519451	1.42352e-32	0.0229646	0.00437637	1.54254e-07	0.157878	20 Brain-eMeta
rs2584597	Television	ILMN_1692684	17	SMARCD2	61909987	rs2665826	17	61944924	G	A	0.29136	-0.0144299	0.0023965	1.7e-09	0.334419	0.0304748	5.11789e-28	-0.0431492	0.00817405	1.30034e-07	0.189992	20 cage_eqtl
rs303753	Television	ILMN_1719097	18	C18ORF8	21110418	rs1788825	18	21109250	T	C	0.337811	0.0139965	0.00227433	7.5e-10	-0.260148	0.0200104	1.21398e-38	-0.0538022	0.0096725	2.66116e-08	0.49608	20 westra_eqtl_hg19
rs303753	Television	ILMN_1719097	18	C18orf8	21110419	rs8083301	18	21078579	A	T	0.341632	0.0138202	0.00228881	1.6e-09	-0.299464	0.0285496	9.67904e-26	-0.0461498	0.00881892	1.66741e-07	0.483668	20 cage_eqtl
rs7609	Television	ILMN_1667883	22	THOC5	29904394	rs7609	22	29951650	A	T	0.233467	0.0151499	0.00256689	3.6e-09	-0.260226	0.0227536	2.74086e-30	-0.0582182	0.0111001	1.56432e-07	0.218471	20 westra_eqtl_hg19
rs7609	Television	ENSG00000100296.9	22	THOC5	29926055	rs5763300	22	29927704	C	T	0.231544	0.0145998	0.0025749	1.4e-08	-1.20795	0.0761093	1.00208e-56	-0.0120864	0.00226357	9.31857e-08	0.0825612	20 Colon_Sigmoid
rs7609	Television	ENSG00000100296.9	22	THOC5	29926055	rs10427559	22	29928948	C	G	0.232418	0.01477	0.00257255	9.4e-09	-0.578548	0.0345275	5.105e-63	-0.0255294	0.00470034	5.59148e-08	0.262473	20 Muscle_Skeletal
22_31673402_CA_C	Television	ILMN_1660624	22	LIMK2	31673511	rs2079431	22	31564334	C	T	0.294571	-0.0130582	0.00238468	4.4e-08	0.337902	0.0209222	1.12772e-58	-0.0386449	0.00745192	2.14976e-07	0.173011	20 westra_eqtl_hg19
22_31673402_CA_C	Television	ILMN_1719986	22	PIK3IP1	31677827	rs2040533	22	31679110	G	C	0.293667	-0.0130112	0.00238515	4.9e-08	-0.700256	0.0191012	3.13492e-294	0.0185806	0.00344361	6.82649e-08	0.185178	20 westra_eqtl_hg19
22_31673402_CA_C	Television	ILMN_1719986	22	PIK3IP1	31677828	rs5749229	22	31587218	T	C	0.293587	-0.0129984	0.0023852	5e-08	-0.846658	0.030177	3.33733e-173	0.0153526	0.00286985	8.8137e-08	0.269557	20 cage_eqtl
rs2748985	Computer	ENSG00000178821.8	1	TMEM52	1849870	rs2748986	1	1847856	T	G	0.544029	0.0151355	0.00220934	7.3e-12	0.580511	0.0504166	1.11778e-30	0.0260727	0.00442854	3.92237e-09	0.800857	20 Esophagus_Mucosa
rs2748985	Computer	ENSG00000178821.8	1	TMEM52	1849870	rs2748967	1	1861343	T	C	0.504348	0.0147379	0.00220683	2.4e-11	0.563833	0.0545401	4.7456e-25	0.0261388	0.00465963	2.0277e-08	0.0594007	20 Skin_Not_Sun_Exposed_Suprapubic
rs2748985	Computer	ILMN_1859657	1	CR606168	1824076	rs752966	1	1856227	T	C	0.50467	0.0146674	0.0022055	2.9e-11	0.337813	0.026654	8.23949e-37	0.0434187	0.00737298	3.88792e-09	0.0900427	20 cage_eqtl
1_109909532_CA_C	Computer	ENSG00000143028.7	1	SYPL2	110016969	rs4970766	1	110013955	T	C	0.706493	-0.0166007	0.00240647	5.3e-12	-0.91748	0.0899185	1.91326e-24	0.0180938	0.00316611	1.09812e-08	0.319995	20 Liver
1_109909532_CA_C	Computer	ENSG00000143028.7	1	SYPL2	110016969	rs4246517	1	110007636	C	G	0.707636	-0.0165994	0.00240868	5.5e-12	0.984321	0.0941215	1.34687e-25	-0.0168638	0.00293058	8.69348e-09	0.367354	20 Ovary
1_109909532_CA_C	Computer	ENSG00000143028.7	1	SYPL2	110016969	rs4970761	1	109995398	T	C	0.707831	-0.0165953	0.00240749	5.5e-12	1.03325	0.0546676	1.12781e-79	-0.0160613	0.00248014	9.42182e-11	0.188658	20 Testis
1_109909532_CA_C	Computer	ENSG00000162650.11	1	ATXN7L2	110030728	rs4970761	1	109995398	T	C	0.707831	-0.0165953	0.00240749	5.5e-12	0.763648	0.0611358	8.35912e-36	-0.0217316	0.00360081	1.58766e-09	0.0640995	20 Testis
rs4073003	Computer	ENSG00000228157.2	17	AC007952.5	18997980	rs4073003	17	19148305	G	A	0.128102	-0.0201634	0.00331978	1.2e-09	0.942156	0.0881536	1.16263e-26	-0.0214013	0.00405284	1.28774e-07	0.120568	20 Thyroid
17_19878019_AT_A	Computer	ENSG00000261033.1	17	RP11-209D14.2	19911955	rs12936794	17	19912570	T	C	0.291639	-0.0150119	0.0024284	6.3e-10	-0.911154	0.0747119	3.2821e-34	0.0164757	0.00298803	3.50974e-08	0.19684	20 Testis
rs66643547	Computer	ENSG00000262223	17	RP11-1055B8.3	79354480	rs67257470	17	79361668	G	A	0.362314	0.0149466	0.00230808	9.4e-11	0.499125	0.0492181	3.63018e-24	0.0299456	0.00548665	4.81786e-08	0.206	20 Brain-eMeta
rs6012558	Driving	ILMN_1706238	20	CSE1L	47711500	rs2426132	20	47723127	C	G	0.470667	-0.0138184	0.00223469	6.3e-10	-0.360063	0.0278191	2.57335e-38	0.0383777	0.00687832	2.41178e-08	0.164754	20 cage_eqtl
