# Supplementary material for: Genome-wide association studies and Mendelian randomization analyses for leisure sedentary behaviours
Source: Nat Commun. 2020 Apr 21;11:1770. doi: 10.1038/s41467-020-15553-w (PMC7174427; doi:10.1038/s41467-020-15553-w)
Supplement: Supplementary file 8 — Supplementary Dataset 6 [file 41467_2020_15553_MOESM8_ESM.xlsx]

## Sheet: Blad1
Supplementary Data 6: DEPICT genes. DEPICT.v1.beta version rel137 (obtained from https://data.broadinstitute.org/mpg/depict/) was used to perform an integrated gene function analysis. DEPICT gene mapping was performed using variants that achieved P < 1 × 10-6. FDR stands for False discovery rate
								Lowest P		Television watching		Computer		Driving
SNP	Chromosome and position	Nr of genes in locus	GWAS P value	Ensembl gene ID	Gene symbol	Gene closest to lead SNP	Top cis eQTL SNP (Westra et al. Nature Genetics 2014)	P value	FDR	P value	FDR	P value	FDR	P value	FDR
rs1623025	chr10:11047259-11378666	1	1.4e-08	ENSG00000048740	CELF2	false	rs9329334;rs651722;rs7899913;rs11257104	4.73e-12	<=0.01	8.57e-09	<=0.01
rs9326862	chr5:112043195-112258236	2	2.6e-08	ENSG00000134982	APC	true	-	2.33e-11	<=0.01	5.52e-08	<=0.02
rs263771;rs58047294;rs35545995	chr2:185463093-185804219	1	3.1e-11	ENSG00000170396	ZNF804A	true	-	3.75e-11	<=0.01	2.1e-10	<=0.03	0.00986	<0.20
rs76336198	chr7:31377075-31380508	1	4.6e-07	ENSG00000164600	NEUROD6	true	rs12673707	5.79e-11	<=0.01			0.000717	<0.20
rs2385089	chr19:18530221-18632937	3	7.7e-07	ENSG00000130511	SSBP4	false	-	2.56e-09	<=0.01	2.08e-07	<=0.01
rs801733;rs141812648	chr11:65818200-66064135	7	7.3e-14	ENSG00000174996	KLC2	true	-	3.59e-09	<=0.01	1.54e-06	<=0.01
rs11678022	chr2:135809835-136875735	9	1.3e-07	ENSG00000048991	R3HDM1	false	rs10187054	5.97e-09	<=0.01					0.01	>0.20
rs2447098;rs57401276	chr17:2240806-2304412	2	6.8e-12	ENSG00000141258	SGSM2	true	-	6.03e-09	<=0.01	1.77e-07	<=0.01
rs6774533	chr3:62384021-62861064	1	1.2e-09	ENSG00000163618	CADPS	false	rs7635279	1.17e-08	<=0.01			0.00775	<0.20
rs328277	chr11:110447766-110583912	1	4.5e-08	ENSG00000137727	ARHGAP20	false	-	1.58e-08	<=0.01	1.63e-07	<=0.01
rs2060199;rs79337536	chr2:166095912-166545917	2	2.4e-08	ENSG00000178662	CSRNP3	true	-	2.77e-08	<=0.01	1.49e-06	<=0.01
rs9651873	chr12:16500076-16763528	2	1.4e-07	ENSG00000048540	LMO3	true	rs4149205;rs11829390	3.13e-08	<=0.01	2.74e-07	<=0.01
rs11113670	chr12:79257773-79845788	1	7.1e-08	ENSG00000067715	SYT1	false	-	3.18e-08	<=0.01	2.14e-07	<=0.01
rs1031423;rs2085961;rs2881301	chr5:92953775-93954309	4	1.8e-12	ENSG00000113391	FAM172A	true	rs1046217	3.52e-08	<=0.01	8.18e-06	<=0.01
rs56979842	chr17:9813926-10101868	1	2.4e-07	ENSG00000007237	GAS7	true	rs9900085;rs7208708;rs12150296	4.27e-08	<=0.01	1.65e-06	<=0.01
rs2748985	chr1:1656277-1935276	6	4.1e-12	ENSG00000078369	GNB1	false	-	5.11e-08	<=0.01			4.94e-05	<0.05
rs2846398;rs147523260;rs1784515	chr11:132284871-133402414	1	1e-07	ENSG00000183715	OPCML	true	rs2509236	5.32e-08	<=0.01	4.57e-07	<=0.01	0.00306	<0.20
rs631408;rs1483207	chr8:61297147-61779465	3	8.4e-08	ENSG00000104388	RAB2A	false	rs671275	5.49e-08	<=0.01	9.59e-06	<=0.01
rs2616830;rs199935288;rs9657604;rs144327998;rs7855017;rs12238123	chr9:2015342-2193624	1	2.9e-14	ENSG00000080503	SMARCA2	true	-	5.58e-08	<=0.01	4.32e-07	<=0.01
rs11749912;rs7716447;rs201096518	chr5:87485450-88199922	6	4.9e-10	ENSG00000081189	MEF2C	true	rs661311	5.68e-08	<=0.01			0.000329	<0.20
rs11689199;2:100795962;rs71973664;rs70940164;rs79430745;rs9753373;rs186748703	chr2:99613724-101034118	14	5.5e-17	ENSG00000170500	LONRF2	true	rs13001130	7.47e-08	<=0.01	1.12e-07	<=0.01
rs73578186;rs78268654;rs12342024;rs7034840	chr9:126118449-126692431	2	2.3e-10	ENSG00000119522	DENND1A	false	rs4466467	8.63e-08	<=0.01	9.3e-07	<=0.01	0.00988	<0.20
rs56990840;rs56221179	chr16:6069095-7763340	1	1e-07	ENSG00000078328	RBFOX1	true	rs9673471;rs13331702	1.19e-07	<=0.01	1.04e-06	<=0.01	0.00246	<0.20
rs58658850;rs779488	chr6:69345259-70099403	1	3.4e-07	ENSG00000135298	BAI3	true	-	1.21e-07	<=0.01	7.01e-07	<=0.01
rs2748985	chr1:1656277-1935276	6	4.1e-12	ENSG00000215790	SLC35E2	false	-	1.44e-07	<=0.01			4.94e-05	<0.05
rs56103247;rs6010651	chr20:62329996-62567384	7	3.8e-10	ENSG00000101152	DNAJC5	false	rs6011208	1.62e-07	<=0.01	4.4e-06	<=0.01
rs749671	chr16:30845373-31147151	15	2.7e-12	ENSG00000099364	FBXL19	false	-	2.21e-07	<=0.01	3.15e-06	<=0.01
rs4553169	chr1:243651535-244014381	1	5.8e-08	ENSG00000117020	AKT3	true	-	2.23e-07	<=0.01	2.69e-06	<=0.01
rs66852340	chr4:3294755-3441640	3	7.9e-12	ENSG00000159788	RGS12	false	rs2239725;rs13115832	3.1e-07	<=0.01	5.77e-05	<=0.01
rs1965122	chr2:24714783-25142708	4	9.6e-07	ENSG00000084676	NCOA1	false	rs17046742	3.12e-07	<=0.01	1.53e-06	<=0.01
rs143957786	chr9:130374540-130457460	1	8.8e-07	ENSG00000136854	STXBP1	false	rs10739694;rs10760499	3.24e-07	<=0.01	9.92e-06	<=0.01
rs114600294	chr3:180721562-181508734	2	7.9e-10	ENSG00000242808	SOX2-OT	false	-	3.73e-07	<=0.01	0.000482	<=0.01
rs7968738	chr12:89981828-90103077	1	3.4e-07	ENSG00000070961	ATP2B1	true	rs17016868;rs2722222	3.9e-07	<=0.01			0.07	>0.20
rs200300256;rs200224664;rs182355396;rs199824378;rs144343956;rs3796386;rs3811699;rs144519232;rs73078357;rs112634398;rs71615486;rs112978264;rs9883469;rs2624818;rs6793900;rs6785832;rs35917071;rs7650254;rs182308457;rs183938645	chr3:48445261-52017425	86	3.2e-33	ENSG00000088538	DOCK3	true	-	5.35e-07	<=0.01	1.5e-06	<=0.01
rs749671	chr16:30845373-31147151	15	2.7e-12	ENSG00000099365	STX1B	false	-	5.88e-07	<=0.01	3.15e-06	<=0.01
rs112351343	chr22:41253081-42222303	18	6.1e-07	ENSG00000167074	TEF	false	rs9611565	6.08e-07	<=0.01	3e-05	<=0.01
rs57585211	chr5:107194736-107717799	1	4.3e-09	ENSG00000145743	FBXL17	false	rs17442556	6.24e-07	<=0.01	1.11e-05	<=0.01
rs71658797;rs17391694	chr1:77747736-78604133	9	6.3e-10	ENSG00000077254	USP33	false	rs872342	6.73e-07	<=0.01	3.82e-06	<=0.01
rs8070135;rs74843695	chr17:56422539-57232800	12	6e-08	ENSG00000175175	PPM1E	false	-	7.43e-07	<=0.01	5.4e-06	<=0.01
rs7776771	chr7:73096601-73134017	3	4.4e-07	ENSG00000106089	STX1A	true	rs4717798	7.47e-07	<=0.01			0.03	<0.20
rs4073003	chr17:19030782-19290553	7	1.2e-09	ENSG00000072134	EPN2	true	-	8.22e-07	<=0.01			0.00206	<0.20
rs200300256;rs200224664;rs182355396;rs199824378;rs144343956;rs3796386;rs3811699;rs144519232;rs73078357;rs112634398;rs71615486;rs112978264;rs9883469;rs2624818;rs6793900;rs6785832;rs35917071;rs7650254;rs182308457;rs183938645	chr3:48445261-52017425	86	3.2e-33	ENSG00000164061	BSN	false	-	8.56e-07	<=0.01	1.5e-06	<=0.01
rs62097297	chr18:32073254-32471808	1	2.5e-07	ENSG00000134769	DTNA	true	rs9949040	1.04e-06	<=0.01	2.98e-06	<=0.01
rs62641636	chr2:68358370-68488362	2	7e-10	ENSG00000221823	PPP3R1	false	-	1.16e-06	<=0.01	4.7e-05	<=0.01
rs35092719	chr8:30631973-30748122	2	2.9e-07	ENSG00000104695	PPP2CB	false	rs7388329	1.18e-06	<=0.01	7.29e-05	<=0.01
rs139774160	chr14:26912299-27066960	1	1.4e-09	ENSG00000139910	NOVA1	true	rs2144334	1.18e-06	<=0.01	8.75e-05	<=0.01
rs200300256;rs200224664;rs182355396;rs199824378;rs144343956;rs3796386;rs3811699;rs144519232;rs73078357;rs112634398;rs71615486;rs112978264;rs9883469;rs2624818;rs6793900;rs6785832;rs35917071;rs7650254;rs182308457;rs183938645	chr3:48445261-52017425	86	3.2e-33	ENSG00000164076	CAMKV	false	rs11130240	1.49e-06	<=0.01	1.5e-06	<=0.01
rs67063081	chr3:47603729-48130769	4	2.2e-08	ENSG00000047849	MAP4	false	-	1.6e-06	<=0.01			0.000238	<0.20
rs200300256;rs200224664;rs182355396;rs199824378;rs144343956;rs3796386;rs3811699;rs144519232;rs73078357;rs112634398;rs71615486;rs112978264;rs9883469;rs2624818;rs6793900;rs6785832;rs35917071;rs7650254;rs182308457;rs183938645	chr3:48445261-52017425	86	3.2e-33	ENSG00000213672	NCKIPSD	true	rs12497850	1.65e-06	<=0.01	1.5e-06	<=0.01
rs7043521	chr9:124584207-124855885	1	6.5e-11	ENSG00000175764	TTLL11	false	-	1.78e-06	<=0.01	1.1e-05	<=0.01
rs9964724;rs751947;rs72893129;rs12965155;rs9964682;rs9958937	chr18:34823010-35146000	1	3.3e-14	ENSG00000101489	CELF4	true	-	1.81e-06	<=0.01	8.32e-06	<=0.01	0.05	>0.20
rs909691	chr22:50683879-50709196	2	8.6e-07	ENSG00000185386	MAPK11	true	-	1.84e-06	<=0.01	0.000196	<=0.01
rs2447098;rs57401276	chr17:2240806-2304412	2	6.8e-12	ENSG00000070444	MNT	true	rs7213126	1.91e-06	<=0.01	1.77e-07	<=0.01
rs78451709	chr18:40847859-40857615	1	6e-08	ENSG00000132872	SYT4	true	-	2.16e-06	<=0.01	0.000128	<=0.01
rs6131281	chr20:11871371-11907257	2	3.1e-13	ENSG00000132640	BTBD3	false	-	2.18e-06	<=0.01	8.09e-05	<=0.01
rs2592991	chr9:88161455-88356944	1	3e-07	ENSG00000135049	AGTPBP1	true	rs10868323	2.38e-06	<=0.01	2.1e-05	<=0.01
rs10945894;rs2294698	chr6:163835032-163999628	1	9.7e-08	ENSG00000112531	QKI	true	rs803612;rs1737323	2.58e-06	<=0.01			0.000492	<0.20	0.25	>0.20
rs801733;rs141812648	chr11:65818200-66064135	7	7.3e-14	ENSG00000175115	PACS1	false	rs472518	2.73e-06	<=0.01	1.54e-06	<=0.01
rs11678022	chr2:135809835-136875735	9	1.3e-07	ENSG00000115839	RAB3GAP1	false	rs4954221	3.07e-06	<=0.01					0.01	>0.20
rs12522647;rs114326128	chr5:60628100-60841997	1	1.1e-12	ENSG00000130449	ZSWIM6	true	-	3.78e-06	<=0.01	0.000667	<=0.01
rs200300256;rs200224664;rs182355396;rs199824378;rs144343956;rs3796386;rs3811699;rs144519232;rs73078357;rs112634398;rs71615486;rs112978264;rs9883469;rs2624818;rs6793900;rs6785832;rs35917071;rs7650254;rs182308457;rs183938645	chr3:48445261-52017425	86	3.2e-33	ENSG00000008300	CELSR3	true	rs6773261	3.8e-06	<=0.01	1.5e-06	<=0.01
rs11749912;rs7716447;rs201096518	chr5:87485450-88199922	6	4.9e-10	ENSG00000245526	LINC00461	false	-	4.42e-06	<=0.01			0.000329	<0.20
rs10786658	chr10:103530081-103815950	6	4.6e-11	ENSG00000198408	MGEA5	false	rs11191150	4.61e-06	<=0.01	5.38e-05	<=0.01
rs4780287	chr16:9847261-10276611	1	6.5e-07	ENSG00000183454	GRIN2A	true	rs4781593;rs8046099	4.92e-06	<=0.01	8.46e-06	<=0.01
rs6794799;rs144833614	chr3:68053359-68594776	1	3.5e-07	ENSG00000183662	FAM19A1	false	-	4.94e-06	<=0.01			0.06	>0.20
rs117799466	chr15:34651110-34659479	1	2.8e-07	ENSG00000176454	LPCAT4	true	-	5.26e-06	<=0.01	3.45e-05	<=0.01
rs1807998	chr13:88324870-88331868	1	8.8e-07	ENSG00000165300	SLITRK5	true	-	5.28e-06	<=0.01					0.03	>0.20
rs1465552	chr5:175223313-175311023	1	1.8e-07	ENSG00000145920	CPLX2	true	-	5.34e-06	<=0.01	5.47e-05	<=0.01
rs11081851	chr18:31431064-31803515	1	1e-08	ENSG00000101746	NOL4	true	-	5.76e-06	<=0.01	4.04e-06	<=0.01
rs11714337;rs830624;rs17008640	chr3:71003844-71633140	2	4.7e-11	ENSG00000114861	FOXP1	true	rs17008749	5.84e-06	<=0.01	0.000222	<=0.01
rs801733;rs141812648	chr11:65818200-66064135	7	7.3e-14	ENSG00000174871	CNIH2	false	-	6.18e-06	<=0.01	1.54e-06	<=0.01
rs2807736	chr10:28811581-28971868	3	5e-07	ENSG00000095787	WAC	true	rs1411189;rs332118	6.53e-06	<=0.01	3.03e-05	<=0.01
rs911554	chr14:103851701-104167888	5	2.7e-07	ENSG00000126214	KLC1	false	-	6.54e-06	<=0.01			0.000474	<0.20
rs1011124	chr1:6845384-7827916	1	8.6e-07	ENSG00000171735	CAMTA1	false	rs9919223	6.91e-06	<=0.01	0.000489	<=0.01
rs114600294	chr3:180721562-181508734	2	7.9e-10	ENSG00000181449	SOX2	true	-	6.99e-06	<=0.01	0.000482	<=0.01
rs142549311	chr10:12391481-12877545	1	5.6e-07	ENSG00000183049	CAMK1D	true	rs1757051;rs2482023;rs1627294	7.24e-06	<=0.01	0.000143	<=0.01
rs10036998;rs17589588;rs17576481;rs78010070	chr5:152869175-153193240	1	1.1e-07	ENSG00000155511	GRIA1	true	-	7.73e-06	<=0.01	1.67e-05	<=0.01
rs2060199;rs79337536	chr2:166095912-166545917	2	2.4e-08	ENSG00000136531	SCN2A	true	-	8.3e-06	<=0.01	1.49e-06	<=0.01
rs112351343	chr22:41253081-42222303	18	6.1e-07	ENSG00000100403	ZC3H7B	false	-	9.14e-06	<=0.01	3e-05	<=0.01
rs1790135	chr12:123468027-123742506	3	2.6e-08	ENSG00000090975	PITPNM2	true	-	9.29e-06	<=0.01	0.0011	<0.05
rs11693600;rs34624793;rs7600752	chr2:143848931-145282147	4	2.4e-07	ENSG00000121964	GTDC1	true	-	1.04e-05	<=0.01
rs6744254	chr2:155554811-155714863	1	5.4e-13	ENSG00000162989	KCNJ3	true	-	1.07e-05	<=0.01			0.13	>0.20
rs6797840;rs144080073	chr3:85008132-86117944	1	1.7e-13	ENSG00000175161	CADM2	true	rs9811546;rs4507269;rs10454775	1.12e-05	<=0.01	5.74e-05	<=0.01
rs9867121;rs114497213	chr3:114056941-114866118	1	3.9e-12	ENSG00000181722	ZBTB20	true	rs17670486	1.17e-05	<=0.01	0.00354	<0.05
rs4810312	chr20:39657458-39989222	5	1.2e-08	ENSG00000174306	ZHX3	false	rs1000410	1.18e-05	<=0.01	7.42e-05	<=0.01
rs9907634	chr17:1837978-1928178	1	2.2e-07	ENSG00000185924	RTN4RL1	false	-	1.26e-05	<=0.01	0.000476	<=0.01
rs11896615	chr2:17720393-17838285	1	3.1e-08	ENSG00000163032	VSNL1	true	rs4832399	1.3e-05	<=0.01	0.000579	<=0.01
rs141805801	chr7:71244476-71912148	1	3.1e-07	ENSG00000183166	CALN1	true	rs10244344	1.31e-05	<=0.01					0.21	>0.20
rs499035;rs67541383	chr15:43524793-44487450	15	6.8e-08	ENSG00000166963	MAP1A	false	rs2927085	1.36e-05	<=0.01	0.0001	<=0.01
rs4765541	chr12:124247042-124499974	3	5.1e-09	ENSG00000119242	CCDC92	true	rs3768	1.53e-05	<=0.01					0.1	>0.20
rs7133366	chr12:57637236-57845842	3	1.5e-07	ENSG00000179912	R3HDM2	true	-	1.63e-05	<=0.01	0.00121	<0.05
rs12476388;rs150414909;rs75874640	chr2:115199876-116603328	1	2.1e-08	ENSG00000175497	DPP10	false	rs4538204;rs10496470;rs785033	1.73e-05	<=0.01	8.81e-05	<=0.01
rs72671494	chr8:92967203-93115514	1	4.5e-08	ENSG00000079102	RUNX1T1	true	rs5003492	1.84e-05	<=0.01	1.76e-05	<=0.01
rs1085727	chr1:84543745-84704181	1	3.8e-07	ENSG00000142875	PRKACB	false	rs634904;rs11163932;rs784833	1.85e-05	<=0.01	3.68e-05	<=0.01
rs7564130;rs17503486	chr2:50145643-51259674	1	2.8e-11	ENSG00000179915	NRXN1	true	-	1.95e-05	<=0.01	5.15e-05	<=0.01
rs2153997	chr4:2845584-3042474	5	8.3e-08	ENSG00000087274	ADD1	false	rs16843589;rs2857845	2.01e-05	<=0.01	0.000161	<=0.01
rs1869165	chr10:106400859-107024993	1	7.4e-07	ENSG00000156395	SORCS3	false	-	2.05e-05	<=0.01					0.05	>0.20
rs72761109	chr5:71403061-71656052	3	1.2e-07	ENSG00000131711	MAP1B	true	-	2.17e-05	<=0.01					0.3	>0.20
rs67063081	chr3:47603729-48130769	4	2.2e-08	ENSG00000114646	CSPG5	false	-	2.81e-05	<=0.01			0.000238	<0.20
rs11652522	chr17:43037061-43045644	1	8.8e-07	ENSG00000131094	C1QL1	true	-	3.03e-05	<=0.01	0.00147	<0.05
rs76092590;rs34929714	chr5:160715436-161129599	2	8.9e-08	ENSG00000145864	GABRB2	true	-	3.11e-05	<=0.01	4.09e-05	<=0.01
rs10516283	chr4:14911585-15071777	2	9.7e-07	ENSG00000137449	CPEB2	true	rs2604548	3.19e-05	<=0.01	0.00102	<0.05
rs55897719	chr2:212240446-213403565	1	9.5e-08	ENSG00000178568	ERBB4	true	rs3791707	3.25e-05	<=0.01	0.00157	<0.05	0.000261	<0.20
rs10109061	chr8:144239331-144242128	1	8.9e-08	ENSG00000176956	LY6H	true	-	3.34e-05	<=0.01	3e-05	<=0.01
rs214969	chr6:152442819-152958936	1	4.8e-07	ENSG00000131018	SYNE1	true	rs9397501;rs7739404;rs7766507	3.38e-05	<=0.01					0.78	>0.20
rs6996198	chr8:65486863-65711318	3	3.5e-08	ENSG00000180828	BHLHE22	true	-	3.39e-05	<=0.01	0.000381	<=0.01
rs784256;rs112311990;rs627685	chr18:52889562-53303185	1	6.2e-11	ENSG00000196628	TCF4	true	rs1660233	3.5e-05	<=0.01	0.00213	<0.05	0.00115	<0.20
rs17014081	chr3:24137760-24536773	2	5.2e-08	ENSG00000151090	THRB	false	-	3.51e-05	<=0.01	6.69e-05	<=0.01
rs3838037	chr20:43514317-43537173	1	1.4e-09	ENSG00000166913	YWHAB	true	rs2239535;rs6017443	4.09e-05	<=0.01	0.000112	<=0.01
rs2552183	chr15:66161796-66546085	2	9.2e-08	ENSG00000103769	RAB11A	true	-	4.3e-05	<=0.01					0.1	>0.20
rs10786658	chr10:103530081-103815950	6	4.6e-11	ENSG00000120049	KCNIP2	false	-	4.88e-05	<=0.01	5.38e-05	<=0.01
rs4845364	chr1:153965161-154243986	4	1.3e-12	ENSG00000143549	TPM3	false	rs3103309	5.38e-05	<=0.01	0.00217	<0.05
rs71658797;rs17391694	chr1:77747736-78604133	9	6.3e-10	ENSG00000154027	AK5	false	rs4949655;rs4949655	5.62e-05	<=0.01	3.82e-06	<=0.01
rs10968218;rs62553704	chr9:27948076-28670283	1	7e-07	ENSG00000174482	LINGO2	true	-	5.87e-05	<=0.01			0.01	<0.20	0.74	>0.20
rs198457	chr11:61447905-61555990	3	4e-07	ENSG00000134780	DAGLA	true	-	6.1e-05	<=0.01	0.00056	<=0.01
rs9902312	chr17:64961013-65241319	3	4.5e-11	ENSG00000075461	CACNG4	false	-	6.34e-05	<=0.01	0.00221	<0.05
rs73040059	chr3:23236561-23633284	2	7.3e-07	ENSG00000182247	UBE2E2	false	rs778472	7.19e-05	<=0.01	0.000941	<0.05
rs198457	chr11:61447905-61555990	3	4e-07	ENSG00000124920	C11orf9	false	rs198462	9.39e-05	<=0.01	0.00056	<=0.01
rs12145677;rs41279732	chr1:109822178-110052360	7	1.2e-12	ENSG00000134243	SORT1	false	rs10494041	9.57e-05	<=0.01			0.01	<0.20
rs6936397	chr6:43211222-43255997	1	7.6e-07	ENSG00000146216	TTBK1	false	-	9.64e-05	<=0.01	0.000547	<=0.01
rs2809789	chr1:100810584-101204601	3	6.9e-08	ENSG00000181656	GPR88	true	-	9.66e-05	<=0.01	0.00133	<0.05
rs11119610	chr1:210856555-211307457	1	3.3e-07	ENSG00000143473	KCNH1	true	-	9.77e-05	<=0.01	0.00067	<=0.01
rs17789218;rs2503094	chr6:100367786-100442114	1	1.4e-13	ENSG00000152034	MCHR2	true	-	0.000111	<=0.01	0.000903	<0.05	0.04	>0.20
rs12554512;rs1578103;rs143773936	chr9:23690102-23826335	1	3.8e-21	ENSG00000107105	ELAVL2	true	-	0.000123	<=0.01	0.00151	<0.05	0.02	<0.20
rs3110141;rs117475728	chr8:59717977-60033905	2	1.1e-07	ENSG00000167912	-	true	rs13438889	0.000125	<=0.01	0.000526	<=0.01
rs12272012	chr11:83166055-85522184	6	1.9e-08	ENSG00000150672	DLG2	true	-	0.000126	<=0.01	0.000375	<=0.01
rs2281695	chr20:32951041-33460663	8	3.4e-07	ENSG00000131067	GGT7	false	rs6060003	0.000133	<=0.01	0.000105	<=0.01
rs17567151	chr15:83509838-83953466	6	7.4e-07	ENSG00000064726	BTBD1	false	rs12443081;rs2621226	0.000134	<=0.01			0.00414	<0.20
rs149098008	chr11:47352957-47870107	14	2.6e-07	ENSG00000149187	CELF1	false	rs12419692;rs10838708	0.000142	<=0.01			0.0078	<0.20
rs200300256;rs200224664;rs182355396;rs199824378;rs144343956;rs3796386;rs3811699;rs144519232;rs73078357;rs112634398;rs71615486;rs112978264;rs9883469;rs2624818;rs6793900;rs6785832;rs35917071;rs7650254;rs182308457;rs183938645	chr3:48445261-52017425	86	3.2e-33	ENSG00000090097	PCBP4	false	-	0.000143	<=0.01	1.5e-06	<=0.01
rs11172304	chr12:58003963-58212487	14	3.4e-07	ENSG00000240771	ARHGEF25	false	-	0.00015	<=0.01					0.09	>0.20
rs7469569	chr9:139901686-139940655	3	2e-08	ENSG00000107331	ABCA2	false	rs9411308	0.000154	<=0.01	0.00112	<0.05
rs11366214;rs12883788	chr14:32798479-34273382	2	2.2e-07	ENSG00000151320	AKAP6	false	rs4981163	0.00016	<=0.01	0.000474	<=0.01
rs76092590;rs34929714	chr5:160715436-161129599	2	8.9e-08	ENSG00000145863	GABRA6	true	-	0.000162	<=0.01	4.09e-05	<=0.01
rs12717923	chr5:143550396-143856944	1	5.2e-08	ENSG00000183775	KCTD16	true	-	0.000169	<=0.01			0.1	>0.20
rs35983385	chr4:176554085-176923815	1	5.4e-07	ENSG00000150625	GPM6A	true	rs2877908;rs17659305;rs17313669	0.000171	<=0.01	0.000174	<=0.01
rs11689199;2:100795962;rs71973664;rs70940164;rs79430745;rs9753373;rs186748703	chr2:99613724-101034118	14	5.5e-17	ENSG00000115526	CHST10	false	rs6755846	0.000203	<=0.01	1.12e-07	<=0.01
rs220723	chr6:160327974-160329108	1	4e-07	ENSG00000130368	MAS1	true	-	0.000208	<=0.01	0.00139	<0.05
rs17568389;rs7800354	chr7:7680342-8133902	2	8.6e-13	ENSG00000106415	GLCCI1	true	rs6968802	0.000211	<=0.01	0.000612	<=0.01
rs7209653;rs62067994	chr17:19807788-20222339	2	9.1e-11	ENSG00000108599	AKAP10	true	rs860335	0.000229	<=0.01			0.04	>0.20
rs13294381	chr9:96197614-96441869	4	3.4e-07	ENSG00000048828	FAM120A	false	-	0.00023	<=0.01	0.00384	<0.05
rs56103247;rs6010651	chr20:62329996-62567384	7	3.8e-10	ENSG00000183260	ABHD16B	true	-	0.000237	<=0.01	4.4e-06	<=0.01
rs912107	chr20:1206700-1309883	3	2.1e-07	ENSG00000101298	SNPH	true	rs6041150	0.000244	<=0.01	0.000541	<=0.01
rs143165192	chr12:103981051-104234975	2	6.4e-07	ENSG00000111696	NT5DC3	true	rs10778289;rs7315948	0.00025	<=0.01			0.1	>0.20
rs11810109;rs71972680	chr1:43990858-44497139	12	5.4e-12	ENSG00000117411	B4GALT2	false	rs2764668	0.000259	<=0.01	0.00124	<0.05
rs200300256;rs200224664;rs182355396;rs199824378;rs144343956;rs3796386;rs3811699;rs144519232;rs73078357;rs112634398;rs71615486;rs112978264;rs9883469;rs2624818;rs6793900;rs6785832;rs35917071;rs7650254;rs182308457;rs183938645	chr3:48445261-52017425	86	3.2e-33	ENSG00000164082	GRM2	false	-	0.000265	<=0.01	1.5e-06	<=0.01
rs117405403	chr1:197170592-197744826	2	1.6e-08	ENSG00000134376	CRB1	false	-	0.000293	<=0.01			0.04	>0.20
rs114720649	chr7:77325760-77409008	1	1e-09	ENSG00000187257	RSBN1L	false	rs848464	0.000294	<=0.01	0.00174	<0.05
rs10737620	chr1:192984889-193223031	5	2.6e-09	ENSG00000162630	B3GALT2	false	-	0.000295	<=0.01	0.000724	<=0.01
rs11264313	chr1:155036224-155159747	5	1.7e-07	ENSG00000143590	EFNA3	false	-	0.000305	<=0.01					0.25	>0.20
rs10866961	chr8:2792992-4852494	1	4.1e-07	ENSG00000183117	CSMD1	true	rs17390295;rs4875857	0.000323	<=0.01	0.0034	<0.05
rs72828890;rs42210;rs2336895;rs7722031	chr5:166711804-167899308	2	4.9e-09	ENSG00000145934	ODZ2	true	rs2243779;rs888913	0.00036	<=0.01	0.00242	<0.05
rs1319734;rs4325372	chr12:40019969-40499891	2	1.9e-08	ENSG00000151229	SLC2A13	true	rs11172661	0.000368	<=0.01			0.05	>0.20
rs204092	chr20:13976015-16033842	3	9.3e-07	ENSG00000172264	MACROD2	false	rs1569814;rs775133	0.000387	<=0.01	0.000128	<=0.01
rs149098008	chr11:47352957-47870107	14	2.6e-07	ENSG00000172247	C1QTNF4	false	rs7927771	0.000394	<=0.01			0.0078	<0.20
rs455940	chr5:102089685-102614361	4	2.3e-07	ENSG00000181751	C5orf30	true	-	0.000422	<=0.01			0.01	<0.20
rs62379379;rs11167753	chr5:140710252-141061788	13	7.8e-10	ENSG00000240184	PCDHGC3	false	-	0.000435	<=0.01	0.00623	<0.05
rs61331678	chr15:77905369-77988837	1	6.1e-12	ENSG00000169783	LINGO1	true	-	0.000436	<=0.01	0.00222	<0.05
rs13044742	chr20:47984946-48099184	1	9.4e-07	ENSG00000158445	KCNB1	true	-	0.000441	<=0.01	0.00117	<0.05
rs34344852	chr12:121200313-121352926	2	8.4e-07	ENSG00000231313	CLIC1P1	false	-	0.000452	<=0.01			0.01	<0.20
rs11810109;rs71972680	chr1:43990858-44497139	12	5.4e-12	ENSG00000117408	IPO13	false	rs1766967	0.000455	<=0.01	0.00124	<0.05
rs78394231;rs1321552	chr6:107473761-107981357	2	9.7e-09	ENSG00000112320	SOBP	true	-	0.000465	<=0.01	0.01	<0.20
rs9718104;rs4709981	chr6:165740776-166075588	1	9.3e-19	ENSG00000112541	PDE10A	true	rs7740635;rs9347080	0.000468	<=0.01	0.00318	<0.05
rs115217651	chr4:20730239-21950422	1	4.8e-07	ENSG00000185774	KCNIP4	true	rs2322557;rs6823352	0.000471	<=0.01	0.00121	<0.05
rs1620977	chr1:71868625-72748417	1	6.2e-08	ENSG00000172260	NEGR1	true	-	0.00048	<=0.01	0.00166	<0.05	0.05	>0.20
rs9834970	chr3:36868311-36986548	1	3.3e-09	ENSG00000168016	TRANK1	false	-	0.00051	<=0.01	0.000361	<=0.01
rs10189857;rs13035645;rs356996;rs12105711;rs2041687	chr2:60678302-60780702	1	6.2e-21	ENSG00000119866	BCL11A	true	rs13034649;rs7573683	0.000533	<=0.01	5.04e-05	<=0.01	0.05	>0.20	0.88	>0.20
rs72634814	chr1:1533392-1565990	2	3.1e-07	ENSG00000197530	MIB2	false	-	0.000541	<=0.01	0.000166	<=0.01
rs455940	chr5:102089685-102614361	4	2.3e-07	ENSG00000145730	PAM	false	rs2431321	0.000623	<=0.01			0.01	<0.20
rs7336689;rs9569734	chr13:58205944-58303445	1	8e-11	ENSG00000118946	PCDH17	true	-	0.000633	<=0.01	0.00525	<0.05	0.0057	<0.20
rs56103247;rs6010651	chr20:62329996-62567384	7	3.8e-10	ENSG00000130584	ZBTB46	true	rs13043797;rs816951	0.000649	<=0.01	4.4e-06	<=0.01
rs9426808	chr1:23337327-23521222	4	6.4e-07	ENSG00000169641	LUZP1	true	rs12567682	0.000654	<=0.01			0.00161	<0.20
rs59682551	chr1:200860176-201081694	4	5.2e-07	ENSG00000116852	KIF21B	true	rs3198583;rs7519005	0.000673	<=0.01	0.000613	<=0.01
rs11172304	chr12:58003963-58212487	14	3.4e-07	ENSG00000255737	-	false	-	0.000674	<=0.01					0.09	>0.20
rs9471333	chr6:40359325-40555204	1	1.5e-09	ENSG00000156564	LRFN2	false	rs6931355	0.000674	<=0.01	0.00251	<0.05
rs2164744	chr12:109826524-110035067	5	1.1e-08	ENSG00000151148	UBE3B	true	rs2241209	0.000683	<=0.01	0.00871	<0.20
rs11714337;rs830624;rs17008640	chr3:71003844-71633140	2	4.7e-11	ENSG00000242094	FOXP1-IT1	true	-	0.000698	<=0.01	0.000222	<=0.01
rs631408;rs1483207	chr8:61297147-61779465	3	8.4e-08	ENSG00000171316	CHD7	true	rs4237038	0.000713	<=0.01	9.59e-06	<=0.01
rs13262595;rs4977077;rs7387891;rs11990118	chr8:143293441-143626370	2	1.2e-12	ENSG00000181790	BAI1	false	rs7822554	0.000727	<=0.01			0.00438	<0.20
rs2074347;rs17538215;rs10068340;rs17171813	chr5:136953189-137782658	17	5.2e-08	ENSG00000031003	FAM13B	false	rs2003491	0.000763	<=0.01	0.00108	<0.05
rs72673365	chr14:39218545-39652422	5	4.3e-07	ENSG00000182400	TRAPPC6B	false	rs2753596;rs8010635	0.000804	<=0.01	0.00142	<0.05
rs6569407	chr6:99282580-99286660	1	4.2e-12	ENSG00000184486	POU3F2	true	-	0.00081	<=0.01	0.00755	<0.20
rs35905813;rs144109470	chr8:33448856-33457624	1	3.9e-08	ENSG00000133878	DUSP26	true	-	0.00081	<=0.01	0.0069	<0.20
rs9608249	chr22:24407642-24641110	3	2.2e-08	ENSG00000099991	CABIN1	false	-	0.000826	<=0.01			0.19	>0.20
rs35208273	chr19:5173977-5340814	1	2.8e-07	ENSG00000105426	PTPRS	true	-	0.000862	<=0.01	0.00705	<0.20
rs2120461	chr1:8377886-8877702	2	1.3e-07	ENSG00000162426	SLC45A1	true	-	0.000879	<=0.01			0.02	<0.20
rs1263148;rs10186702;rs57780226;rs3024891	chr2:191511472-192016322	4	8.2e-10	ENSG00000115419	GLS	true	rs13414554	0.000888	<=0.01	0.00489	<0.05
rs2694151	chr7:101459219-101927250	1	2.3e-08	ENSG00000257923	CUX1	false	-	0.000918	<0.05	0.05	<0.20
rs12706626;rs10954059	chr7:124386051-124819369	3	1.4e-08	ENSG00000170775	GPR37	false	-	0.000921	<0.05			0.00309	<0.20
rs2281695	chr20:32951041-33460663	8	3.4e-07	ENSG00000125971	DYNLRB1	false	-	0.000929	<0.05	0.000105	<=0.01
rs62379379;rs11167753	chr5:140710252-141061788	13	7.8e-10	ENSG00000242419	PCDHGC4	false	-	0.000972	<0.05	0.00623	<0.05
rs7209653;rs62067994	chr17:19807788-20222339	2	9.1e-11	ENSG00000128487	SPECC1	false	-	0.000992	<0.05			0.04	>0.20
rs11366214;rs12883788	chr14:32798479-34273382	2	2.2e-07	ENSG00000151322	NPAS3	true	rs6571607;rs17101150	0.000995	<0.05	0.000474	<=0.01
rs7469569	chr9:139901686-139940655	3	2e-08	ENSG00000107281	NPDC1	false	-	0.00102	<0.05	0.00112	<0.05
rs141359067	chr1:61330931-61928465	1	2.2e-10	ENSG00000162599	NFIA	true	rs1572312	0.00103	<0.05	0.02	<0.20
rs9326862	chr5:112043195-112258236	2	2.6e-08	ENSG00000129625	REEP5	false	rs466443	0.00104	<0.05	5.52e-08	<=0.01
rs198262	chr14:57267426-57618895	3	3.9e-08	ENSG00000165588	OTX2	false	rs2345838	0.00108	<0.05			0.00334	<0.20
rs773445	chr3:138153428-138553780	4	3.5e-07	ENSG00000051382	PIK3CB	false	-	0.00113	<0.05			0.22	>0.20
rs6129084;rs112941590	chr20:59827559-60512307	1	9.3e-10	ENSG00000179242	CDH4	true	rs944261	0.00113	<0.05	0.01	<0.20	0.00751	<0.20
rs2120461	chr1:8377886-8877702	2	1.3e-07	ENSG00000142599	RERE	false	rs301806;rs301806	0.00114	<0.05			0.02	<0.20
rs11172304	chr12:58003963-58212487	14	3.4e-07	ENSG00000135439	AGAP2	false	-	0.00117	<0.05					0.09	>0.20
rs2791574	chr9:82186688-82341658	1	3e-08	ENSG00000106829	TLE4	true	rs4285553;rs4387054	0.0012	<0.05	0.01	<0.20
rs17567151	chr15:83509838-83953466	6	7.4e-07	ENSG00000166503	-	false	rs8038619	0.00122	<0.05			0.00414	<0.20
rs116793410;rs6995805;rs7831039;rs6980908;rs66952373;rs4840543	chr8:9911778-11617511	21	1.1e-10	ENSG00000171044	XKR6	false	rs4618656;rs2409667	0.00125	<0.05	0.00123	<0.05
rs10057545;rs13181201	chr5:137946656-138842328	10	2e-10	ENSG00000044115	CTNNA1	false	rs851278;rs1990930;rs17286171	0.00145	<0.05	0.0015	<0.05
rs72634814	chr1:1533392-1565990	2	3.1e-07	ENSG00000228594	-	true	-	0.00147	<0.05	0.000166	<=0.01
rs11085735	chr19:10461209-10628668	5	3.4e-08	ENSG00000065989	PDE4A	false	-	0.0016	<0.05	0.00283	<0.05
rs9295364	chr6:166822852-167319939	2	6.7e-08	ENSG00000071242	RPS6KA2	false	rs2984;rs4709112	0.00163	<0.05	0.00598	<0.05
rs9903845	chr17:49707675-50237377	1	1.1e-07	ENSG00000154975	CA10	true	rs6504736	0.00166	<0.05	0.00414	<0.05
rs984409;rs17490057;rs138967900	chr1:66999066-67213982	1	4.1e-11	ENSG00000118473	SGIP1	true	-	0.00166	<0.05	0.00369	<0.05
rs2074347;rs17538215;rs10068340;rs17171813	chr5:136953189-137782658	17	5.2e-08	ENSG00000132563	REEP2	true	-	0.00172	<0.05	0.00108	<0.05
rs200317868	chr3:21459915-22414812	1	3.1e-07	ENSG00000151789	ZNF385D	true	-	0.00185	<0.05	0.00462	<0.05
rs138073303	chr20:40030741-40247133	1	6.5e-07	ENSG00000124177	CHD6	true	-	0.00187	<0.05	0.00168	<0.05
rs3730399	chr16:67022573-67360661	17	3.3e-08	ENSG00000196123	KIAA0895L	false	-	0.00195	<0.05			0.05	>0.20
rs117741866	chr15:56379478-57591479	5	7.9e-07	ENSG00000181827	RFX7	true	-	0.00197	<0.05			0.02	<0.20
rs76246107	chr19:49977486-50161905	9	7e-08	ENSG00000126461	SCAF1	false	-	0.00197	<0.05	0.00381	<0.05
rs200300256;rs200224664;rs182355396;rs199824378;rs144343956;rs3796386;rs3811699;rs144519232;rs73078357;rs112634398;rs71615486;rs112978264;rs9883469;rs2624818;rs6793900;rs6785832;rs35917071;rs7650254;rs182308457;rs183938645	chr3:48445261-52017425	86	3.2e-33	ENSG00000243477	NAT6	false	-	0.00198	<0.05	1.5e-06	<=0.01
rs10737620	chr1:192984889-193223031	5	2.6e-09	ENSG00000116747	TROVE2	false	-	0.00199	<0.05	0.000724	<=0.01
rs9902312	chr17:64961013-65241319	3	4.5e-11	ENSG00000198265	HELZ	false	rs16960635;rs3803803	0.00205	<0.05	0.00221	<0.05
rs4360003	chr5:26880709-27121257	1	6.8e-08	ENSG00000113100	CDH9	true	rs6860171	0.00212	<0.05	0.00909	<0.20
rs11693600;rs34624793;rs7600752	chr2:143848931-145282147	4	2.4e-07	ENSG00000169554	ZEB2	false	-	0.00213	<0.05
rs76246107	chr19:49977486-50161905	9	7e-08	ENSG00000126464	PRR12	false	-	0.00216	<0.05	0.00381	<0.05
rs57269203	chr6:37598455-37667082	1	5e-07	ENSG00000112139	MDGA1	true	rs6938061	0.0022	<0.05			0.03	<0.20
rs76611993	chr2:98703579-99015064	2	1e-07	ENSG00000144191	CNGA3	true	-	0.00231	<0.05	0.00395	<0.05
rs200300256;rs200224664;rs182355396;rs199824378;rs144343956;rs3796386;rs3811699;rs144519232;rs73078357;rs112634398;rs71615486;rs112978264;rs9883469;rs2624818;rs6793900;rs6785832;rs35917071;rs7650254;rs182308457;rs183938645	chr3:48445261-52017425	86	3.2e-33	ENSG00000180929	GPR62	false	-	0.00239	<0.05	1.5e-06	<=0.01
rs200300256;rs200224664;rs182355396;rs199824378;rs144343956;rs3796386;rs3811699;rs144519232;rs73078357;rs112634398;rs71615486;rs112978264;rs9883469;rs2624818;rs6793900;rs6785832;rs35917071;rs7650254;rs182308457;rs183938645	chr3:48445261-52017425	86	3.2e-33	ENSG00000114383	TUSC2	false	-	0.00267	<0.05	1.5e-06	<=0.01
rs10874772	chr1:93544792-93828149	5	1.9e-08	ENSG00000223745	-	false	-	0.00281	<0.05	0.02	<0.20
rs1451533	chr2:105424030-105469641	1	1.1e-10	ENSG00000233639	-	true	-	0.00284	<0.05	0.00932	<0.20
rs1671532	chr14:69725994-69821183	1	5.9e-07	ENSG00000100626	GALNTL1	true	rs1275673	0.00284	<0.05	0.05	<0.20
rs117741866	chr15:56379478-57591479	5	7.9e-07	ENSG00000140262	TCF12	false	rs2414498	0.00287	<0.05			0.02	<0.20
rs62379379;rs11167753	chr5:140710252-141061788	13	7.8e-10	ENSG00000240764	PCDHGC5	false	-	0.00293	<0.05	0.00623	<0.05
rs62379379;rs11167753	chr5:140710252-141061788	13	7.8e-10	ENSG00000204956	PCDHGA1	false	-	0.00293	<0.05	0.00623	<0.05
rs1275201	chr14:69340860-69446157	1	1.2e-07	ENSG00000072110	ACTN1	true	rs12586591	0.00308	<0.05	0.08	>0.20
rs10057545;rs13181201	chr5:137946656-138842328	10	2e-10	ENSG00000170464	DNAJC18	false	rs3923060	0.00309	<0.05	0.0015	<0.05
rs9621675	chr22:33561991-34318829	1	7.5e-07	ENSG00000133424	LARGE	false	rs5994705;rs7284217	0.00314	<0.05			0.01	<0.20
rs34344852	chr12:121200313-121352926	2	8.4e-07	ENSG00000157837	-	false	-	0.00318	<0.05			0.01	<0.20
rs6825241;rs111343306;rs62327185;rs28628365;rs200923223	chr4:152330368-152682175	4	4.9e-15	ENSG00000251455	-	false	-	0.0032	<0.05	0.05	>0.20
rs6131281	chr20:11871371-11907257	2	3.1e-13	ENSG00000236526	-	true	-	0.0032	<0.05	8.09e-05	<=0.01
rs1521753	chr2:139428342-139537918	1	5.4e-08	ENSG00000144227	NXPH2	true	-	0.00322	<0.05	0.02	<0.20
rs2092829;rs77085332	chr22:31530795-32303001	15	1.3e-08	ENSG00000183530	PRR14L	false	-	0.00324	<0.05	0.01	<0.20
rs11172304	chr12:58003963-58212487	14	3.4e-07	ENSG00000135407	AVIL	false	-	0.00339	<0.05					0.09	>0.20
rs2552183	chr15:66161796-66546085	2	9.2e-08	ENSG00000157890	MEGF11	false	-	0.00345	<0.05					0.1	>0.20
rs4973576;rs143990891	chr2:233562009-233877982	5	1e-09	ENSG00000066248	NGEF	false	-	0.00346	<0.05	0.04	<0.20
rs206965;rs34179846;rs75111771	chr12:120881764-121019201	8	9.1e-09	ENSG00000022840	RNF10	false	rs637799	0.00364	<0.05			0.06	>0.20
rs911554	chr14:103851701-104167888	5	2.7e-07	ENSG00000166165	CKB	false	rs9324063	0.00368	<0.05			0.000474	<0.20
rs6554208	chr4:55524085-55606881	1	4.1e-07	ENSG00000157404	KIT	true	rs1497500	0.00375	<0.05	0.01	<0.20
rs116793410;rs6995805;rs7831039;rs6980908;rs66952373;rs4840543	chr8:9911778-11617511	21	1.1e-10	ENSG00000236827	-	false	-	0.00381	<0.05	0.00123	<0.05
rs141425667	chr1:114935399-115053781	1	4e-08	ENSG00000197323	TRIM33	true	rs7517208;rs12730318	0.00386	<0.05	0.00932	<0.20
rs200300256;rs200224664;rs182355396;rs199824378;rs144343956;rs3796386;rs3811699;rs144519232;rs73078357;rs112634398;rs71615486;rs112978264;rs9883469;rs2624818;rs6793900;rs6785832;rs35917071;rs7650254;rs182308457;rs183938645	chr3:48445261-52017425	86	3.2e-33	ENSG00000114353	GNAI2	false	rs2526387	0.0039	<0.05	1.5e-06	<=0.01
rs12074336	chr1:11539223-11597641	1	2.8e-07	ENSG00000204624	PTCHD2	true	-	0.0039	<0.05	0.01	<0.20
rs6840685	chr4:7194265-7744554	1	4.8e-07	ENSG00000184985	SORCS2	false	rs16840617	0.00397	<0.05	0.03	<0.20
rs2345941;rs202224959	chr7:132937829-133751342	1	4e-11	ENSG00000131558	EXOC4	true	rs1362737	0.00407	<0.05			0.38	>0.20
rs2184364	chr6:143072604-143266338	1	3e-09	ENSG00000010818	HIVEP2	true	-	0.00426	<0.05	0.01	<0.20
rs12999182	chr2:201170604-201343253	1	3.5e-07	ENSG00000196141	SPATS2L	true	-	0.00436	<0.05	0.12	>0.20
rs4577309;rs62181053;rs201272856;rs62182888;rs74420213	chr2:191054461-191399448	4	1.6e-13	ENSG00000151690	MFSD6	true	-	0.00469	<0.05	0.00877	<0.20
rs200300256;rs200224664;rs182355396;rs199824378;rs144343956;rs3796386;rs3811699;rs144519232;rs73078357;rs112634398;rs71615486;rs112978264;rs9883469;rs2624818;rs6793900;rs6785832;rs35917071;rs7650254;rs182308457;rs183938645	chr3:48445261-52017425	86	3.2e-33	ENSG00000145029	NICN1	false	rs3870339	0.00472	<0.05	1.5e-06	<=0.01
rs35658682	chr5:110998318-111333161	1	5.4e-07	ENSG00000134986	C5orf13	true	-	0.00486	<0.05	0.03	<0.20
rs801733;rs141812648	chr11:65818200-66064135	7	7.3e-14	ENSG00000179292	TMEM151A	false	-	0.00497	<0.05	1.54e-06	<=0.01
rs2748985	chr1:1656277-1935276	6	4.1e-12	ENSG00000142609	C1orf222	false	-	0.00521	<0.05			4.94e-05	<0.05
rs1520594;rs79593630;rs145565219;rs114355388;rs56398417;rs114638003;rs150024388	chr3:88039846-89531284	6	2e-10	ENSG00000163320	CGGBP1	true	rs4611846;rs4859003;rs2130352	0.00534	<0.05	0.00244	<0.05
rs1520594;rs79593630;rs145565219;rs114355388;rs56398417;rs114638003;rs150024388	chr3:88039846-89531284	6	2e-10	ENSG00000179097	HTR1F	true	rs4859104	0.00535	<0.05	0.00244	<0.05
rs11020045;rs76126546	chr11:92085262-92629618	1	1.6e-08	ENSG00000165323	FAT3	true	-	0.00538	<0.05	0.05	>0.20
rs78082503	chr3:115528641-117716095	1	1.1e-08	ENSG00000185565	LSAMP	false	rs4831212	0.0054	<0.05			0.03	<0.20
rs7532726	chr1:209757062-209787283	1	7.8e-07	ENSG00000008118	CAMK1G	true	-	0.00547	<0.05	0.00495	<0.05
rs7189927;rs147881598;rs148070559	chr16:28477983-29002104	15	3.4e-11	ENSG00000168488	ATXN2L	false	rs6565259	0.00559	<0.05	0.0034	<0.05
rs198457	chr11:61447905-61555990	3	4e-07	ENSG00000124915	-	false	-	0.00564	<0.05	0.00056	<=0.01
rs6124476	chr20:40701392-41818610	1	1.8e-08	ENSG00000196090	PTPRT	false	-	0.00579	<0.05	0.01	<0.20
rs11692435	chr2:97541620-98612388	9	1.4e-07	ENSG00000115073	ACTR1B	true	rs1470625	0.00581	<0.05	0.01	<0.20
rs2281695	chr20:32951041-33460663	8	3.4e-07	ENSG00000078747	ITCH	false	-	0.00597	<0.05	0.000105	<=0.01
rs1448355;rs74802478	chr11:131240373-132206716	1	1.3e-10	ENSG00000182667	NTM	true	rs1448363	0.00628	<0.05	0.04	<0.20	0.00752	<0.20
rs62379379;rs11167753	chr5:140710252-141061788	13	7.8e-10	ENSG00000164620	RELL2	false	-	0.0066	<0.05	0.00623	<0.05
rs6554060	chr4:52709166-52963458	4	5.5e-09	ENSG00000109184	DCUN1D4	true	-	0.00707	<0.05	0.00858	<0.20
rs10054327;rs79441862	chr5:147830595-148056798	1	3.4e-15	ENSG00000164270	HTR4	false	-	0.0072	<0.05	0.08	>0.20
rs6450476	chr5:57749809-57756087	1	3.9e-07	ENSG00000145632	PLK2	true	rs10513141	0.00723	<0.05	0.17	>0.20
rs1039325	chr5:31193857-31329253	1	6.9e-07	ENSG00000113361	CDH6	true	rs7722943;rs11746052	0.00743	<0.20	0.11	>0.20
rs6498759	chr16:17201254-17564738	1	2.7e-08	ENSG00000103489	XYLT1	true	-	0.00764	<0.20			0.02	<0.20
rs140398213	chr6:53794780-54131078	1	6e-07	ENSG00000146147	MLIP	false	-	0.00783	<0.20					0.47	>0.20
rs72207673;rs1421334;rs146759140	chr8:30853321-31031285	2	2.2e-15	ENSG00000172733	PURG	true	-	0.00787	<0.20	0.01	<0.20
rs8070135;rs74843695	chr17:56422539-57232800	12	6e-08	ENSG00000108395	TRIM37	false	rs8082544;rs8081967	0.00797	<0.20	5.4e-06	<=0.01
rs62151783	chr2:61414591-61765761	2	8.6e-07	ENSG00000115464	USP34	false	-	0.00813	<0.20	0.02	<0.20
rs10799145	chr1:4714792-4843850	1	8e-07	ENSG00000196581	AJAP1	true	rs442170;rs10915671	0.00826	<0.20	0.06	>0.20
rs7133366	chr12:57637236-57845842	3	1.5e-07	ENSG00000185482	STAC3	false	-	0.00854	<0.20	0.00121	<0.05
rs2584597	chr17:61600695-62009714	15	2.9e-10	ENSG00000173826	KCNH6	false	-	0.0086	<0.20	0.02	<0.20
rs9321254	chr6:131148546-131384462	2	2.4e-07	ENSG00000079819	EPB41L2	false	-	0.00879	<0.20			0.19	>0.20
rs62379379;rs11167753	chr5:140710252-141061788	13	7.8e-10	ENSG00000131504	DIAPH1	true	rs251177;rs6580191	0.00889	<0.20	0.00623	<0.05
rs11672035;rs10421059	chr19:3359616-3463603	1	6.2e-07	ENSG00000141905	NFIC	true	rs3746299;rs2271875	0.00893	<0.20	0.03	<0.20	0.07	>0.20
rs7932210	chr11:15987995-16761138	1	3.5e-07	ENSG00000110693	SOX6	false	-	0.00895	<0.20					0.09	>0.20
rs12145677;rs41279732	chr1:109822178-110052360	7	1.2e-12	ENSG00000181754	AMIGO1	false	-	0.00907	<0.20			0.01	<0.20
rs2074347;rs17538215;rs10068340;rs17171813	chr5:136953189-137782658	17	5.2e-08	ENSG00000146021	KLHL3	false	rs17797119	0.00921	<0.20	0.00108	<0.05
rs7609;rs1807711;rs118131223	chr22:29876181-31521442	13	3.6e-09	ENSG00000100285	NEFH	false	rs165607	0.00924	<0.20	0.01	<0.20
rs114845166	chr4:46037786-46126098	1	6.9e-07	ENSG00000163285	GABRG1	true	-	0.00925	<0.20	0.04	<0.20
rs72766630	chr9:136890561-136933657	3	2.2e-07	ENSG00000169925	BRD3	true	rs457420	0.00957	<0.20	0.02	<0.20
rs2761438	chr1:110693108-110825722	2	4.2e-07	ENSG00000197106	SLC6A17	false	-	0.00985	<0.20			0.05	>0.20
rs1331687;rs61845689	chr10:33466420-33625190	1	3.6e-07	ENSG00000099250	NRP1	true	rs7099537	0.00988	<0.20	0.17	>0.20
rs17084992	chr13:27329341-27334922	1	4e-07	ENSG00000132975	GPR12	true	-	0.01	<0.20	0.01	<0.20
rs4073003	chr17:19030782-19290553	7	1.2e-09	ENSG00000166484	MAPK7	false	rs12150591;rs1961669	0.01	<0.20			0.00206	<0.20
rs72673365	chr14:39218545-39652422	5	4.3e-07	ENSG00000100934	SEC23A	false	-	0.01	<0.20	0.00142	<0.05
rs62173890;rs6736898	chr2:164449906-164592522	1	2.7e-07	ENSG00000182263	FIGN	true	rs17203208	0.01	<0.20	0.03	<0.20			0.49	>0.20
rs11172304	chr12:58003963-58212487	14	3.4e-07	ENSG00000135454	B4GALNT1	false	-	0.01	<0.20					0.09	>0.20
rs61983990	chr14:42057064-42074059	1	9e-07	ENSG00000258636	-	true	-	0.01	<0.20	0.07	>0.20
rs71184666	chr21:38437942-43816955	3	8.5e-10	ENSG00000185658	BRWD1	false	rs2297256;rs741795;rs2836868	0.01	<0.20	0.03	<0.20
rs7639565	chr3:113005777-113348425	3	9.4e-07	ENSG00000072858	SIDT1	true	rs6771972	0.01	<0.20	0.04	<0.20
rs2809789	chr1:100810584-101204601	3	6.9e-08	ENSG00000079335	CDC14A	false	rs1007081;rs10875290;rs1007081;rs12722868	0.01	<0.20	0.00133	<0.05
rs62379379;rs11167753	chr5:140710252-141061788	13	7.8e-10	ENSG00000253873	PCDHGA11	false	-	0.01	<0.20	0.00623	<0.05
rs67506162	chr13:98795434-99102023	1	8.9e-09	ENSG00000152767	FARP1	false	rs6491428;rs17565003;rs9556941;rs4772080	0.01	<0.20	0.1	>0.20
rs116793410;rs6995805;rs7831039;rs6980908;rs66952373;rs4840543	chr8:9911778-11617511	21	1.1e-10	ENSG00000183638	RP1L1	false	-	0.01	<0.20	0.00123	<0.05
rs112351343	chr22:41253081-42222303	18	6.1e-07	ENSG00000172346	CSDC2	false	-	0.01	<0.20	3e-05	<=0.01
rs141474120	chr2:169312372-169631644	1	2.1e-07	ENSG00000172292	CERS6	true	rs4667582	0.01	<0.20	0.1	>0.20
rs2281695	chr20:32951041-33460663	8	3.4e-07	ENSG00000198646	NCOA6	false	rs6060034	0.01	<0.20	0.000105	<=0.01
rs3730399	chr16:67022573-67360661	17	3.3e-08	ENSG00000135740	SLC9A5	false	-	0.01	<0.20			0.05	>0.20
rs10272986	chr7:145813453-148118090	1	3.3e-07	ENSG00000174469	CNTNAP2	false	rs1110038	0.01	<0.20			0.07	>0.20
rs10786658	chr10:103530081-103815950	6	4.6e-11	ENSG00000120029	C10orf76	true	-	0.01	<0.20	5.38e-05	<=0.01
rs62485866	chr7:103112231-103629963	1	7.7e-08	ENSG00000189056	RELN	true	-	0.01	<0.20	0.27	>0.20
rs2164744	chr12:109826524-110035067	5	1.1e-08	ENSG00000110906	KCTD10	false	rs6663	0.01	<0.20	0.00871	<0.20
rs3137	chr7:98836417-99332819	17	1.4e-08	ENSG00000241685	ARPC1A	false	-	0.01	<0.20	0.01	<0.20
rs911554	chr14:103851701-104167888	5	2.7e-07	ENSG00000075413	MARK3	false	rs8010247	0.01	<0.20			0.000474	<0.20
rs8043253	chr15:41245160-41775761	9	3.4e-08	ENSG00000137815	RTF1	false	-	0.01	<0.20	0.02	<0.20
rs112351343	chr22:41253081-42222303	18	6.1e-07	ENSG00000100417	PMM1	false	rs4822053	0.01	<0.20	3e-05	<=0.01
rs11172304	chr12:58003963-58212487	14	3.4e-07	ENSG00000135502	SLC26A10	false	-	0.01	<0.20					0.09	>0.20
rs10898811	chr11:71576555-71850936	7	6e-08	ENSG00000137497	NUMA1	false	rs10898820	0.01	<0.20	0.02	<0.20
rs117741866	chr15:56379478-57591479	5	7.9e-07	ENSG00000151575	TEX9	false	-	0.01	<0.20			0.02	<0.20
rs112351343	chr22:41253081-42222303	18	6.1e-07	ENSG00000100393	EP300	true	rs1569857	0.01	<0.20	3e-05	<=0.01
rs7248205	chr19:10713121-10942586	4	3.4e-10	ENSG00000079805	DNM2	false	-	0.01	<0.20	0.04	<0.20
rs10059375	chr5:92746995-92921354	1	1.2e-07	ENSG00000237187	-	false	-	0.01	<0.20	0.04	<0.20
rs11692435	chr2:97541620-98612388	9	1.4e-07	ENSG00000135976	ANKRD36	false	-	0.01	<0.20	0.01	<0.20
rs72781699	chr2:23608088-24392509	8	3e-12	ENSG00000119771	KLHL29	false	-	0.01	<0.20	0.07	>0.20	0.00849	<0.20
rs1999896	chr1:245912642-246670614	2	7.2e-07	ENSG00000185420	SMYD3	false	rs8025	0.01	<0.20	0.01	<0.20
rs12361705	chr11:45950871-46198656	2	1.9e-07	ENSG00000135365	PHF21A	false	rs4756042	0.02	<0.20					0.32	>0.20
rs200300256;rs200224664;rs182355396;rs199824378;rs144343956;rs3796386;rs3811699;rs144519232;rs73078357;rs112634398;rs71615486;rs112978264;rs9883469;rs2624818;rs6793900;rs6785832;rs35917071;rs7650254;rs182308457;rs183938645	chr3:48445261-52017425	86	3.2e-33	ENSG00000213600	-	false	-	0.02	<0.20	1.5e-06	<=0.01
rs1520594;rs79593630;rs145565219;rs114355388;rs56398417;rs114638003;rs150024388	chr3:88039846-89531284	6	2e-10	ENSG00000175105	ZNF654	false	rs17025185	0.02	<0.20	0.00244	<0.05
rs166835;rs9920019	chr15:47476298-48066420	1	3.4e-09	ENSG00000137872	SEMA6D	true	rs1377673;rs532598	0.02	<0.20	0.06	>0.20	0.01	<0.20
rs6721975;rs13000739	chr2:5832799-5841516	1	1.7e-10	ENSG00000176887	SOX11	true	-	0.02	<0.20	0.12	>0.20
rs34864022;rs507021	chr9:22446840-22452472	1	1.4e-09	ENSG00000176399	DMRTA1	true	-	0.02	<0.20	0.15	>0.20			0.19	>0.20
rs7950577	chr11:11862970-12031316	2	8e-07	ENSG00000050165	DKK3	false	rs7478978;rs7478978	0.02	<0.20	0.18	>0.20
rs116793410;rs6995805;rs7831039;rs6980908;rs66952373;rs4840543	chr8:9911778-11617511	21	1.1e-10	ENSG00000255020	-	false	-	0.02	<0.20	0.00123	<0.05
rs362270	chr4:3076408-3245676	1	2.3e-09	ENSG00000197386	HTT	false	-	0.02	<0.20	0.00237	<0.05
rs801733;rs141812648	chr11:65818200-66064135	7	7.3e-14	ENSG00000174903	RAB1B	false	-	0.02	<0.20	1.54e-06	<=0.01
rs57862683;rs12474994;rs67735550;rs138005298;rs186776211	chr2:197831741-199437305	12	1.1e-07	ENSG00000222017	-	true	-	0.02	<0.20			0.00513	<0.20
rs11218575;rs17337530	chr11:121899063-121987031	1	2.1e-12	ENSG00000255248	-	true	-	0.02	<0.20	0.05	>0.20	0.03	<0.20
rs11771391	chr7:66752528-66767894	1	5.7e-08	ENSG00000067601	PMS2P4	true	-	0.02	<0.20	0.15	>0.20
rs7609;rs1807711;rs118131223	chr22:29876181-31521442	13	3.6e-09	ENSG00000186575	NF2	false	rs6006229	0.02	<0.20	0.01	<0.20
rs7184767	chr16:89642175-89663654	1	8.5e-08	ENSG00000178773	CPNE7	true	-	0.02	<0.20	0.06	>0.20
rs6440008	chr3:141043055-141334184	2	6.7e-07	ENSG00000177311	ZBTB38	false	rs6795168;rs6789653	0.02	<0.20			0.02	<0.20
rs71658797;rs17391694	chr1:77747736-78604133	9	6.3e-10	ENSG00000180488	FAM73A	false	-	0.02	<0.20	3.82e-06	<=0.01
rs55772938;rs11766392;rs59045886;rs41859;rs12698908;rs142521575	chr7:69061133-70258054	2	3.9e-10	ENSG00000158321	AUTS2	true	rs10234816	0.02	<0.20	0.07	>0.20	0.04	>0.20
rs144127654	chr13:43787654-44361044	1	8.9e-08	ENSG00000120658	ENOX1	true	rs4942197	0.02	<0.20	0.02	<0.20
rs2173650	chr12:117476728-117537284	1	4.6e-09	ENSG00000088992	TESC	true	rs2173653	0.02	<0.20	0.17	>0.20
rs7608199	chr2:946554-1371385	1	3.7e-07	ENSG00000172554	SNTG2	true	-	0.02	<0.20	0.05	>0.20
rs9840902	chr3:78646390-79816965	1	4.5e-08	ENSG00000169855	ROBO1	true	rs9880736;rs7432676;rs331158	0.02	<0.20					0.28	>0.20
rs4810312	chr20:39657458-39989222	5	1.2e-08	ENSG00000124181	PLCG1	false	rs6093416	0.02	<0.20	7.42e-05	<=0.01
rs116793410;rs6995805;rs7831039;rs6980908;rs66952373;rs4840543	chr8:9911778-11617511	21	1.1e-10	ENSG00000104643	MTMR9	false	rs4410870	0.03	<0.20	0.00123	<0.05
rs11125515	chr2:53759810-54197977	5	2.2e-08	ENSG00000119737	GPR75	false	-	0.03	<0.20	0.04	<0.20
rs2099333	chr19:19375174-19657468	6	3.8e-09	ENSG00000129933	MAU2	false	rs2301668	0.03	<0.20	0.00397	<0.05
rs73578186;rs78268654;rs12342024;rs7034840	chr9:126118449-126692431	2	2.3e-10	ENSG00000148204	CRB2	true	-	0.03	<0.20	9.3e-07	<=0.01	0.00988	<0.20
rs2220599	chr5:7396321-7830194	1	2.4e-12	ENSG00000078295	ADCY2	true	rs1529474	0.03	<0.20			0.1	>0.20
rs7609;rs1807711;rs118131223	chr22:29876181-31521442	13	3.6e-09	ENSG00000100314	CABP7	false	-	0.03	<0.20	0.01	<0.20
rs10516283	chr4:14911585-15071777	2	9.7e-07	ENSG00000247624	-	false	-	0.03	<0.20	0.00102	<0.05
rs1031423;rs2085961;rs2881301	chr5:92953775-93954309	4	1.8e-12	ENSG00000248483	POU5F2	false	-	0.03	<0.20	8.18e-06	<=0.01
rs2074347;rs17538215;rs10068340;rs17171813	chr5:136953189-137782658	17	5.2e-08	ENSG00000078795	PKD2L2	false	-	0.03	<0.20	0.00108	<0.05
rs7700107	chr4:17802278-18023499	3	1.9e-11	ENSG00000178177	LCORL	false	rs4270585	0.03	<0.20	0.05	>0.20
rs74996610	chr12:23682440-24103966	1	4.1e-09	ENSG00000134532	SOX5	true	-	0.03	<0.20	0.04	<0.20
rs11692435	chr2:97541620-98612388	9	1.4e-07	ENSG00000075568	TMEM131	false	-	0.03	<0.20	0.01	<0.20
rs8070135;rs74843695	chr17:56422539-57232800	12	6e-08	ENSG00000108387	2004-09-01	false	rs304270	0.03	<0.20	5.4e-06	<=0.01
rs73038369	chr3:17199899-18487080	2	8.1e-07	ENSG00000131374	TBC1D5	true	-	0.03	<0.20	0.02	<0.20
rs10737620	chr1:192984889-193223031	5	2.6e-09	ENSG00000134371	CDC73	false	-	0.03	<0.20	0.000724	<=0.01
rs200300256;rs200224664;rs182355396;rs199824378;rs144343956;rs3796386;rs3811699;rs144519232;rs73078357;rs112634398;rs71615486;rs112978264;rs9883469;rs2624818;rs6793900;rs6785832;rs35917071;rs7650254;rs182308457;rs183938645	chr3:48445261-52017425	86	3.2e-33	ENSG00000198218	QRICH1	false	rs4974083	0.03	<0.20	1.5e-06	<=0.01
rs200300256;rs200224664;rs182355396;rs199824378;rs144343956;rs3796386;rs3811699;rs144519232;rs73078357;rs112634398;rs71615486;rs112978264;rs9883469;rs2624818;rs6793900;rs6785832;rs35917071;rs7650254;rs182308457;rs183938645	chr3:48445261-52017425	86	3.2e-33	ENSG00000179837	RBM15B	false	rs11928276	0.03	<0.20	1.5e-06	<=0.01
rs200300256;rs200224664;rs182355396;rs199824378;rs144343956;rs3796386;rs3811699;rs144519232;rs73078357;rs112634398;rs71615486;rs112978264;rs9883469;rs2624818;rs6793900;rs6785832;rs35917071;rs7650254;rs182308457;rs183938645	chr3:48445261-52017425	86	3.2e-33	ENSG00000067560	RHOA	false	-	0.03	<0.20	1.5e-06	<=0.01
rs9477970	chr6:19612991-19614266	1	1e-08	ENSG00000214012	KRT18P38	true	-	0.03	<0.20			0.16	>0.20
rs7730410	chr5:140474227-140517703	4	4.9e-07	ENSG00000113209	PCDHB5	true	-	0.03	<0.20			0.09	>0.20
rs11245482	chr10:126676421-126849739	1	2.6e-09	ENSG00000175029	CTBP2	false	rs744451	0.03	<0.20	0.27	>0.20
rs1243182	chr10:21783421-22292698	4	2e-15	ENSG00000180592	C10orf140	false	-	0.03	<0.20	0.04	<0.20	0.05	>0.20	0.03	>0.20
rs68029459	chr9:8314246-10612723	1	5.6e-07	ENSG00000153707	PTPRD	true	rs7864527;rs324457;rs4742560;rs7867067	0.04	<0.20	0.13	>0.20
rs4872381	chr8:25699246-25902913	1	3.6e-07	ENSG00000221818	EBF2	true	-	0.04	<0.20	0.12	>0.20
rs9421464	chr10:81910645-82282387	7	6.8e-07	ENSG00000122359	ANXA11	false	rs12412762;rs12268619	0.04	<0.20	0.17	>0.20
rs11810109;rs71972680	chr1:43990858-44497139	12	5.4e-12	ENSG00000196517	SLC6A9	false	rs1875653	0.04	<0.20	0.00124	<0.05
rs35577195;rs9362612	chr6:89790470-89940997	4	7.9e-10	ENSG00000146276	GABRR1	false	-	0.04	<0.20	0.11	>0.20
rs1292047	chr17:57784863-58042122	5	4.2e-07	ENSG00000062716	VMP1	false	rs12150500	0.04	<0.20	0.04	<0.20
rs57862683;rs12474994;rs67735550;rs138005298;rs186776211	chr2:197831741-199437305	12	1.1e-07	ENSG00000236977	ANKRD44-IT1	false	-	0.04	<0.20			0.00513	<0.20
rs57862683;rs12474994;rs67735550;rs138005298;rs186776211	chr2:197831741-199437305	12	1.1e-07	ENSG00000115896	PLCL1	true	rs2117339	0.04	<0.20			0.00513	<0.20
rs11810109;rs71972680	chr1:43990858-44497139	12	5.4e-12	ENSG00000066135	KDM4A	false	-	0.04	<0.20	0.00124	<0.05
rs137911777	chr2:209224438-209719227	1	1.8e-07	ENSG00000144407	PTH2R	true	-	0.04	<0.20	0.08	>0.20
rs7184800	chr16:53468361-53537170	2	8.2e-13	ENSG00000166971	AKTIP	true	-	0.04	<0.20	0.05	>0.20
rs10771746	chr12:30781922-30933673	3	2.5e-09	ENSG00000133704	IPO8	true	rs12579182	0.04	<0.20	0.07	>0.20
rs2092829;rs77085332	chr22:31530795-32303001	15	1.3e-08	ENSG00000100105	PATZ1	false	rs4603880	0.04	<0.20	0.01	<0.20
rs138256022	chr3:11313995-11762220	2	2.9e-08	ENSG00000144560	VGLL4	true	rs17833547;rs2606757;rs2344826	0.04	<0.20	0.02	<0.20
rs200300256;rs200224664;rs182355396;rs199824378;rs144343956;rs3796386;rs3811699;rs144519232;rs73078357;rs112634398;rs71615486;rs112978264;rs9883469;rs2624818;rs6793900;rs6785832;rs35917071;rs7650254;rs182308457;rs183938645	chr3:48445261-52017425	86	3.2e-33	ENSG00000007402	CACNA2D2	true	-	0.04	<0.20	1.5e-06	<=0.01
rs1243182	chr10:21783421-22292698	4	2e-15	ENSG00000078403	MLLT10	true	rs10828248	0.04	<0.20	0.04	<0.20	0.05	>0.20	0.03	>0.20
rs4654361	chr1:28696114-29096287	8	2.6e-07	ENSG00000204138	PHACTR4	false	-	0.04	<0.20			0.2	>0.20
rs499035;rs67541383	chr15:43524793-44487450	15	6.8e-08	ENSG00000168781	PPIP5K1	false	-	0.04	<0.20	0.0001	<=0.01
rs7157001	chr14:99635624-99737861	1	2.3e-08	ENSG00000127152	BCL11B	true	-	0.04	<0.20	0.05	>0.20
rs200300256;rs200224664;rs182355396;rs199824378;rs144343956;rs3796386;rs3811699;rs144519232;rs73078357;rs112634398;rs71615486;rs112978264;rs9883469;rs2624818;rs6793900;rs6785832;rs35917071;rs7650254;rs182308457;rs183938645	chr3:48445261-52017425	86	3.2e-33	ENSG00000177479	ARIH2	false	rs7628719	0.04	<0.20	1.5e-06	<=0.01
rs200163783;rs3958943;rs12188899;rs12516070;rs114958808	chr5:58264865-60458301	7	3e-14	ENSG00000113448	PDE4D	true	rs7712937;rs298021;rs829451;rs1529842;rs294483	0.04	<0.20	0.03	<0.20
rs17567151	chr15:83509838-83953466	6	7.4e-07	ENSG00000103942	HOMER2	false	rs1010820;rs1045742	0.05	<0.20			0.00414	<0.20
rs200300256;rs200224664;rs182355396;rs199824378;rs144343956;rs3796386;rs3811699;rs144519232;rs73078357;rs112634398;rs71615486;rs112978264;rs9883469;rs2624818;rs6793900;rs6785832;rs35917071;rs7650254;rs182308457;rs183938645	chr3:48445261-52017425	86	3.2e-33	ENSG00000164080	RAD54L2	true	-	0.05	<0.20	1.5e-06	<=0.01
rs749671	chr16:30845373-31147151	15	2.7e-12	ENSG00000099381	SETD1A	false	rs9933843	0.05	<0.20	3.15e-06	<=0.01
rs11917871	chr3:54156574-55108584	1	4.5e-14	ENSG00000157445	CACNA2D3	true	rs11130443	0.05	<0.20	0.09	>0.20
rs200300256;rs200224664;rs182355396;rs199824378;rs144343956;rs3796386;rs3811699;rs144519232;rs73078357;rs112634398;rs71615486;rs112978264;rs9883469;rs2624818;rs6793900;rs6785832;rs35917071;rs7650254;rs182308457;rs183938645	chr3:48445261-52017425	86	3.2e-33	ENSG00000114349	GNAT1	false	-	0.05	<0.20	1.5e-06	<=0.01
rs11689199;2:100795962;rs71973664;rs70940164;rs79430745;rs9753373;rs186748703	chr2:99613724-101034118	14	5.5e-17	ENSG00000144218	AFF3	false	rs17022653	0.05	<0.20	1.12e-07	<=0.01
rs68188979	chr5:50678921-50690564	1	3e-09	ENSG00000016082	ISL1	true	rs1039440;rs17223819	0.05	<0.20			0.0026	<0.20
rs3110141;rs117475728	chr8:59717977-60033905	2	1.1e-07	ENSG00000198846	TOX	true	rs13268134	0.05	<0.20	0.000526	<=0.01
rs7638041;rs201394683	chr3:75470703-75484261	1	5.1e-08	ENSG00000244026	FAM86DP	true	-	0.05	<0.20	0.26	>0.20
rs11749912;rs7716447;rs201096518	chr5:87485450-88199922	6	4.9e-10	ENSG00000247828	-	false	-	0.05	<0.20			0.000329	<0.20
rs10057545;rs13181201	chr5:137946656-138842328	10	2e-10	ENSG00000015479	MATR3	true	-	0.05	<0.20	0.0015	<0.05
rs7730410	chr5:140474227-140517703	4	4.9e-07	ENSG00000113205	PCDHB3	false	-	0.05	<0.20			0.09	>0.20
rs3730399	chr16:67022573-67360661	17	3.3e-08	ENSG00000140939	NOL3	false	rs12920590	0.05	>0.20			0.05	>0.20
rs3730399	chr16:67022573-67360661	17	3.3e-08	ENSG00000135723	FHOD1	false	rs11639620	0.06	>0.20			0.05	>0.20
rs56858768;rs7984613;rs192107062;rs7989027	chr13:86366925-86373623	1	3.4e-10	ENSG00000184564	SLITRK6	true	-	0.06	>0.20	0.09	>0.20
rs2584597	chr17:61600695-62009714	15	2.9e-10	ENSG00000198909	MAP3K3	false	-	0.06	>0.20	0.02	<0.20
rs4765541	chr12:124247042-124499974	3	5.1e-09	ENSG00000179195	ZNF664	false	-	0.06	>0.20					0.1	>0.20
rs200300256;rs200224664;rs182355396;rs199824378;rs144343956;rs3796386;rs3811699;rs144519232;rs73078357;rs112634398;rs71615486;rs112978264;rs9883469;rs2624818;rs6793900;rs6785832;rs35917071;rs7650254;rs182308457;rs183938645	chr3:48445261-52017425	86	3.2e-33	ENSG00000003756	RBM5	true	rs6776145	0.06	>0.20	1.5e-06	<=0.01
rs10874772	chr1:93544792-93828149	5	1.9e-08	ENSG00000143033	MTF2	false	rs2815416	0.06	>0.20	0.02	<0.20
rs190585799	chr2:36583069-36778278	1	1.1e-07	ENSG00000150938	CRIM1	true	-	0.06	>0.20	0.3	>0.20
rs7020477	chr9:116638562-116840752	2	1.2e-08	ENSG00000157657	ZNF618	false	-	0.06	>0.20			0.09	>0.20
rs6428313	chr1:195727482-195732530	1	2.8e-07	ENSG00000251335	-	true	-	0.06	>0.20	0.06	>0.20
rs10041724;rs73782560	chr5:123972608-124084500	1	3.9e-11	ENSG00000168916	ZNF608	true	rs4302582	0.06	>0.20	0.29	>0.20
rs200300256;rs200224664;rs182355396;rs199824378;rs144343956;rs3796386;rs3811699;rs144519232;rs73078357;rs112634398;rs71615486;rs112978264;rs9883469;rs2624818;rs6793900;rs6785832;rs35917071;rs7650254;rs182308457;rs183938645	chr3:48445261-52017425	86	3.2e-33	ENSG00000185614	C3orf54	false	rs7645061	0.06	>0.20	1.5e-06	<=0.01
rs10172483	chr2:208394461-208468155	1	9.8e-08	ENSG00000118260	CREB1	true	rs2709371	0.06	>0.20			0.33	>0.20
rs262890;rs4106104;rs73119652;rs138340166;rs35132227	chr5:63256183-63258334	1	3.2e-15	ENSG00000178394	HTR1A	true	-	0.06	>0.20	0.16	>0.20
rs17881016	chr10:133747955-133795435	2	1.4e-07	ENSG00000175470	PPP2R2D	true	rs7915610;rs10430615	0.06	>0.20	0.06	>0.20
rs116793410;rs6995805;rs7831039;rs6980908;rs66952373;rs4840543	chr8:9911778-11617511	21	1.1e-10	ENSG00000254556	-	false	-	0.06	>0.20	0.00123	<0.05
rs61160783	chr16:71599563-71962913	7	3.6e-07	ENSG00000102984	ZNF821	false	-	0.06	>0.20	0.06	>0.20
rs2092829;rs77085332	chr22:31530795-32303001	15	1.3e-08	ENSG00000240529	-	false	-	0.06	>0.20	0.01	<0.20
rs8756;rs2947793	chr12:66217911-66360075	1	5.3e-10	ENSG00000149948	HMGA2	true	rs11175936	0.06	>0.20	0.48	>0.20
rs1945995	chr11:56804912-56959191	2	4.4e-07	ENSG00000183908	LRRC55	false	rs3741089	0.07	>0.20	0.09	>0.20
rs56692296	chr5:139739787-140086266	13	3.7e-07	ENSG00000131503	ANKHD1	false	rs250428;rs1835959;rs2337137	0.07	>0.20			0.15	>0.20
rs11085735	chr19:10461209-10628668	5	3.4e-08	ENSG00000180739	S1PR5	false	rs7251213	0.07	>0.20	0.00283	<0.05
rs57862683;rs12474994;rs67735550;rs138005298;rs186776211	chr2:197831741-199437305	12	1.1e-07	ENSG00000115540	MOB4	false	-	0.07	>0.20			0.00513	<0.20
rs4973576;rs143990891	chr2:233562009-233877982	5	1e-09	ENSG00000241409	-	false	-	0.07	>0.20	0.04	<0.20
rs113851275	chr9:98205262-98279339	1	3.2e-09	ENSG00000185920	PTCH1	true	rs2282041	0.07	>0.20			0.06	>0.20
rs6440008	chr3:141043055-141334184	2	6.7e-07	ENSG00000155903	RASA2	true	-	0.07	>0.20			0.02	<0.20
rs11629120	chr14:23369854-23504439	6	1.1e-08	ENSG00000100461	RBM23	false	rs7469;rs1570342	0.07	>0.20	0.08	>0.20
rs2971640	chr2:107418056-107503564	1	4.2e-09	ENSG00000144057	ST6GAL2	true	rs12712255	0.07	>0.20	0.22	>0.20
rs117405403	chr1:197170592-197744826	2	1.6e-08	ENSG00000213047	DENND1B	true	-	0.07	>0.20			0.04	>0.20
rs2074347;rs17538215;rs10068340;rs17171813	chr5:136953189-137782658	17	5.2e-08	ENSG00000120733	KDM3B	true	-	0.07	>0.20	0.00108	<0.05
rs7288455	chr22:39966758-40085742	1	4e-09	ENSG00000100346	CACNA1I	true	-	0.07	>0.20			0.09	>0.20
rs7609;rs1807711;rs118131223	chr22:29876181-31521442	13	3.6e-09	ENSG00000100330	MTMR3	false	rs9614131;rs9983;rs2074204	0.07	>0.20	0.01	<0.20
rs2281695	chr20:32951041-33460663	8	3.4e-07	ENSG00000101460	MAP1LC3A	true	rs6058089	0.07	>0.20	0.000105	<=0.01
rs2099333	chr19:19375174-19657468	6	3.8e-09	ENSG00000178093	TSSK6	true	-	0.07	>0.20	0.00397	<0.05
rs138256022	chr3:11313995-11762220	2	2.9e-08	ENSG00000197548	ATG7	false	rs1470613	0.07	>0.20	0.02	<0.20
rs374722;rs12464477	chr2:148602086-148688393	1	5.5e-16	ENSG00000121989	ACVR2A	true	rs13016512	0.07	>0.20	0.34	>0.20
rs35574015	chr16:15068599-15233195	2	3e-08	ENSG00000157045	NTAN1	true	-	0.07	>0.20	0.04	<0.20
rs112351343	chr22:41253081-42222303	18	6.1e-07	ENSG00000183864	TOB2	false	-	0.08	>0.20	3e-05	<=0.01
rs8070135;rs74843695	chr17:56422539-57232800	12	6e-08	ENSG00000108389	MTMR4	false	rs3803753	0.08	>0.20	5.4e-06	<=0.01
rs2045147;rs10763144	chr10:55562531-57387702	1	5.9e-09	ENSG00000150275	PCDH15	false	rs10763039	0.08	>0.20	0.29	>0.20
rs7189927;rs147881598;rs148070559	chr16:28477983-29002104	15	3.4e-11	ENSG00000178188	SH2B1	false	-	0.08	>0.20	0.0034	<0.05
rs2282930	chr7:50657760-50861159	1	9.9e-07	ENSG00000106070	GRB10	true	rs11766800;rs12536500	0.08	>0.20	0.31	>0.20
rs499035;rs67541383	chr15:43524793-44487450	15	6.8e-08	ENSG00000171877	FRMD5	false	-	0.08	>0.20	0.0001	<=0.01
rs10234444	chr7:41733514-41818986	1	2.9e-08	ENSG00000224116	-	false	-	0.08	>0.20	0.15	>0.20
rs909691	chr22:50683879-50709196	2	8.6e-07	ENSG00000188130	MAPK12	false	-	0.08	>0.20	0.000196	<=0.01
rs200163783;rs3958943;rs12188899;rs12516070;rs114958808	chr5:58264865-60458301	7	3e-14	ENSG00000152931	PART1	true	-	0.08	>0.20	0.03	<0.20
rs200300256;rs200224664;rs182355396;rs199824378;rs144343956;rs3796386;rs3811699;rs144519232;rs73078357;rs112634398;rs71615486;rs112978264;rs9883469;rs2624818;rs6793900;rs6785832;rs35917071;rs7650254;rs182308457;rs183938645	chr3:48445261-52017425	86	3.2e-33	ENSG00000172046	USP19	false	-	0.08	>0.20	1.5e-06	<=0.01
rs2099333	chr19:19375174-19657468	6	3.8e-09	ENSG00000167491	GATAD2A	false	rs6909;rs7259773	0.08	>0.20	0.00397	<0.05
rs11810109;rs71972680	chr1:43990858-44497139	12	5.4e-12	ENSG00000142949	PTPRF	false	rs3011225	0.08	>0.20	0.00124	<0.05
rs77032392	chr9:86354336-86618985	4	6e-07	ENSG00000165119	HNRNPK	false	rs296893	0.08	>0.20	0.11	>0.20
rs13294381	chr9:96197614-96441869	4	3.4e-07	ENSG00000197724	PHF2	true	rs17535326	0.08	>0.20	0.00384	<0.05
rs7693703	chr4:118004718-118006736	1	2.7e-09	ENSG00000174599	TRAM1L1	true	-	0.09	>0.20	0.04	<0.20
rs2761438	chr1:110693108-110825722	2	4.2e-07	ENSG00000116396	KCNC4	true	rs4839325	0.09	>0.20			0.05	>0.20
rs10145592	chr14:94184644-94254827	1	1.8e-11	ENSG00000175785	PRIMA1	true	-	0.09	>0.20	0.05	>0.20
rs72647213	chr5:65892176-66465423	1	9.5e-07	ENSG00000069020	MAST4	true	-	0.09	>0.20	0.28	>0.20
rs6012558;rs6019593	chr20:47538275-47713489	2	1.6e-10	ENSG00000124198	ARFGEF2	true	rs1569750	0.09	>0.20					0.71	>0.20
rs116793410;rs6995805;rs7831039;rs6980908;rs66952373;rs4840543	chr8:9911778-11617511	21	1.1e-10	ENSG00000255310	-	true	-	0.09	>0.20	0.00123	<0.05
rs11172304	chr12:58003963-58212487	14	3.4e-07	ENSG00000135506	OS9	true	rs774897	0.09	>0.20					0.09	>0.20
rs117741866	chr15:56379478-57591479	5	7.9e-07	ENSG00000137871	ZNF280D	false	rs2170463;rs4601984	0.09	>0.20			0.02	<0.20
rs8043253	chr15:41245160-41775761	9	3.4e-08	ENSG00000187446	-	false	rs8032589	0.09	>0.20	0.02	<0.20
rs61160783	chr16:71599563-71962913	7	3.6e-07	ENSG00000040199	PHLPP2	false	-	0.09	>0.20	0.06	>0.20
rs6141814	chr20:31290493-31438211	3	1.3e-09	ENSG00000088305	DNMT3B	true	rs6059027	0.09	>0.20	0.16	>0.20
rs2074347;rs17538215;rs10068340;rs17171813	chr5:136953189-137782658	17	5.2e-08	ENSG00000120709	FAM53C	false	rs10900851	0.1	>0.20	0.00108	<0.05
rs2281695	chr20:32951041-33460663	8	3.4e-07	ENSG00000078804	TP53INP2	false	-	0.1	>0.20	0.000105	<=0.01
rs62379379;rs11167753	chr5:140710252-141061788	13	7.8e-10	ENSG00000253846	PCDHGA10	false	-	0.1	>0.20	0.00623	<0.05
rs206965;rs34179846;rs75111771	chr12:120881764-121019201	8	9.1e-09	ENSG00000111786	SRSF9	false	-	0.1	>0.20			0.06	>0.20
rs2291681	chr9:14734664-14910993	1	7.9e-09	ENSG00000164946	FREM1	false	-	0.1	>0.20	0.29	>0.20
rs17691473	chr4:55199059-55222121	1	4e-07	ENSG00000248184	-	true	-	0.1	>0.20	0.45	>0.20
rs12145677;rs41279732	chr1:109822178-110052360	7	1.2e-12	ENSG00000162650	ATXN7L2	true	-	0.1	>0.20			0.01	<0.20
rs3137	chr7:98836417-99332819	17	1.4e-08	ENSG00000002079	MYH16	false	rs7809188	0.1	>0.20	0.01	<0.20
rs9615257	chr22:48440527-48444366	1	5.3e-07	ENSG00000235154	-	true	-	0.1	>0.20	0.2	>0.20
rs75090987	chr5:104435174-104435799	1	5.8e-07	ENSG00000232159	RAB9BP1	true	-	0.1	>0.20	0.12	>0.20
rs499035;rs67541383	chr15:43524793-44487450	15	6.8e-08	ENSG00000067369	TP53BP1	false	-	0.1	>0.20	0.0001	<=0.01
rs198262	chr14:57267426-57618895	3	3.9e-08	ENSG00000258776	-	false	-	0.1	>0.20			0.00334	<0.20
rs78299451;rs3944151;rs4731365	chr7:126078652-127071978	2	7e-09	ENSG00000179603	GRM8	true	-	0.11	>0.20
rs631408;rs1483207	chr8:61297147-61779465	3	8.4e-08	ENSG00000251396	-	false	-	0.11	>0.20	9.59e-06	<=0.01
rs13294381	chr9:96197614-96441869	4	3.4e-07	ENSG00000188938	FAM120AOS	false	rs11791374	0.11	>0.20	0.00384	<0.05
rs249960	chr5:95865525-96271513	3	2.6e-07	ENSG00000153113	CAST	false	rs2351245;rs2351245;rs2351245;rs10074708;rs17086611	0.11	>0.20	0.32	>0.20
rs749671	chr16:30845373-31147151	15	2.7e-12	ENSG00000103507	BCKDK	false	rs2032915	0.11	>0.20	3.15e-06	<=0.01
rs1520594;rs79593630;rs145565219;rs114355388;rs56398417;rs114638003;rs150024388	chr3:88039846-89531284	6	2e-10	ENSG00000044524	EPHA3	true	rs2881488	0.11	>0.20	0.00244	<0.05
rs204092	chr20:13976015-16033842	3	9.3e-07	ENSG00000235914	MACROD2-AS1	false	-	0.11	>0.20	0.000128	<=0.01
rs9841945	chr3:157823644-158263519	1	9.6e-07	ENSG00000174891	RSRC1	true	-	0.11	>0.20					0.5	>0.20
rs1520594;rs79593630;rs145565219;rs114355388;rs56398417;rs114638003;rs150024388	chr3:88039846-89531284	6	2e-10	ENSG00000229729	-	false	-	0.11	>0.20	0.00244	<0.05
rs11656471	chr17:32907942-32966337	1	3.1e-07	ENSG00000181291	TMEM132E	true	-	0.12	>0.20	0.36	>0.20
rs749671	chr16:30845373-31147151	15	2.7e-12	ENSG00000103496	STX4	false	rs8056842	0.12	>0.20	3.15e-06	<=0.01
rs67532025	chr6:64429876-66417118	1	4.9e-10	ENSG00000188107	EYS	true	-	0.12	>0.20	0.11	>0.20
rs12145677;rs41279732	chr1:109822178-110052360	7	1.2e-12	ENSG00000134222	PSRC1	false	-	0.12	>0.20			0.01	<0.20
rs2092829;rs77085332	chr22:31530795-32303001	15	1.3e-08	ENSG00000184708	EIF4ENIF1	false	rs2006771	0.12	>0.20	0.01	<0.20
rs6835324	chr4:76932337-77135046	3	2.9e-07	ENSG00000138760	SCARB2	true	rs6851219	0.12	>0.20	0.31	>0.20
rs72781699	chr2:23608088-24392509	8	3e-12	ENSG00000119778	ATAD2B	false	-	0.12	>0.20	0.07	>0.20	0.00849	<0.20
rs4810312	chr20:39657458-39989222	5	1.2e-08	ENSG00000198900	TOP1	false	rs8121001;rs2207309	0.12	>0.20	7.42e-05	<=0.01
rs200300256;rs200224664;rs182355396;rs199824378;rs144343956;rs3796386;rs3811699;rs144519232;rs73078357;rs112634398;rs71615486;rs112978264;rs9883469;rs2624818;rs6793900;rs6785832;rs35917071;rs7650254;rs182308457;rs183938645	chr3:48445261-52017425	86	3.2e-33	ENSG00000145022	TCTA	true	rs9881860	0.12	>0.20	1.5e-06	<=0.01
rs2584597	chr17:61600695-62009714	15	2.9e-10	ENSG00000136485	DCAF7	false	rs7211055	0.13	>0.20	0.02	<0.20
rs12289262	chr11:12695969-12966298	1	2e-08	ENSG00000187079	TEAD1	false	-	0.13	>0.20	0.4	>0.20
rs499035;rs67541383	chr15:43524793-44487450	15	6.8e-08	ENSG00000166762	CATSPER2	false	-	0.13	>0.20	0.0001	<=0.01
rs7609;rs1807711;rs118131223	chr22:29876181-31521442	13	3.6e-09	ENSG00000253352	TUG1	false	-	0.13	>0.20	0.01	<0.20
rs10786658	chr10:103530081-103815950	6	4.6e-11	ENSG00000107831	FGF8	false	rs3127245	0.13	>0.20	5.38e-05	<=0.01
rs198262	chr14:57267426-57618895	3	3.9e-08	ENSG00000248550	-	true	-	0.13	>0.20			0.00334	<0.20
rs11185091	chr1:107682629-108026080	1	3.3e-07	ENSG00000162631	NTNG1	true	rs521721;rs6692050	0.13	>0.20	0.28	>0.20
rs9908234	chr17:47572655-47592379	1	7e-07	ENSG00000064300	NGFR	true	-	0.13	>0.20			0.17	>0.20
rs34396405	chr13:64411166-64411589	1	4.1e-07	ENSG00000215432	OR7E104P	true	-	0.13	>0.20			0.0053	<0.20
rs7950577	chr11:11862970-12031316	2	8e-07	ENSG00000170242	USP47	true	rs7925746	0.13	>0.20	0.18	>0.20
rs2092829;rs77085332	chr22:31530795-32303001	15	1.3e-08	ENSG00000228839	-	false	-	0.13	>0.20	0.01	<0.20
rs2102422	chr9:121450030-121468238	1	3.7e-07	ENSG00000225050	-	true	-	0.13	>0.20					0.88	>0.20
rs3730399	chr16:67022573-67360661	17	3.3e-08	ENSG00000067955	CBFB	false	-	0.13	>0.20			0.05	>0.20
rs17207890;rs1262220	chr11:95502106-95658479	4	6.7e-12	ENSG00000087053	MTMR2	false	rs3017756;rs7946531	0.13	>0.20	0.12	>0.20
rs66852340	chr4:3294755-3441640	3	7.9e-12	ENSG00000248840	-	true	-	0.13	>0.20	5.77e-05	<=0.01
rs10276065	chr7:53103335-53104617	1	4.8e-07	ENSG00000221900	POM121L12	true	-	0.13	>0.20	0.15	>0.20
rs62332760	chr4:106067032-106395238	2	8e-11	ENSG00000168769	TET2	true	-	0.14	>0.20	0.08	>0.20
rs200300256;rs200224664;rs182355396;rs199824378;rs144343956;rs3796386;rs3811699;rs144519232;rs73078357;rs112634398;rs71615486;rs112978264;rs9883469;rs2624818;rs6793900;rs6785832;rs35917071;rs7650254;rs182308457;rs183938645	chr3:48445261-52017425	86	3.2e-33	ENSG00000185909	KLHDC8B	false	rs11706189	0.14	>0.20	1.5e-06	<=0.01
rs61160783	chr16:71599563-71962913	7	3.6e-07	ENSG00000224470	ATXN1L	false	-	0.14	>0.20	0.06	>0.20
rs57862683;rs12474994;rs67735550;rs138005298;rs186776211	chr2:197831741-199437305	12	1.1e-07	ENSG00000115524	SF3B1	false	rs4685	0.14	>0.20			0.00513	<0.20
rs72725224	chr1:187610358-187612992	1	3.7e-09	ENSG00000230426	ERVMER61-1	true	-	0.14	>0.20	0.09	>0.20
rs11595160	chr10:102672720-102767593	5	2.5e-07	ENSG00000107816	LZTS2	false	-	0.14	>0.20	0.22	>0.20
rs10932837	chr2:221315400-221569286	1	1.3e-09	ENSG00000236451	-	true	-	0.14	>0.20	0.38	>0.20	0.03	<0.20
rs9426808	chr1:23337327-23521222	4	6.4e-07	ENSG00000179546	HTR1D	false	rs12567682	0.14	>0.20			0.00161	<0.20
rs10057545;rs13181201	chr5:137946656-138842328	10	2e-10	ENSG00000120727	PAIP2	false	rs10074485;rs11954057	0.14	>0.20	0.0015	<0.05
rs71362609	chr18:22641888-22932214	1	2.8e-08	ENSG00000198795	ZNF521	true	rs1668856;rs4343364	0.14	>0.20	0.26	>0.20
rs61230859;rs67008727;rs1212293;rs115571035	chr6:63985856-64029882	1	5e-09	ENSG00000146166	LGSN	true	rs1741801;rs1744134	0.14	>0.20	0.23	>0.20
rs10175836	chr2:168810530-169104651	1	9.6e-07	ENSG00000198648	STK39	true	rs10930310	0.14	>0.20			0.77	>0.20
rs200300256;rs200224664;rs182355396;rs199824378;rs144343956;rs3796386;rs3811699;rs144519232;rs73078357;rs112634398;rs71615486;rs112978264;rs9883469;rs2624818;rs6793900;rs6785832;rs35917071;rs7650254;rs182308457;rs183938645	chr3:48445261-52017425	86	3.2e-33	ENSG00000164068	RNF123	false	-	0.14	>0.20	1.5e-06	<=0.01
rs12706626;rs10954059	chr7:124386051-124819369	3	1.4e-08	ENSG00000224897	-	true	-	0.14	>0.20			0.00309	<0.20
rs12105701	chr2:42104214-42121179	1	5.4e-09	ENSG00000214691	-	true	-	0.14	>0.20	0.19	>0.20
rs1991413	chr2:137523115-138435287	1	3.5e-07	ENSG00000144229	THSD7B	true	rs17642445	0.14	>0.20	0.33	>0.20
rs2734849	chr11:113185251-113346413	2	8.2e-10	ENSG00000149295	DRD2	true	rs2734848	0.15	>0.20			0.38	>0.20
rs9914041	chr17:74620847-74722866	3	6e-07	ENSG00000182534	MXRA7	true	rs2240773;rs1005645	0.15	>0.20			0.12	>0.20
rs11629120	chr14:23369854-23504439	6	1.1e-08	ENSG00000100802	C14orf93	false	-	0.15	>0.20	0.08	>0.20
rs11693600;rs34624793;rs7600752	chr2:143848931-145282147	4	2.4e-07	ENSG00000232377	-	true	-	0.15	>0.20
rs206965;rs34179846;rs75111771	chr12:120881764-121019201	8	9.1e-09	ENSG00000248008	-	false	-	0.15	>0.20			0.06	>0.20
rs200300256;rs200224664;rs182355396;rs199824378;rs144343956;rs3796386;rs3811699;rs144519232;rs73078357;rs112634398;rs71615486;rs112978264;rs9883469;rs2624818;rs6793900;rs6785832;rs35917071;rs7650254;rs182308457;rs183938645	chr3:48445261-52017425	86	3.2e-33	ENSG00000178057	NDUFAF3	false	rs10865954	0.15	>0.20	1.5e-06	<=0.01
rs12272012	chr11:83166055-85522184	6	1.9e-08	ENSG00000137504	CREBZF	false	-	0.15	>0.20	0.000375	<=0.01
rs11810109;rs71972680	chr1:43990858-44497139	12	5.4e-12	ENSG00000126091	ST3GAL3	false	rs12760274;rs6693689	0.15	>0.20	0.00124	<0.05
rs2092829;rs77085332	chr22:31530795-32303001	15	1.3e-08	ENSG00000100150	DEPDC5	false	-	0.15	>0.20	0.01	<0.20
rs12603813	chr17:43138680-43247406	5	1.3e-08	ENSG00000161714	PLCD3	false	rs721579	0.16	>0.20			0.02	<0.20
rs11643761	chr16:8985951-9057341	1	9.9e-07	ENSG00000187555	USP7	true	rs7202585	0.16	>0.20	0.22	>0.20
rs66643547;rs113391801	chr17:79373540-79433357	1	3.2e-11	ENSG00000171282	BAHCC1	true	-	0.16	>0.20	0.34	>0.20	0.06	>0.20
rs1991401	chr17:62473904-62534060	3	3.5e-07	ENSG00000108654	DDX5	true	rs1991401	0.16	>0.20			0.57	>0.20
rs200300256;rs200224664;rs182355396;rs199824378;rs144343956;rs3796386;rs3811699;rs144519232;rs73078357;rs112634398;rs71615486;rs112978264;rs9883469;rs2624818;rs6793900;rs6785832;rs35917071;rs7650254;rs182308457;rs183938645	chr3:48445261-52017425	86	3.2e-33	ENSG00000114302	PRKAR2A	true	rs11716614	0.16	>0.20	1.5e-06	<=0.01
rs749671	chr16:30845373-31147151	15	2.7e-12	ENSG00000099385	BCL7C	false	-	0.16	>0.20	3.15e-06	<=0.01
rs200300256;rs200224664;rs182355396;rs199824378;rs144343956;rs3796386;rs3811699;rs144519232;rs73078357;rs112634398;rs71615486;rs112978264;rs9883469;rs2624818;rs6793900;rs6785832;rs35917071;rs7650254;rs182308457;rs183938645	chr3:48445261-52017425	86	3.2e-33	ENSG00000178467	P4HTM	false	-	0.17	>0.20	1.5e-06	<=0.01
rs5009257	chr18:60190658-60245793	1	1.5e-07	ENSG00000141664	ZCCHC2	true	rs10871798	0.17	>0.20	0.05	>0.20
rs59682551	chr1:200860176-201081694	4	5.2e-07	ENSG00000229191	-	false	-	0.17	>0.20	0.000613	<=0.01
rs4845364	chr1:153965161-154243986	4	1.3e-12	ENSG00000143552	NUP210L	true	-	0.17	>0.20	0.00217	<0.05
rs3730399	chr16:67022573-67360661	17	3.3e-08	ENSG00000102878	HSF4	false	rs11639620	0.17	>0.20			0.05	>0.20
rs17568389;rs7800354	chr7:7680342-8133902	2	8.6e-13	ENSG00000219545	-	false	-	0.17	>0.20	0.000612	<=0.01
rs114328297	chr1:91295104-91317207	1	4.4e-08	ENSG00000233593	-	true	-	0.17	>0.20	0.42	>0.20
rs67063081	chr3:47603729-48130769	4	2.2e-08	ENSG00000173473	SMARCC1	false	rs7638103	0.17	>0.20			0.000238	<0.20
rs71658797;rs17391694	chr1:77747736-78604133	9	6.3e-10	ENSG00000036549	ZZZ3	true	rs17385707;rs17385707	0.17	>0.20	3.82e-06	<=0.01
rs1292047	chr17:57784863-58042122	5	4.2e-07	ENSG00000108443	RPS6KB1	false	rs9901254	0.18	>0.20	0.04	<0.20
rs7788008	chr7:112756773-112758668	1	5.9e-09	ENSG00000214194	-	true	-	0.18	>0.20	0.11	>0.20
rs59210467	chr2:96472866-97370624	14	1e-08	ENSG00000084090	STARD7	false	rs4907304	0.18	>0.20	0.09	>0.20
rs62379379;rs11167753	chr5:140710252-141061788	13	7.8e-10	ENSG00000254122	PCDHGB7	false	-	0.18	>0.20	0.00623	<0.05
rs60950793	chr19:31765851-31840453	1	1.6e-07	ENSG00000121297	TSHZ3	true	rs10418984;rs6510186	0.18	>0.20			0.05	>0.20
rs3730399	chr16:67022573-67360661	17	3.3e-08	ENSG00000168676	KCTD19	false	-	0.18	>0.20			0.05	>0.20
rs17567151	chr15:83509838-83953466	6	7.4e-07	ENSG00000136404	TM6SF1	true	-	0.18	>0.20			0.00414	<0.20
rs4810312	chr20:39657458-39989222	5	1.2e-08	ENSG00000226648	-	false	-	0.18	>0.20	7.42e-05	<=0.01
rs12475168;rs12621461;rs2192463;rs183004981	chr2:58654934-59290901	1	1.7e-08	ENSG00000233723	-	true	-	0.18	>0.20	0.47	>0.20
rs9295364	chr6:166822852-167319939	2	6.7e-08	ENSG00000235008	-	true	-	0.19	>0.20	0.00598	<0.05
rs10791546	chr11:101785746-101871789	1	4.1e-08	ENSG00000110318	KIAA1377	true	-	0.19	>0.20	0.28	>0.20
rs12819734	chr12:133195366-133413387	4	2.4e-07	ENSG00000176915	ANKLE2	false	rs7969633;rs12580687;rs7968230;rs7313293	0.19	>0.20	0.28	>0.20
rs4845364	chr1:153965161-154243986	4	1.3e-12	ENSG00000143569	UBAP2L	false	rs1194593	0.19	>0.20	0.00217	<0.05
rs8043253	chr15:41245160-41775761	9	3.4e-08	ENSG00000128908	INO80	false	-	0.19	>0.20	0.02	<0.20
rs1031423;rs2085961;rs2881301	chr5:92953775-93954309	4	1.8e-12	ENSG00000251023	-	true	-	0.2	>0.20	8.18e-06	<=0.01
rs72766630	chr9:136890561-136933657	3	2.2e-07	ENSG00000235106	LINC00094	false	-	0.2	>0.20	0.02	<0.20
rs2281695	chr20:32951041-33460663	8	3.4e-07	ENSG00000225336	HMGB3P1	false	-	0.2	>0.20	0.000105	<=0.01
rs12752313	chr1:90457722-90494097	1	7.3e-07	ENSG00000162664	ZNF326	true	-	0.2	>0.20			0.16	>0.20
rs116793410;rs6995805;rs7831039;rs6980908;rs66952373;rs4840543	chr8:9911778-11617511	21	1.1e-10	ENSG00000254839	-	false	-	0.2	>0.20	0.00123	<0.05
rs7189927;rs147881598;rs148070559	chr16:28477983-29002104	15	3.4e-11	ENSG00000196296	ATP2A1	false	-	0.2	>0.20	0.0034	<0.05
rs8070135;rs74843695	chr17:56422539-57232800	12	6e-08	ENSG00000182628	SKA2	false	-	0.2	>0.20	5.4e-06	<=0.01
rs1009785	chr8:127564687-127570638	1	4.4e-07	ENSG00000168672	FAM84B	true	rs12546489	0.21	>0.20	0.37	>0.20
rs329120	chr5:133842243-133918918	2	7.1e-08	ENSG00000043143	PHF15	true	rs329317	0.21	>0.20	0.08	>0.20
rs35577195;rs9362612	chr6:89790470-89940997	4	7.9e-10	ENSG00000154548	SRSF12	false	-	0.21	>0.20	0.11	>0.20
rs34016202	chr11:65543364-65564690	3	4.3e-08	ENSG00000255120	-	true	-	0.22	>0.20	0.17	>0.20
rs72781699	chr2:23608088-24392509	8	3e-12	ENSG00000219626	-	false	-	0.22	>0.20	0.07	>0.20	0.00849	<0.20
rs200300256;rs200224664;rs182355396;rs199824378;rs144343956;rs3796386;rs3811699;rs144519232;rs73078357;rs112634398;rs71615486;rs112978264;rs9883469;rs2624818;rs6793900;rs6785832;rs35917071;rs7650254;rs182308457;rs183938645	chr3:48445261-52017425	86	3.2e-33	ENSG00000178149	DALRD3	false	-	0.22	>0.20	1.5e-06	<=0.01
rs11172304	chr12:58003963-58212487	14	3.4e-07	ENSG00000139266	MARCH9	false	-	0.22	>0.20					0.09	>0.20
rs200300256;rs200224664;rs182355396;rs199824378;rs144343956;rs3796386;rs3811699;rs144519232;rs73078357;rs112634398;rs71615486;rs112978264;rs9883469;rs2624818;rs6793900;rs6785832;rs35917071;rs7650254;rs182308457;rs183938645	chr3:48445261-52017425	86	3.2e-33	ENSG00000114316	USP4	true	rs11713297;rs3774800	0.22	>0.20	1.5e-06	<=0.01
rs190328705	chr11:33098734-33378569	3	9.7e-07	ENSG00000110422	HIPK3	false	rs12791322;rs12796432	0.23	>0.20	0.35	>0.20
rs116793410;rs6995805;rs7831039;rs6980908;rs66952373;rs4840543	chr8:9911778-11617511	21	1.1e-10	ENSG00000254936	-	true	-	0.23	>0.20	0.00123	<0.05
rs10737620	chr1:192984889-193223031	5	2.6e-09	ENSG00000023572	GLRX2	true	rs3945872;rs10801173	0.23	>0.20	0.000724	<=0.01
rs9902312	chr17:64961013-65241319	3	4.5e-11	ENSG00000108878	CACNG1	true	-	0.23	>0.20	0.00221	<0.05
rs4973576;rs143990891	chr2:233562009-233877982	5	1e-09	ENSG00000204120	GIGYF2	false	rs6717841	0.23	>0.20	0.04	<0.20
rs11810109;rs71972680	chr1:43990858-44497139	12	5.4e-12	ENSG00000229444	-	true	-	0.23	>0.20	0.00124	<0.05
rs12145677;rs41279732	chr1:109822178-110052360	7	1.2e-12	ENSG00000174151	CYB561D1	true	-	0.23	>0.20			0.01	<0.20
rs7730410	chr5:140474227-140517703	4	4.9e-07	ENSG00000081818	PCDHB4	false	-	0.23	>0.20			0.09	>0.20
rs4973576;rs143990891	chr2:233562009-233877982	5	1e-09	ENSG00000182600	C2orf82	false	-	0.23	>0.20	0.04	<0.20
rs11595160	chr10:102672720-102767593	5	2.5e-07	ENSG00000119906	FAM178A	true	rs10883567	0.23	>0.20	0.22	>0.20
rs801733;rs141812648	chr11:65818200-66064135	7	7.3e-14	ENSG00000087365	SF3B2	false	-	0.23	>0.20	1.54e-06	<=0.01
rs56692296	chr5:139739787-140086266	13	3.7e-07	ENSG00000176087	SLC35A4	false	rs6860077	0.23	>0.20			0.15	>0.20
rs72828890;rs42210;rs2336895;rs7722031	chr5:166711804-167899308	2	4.9e-09	ENSG00000113645	WWC1	true	rs2161300	0.24	>0.20	0.00242	<0.05
rs1243182	chr10:21783421-22292698	4	2e-15	ENSG00000204682	C10orf114	false	rs7923552	0.24	>0.20	0.04	<0.20	0.05	>0.20	0.03	>0.20
rs10874772	chr1:93544792-93828149	5	1.9e-08	ENSG00000117505	DR1	true	rs4847240	0.24	>0.20	0.02	<0.20
rs149098008	chr11:47352957-47870107	14	2.6e-07	ENSG00000165917	RAPSN	false	-	0.24	>0.20			0.0078	<0.20
rs4654361	chr1:28696114-29096287	8	2.6e-07	ENSG00000162419	GMEB1	true	-	0.25	>0.20			0.2	>0.20
rs11109106	chr12:97825431-97958813	1	9.5e-08	ENSG00000255794	RMST	true	-	0.25	>0.20	0.19	>0.20
rs6857629	chr4:39699664-39784412	1	1.9e-09	ENSG00000078140	UBE2K	true	rs4388095	0.25	>0.20			0.81	>0.20
rs11749912;rs7716447;rs201096518	chr5:87485450-88199922	6	4.9e-10	ENSG00000250156	-	true	-	0.25	>0.20			0.000329	<0.20
rs200300256;rs200224664;rs182355396;rs199824378;rs144343956;rs3796386;rs3811699;rs144519232;rs73078357;rs112634398;rs71615486;rs112978264;rs9883469;rs2624818;rs6793900;rs6785832;rs35917071;rs7650254;rs182308457;rs183938645	chr3:48445261-52017425	86	3.2e-33	ENSG00000178252	WDR6	false	rs9846123	0.25	>0.20	1.5e-06	<=0.01
rs6141814	chr20:31290493-31438211	3	1.3e-09	ENSG00000149600	COMMD7	false	rs6057638	0.25	>0.20	0.16	>0.20
rs4654361	chr1:28696114-29096287	8	2.6e-07	ENSG00000198492	YTHDF2	false	-	0.25	>0.20			0.2	>0.20
rs200300256;rs200224664;rs182355396;rs199824378;rs144343956;rs3796386;rs3811699;rs144519232;rs73078357;rs112634398;rs71615486;rs112978264;rs9883469;rs2624818;rs6793900;rs6785832;rs35917071;rs7650254;rs182308457;rs183938645	chr3:48445261-52017425	86	3.2e-33	ENSG00000001617	SEMA3F	false	-	0.26	>0.20	1.5e-06	<=0.01
rs34175225	chr2:195208993-195284369	1	1.5e-08	ENSG00000225539	-	true	-	0.26	>0.20	0.37	>0.20
rs499035;rs67541383	chr15:43524793-44487450	15	6.8e-08	ENSG00000092470	WDR76	true	-	0.26	>0.20	0.0001	<=0.01
rs13251292	chr8:71485677-71581409	3	2.9e-07	ENSG00000246366	-	false	-	0.26	>0.20	0.17	>0.20
rs12272012	chr11:83166055-85522184	6	1.9e-08	ENSG00000137501	SYTL2	false	rs290200;rs290200;rs2044393	0.26	>0.20	0.000375	<=0.01
rs11125515	chr2:53759810-54197977	5	2.2e-08	ENSG00000115239	ASB3	false	rs719127;rs2287348	0.26	>0.20	0.04	<0.20
rs749671	chr16:30845373-31147151	15	2.7e-12	ENSG00000103510	KAT8	false	rs11865499	0.26	>0.20	3.15e-06	<=0.01
rs112351343	chr22:41253081-42222303	18	6.1e-07	ENSG00000167077	2001-05-01	false	rs6002406	0.26	>0.20	3e-05	<=0.01
rs12725114	chr1:62208149-62629592	1	1.6e-08	ENSG00000132849	INADL	true	rs4915796	0.27	>0.20	0.49	>0.20
rs2074347;rs17538215;rs10068340;rs17171813	chr5:136953189-137782658	17	5.2e-08	ENSG00000177733	HNRNPA0	false	rs11750132	0.27	>0.20	0.00108	<0.05
rs11775169	chr8:12579403-12613582	1	2.9e-07	ENSG00000154359	LONRF1	true	rs17830061	0.27	>0.20	0.13	>0.20
rs11689199;2:100795962;rs71973664;rs70940164;rs79430745;rs9753373;rs186748703	chr2:99613724-101034118	14	5.5e-17	ENSG00000135945	REV1	true	rs6721297	0.27	>0.20	1.12e-07	<=0.01
rs200300256;rs200224664;rs182355396;rs199824378;rs144343956;rs3796386;rs3811699;rs144519232;rs73078357;rs112634398;rs71615486;rs112978264;rs9883469;rs2624818;rs6793900;rs6785832;rs35917071;rs7650254;rs182308457;rs183938645	chr3:48445261-52017425	86	3.2e-33	ENSG00000164050	PLXNB1	false	rs11710798	0.28	>0.20	1.5e-06	<=0.01
rs57862683;rs12474994;rs67735550;rs138005298;rs186776211	chr2:197831741-199437305	12	1.1e-07	ENSG00000162944	RFTN2	false	-	0.28	>0.20			0.00513	<0.20
rs3929563	chr2:156868129-156881125	1	5.5e-07	ENSG00000226383	-	true	-	0.28	>0.20					0.3	>0.20
rs7248205	chr19:10713121-10942586	4	3.4e-10	ENSG00000129351	ILF3	true	rs4804519;rs2043305	0.28	>0.20	0.04	<0.20
rs66852340	chr4:3294755-3441640	3	7.9e-12	ENSG00000248843	-	false	-	0.28	>0.20	5.77e-05	<=0.01
rs646513	chr11:133938820-134095348	2	2.6e-07	ENSG00000166086	JAM3	false	rs2155086	0.28	>0.20	0.42	>0.20
rs11629120	chr14:23369854-23504439	6	1.1e-08	ENSG00000129474	JUB	true	rs1998055	0.28	>0.20	0.08	>0.20
rs3137	chr7:98836417-99332819	17	1.4e-08	ENSG00000106246	PTCD1	false	rs17161669	0.28	>0.20	0.01	<0.20
rs2385089	chr19:18530221-18632937	3	7.7e-07	ENSG00000105656	ELL	false	rs10164319	0.28	>0.20	2.08e-07	<=0.01
rs2074347;rs17538215;rs10068340;rs17171813	chr5:136953189-137782658	17	5.2e-08	ENSG00000120729	MYOT	false	-	0.28	>0.20	0.00108	<0.05
rs2074347;rs17538215;rs10068340;rs17171813	chr5:136953189-137782658	17	5.2e-08	ENSG00000249971	-	false	-	0.28	>0.20	0.00108	<0.05
rs749671	chr16:30845373-31147151	15	2.7e-12	ENSG00000167394	ZNF668	false	rs10871454	0.29	>0.20	3.15e-06	<=0.01
rs7609;rs1807711;rs118131223	chr22:29876181-31521442	13	3.6e-09	ENSG00000100319	ZMAT5	false	rs140119	0.29	>0.20	0.01	<0.20
rs35525340	chr2:202899310-202903160	1	2.1e-08	ENSG00000155760	FZD7	true	-	0.29	>0.20	0.62	>0.20
rs7730410	chr5:140474227-140517703	4	4.9e-07	ENSG00000112852	PCDHB2	false	-	0.29	>0.20			0.09	>0.20
rs62379379;rs11167753	chr5:140710252-141061788	13	7.8e-10	ENSG00000246422	-	false	-	0.29	>0.20	0.00623	<0.05
rs4816405	chr21:33025906-33104431	3	6.6e-07	ENSG00000156304	SCAF4	false	rs2833408	0.3	>0.20	0.33	>0.20
rs62151783	chr2:61414591-61765761	2	8.6e-07	ENSG00000082898	XPO1	true	-	0.3	>0.20	0.02	<0.20
rs12491503;rs77847419;rs34273682	chr3:165490692-165555260	1	5.5e-10	ENSG00000114200	BCHE	true	-	0.3	>0.20	0.38	>0.20
rs9426808	chr1:23337327-23521222	4	6.4e-07	ENSG00000004487	KDM1A	false	-	0.3	>0.20			0.00161	<0.20
rs11348710	chr5:77296349-77590579	1	3.2e-07	ENSG00000132842	AP3B1	false	rs11746090	0.3	>0.20	0.28	>0.20
rs3137	chr7:98836417-99332819	17	1.4e-08	ENSG00000196652	ZKSCAN5	false	-	0.31	>0.20	0.01	<0.20
rs200300256;rs200224664;rs182355396;rs199824378;rs144343956;rs3796386;rs3811699;rs144519232;rs73078357;rs112634398;rs71615486;rs112978264;rs9883469;rs2624818;rs6793900;rs6785832;rs35917071;rs7650254;rs182308457;rs183938645	chr3:48445261-52017425	86	3.2e-33	ENSG00000068745	IP6K2	true	-	0.31	>0.20	1.5e-06	<=0.01
rs7718708	chr5:84408160-84408574	1	3.7e-07	ENSG00000249349	-	true	-	0.31	>0.20	0.42	>0.20
rs7609;rs1807711;rs118131223	chr22:29876181-31521442	13	3.6e-09	ENSG00000235989	MORC2-AS1	false	-	0.31	>0.20	0.01	<0.20
rs76611993	chr2:98703579-99015064	2	1e-07	ENSG00000168658	VWA3B	false	rs4132466	0.31	>0.20	0.00395	<0.05
rs6468449	chr8:30241944-30585443	3	6.5e-08	ENSG00000104687	GSR	false	rs3594	0.31	>0.20	0.19	>0.20
rs1734394	chr2:10923517-10978103	1	4.7e-07	ENSG00000143870	PDIA6	true	-	0.32	>0.20	0.39	>0.20
rs2188179	chr7:92728829-92747336	1	1.9e-07	ENSG00000205413	SAMD9	true	rs4729081	0.32	>0.20	0.07	>0.20
rs34016202	chr11:65543364-65564690	3	4.3e-08	ENSG00000254470	-	false	-	0.32	>0.20	0.17	>0.20
rs1031423;rs2085961;rs2881301	chr5:92953775-93954309	4	1.8e-12	ENSG00000185261	KIAA0825	false	-	0.32	>0.20	8.18e-06	<=0.01
rs17207890;rs1262220	chr11:95502106-95658479	4	6.7e-12	ENSG00000256885	-	false	-	0.32	>0.20	0.12	>0.20
rs17379561;rs12725934;rs144407312;rs148648822;rs1386499;rs35506209	chr1:97543299-98511014	2	1.1e-16	ENSG00000225206	MIR2682	true	-	0.32	>0.20	0.69	>0.20
rs6554060	chr4:52709166-52963458	4	5.5e-09	ENSG00000163069	SGCB	false	-	0.32	>0.20	0.00858	<0.20
rs10874772	chr1:93544792-93828149	5	1.9e-08	ENSG00000117500	TMED5	false	rs546	0.32	>0.20	0.02	<0.20
rs2584597	chr17:61600695-62009714	15	2.9e-10	ENSG00000125695	STRADA	false	-	0.33	>0.20	0.02	<0.20
rs749671	chr16:30845373-31147151	15	2.7e-12	ENSG00000167395	ZNF646	true	-	0.33	>0.20	3.15e-06	<=0.01
rs200300256;rs200224664;rs182355396;rs199824378;rs144343956;rs3796386;rs3811699;rs144519232;rs73078357;rs112634398;rs71615486;rs112978264;rs9883469;rs2624818;rs6793900;rs6785832;rs35917071;rs7650254;rs182308457;rs183938645	chr3:48445261-52017425	86	3.2e-33	ENSG00000012171	SEMA3B	false	-	0.33	>0.20	1.5e-06	<=0.01
rs59210467	chr2:96472866-97370624	14	1e-08	ENSG00000144028	SNRNP200	false	-	0.33	>0.20	0.09	>0.20
rs9914872	chr17:60778676-60885705	1	8.9e-07	ENSG00000173838	MARCH10	false	-	0.34	>0.20	0.66	>0.20
rs499035;rs67541383	chr15:43524793-44487450	15	6.8e-08	ENSG00000242866	STRC	false	-	0.34	>0.20	0.0001	<=0.01
rs2064199	chr6:108188960-108279482	1	8.7e-07	ENSG00000025796	SEC63	true	-	0.34	>0.20	0.35	>0.20
rs12603813	chr17:43138680-43247406	5	1.3e-08	ENSG00000181513	ACBD4	true	rs1906342	0.35	>0.20			0.02	<0.20
rs59210467	chr2:96472866-97370624	14	1e-08	ENSG00000222040	ADRA2B	false	-	0.35	>0.20	0.09	>0.20
rs200300256;rs200224664;rs182355396;rs199824378;rs144343956;rs3796386;rs3811699;rs144519232;rs73078357;rs112634398;rs71615486;rs112978264;rs9883469;rs2624818;rs6793900;rs6785832;rs35917071;rs7650254;rs182308457;rs183938645	chr3:48445261-52017425	86	3.2e-33	ENSG00000068028	RASSF1	false	rs739431;rs17225749	0.35	>0.20	1.5e-06	<=0.01
rs3137	chr7:98836417-99332819	17	1.4e-08	ENSG00000198556	ZNF789	false	-	0.36	>0.20	0.01	<0.20
rs116793410;rs6995805;rs7831039;rs6980908;rs66952373;rs4840543	chr8:9911778-11617511	21	1.1e-10	ENSG00000175806	MSRA	false	rs9329221	0.36	>0.20	0.00123	<0.05
rs35574015	chr16:15068599-15233195	2	3e-08	ENSG00000179889	PDXDC1	false	-	0.36	>0.20	0.04	<0.20
rs8043253	chr15:41245160-41775761	9	3.4e-08	ENSG00000128965	CHAC1	false	-	0.36	>0.20	0.02	<0.20
rs6905544;rs202025831;rs7759889;rs62421914;rs10499016;rs17814604;rs144942219	chr6:98150157-98155979	1	8.5e-18	ENSG00000224849	-	true	-	0.36	>0.20	0.54	>0.20	0.11	>0.20
rs200300256;rs200224664;rs182355396;rs199824378;rs144343956;rs3796386;rs3811699;rs144519232;rs73078357;rs112634398;rs71615486;rs112978264;rs9883469;rs2624818;rs6793900;rs6785832;rs35917071;rs7650254;rs182308457;rs183938645	chr3:48445261-52017425	86	3.2e-33	ENSG00000010256	UQCRC1	false	-	0.37	>0.20	1.5e-06	<=0.01
rs72781699	chr2:23608088-24392509	8	3e-12	ENSG00000115129	TP53I3	false	-	0.37	>0.20	0.07	>0.20	0.00849	<0.20
rs200300256;rs200224664;rs182355396;rs199824378;rs144343956;rs3796386;rs3811699;rs144519232;rs73078357;rs112634398;rs71615486;rs112978264;rs9883469;rs2624818;rs6793900;rs6785832;rs35917071;rs7650254;rs182308457;rs183938645	chr3:48445261-52017425	86	3.2e-33	ENSG00000214681	IQCF5	false	-	0.37	>0.20	1.5e-06	<=0.01
rs116793410;rs6995805;rs7831039;rs6980908;rs66952373;rs4840543	chr8:9911778-11617511	21	1.1e-10	ENSG00000154319	FAM167A	false	rs4840568	0.37	>0.20	0.00123	<0.05
rs4973576;rs143990891	chr2:233562009-233877982	5	1e-09	ENSG00000115474	KCNJ13	true	-	0.38	>0.20	0.04	<0.20
rs62151809;rs13412896;rs1680797	chr2:103353367-105030466	2	5.4e-13	ENSG00000170417	TMEM182	true	-	0.38	>0.20	0.51	>0.20
rs200300256;rs200224664;rs182355396;rs199824378;rs144343956;rs3796386;rs3811699;rs144519232;rs73078357;rs112634398;rs71615486;rs112978264;rs9883469;rs2624818;rs6793900;rs6785832;rs35917071;rs7650254;rs182308457;rs183938645	chr3:48445261-52017425	86	3.2e-33	ENSG00000225399	-	false	-	0.38	>0.20	1.5e-06	<=0.01
rs55700114	chr20:43595115-43708600	1	2.1e-09	ENSG00000101109	STK4	false	rs6124684	0.38	>0.20	0.37	>0.20
rs6780848	chr3:8543393-8609805	1	5.8e-07	ENSG00000071282	LMCD1	true	rs6809788	0.38	>0.20			0.00536	<0.20
rs59210467	chr2:96472866-97370624	14	1e-08	ENSG00000135956	TMEM127	false	rs2301707	0.38	>0.20	0.09	>0.20
rs12706626;rs10954059	chr7:124386051-124819369	3	1.4e-08	ENSG00000128513	POT1	true	-	0.38	>0.20			0.00309	<0.20
rs7089973	chr10:116581503-116737430	2	2.4e-09	ENSG00000151553	FAM160B1	true	rs4752322	0.39	>0.20	0.31	>0.20
rs71658797;rs17391694	chr1:77747736-78604133	9	6.3e-10	ENSG00000162613	FUBP1	false	-	0.39	>0.20	3.82e-06	<=0.01
rs2074347;rs17538215;rs10068340;rs17171813	chr5:136953189-137782658	17	5.2e-08	ENSG00000112981	NME5	true	-	0.39	>0.20	0.00108	<0.05
rs67408834	chr14:101361107-101402336	1	8.7e-07	ENSG00000258399	MEG8	true	-	0.39	>0.20	0.77	>0.20
rs6694001	chr1:71318036-71546980	2	2.2e-07	ENSG00000050628	PTGER3	true	rs5693;rs9425055;rs11808123	0.39	>0.20	0.17	>0.20
rs11595160	chr10:102672720-102767593	5	2.5e-07	ENSG00000095539	SEMA4G	false	-	0.39	>0.20	0.22	>0.20
rs12442126	chr15:70340129-70390515	1	3.3e-07	ENSG00000140332	TLE3	true	-	0.39	>0.20	0.63	>0.20
rs2460	chr15:53049186-53083273	1	5e-10	ENSG00000169856	ONECUT1	true	rs8042899	0.4	>0.20	0.76	>0.20
rs2584597	chr17:61600695-62009714	15	2.9e-10	ENSG00000136490	LIMD2	false	rs11651075	0.4	>0.20	0.02	<0.20
rs77032392	chr9:86354336-86618985	4	6e-07	ENSG00000165113	GKAP1	false	-	0.4	>0.20	0.11	>0.20
rs200300256;rs200224664;rs182355396;rs199824378;rs144343956;rs3796386;rs3811699;rs144519232;rs73078357;rs112634398;rs71615486;rs112978264;rs9883469;rs2624818;rs6793900;rs6785832;rs35917071;rs7650254;rs182308457;rs183938645	chr3:48445261-52017425	86	3.2e-33	ENSG00000188338	SLC38A3	false	-	0.4	>0.20	1.5e-06	<=0.01
rs10876864	chr12:56390964-56497289	3	1e-09	ENSG00000123411	IKZF4	true	-	0.4	>0.20	0.11	>0.20
rs149098008	chr11:47352957-47870107	14	2.6e-07	ENSG00000134571	MYBPC3	false	rs7105851	0.4	>0.20			0.0078	<0.20
rs9563168	chr13:54689924-54707001	1	4.3e-11	ENSG00000234787	LINC00458	true	-	0.41	>0.20	0.54	>0.20
rs206965;rs34179846;rs75111771	chr12:120881764-121019201	8	9.1e-09	ENSG00000088986	DYNLL1	true	rs580016	0.41	>0.20			0.06	>0.20
rs3010239	chr5:72112139-72212560	1	4.8e-07	ENSG00000083312	TNPO1	true	-	0.42	>0.20			0.47	>0.20
rs200163783;rs3958943;rs12188899;rs12516070;rs114958808	chr5:58264865-60458301	7	3e-14	ENSG00000164182	NDUFAF2	false	-	0.42	>0.20	0.03	<0.20
rs11172304	chr12:58003963-58212487	14	3.4e-07	ENSG00000135446	CDK4	false	-	0.42	>0.20					0.09	>0.20
rs112351343	chr22:41253081-42222303	18	6.1e-07	ENSG00000100399	CHADL	false	rs7287939	0.42	>0.20	3e-05	<=0.01
rs911554	chr14:103851701-104167888	5	2.7e-07	ENSG00000166170	BAG5	false	rs7140568;rs2296482	0.42	>0.20			0.000474	<0.20
rs499035;rs67541383	chr15:43524793-44487450	15	6.8e-08	ENSG00000167004	PDIA3	false	-	0.42	>0.20	0.0001	<=0.01
rs6468449	chr8:30241944-30585443	3	6.5e-08	ENSG00000157110	RBPMS	false	rs7008369;rs9297251	0.42	>0.20	0.19	>0.20
rs4816405	chr21:33025906-33104431	3	6.6e-07	ENSG00000234509	-	false	-	0.42	>0.20	0.33	>0.20
rs12603813	chr17:43138680-43247406	5	1.3e-08	ENSG00000186834	HEXIM1	false	-	0.42	>0.20			0.02	<0.20
rs11692435	chr2:97541620-98612388	9	1.4e-07	ENSG00000230606	-	false	-	0.43	>0.20	0.01	<0.20
rs8070135;rs74843695	chr17:56422539-57232800	12	6e-08	ENSG00000224738	-	true	-	0.43	>0.20	5.4e-06	<=0.01
rs11653498	chr17:52978052-53039328	1	5.2e-07	ENSG00000141198	TOM1L1	true	rs2332297	0.43	>0.20	0.63	>0.20
rs11125515	chr2:53759810-54197977	5	2.2e-08	ENSG00000068912	ERLEC1	false	-	0.43	>0.20	0.04	<0.20
rs6425422	chr1:171750788-171783163	2	8.2e-08	ENSG00000213060	-	true	-	0.43	>0.20	0.54	>0.20
rs116793410;rs6995805;rs7831039;rs6980908;rs66952373;rs4840543	chr8:9911778-11617511	21	1.1e-10	ENSG00000171060	C8orf74	false	rs12542381	0.44	>0.20	0.00123	<0.05
rs11629120	chr14:23369854-23504439	6	1.1e-08	ENSG00000100804	PSMB5	false	rs11543947	0.44	>0.20	0.08	>0.20
rs3730399	chr16:67022573-67360661	17	3.3e-08	ENSG00000205250	E2F4	true	rs9932319	0.44	>0.20			0.05	>0.20
rs2787374	chr9:102741461-103115221	3	1.2e-08	ENSG00000023318	ERP44	false	-	0.44	>0.20	0.46	>0.20
rs8043253	chr15:41245160-41775761	9	3.4e-08	ENSG00000247556	-	false	-	0.45	>0.20	0.02	<0.20
rs11676297	chr2:182321619-182400914	1	3.9e-07	ENSG00000115232	ITGA4	true	rs2124440	0.45	>0.20	0.57	>0.20
rs2584597	chr17:61600695-62009714	15	2.9e-10	ENSG00000108604	SMARCD2	false	rs7225092	0.45	>0.20	0.02	<0.20
rs773445	chr3:138153428-138553780	4	3.5e-07	ENSG00000158234	FAIM	false	rs9828345	0.45	>0.20			0.22	>0.20
rs10876864	chr12:56390964-56497289	3	1e-09	ENSG00000065361	ERBB3	false	rs705702	0.46	>0.20	0.11	>0.20
rs7189927;rs147881598;rs148070559	chr16:28477983-29002104	15	3.4e-11	ENSG00000176953	NFATC2IP	false	-	0.46	>0.20	0.0034	<0.05
rs648044	chr11:113930315-114121398	1	1e-09	ENSG00000109906	ZBTB16	false	rs2735201;rs7113940	0.46	>0.20	0.34	>0.20
rs1965122	chr2:24714783-25142708	4	9.6e-07	ENSG00000138031	ADCY3	false	rs6752378	0.47	>0.20	1.53e-06	<=0.01
rs112351343	chr22:41253081-42222303	18	6.1e-07	ENSG00000196236	XPNPEP3	false	-	0.47	>0.20	3e-05	<=0.01
rs6875540	chr5:61699799-61924409	1	3.8e-09	ENSG00000086200	IPO11	true	rs4546330	0.47	>0.20	0.48	>0.20
rs6584444	chr10:103330317-103455110	3	3.1e-08	ENSG00000166171	DPCD	false	rs10883666	0.47	>0.20	0.43	>0.20
rs11629120	chr14:23369854-23504439	6	1.1e-08	ENSG00000100462	PRMT5	false	rs7147394;rs7147394	0.47	>0.20	0.08	>0.20
rs9421464	chr10:81910645-82282387	7	6.8e-07	ENSG00000108219	TSPAN14	false	-	0.47	>0.20	0.17	>0.20
rs11200784;rs6585778	chr10:85899196-85913311	1	1.2e-07	ENSG00000165678	GHITM	true	rs12357826	0.47	>0.20	0.21	>0.20
rs499035;rs67541383	chr15:43524793-44487450	15	6.8e-08	ENSG00000137822	TUBGCP4	false	rs12899865	0.48	>0.20	0.0001	<=0.01
rs71658797;rs17391694	chr1:77747736-78604133	9	6.3e-10	ENSG00000162614	NEXN	false	rs1166698	0.48	>0.20	3.82e-06	<=0.01
rs9731969	chr10:65281123-65384883	1	1.4e-07	ENSG00000165476	REEP3	true	rs7076601	0.48	>0.20			0.52	>0.20
rs2092829;rs77085332	chr22:31530795-32303001	15	1.3e-08	ENSG00000213888	-	false	-	0.48	>0.20	0.01	<0.20
rs59210467	chr2:96472866-97370624	14	1e-08	ENSG00000232931	LINC00342	false	-	0.49	>0.20	0.09	>0.20
rs11793828	chr9:12685439-12710274	1	1.3e-07	ENSG00000107165	TYRP1	true	-	0.49	>0.20	0.83	>0.20
rs200300256;rs200224664;rs182355396;rs199824378;rs144343956;rs3796386;rs3811699;rs144519232;rs73078357;rs112634398;rs71615486;rs112978264;rs9883469;rs2624818;rs6793900;rs6785832;rs35917071;rs7650254;rs182308457;rs183938645	chr3:48445261-52017425	86	3.2e-33	ENSG00000164078	MST1R	false	-	0.49	>0.20	1.5e-06	<=0.01
rs12819734	chr12:133195366-133413387	4	2.4e-07	ENSG00000177084	POLE	false	rs11147005	0.49	>0.20	0.28	>0.20
rs7248205	chr19:10713121-10942586	4	3.4e-10	ENSG00000213339	QTRT1	false	-	0.49	>0.20	0.04	<0.20
rs200300256;rs200224664;rs182355396;rs199824378;rs144343956;rs3796386;rs3811699;rs144519232;rs73078357;rs112634398;rs71615486;rs112978264;rs9883469;rs2624818;rs6793900;rs6785832;rs35917071;rs7650254;rs182308457;rs183938645	chr3:48445261-52017425	86	3.2e-33	ENSG00000145041	VPRBP	true	-	0.49	>0.20	1.5e-06	<=0.01
rs10898811	chr11:71576555-71850936	7	6e-08	ENSG00000149357	LAMTOR1	false	rs10898820	0.5	>0.20	0.02	<0.20
rs56692296	chr5:139739787-140086266	13	3.7e-07	ENSG00000146007	ZMAT2	false	rs2302104	0.5	>0.20			0.15	>0.20
rs7609;rs1807711;rs118131223	chr22:29876181-31521442	13	3.6e-09	ENSG00000133422	MORC2	false	rs2240176	0.5	>0.20	0.01	<0.20
rs112632642	chr1:50905150-51440305	2	3.6e-08	ENSG00000123080	CDKN2C	false	rs17392154;rs4131141	0.51	>0.20	0.34	>0.20
rs2074347;rs17538215;rs10068340;rs17171813	chr5:136953189-137782658	17	5.2e-08	ENSG00000146013	GFRA3	false	-	0.51	>0.20	0.00108	<0.05
rs12409242	chr1:60280458-60392462	2	7.6e-07	ENSG00000134716	CYP2J2	false	rs2280274	0.51	>0.20	0.65	>0.20
rs7700107	chr4:17802278-18023499	3	1.9e-11	ENSG00000163257	DCAF16	false	-	0.51	>0.20	0.05	>0.20
rs61160783	chr16:71599563-71962913	7	3.6e-07	ENSG00000182149	IST1	true	-	0.51	>0.20	0.06	>0.20
rs2153997	chr4:2845584-3042474	5	8.3e-08	ENSG00000109736	MFSD10	false	-	0.51	>0.20	0.000161	<=0.01
rs12541615	chr8:118806729-119124092	1	3.9e-10	ENSG00000182197	EXT1	true	rs11781699	0.51	>0.20	0.87	>0.20
rs35577195;rs9362612	chr6:89790470-89940997	4	7.9e-10	ENSG00000146281	PM20D2	true	rs364936	0.52	>0.20	0.11	>0.20
rs11678022	chr2:135809835-136875735	9	1.3e-07	ENSG00000121988	ZRANB3	false	-	0.52	>0.20					0.01	>0.20
rs12819734	chr12:133195366-133413387	4	2.4e-07	ENSG00000247077	PGAM5	false	-	0.52	>0.20	0.28	>0.20
rs59210467	chr2:96472866-97370624	14	1e-08	ENSG00000249715	FER1L5	false	-	0.53	>0.20	0.09	>0.20
rs455940	chr5:102089685-102614361	4	2.3e-07	ENSG00000145725	PPIP5K2	false	-	0.53	>0.20			0.01	<0.20
rs62379379;rs11167753	chr5:140710252-141061788	13	7.8e-10	ENSG00000120318	ARAP3	true	-	0.53	>0.20	0.00623	<0.05
rs6673341;rs10797990	chr1:184659637-184943682	2	2.2e-11	ENSG00000135842	FAM129A	false	rs861615	0.53	>0.20	0.51	>0.20
rs149098008	chr11:47352957-47870107	14	2.6e-07	ENSG00000109919	MTCH2	true	rs2242081	0.53	>0.20			0.0078	<0.20
rs71658797;rs17391694	chr1:77747736-78604133	9	6.3e-10	ENSG00000162616	DNAJB4	false	-	0.54	>0.20	3.82e-06	<=0.01
rs10501367	chr11:57001051-57092426	2	1.2e-07	ENSG00000149115	TNKS1BP1	false	-	0.54	>0.20	0.85	>0.20
rs200300256;rs200224664;rs182355396;rs199824378;rs144343956;rs3796386;rs3811699;rs144519232;rs73078357;rs112634398;rs71615486;rs112978264;rs9883469;rs2624818;rs6793900;rs6785832;rs35917071;rs7650254;rs182308457;rs183938645	chr3:48445261-52017425	86	3.2e-33	ENSG00000164077	MON1A	true	-	0.54	>0.20	1.5e-06	<=0.01
rs6428459	chr1:198126093-198291550	1	2.6e-07	ENSG00000151414	NEK7	false	rs6682269	0.54	>0.20			0.65	>0.20
rs1532214	chr3:161062580-161090668	1	1.7e-07	ENSG00000196542	SPTSSB	true	-	0.54	>0.20			0.58	>0.20
rs9398250	chr6:111195973-111347303	2	9.6e-07	ENSG00000123505	AMD1	true	rs1279578	0.54	>0.20	0.47	>0.20
rs3137	chr7:98836417-99332819	17	1.4e-08	ENSG00000106244	PDAP1	false	-	0.54	>0.20	0.01	<0.20
rs34484569	chr3:159483176-159486401	1	1.2e-07	ENSG00000241211	IQCJ-SCHIP1-AS1	true	-	0.54	>0.20					0.63	>0.20
rs17207890;rs1262220	chr11:95502106-95658479	4	6.7e-12	ENSG00000077458	FAM76B	false	rs11021310	0.54	>0.20	0.12	>0.20
rs7189927;rs147881598;rs148070559	chr16:28477983-29002104	15	3.4e-11	ENSG00000169682	SPNS1	false	rs8045689	0.54	>0.20	0.0034	<0.05
rs112351343	chr22:41253081-42222303	18	6.1e-07	ENSG00000100412	ACO2	false	-	0.54	>0.20	3e-05	<=0.01
rs11634155	chr15:26360960-26378184	1	5e-07	ENSG00000259150	-	true	-	0.55	>0.20			0.51	>0.20
rs206965;rs34179846;rs75111771	chr12:120881764-121019201	8	9.1e-09	ENSG00000257218	-	false	-	0.55	>0.20			0.06	>0.20
rs184745708	chr11:107197071-107328572	1	1.4e-08	ENSG00000152404	CWF19L2	true	rs12284352	0.55	>0.20	0.42	>0.20
rs67063081	chr3:47603729-48130769	4	2.2e-08	ENSG00000132153	DHX30	true	-	0.55	>0.20			0.000238	<0.20
rs2807736	chr10:28811581-28971868	3	5e-07	ENSG00000095739	BAMBI	false	rs1775908	0.56	>0.20	3.03e-05	<=0.01
rs57862683;rs12474994;rs67735550;rs138005298;rs186776211	chr2:197831741-199437305	12	1.1e-07	ENSG00000115541	HSPE1	false	rs787980	0.56	>0.20			0.00513	<0.20
rs4420638	chr19:45349393-45422606	4	3.6e-07	ENSG00000130204	TOMM40	false	-	0.56	>0.20	0.36	>0.20
rs59682551	chr1:200860176-201081694	4	5.2e-07	ENSG00000081248	CACNA1S	false	-	0.57	>0.20	0.000613	<=0.01
rs78299451;rs3944151;rs4731365	chr7:126078652-127071978	2	7e-09	ENSG00000048405	ZNF800	true	rs1361948	0.57	>0.20
rs3137	chr7:98836417-99332819	17	1.4e-08	ENSG00000160917	CPSF4	false	rs7806754	0.57	>0.20	0.01	<0.20
rs2584597	chr17:61600695-62009714	15	2.9e-10	ENSG00000087191	PSMC5	false	rs2727331	0.57	>0.20	0.02	<0.20
rs11810109;rs71972680	chr1:43990858-44497139	12	5.4e-12	ENSG00000237950	-	false	-	0.57	>0.20	0.00124	<0.05
rs6935828;rs610480	chr6:140388572-140414858	1	4.3e-08	ENSG00000236013	-	true	-	0.57	>0.20			0.16	>0.20
rs141882482;rs8091177;rs117138394	chr18:36786888-37380282	1	2.3e-07	ENSG00000249862	-	true	-	0.57	>0.20	0.63	>0.20	0.52	>0.20
rs2584597	chr17:61600695-62009714	15	2.9e-10	ENSG00000108588	CCDC47	false	rs3760252	0.57	>0.20	0.02	<0.20
rs3730399	chr16:67022573-67360661	17	3.3e-08	ENSG00000196155	PLEKHG4	false	-	0.57	>0.20			0.05	>0.20
rs11689199;2:100795962;rs71973664;rs70940164;rs79430745;rs9753373;rs186748703	chr2:99613724-101034118	14	5.5e-17	ENSG00000115514	TXNDC9	true	-	0.57	>0.20	1.12e-07	<=0.01
rs6031440	chr20:42740335-42816218	1	1.8e-08	ENSG00000149596	JPH2	true	-	0.57	>0.20	0.71	>0.20
rs59210467	chr2:96472866-97370624	14	1e-08	ENSG00000114982	KIAA1310	false	-	0.57	>0.20	0.09	>0.20
rs34927390	chr2:58134786-58387055	1	4.2e-07	ENSG00000028116	VRK2	true	rs2110664	0.57	>0.20	0.55	>0.20
rs28601632	chr8:76320149-76479078	1	9.6e-08	ENSG00000164749	HNF4G	true	-	0.57	>0.20	0.73	>0.20
rs57862683;rs12474994;rs67735550;rs138005298;rs186776211	chr2:197831741-199437305	12	1.1e-07	ENSG00000065413	ANKRD44	true	-	0.58	>0.20			0.00513	<0.20
rs200300256;rs200224664;rs182355396;rs199824378;rs144343956;rs3796386;rs3811699;rs144519232;rs73078357;rs112634398;rs71615486;rs112978264;rs9883469;rs2624818;rs6793900;rs6785832;rs35917071;rs7650254;rs182308457;rs183938645	chr3:48445261-52017425	86	3.2e-33	ENSG00000114270	COL7A1	false	-	0.58	>0.20	1.5e-06	<=0.01
rs200300256;rs200224664;rs182355396;rs199824378;rs144343956;rs3796386;rs3811699;rs144519232;rs73078357;rs112634398;rs71615486;rs112978264;rs9883469;rs2624818;rs6793900;rs6785832;rs35917071;rs7650254;rs182308457;rs183938645	chr3:48445261-52017425	86	3.2e-33	ENSG00000179564	C3orf45	false	-	0.58	>0.20	1.5e-06	<=0.01
rs59210467	chr2:96472866-97370624	14	1e-08	ENSG00000121152	NCAPH	false	-	0.58	>0.20	0.09	>0.20
rs77032392	chr9:86354336-86618985	4	6e-07	ENSG00000165118	C9orf64	false	-	0.58	>0.20	0.11	>0.20
rs1991401	chr17:62473904-62534060	3	3.5e-07	ENSG00000258890	CEP95	false	-	0.59	>0.20			0.57	>0.20
rs11810109;rs71972680	chr1:43990858-44497139	12	5.4e-12	ENSG00000117410	ATP6V0B	false	rs2428955;rs2486013	0.59	>0.20	0.00124	<0.05
rs11692435	chr2:97541620-98612388	9	1.4e-07	ENSG00000135940	COX5B	false	-	0.59	>0.20	0.01	<0.20
rs6835324	chr4:76932337-77135046	3	2.9e-07	ENSG00000156219	ART3	false	-	0.59	>0.20	0.31	>0.20
rs7662509	chr4:39289076-39453156	2	9.4e-09	ENSG00000035928	RFC1	false	rs6823497	0.59	>0.20			0.85	>0.20
rs11689199;2:100795962;rs71973664;rs70940164;rs79430745;rs9753373;rs186748703	chr2:99613724-101034118	14	5.5e-17	ENSG00000158417	EIF5B	true	-	0.59	>0.20	1.12e-07	<=0.01
rs8070135;rs74843695	chr17:56422539-57232800	12	6e-08	ENSG00000108384	RAD51C	false	rs17222691;rs8074016;rs9303399	0.6	>0.20	5.4e-06	<=0.01
rs200163783;rs3958943;rs12188899;rs12516070;rs114958808	chr5:58264865-60458301	7	3e-14	ENSG00000188725	C5orf43	true	-	0.6	>0.20	0.03	<0.20
rs112351343	chr22:41253081-42222303	18	6.1e-07	ENSG00000100401	RANGAP1	false	rs139519	0.6	>0.20	3e-05	<=0.01
rs112632642	chr1:50905150-51440305	2	3.6e-08	ENSG00000185104	FAF1	false	rs12566635	0.6	>0.20	0.34	>0.20
rs56664967	chr22:42905974-42915808	1	2.3e-08	ENSG00000189306	RRP7A	true	-	0.6	>0.20	0.54	>0.20
rs200163783;rs3958943;rs12188899;rs12516070;rs114958808	chr5:58264865-60458301	7	3e-14	ENSG00000164181	ELOVL7	false	rs13159372	0.6	>0.20	0.03	<0.20
rs2584597	chr17:61600695-62009714	15	2.9e-10	ENSG00000198231	DDX42	false	rs6504179	0.6	>0.20	0.02	<0.20
rs6825241;rs111343306;rs62327185;rs28628365;rs200923223	chr4:152330368-152682175	4	4.9e-15	ENSG00000251603	-	true	-	0.61	>0.20	0.05	>0.20
rs9421464	chr10:81910645-82282387	7	6.8e-07	ENSG00000133665	DYDC2	false	-	0.61	>0.20	0.17	>0.20
rs3137	chr7:98836417-99332819	17	1.4e-08	ENSG00000197343	ZNF655	true	rs3779354	0.61	>0.20	0.01	<0.20
rs9649581	chr7:132469629-132766848	1	7.8e-08	ENSG00000106554	CHCHD3	false	-	0.61	>0.20	0.58	>0.20
rs17525807	chr5:141232938-141258811	1	1.6e-08	ENSG00000156453	PCDH1	true	rs11167754	0.61	>0.20	0.88	>0.20
rs4420638	chr19:45349393-45422606	4	3.6e-07	ENSG00000130203	APOE	false	-	0.62	>0.20	0.36	>0.20
rs12272012	chr11:83166055-85522184	6	1.9e-08	ENSG00000171204	TMEM126B	false	rs12283233	0.62	>0.20	0.000375	<=0.01
rs4073003	chr17:19030782-19290553	7	1.2e-09	ENSG00000108641	B9D1	false	-	0.62	>0.20			0.00206	<0.20
rs141010895	chr11:72396114-72853306	4	1.5e-08	ENSG00000214530	STARD10	false	-	0.63	>0.20	0.61	>0.20
rs11686212	chr2:3383446-3488865	1	3.8e-07	ENSG00000171853	TTC15	true	rs4641971;rs4641971	0.63	>0.20	0.39	>0.20
rs35933007;rs181082346;rs148270861;rs57707488;rs80024485	chr12:38937979-39303394	3	9.2e-09	ENSG00000139117	CPNE8	true	rs12306901;rs826893	0.63	>0.20			0.48	>0.20
rs2748985	chr1:1656277-1935276	6	4.1e-12	ENSG00000178821	TMEM52	true	-	0.63	>0.20			4.94e-05	<0.05
rs200300256;rs200224664;rs182355396;rs199824378;rs144343956;rs3796386;rs3811699;rs144519232;rs73078357;rs112634398;rs71615486;rs112978264;rs9883469;rs2624818;rs6793900;rs6785832;rs35917071;rs7650254;rs182308457;rs183938645	chr3:48445261-52017425	86	3.2e-33	ENSG00000004534	RBM6	false	rs2245365	0.63	>0.20	1.5e-06	<=0.01
rs11678022	chr2:135809835-136875735	9	1.3e-07	ENSG00000115866	DARS	true	rs2304370	0.63	>0.20					0.01	>0.20
rs3137	chr7:98836417-99332819	17	1.4e-08	ENSG00000197037	ZNF498	false	-	0.63	>0.20	0.01	<0.20
rs200300256;rs200224664;rs182355396;rs199824378;rs144343956;rs3796386;rs3811699;rs144519232;rs73078357;rs112634398;rs71615486;rs112978264;rs9883469;rs2624818;rs6793900;rs6785832;rs35917071;rs7650254;rs182308457;rs183938645	chr3:48445261-52017425	86	3.2e-33	ENSG00000188315	C3orf62	false	rs4955411	0.63	>0.20	1.5e-06	<=0.01
rs10771746	chr12:30781922-30933673	3	2.5e-09	ENSG00000246331	-	false	-	0.63	>0.20	0.07	>0.20
rs3137	chr7:98836417-99332819	17	1.4e-08	ENSG00000244219	-	false	-	0.63	>0.20	0.01	<0.20
rs56103247;rs6010651	chr20:62329996-62567384	7	3.8e-10	ENSG00000101150	TPD52L2	false	rs817386;rs817362	0.64	>0.20	4.4e-06	<=0.01
rs112351343	chr22:41253081-42222303	18	6.1e-07	ENSG00000100138	NHP2L1	false	rs132765;rs2839713	0.64	>0.20	3e-05	<=0.01
rs1520594;rs79593630;rs145565219;rs114355388;rs56398417;rs114638003;rs150024388	chr3:88039846-89531284	6	2e-10	ENSG00000179021	C3orf38	false	rs6551278;rs1051413	0.64	>0.20	0.00244	<0.05
rs72673365	chr14:39218545-39652422	5	4.3e-07	ENSG00000100941	PNN	false	rs13021	0.64	>0.20	0.00142	<0.05
rs147543875	chr10:101419263-101611949	4	5e-08	ENSG00000014919	COX15	false	rs2862596	0.64	>0.20			0.65	>0.20
rs12145677;rs41279732	chr1:109822178-110052360	7	1.2e-12	ENSG00000143028	SYPL2	false	-	0.64	>0.20			0.01	<0.20
rs112351343	chr22:41253081-42222303	18	6.1e-07	ENSG00000100418	PPPDE2	false	-	0.64	>0.20	3e-05	<=0.01
rs11085735	chr19:10461209-10628668	5	3.4e-08	ENSG00000105401	CDC37	false	rs17697965	0.64	>0.20	0.00283	<0.05
rs17207890;rs1262220	chr11:95502106-95658479	4	6.7e-12	ENSG00000166037	CEP57	true	rs693364	0.64	>0.20	0.12	>0.20
rs4654361	chr1:28696114-29096287	8	2.6e-07	ENSG00000180098	TRNAU1AP	false	-	0.64	>0.20			0.2	>0.20
rs116793410;rs6995805;rs7831039;rs6980908;rs66952373;rs4840543	chr8:9911778-11617511	21	1.1e-10	ENSG00000136574	GATA4	false	-	0.64	>0.20	0.00123	<0.05
rs1156541;rs74470071;rs4350655;rs1432148;rs35999972	chr18:39535171-39667794	1	2.8e-08	ENSG00000078142	PIK3C3	true	-	0.65	>0.20	0.38	>0.20
rs2281695	chr20:32951041-33460663	8	3.4e-07	ENSG00000101464	PIGU	false	-	0.65	>0.20	0.000105	<=0.01
rs11085735	chr19:10461209-10628668	5	3.4e-08	ENSG00000105397	TYK2	false	rs11879191	0.65	>0.20	0.00283	<0.05
rs11696187	chr20:58662895-59102516	1	9e-08	ENSG00000228340	-	false	-	0.65	>0.20	0.38	>0.20
rs200300256;rs200224664;rs182355396;rs199824378;rs144343956;rs3796386;rs3811699;rs144519232;rs73078357;rs112634398;rs71615486;rs112978264;rs9883469;rs2624818;rs6793900;rs6785832;rs35917071;rs7650254;rs182308457;rs183938645	chr3:48445261-52017425	86	3.2e-33	ENSG00000145050	MANF	false	rs7616967	0.66	>0.20	1.5e-06	<=0.01
rs149098008	chr11:47352957-47870107	14	2.6e-07	ENSG00000213619	NDUFS3	false	-	0.66	>0.20			0.0078	<0.20
rs200163783;rs3958943;rs12188899;rs12516070;rs114958808	chr5:58264865-60458301	7	3e-14	ENSG00000035499	DEPDC1B	false	-	0.66	>0.20	0.03	<0.20
rs912107	chr20:1206700-1309883	3	2.1e-07	ENSG00000125775	SDCBP2	false	rs6109526;rs3764714	0.66	>0.20	0.000541	<=0.01
rs3137	chr7:98836417-99332819	17	1.4e-08	ENSG00000106245	BUD31	false	rs2301889	0.66	>0.20	0.01	<0.20
rs148046526	chr5:23951457-24178372	1	2.2e-07	ENSG00000248874	C5orf17	true	-	0.67	>0.20	0.19	>0.20
rs6472942;rs4735727;rs186551469;rs13281941;rs56099375	chr8:77318889-77436591	1	1.8e-09	ENSG00000254300	-	true	-	0.67	>0.20	0.82	>0.20
rs11689199;2:100795962;rs71973664;rs70940164;rs79430745;rs9753373;rs186748703	chr2:99613724-101034118	14	5.5e-17	ENSG00000241962	C2orf15	false	-	0.67	>0.20	1.12e-07	<=0.01
rs72781699	chr2:23608088-24392509	8	3e-12	ENSG00000115128	-	false	-	0.67	>0.20	0.07	>0.20	0.00849	<0.20
rs200300256;rs200224664;rs182355396;rs199824378;rs144343956;rs3796386;rs3811699;rs144519232;rs73078357;rs112634398;rs71615486;rs112978264;rs9883469;rs2624818;rs6793900;rs6785832;rs35917071;rs7650254;rs182308457;rs183938645	chr3:48445261-52017425	86	3.2e-33	ENSG00000173402	DAG1	true	rs6784820	0.67	>0.20	1.5e-06	<=0.01
rs35933007;rs181082346;rs148270861;rs57707488;rs80024485	chr12:38937979-39303394	3	9.2e-09	ENSG00000258119	-	true	-	0.67	>0.20			0.48	>0.20
rs8043253	chr15:41245160-41775761	9	3.4e-08	ENSG00000178997	EXD1	true	-	0.67	>0.20	0.02	<0.20
rs61859627;rs1925577;rs7904398	chr10:67679719-69455927	1	7.1e-08	ENSG00000183230	CTNNA3	true	-	0.67	>0.20	0.77	>0.20	0.16	>0.20
rs200300256;rs200224664;rs182355396;rs199824378;rs144343956;rs3796386;rs3811699;rs144519232;rs73078357;rs112634398;rs71615486;rs112978264;rs9883469;rs2624818;rs6793900;rs6785832;rs35917071;rs7650254;rs182308457;rs183938645	chr3:48445261-52017425	86	3.2e-33	ENSG00000183763	TRAIP	true	-	0.68	>0.20	1.5e-06	<=0.01
rs200300256;rs200224664;rs182355396;rs199824378;rs144343956;rs3796386;rs3811699;rs144519232;rs73078357;rs112634398;rs71615486;rs112978264;rs9883469;rs2624818;rs6793900;rs6785832;rs35917071;rs7650254;rs182308457;rs183938645	chr3:48445261-52017425	86	3.2e-33	ENSG00000172037	LAMB2	false	-	0.68	>0.20	1.5e-06	<=0.01
rs7189927;rs147881598;rs148070559	chr16:28477983-29002104	15	3.4e-11	ENSG00000176476	CCDC101	false	rs480400	0.68	>0.20	0.0034	<0.05
rs911554	chr14:103851701-104167888	5	2.7e-07	ENSG00000166166	TRMT61A	true	-	0.68	>0.20			0.000474	<0.20
rs646513	chr11:133938820-134095348	2	2.6e-07	ENSG00000151503	NCAPD3	false	rs11607466	0.68	>0.20	0.42	>0.20
rs7308280	chr12:97301001-97347129	1	3.8e-07	ENSG00000139350	NEDD1	true	rs249570	0.68	>0.20	0.66	>0.20
rs2092829;rs77085332	chr22:31530795-32303001	15	1.3e-08	ENSG00000185721	DRG1	true	rs2413054	0.68	>0.20	0.01	<0.20
rs2074347;rs17538215;rs10068340;rs17171813	chr5:136953189-137782658	17	5.2e-08	ENSG00000112984	KIF20A	false	rs11242417	0.68	>0.20	0.00108	<0.05
rs7189927;rs147881598;rs148070559	chr16:28477983-29002104	15	3.4e-11	ENSG00000177548	RABEP2	true	-	0.68	>0.20	0.0034	<0.05
rs62471080	chr7:108194987-108210194	1	3.7e-09	ENSG00000177683	THAP5	true	-	0.68	>0.20	0.55	>0.20
rs76246107	chr19:49977486-50161905	9	7e-08	ENSG00000142534	RPS11	false	-	0.68	>0.20	0.00381	<0.05
rs2153997	chr4:2845584-3042474	5	8.3e-08	ENSG00000087269	NOP14	false	-	0.68	>0.20	0.000161	<=0.01
rs329120	chr5:133842243-133918918	2	7.1e-08	ENSG00000251169	-	false	-	0.69	>0.20	0.08	>0.20
rs3730399	chr16:67022573-67360661	17	3.3e-08	ENSG00000125149	C16orf70	false	rs9033	0.69	>0.20			0.05	>0.20
rs3137	chr7:98836417-99332819	17	1.4e-08	ENSG00000241468	ATP5J2	false	-	0.69	>0.20	0.01	<0.20
rs2584597	chr17:61600695-62009714	15	2.9e-10	ENSG00000108592	FTSJ3	false	rs2854202	0.7	>0.20	0.02	<0.20
rs62379379;rs11167753	chr5:140710252-141061788	13	7.8e-10	ENSG00000171720	HDAC3	false	rs7710319	0.7	>0.20	0.00623	<0.05
rs11772463	chr7:1855383-2272878	1	2.3e-07	ENSG00000002822	MAD1L1	true	rs7783715	0.7	>0.20	0.5	>0.20
rs321550;rs4615895	chr1:96403457-96488436	1	1.8e-07	ENSG00000237435	-	true	-	0.7	>0.20	0.66	>0.20
rs200300256;rs200224664;rs182355396;rs199824378;rs144343956;rs3796386;rs3811699;rs144519232;rs73078357;rs112634398;rs71615486;rs112978264;rs9883469;rs2624818;rs6793900;rs6785832;rs35917071;rs7650254;rs182308457;rs183938645	chr3:48445261-52017425	86	3.2e-33	ENSG00000214706	IFRD2	false	-	0.7	>0.20	1.5e-06	<=0.01
rs255292	chr5:172483355-172591390	2	1.7e-08	ENSG00000113734	BNIP1	true	rs5745135;rs8543	0.7	>0.20	0.45	>0.20
rs56692296	chr5:139739787-140086266	13	3.7e-07	ENSG00000213523	SRA1	false	rs250431	0.7	>0.20			0.15	>0.20
rs4816405	chr21:33025906-33104431	3	6.6e-07	ENSG00000142168	SOD1	true	rs12626622	0.7	>0.20	0.33	>0.20
rs2099333	chr19:19375174-19657468	6	3.8e-09	ENSG00000160161	CILP2	false	-	0.7	>0.20	0.00397	<0.05
rs149098008	chr11:47352957-47870107	14	2.6e-07	ENSG00000123444	KBTBD4	false	rs2305280	0.71	>0.20			0.0078	<0.20
rs7609;rs1807711;rs118131223	chr22:29876181-31521442	13	3.6e-09	ENSG00000184117	NIPSNAP1	false	rs2530673	0.71	>0.20	0.01	<0.20
rs12272012	chr11:83166055-85522184	6	1.9e-08	ENSG00000171202	TMEM126A	false	-	0.71	>0.20	0.000375	<=0.01
rs72761109	chr5:71403061-71656052	3	1.2e-07	ENSG00000113048	MRPS27	false	rs6831;rs6889892	0.71	>0.20					0.3	>0.20
rs34597645	chr5:113911738-113915667	1	8.8e-09	ENSG00000251542	-	true	-	0.71	>0.20			0.62	>0.20
rs3137	chr7:98836417-99332819	17	1.4e-08	ENSG00000130429	ARPC1B	false	rs17161669	0.71	>0.20	0.01	<0.20
rs149098008	chr11:47352957-47870107	14	2.6e-07	ENSG00000109920	FNBP4	false	rs4539273	0.71	>0.20			0.0078	<0.20
rs1542256	chr12:98107190-98155637	1	2e-07	ENSG00000257501	-	true	-	0.71	>0.20	0.25	>0.20
rs4073003	chr17:19030782-19290553	7	1.2e-09	ENSG00000166482	MFAP4	false	-	0.71	>0.20			0.00206	<0.20
rs9608249	chr22:24407642-24641110	3	2.2e-08	ENSG00000099994	SUSD2	false	rs4820582	0.71	>0.20			0.19	>0.20
rs9651873	chr12:16500076-16763528	2	1.4e-07	ENSG00000008394	MGST1	false	rs4149190;rs9332908;rs12810905	0.72	>0.20	2.74e-07	<=0.01
rs7189927;rs147881598;rs148070559	chr16:28477983-29002104	15	3.4e-11	ENSG00000178952	TUFM	false	rs8049439	0.72	>0.20	0.0034	<0.05
rs11595160	chr10:102672720-102767593	5	2.5e-07	ENSG00000107815	C10orf2	false	rs927302	0.72	>0.20	0.22	>0.20
rs10874772	chr1:93544792-93828149	5	1.9e-08	ENSG00000122483	CCDC18	false	rs2433279	0.72	>0.20	0.02	<0.20
rs2787374	chr9:102741461-103115221	3	1.2e-08	ENSG00000119509	INVS	false	rs7035619;rs846759;rs7874900	0.72	>0.20	0.46	>0.20
rs200300256;rs200224664;rs182355396;rs199824378;rs144343956;rs3796386;rs3811699;rs144519232;rs73078357;rs112634398;rs71615486;rs112978264;rs9883469;rs2624818;rs6793900;rs6785832;rs35917071;rs7650254;rs182308457;rs183938645	chr3:48445261-52017425	86	3.2e-33	ENSG00000230454	-	false	-	0.72	>0.20	1.5e-06	<=0.01
rs59210467	chr2:96472866-97370624	14	1e-08	ENSG00000144021	CIAO1	false	rs2305935	0.72	>0.20	0.09	>0.20
rs57862683;rs12474994;rs67735550;rs138005298;rs186776211	chr2:197831741-199437305	12	1.1e-07	ENSG00000144381	HSPD1	false	-	0.73	>0.20			0.00513	<0.20
rs1243182	chr10:21783421-22292698	4	2e-15	ENSG00000136770	DNAJC1	false	-	0.73	>0.20	0.04	<0.20	0.05	>0.20	0.03	>0.20
rs17881016	chr10:133747955-133795435	2	1.4e-07	ENSG00000176171	BNIP3	false	-	0.73	>0.20	0.06	>0.20
rs56692296	chr5:139739787-140086266	13	3.7e-07	ENSG00000112855	HARS2	false	rs801171	0.73	>0.20			0.15	>0.20
rs10160068	chr10:127455022-127698161	5	1.4e-07	ENSG00000107949	BCCIP	false	rs12049644;rs10901461	0.73	>0.20			0.53	>0.20
rs185492684	chr3:142984064-143567373	1	2e-07	ENSG00000181804	SLC9A9	true	-	0.73	>0.20	0.46	>0.20
rs8043253	chr15:41245160-41775761	9	3.4e-08	ENSG00000137804	NUSAP1	false	rs2305030	0.73	>0.20	0.02	<0.20
rs12819734	chr12:133195366-133413387	4	2.4e-07	ENSG00000187848	P2RX2	true	rs12580466;rs4883585	0.73	>0.20	0.28	>0.20
rs7189927;rs147881598;rs148070559	chr16:28477983-29002104	15	3.4e-11	ENSG00000177455	CD19	false	-	0.73	>0.20	0.0034	<0.05
rs6012558;rs6019593	chr20:47538275-47713489	2	1.6e-10	ENSG00000124207	CSE1L	true	rs1048590;rs1048590;rs6012558	0.73	>0.20					0.71	>0.20
rs17567151	chr15:83509838-83953466	6	7.4e-07	ENSG00000169594	BNC1	false	rs301849	0.73	>0.20			0.00414	<0.20
rs1965122	chr2:24714783-25142708	4	9.6e-07	ENSG00000184924	PTRHD1	true	-	0.74	>0.20	1.53e-06	<=0.01
rs10186876	chr2:44113363-44223144	1	7.2e-10	ENSG00000138095	LRPPRC	true	rs4953037	0.74	>0.20	0.57	>0.20			0.85	>0.20
rs4810312	chr20:39657458-39989222	5	1.2e-08	ENSG00000132793	LPIN3	true	rs6072412	0.74	>0.20	7.42e-05	<=0.01
rs1868973	chr16:8715545-8740079	1	9.4e-07	ENSG00000067365	METTL22	true	-	0.74	>0.20	0.19	>0.20
rs62379379;rs11167753	chr5:140710252-141061788	13	7.8e-10	ENSG00000253305	PCDHGB6	false	-	0.75	>0.20	0.00623	<0.05
rs2584597	chr17:61600695-62009714	15	2.9e-10	ENSG00000136463	TACO1	false	-	0.75	>0.20	0.02	<0.20
rs4382592	chr9:134735494-134955295	1	6.7e-09	ENSG00000160563	MED27	true	-	0.75	>0.20	0.64	>0.20
rs17569099;rs12278200	chr11:116618886-116643704	1	7.5e-08	ENSG00000137656	BUD13	true	rs1145187	0.75	>0.20	0.73	>0.20
rs12409242	chr1:60280458-60392462	2	7.6e-07	ENSG00000134709	HOOK1	true	rs750351	0.75	>0.20	0.65	>0.20
rs149098008	chr11:47352957-47870107	14	2.6e-07	ENSG00000165916	PSMC3	false	rs17726706	0.76	>0.20			0.0078	<0.20
rs13112718	chr4:135176328-135248628	1	9.9e-07	ENSG00000251199	-	true	-	0.76	>0.20	0.49	>0.20
rs35577195;rs9362612	chr6:89790470-89940997	4	7.9e-10	ENSG00000146278	PNRC1	true	rs1757815	0.76	>0.20	0.11	>0.20
rs2807736	chr10:28811581-28971868	3	5e-07	ENSG00000254635	-	false	-	0.76	>0.20	3.03e-05	<=0.01
rs10756631	chr9:1050354-1057552	1	8.4e-07	ENSG00000173253	DMRT2	true	rs10756348	0.76	>0.20	0.71	>0.20
rs11678022	chr2:135809835-136875735	9	1.3e-07	ENSG00000144224	UBXN4	false	-	0.76	>0.20					0.01	>0.20
rs9398250	chr6:111195973-111347303	2	9.6e-07	ENSG00000197498	RPF2	false	-	0.76	>0.20	0.47	>0.20
rs200300256;rs200224664;rs182355396;rs199824378;rs144343956;rs3796386;rs3811699;rs144519232;rs73078357;rs112634398;rs71615486;rs112978264;rs9883469;rs2624818;rs6793900;rs6785832;rs35917071;rs7650254;rs182308457;rs183938645	chr3:48445261-52017425	86	3.2e-33	ENSG00000248487	ABHD14A	false	-	0.76	>0.20	1.5e-06	<=0.01
rs3137	chr7:98836417-99332819	17	1.4e-08	ENSG00000160908	ZNF394	false	rs7806754	0.76	>0.20	0.01	<0.20
rs10898811	chr11:71576555-71850936	7	6e-08	ENSG00000254469	-	true	-	0.76	>0.20	0.02	<0.20
rs3730399	chr16:67022573-67360661	17	3.3e-08	ENSG00000179044	EXOC3L1	false	-	0.77	>0.20			0.05	>0.20
rs4654361	chr1:28696114-29096287	8	2.6e-07	ENSG00000180198	RCC1	false	rs9426403	0.77	>0.20			0.2	>0.20
rs249960	chr5:95865525-96271513	3	2.6e-07	ENSG00000247121	-	false	-	0.77	>0.20	0.32	>0.20
rs870151	chr9:92219928-92221470	1	8.8e-13	ENSG00000130222	GADD45G	true	-	0.77	>0.20	0.86	>0.20
rs1202207	chr6:20100935-20212670	1	2.6e-07	ENSG00000172197	MBOAT1	true	-	0.77	>0.20	0.76	>0.20
rs10994943	chr10:63661059-63856703	1	3.1e-09	ENSG00000150347	ARID5B	true	rs12767995	0.77	>0.20	0.81	>0.20
rs200300256;rs200224664;rs182355396;rs199824378;rs144343956;rs3796386;rs3811699;rs144519232;rs73078357;rs112634398;rs71615486;rs112978264;rs9883469;rs2624818;rs6793900;rs6785832;rs35917071;rs7650254;rs182308457;rs183938645	chr3:48445261-52017425	86	3.2e-33	ENSG00000172053	QARS	false	rs11706052	0.77	>0.20	1.5e-06	<=0.01
rs17014081	chr3:24137760-24536773	2	5.2e-08	ENSG00000224074	-	true	-	0.77	>0.20	6.69e-05	<=0.01
rs200300256;rs200224664;rs182355396;rs199824378;rs144343956;rs3796386;rs3811699;rs144519232;rs73078357;rs112634398;rs71615486;rs112978264;rs9883469;rs2624818;rs6793900;rs6785832;rs35917071;rs7650254;rs182308457;rs183938645	chr3:48445261-52017425	86	3.2e-33	ENSG00000164062	APEH	false	rs3197999	0.77	>0.20	1.5e-06	<=0.01
rs9995717	chr4:36283244-36347378	1	6.1e-07	ENSG00000197057	DTHD1	true	-	0.77	>0.20			0.88	>0.20
rs200300256;rs200224664;rs182355396;rs199824378;rs144343956;rs3796386;rs3811699;rs144519232;rs73078357;rs112634398;rs71615486;rs112978264;rs9883469;rs2624818;rs6793900;rs6785832;rs35917071;rs7650254;rs182308457;rs183938645	chr3:48445261-52017425	86	3.2e-33	ENSG00000182179	UBA7	false	rs1128535	0.77	>0.20	1.5e-06	<=0.01
rs1897697	chr11:29616465-29652211	1	7.3e-07	ENSG00000255117	-	true	-	0.78	>0.20	0.41	>0.20
rs10786658	chr10:103530081-103815950	6	4.6e-11	ENSG00000226009	-	false	-	0.78	>0.20	5.38e-05	<=0.01
rs13251292	chr8:71485677-71581409	3	2.9e-07	ENSG00000067167	TRAM1	true	-	0.78	>0.20	0.17	>0.20
rs7700107	chr4:17802278-18023499	3	1.9e-11	ENSG00000109805	NCAPG	true	-	0.78	>0.20	0.05	>0.20
rs10737620	chr1:192984889-193223031	5	2.6e-09	ENSG00000116750	UCHL5	false	rs12086884	0.78	>0.20	0.000724	<=0.01
rs2034768;rs4000279;rs11322535	chr3:93766680-93782233	1	8.6e-12	ENSG00000178700	DHFRL1	true	rs7432837	0.78	>0.20	0.8	>0.20	0.89	>0.20
rs141010895	chr11:72396114-72853306	4	1.5e-08	ENSG00000186635	ARAP1	true	rs3781913	0.78	>0.20	0.61	>0.20
rs6996198	chr8:65486863-65711318	3	3.5e-08	ENSG00000254102	-	false	-	0.78	>0.20	0.000381	<=0.01
rs1965122	chr2:24714783-25142708	4	9.6e-07	ENSG00000138092	CENPO	false	rs1550114	0.78	>0.20	1.53e-06	<=0.01
rs6694001	chr1:71318036-71546980	2	2.2e-07	ENSG00000132485	ZRANB2	false	-	0.79	>0.20	0.17	>0.20
rs10501367	chr11:57001051-57092426	2	1.2e-07	ENSG00000134817	APLNR	true	-	0.79	>0.20	0.85	>0.20
rs12407254	chr1:35220648-35224113	1	3e-07	ENSG00000189280	GJB5	true	-	0.79	>0.20			0.27	>0.20
rs6141814	chr20:31290493-31438211	3	1.3e-09	ENSG00000101367	MAPRE1	false	-	0.79	>0.20	0.16	>0.20
rs61160783	chr16:71599563-71962913	7	3.6e-07	ENSG00000166747	AP1G1	false	rs17356316	0.79	>0.20	0.06	>0.20
rs200300256;rs200224664;rs182355396;rs199824378;rs144343956;rs3796386;rs3811699;rs144519232;rs73078357;rs112634398;rs71615486;rs112978264;rs9883469;rs2624818;rs6793900;rs6785832;rs35917071;rs7650254;rs182308457;rs183938645	chr3:48445261-52017425	86	3.2e-33	ENSG00000178035	IMPDH2	false	-	0.79	>0.20	1.5e-06	<=0.01
rs11595160	chr10:102672720-102767593	5	2.5e-07	ENSG00000055950	MRPL43	false	rs2863095	0.79	>0.20	0.22	>0.20
rs7639565	chr3:113005777-113348425	3	9.4e-07	ENSG00000206530	WDR52	false	rs17321330	0.79	>0.20	0.04	<0.20
rs116793410;rs6995805;rs7831039;rs6980908;rs66952373;rs4840543	chr8:9911778-11617511	21	1.1e-10	ENSG00000170983	LINC00208	true	-	0.79	>0.20	0.00123	<0.05
rs56692296	chr5:139739787-140086266	13	3.7e-07	ENSG00000113141	IK	false	rs753279	0.8	>0.20			0.15	>0.20
rs11125515	chr2:53759810-54197977	5	2.2e-08	ENSG00000068878	PSME4	false	rs2287345	0.8	>0.20	0.04	<0.20
rs2074347;rs17538215;rs10068340;rs17171813	chr5:136953189-137782658	17	5.2e-08	ENSG00000094880	CDC23	false	rs11750814	0.8	>0.20	0.00108	<0.05
rs200300256;rs200224664;rs182355396;rs199824378;rs144343956;rs3796386;rs3811699;rs144519232;rs73078357;rs112634398;rs71615486;rs112978264;rs9883469;rs2624818;rs6793900;rs6785832;rs35917071;rs7650254;rs182308457;rs183938645	chr3:48445261-52017425	86	3.2e-33	ENSG00000088543	C3orf18	false	rs399484	0.8	>0.20	1.5e-06	<=0.01
rs11678022	chr2:135809835-136875735	9	1.3e-07	ENSG00000076003	MCM6	false	rs4988226	0.8	>0.20					0.01	>0.20
rs112351343	chr22:41253081-42222303	18	6.1e-07	ENSG00000196419	XRCC6	false	-	0.8	>0.20	3e-05	<=0.01
rs7184800	chr16:53468361-53537170	2	8.2e-13	ENSG00000103479	RBL2	false	rs9921587	0.8	>0.20	0.05	>0.20
rs35313790;rs6750915	chr2:193614571-193641625	1	4.6e-16	ENSG00000227418	PCGEM1	true	-	0.8	>0.20	0.71	>0.20
rs11689199;2:100795962;rs71973664;rs70940164;rs79430745;rs9753373;rs186748703	chr2:99613724-101034118	14	5.5e-17	ENSG00000232084	-	true	-	0.8	>0.20	1.12e-07	<=0.01
rs2164744	chr12:109826524-110035067	5	1.1e-08	ENSG00000110921	MVK	false	-	0.8	>0.20	0.00871	<0.20
rs2787374	chr9:102741461-103115221	3	1.2e-08	ENSG00000136891	TEX10	true	rs875522	0.8	>0.20	0.46	>0.20
rs2748985	chr1:1656277-1935276	6	4.1e-12	ENSG00000008130	NADK	false	-	0.8	>0.20			4.94e-05	<0.05
rs9914041	chr17:74620847-74722866	3	6e-07	ENSG00000070495	JMJD6	false	rs2286585	0.81	>0.20			0.12	>0.20
rs1292047	chr17:57784863-58042122	5	4.2e-07	ENSG00000199004	MIR21	false	-	0.81	>0.20	0.04	<0.20
rs11085735	chr19:10461209-10628668	5	3.4e-08	ENSG00000079999	KEAP1	true	rs7246953;rs1051738	0.81	>0.20	0.00283	<0.05
rs7609;rs1807711;rs118131223	chr22:29876181-31521442	13	3.6e-09	ENSG00000100325	ASCC2	false	rs737945	0.81	>0.20	0.01	<0.20
rs117741866	chr15:56379478-57591479	5	7.9e-07	ENSG00000138587	MNS1	false	-	0.81	>0.20			0.02	<0.20
rs200300256;rs200224664;rs182355396;rs199824378;rs144343956;rs3796386;rs3811699;rs144519232;rs73078357;rs112634398;rs71615486;rs112978264;rs9883469;rs2624818;rs6793900;rs6785832;rs35917071;rs7650254;rs182308457;rs183938645	chr3:48445261-52017425	86	3.2e-33	ENSG00000221883	C3orf71	false	-	0.81	>0.20	1.5e-06	<=0.01
rs76246107	chr19:49977486-50161905	9	7e-08	ENSG00000126458	RRAS	true	rs1368464	0.81	>0.20	0.00381	<0.05
rs72207673;rs1421334;rs146759140	chr8:30853321-31031285	2	2.2e-15	ENSG00000165392	WRN	true	rs4733225	0.81	>0.20	0.01	<0.20
rs8070135;rs74843695	chr17:56422539-57232800	12	6e-08	ENSG00000213246	SUPT4H1	true	rs2877877	0.81	>0.20	5.4e-06	<=0.01
rs67984653	chr4:129786076-130014764	1	7.8e-09	ENSG00000151466	SCLT1	true	-	0.81	>0.20	0.55	>0.20
rs200300256;rs200224664;rs182355396;rs199824378;rs144343956;rs3796386;rs3811699;rs144519232;rs73078357;rs112634398;rs71615486;rs112978264;rs9883469;rs2624818;rs6793900;rs6785832;rs35917071;rs7650254;rs182308457;rs183938645	chr3:48445261-52017425	86	3.2e-33	ENSG00000164054	SHISA5	false	-	0.81	>0.20	1.5e-06	<=0.01
rs7662509	chr4:39289076-39453156	2	9.4e-09	ENSG00000134962	KLB	true	-	0.81	>0.20			0.85	>0.20
rs10898811	chr11:71576555-71850936	7	6e-08	ENSG00000110200	C11orf51	false	-	0.82	>0.20	0.02	<0.20
rs1263148;rs10186702;rs57780226;rs3024891	chr2:191511472-192016322	4	8.2e-10	ENSG00000138386	NAB1	true	rs13004849	0.82	>0.20	0.00489	<0.05
rs12603813	chr17:43138680-43247406	5	1.3e-08	ENSG00000136448	NMT1	false	rs2239916	0.82	>0.20			0.02	<0.20
rs34811474	chr4:25314407-25420120	2	2.3e-09	ENSG00000053900	ANAPC4	true	rs1533133	0.82	>0.20	0.53	>0.20
rs204092	chr20:13976015-16033842	3	9.3e-07	ENSG00000213950	RPS10P2	true	-	0.82	>0.20	0.000128	<=0.01
rs1790135	chr12:123468027-123742506	3	2.6e-08	ENSG00000051825	MPHOSPH9	false	-	0.83	>0.20	0.0011	<0.05
rs11264313	chr1:155036224-155159747	5	1.7e-07	ENSG00000179085	DPM3	false	-	0.83	>0.20					0.25	>0.20
rs11689199;2:100795962;rs71973664;rs70940164;rs79430745;rs9753373;rs186748703	chr2:99613724-101034118	14	5.5e-17	ENSG00000158411	MITD1	false	-	0.83	>0.20	1.12e-07	<=0.01
rs72781699	chr2:23608088-24392509	8	3e-12	ENSG00000173960	UBXN2A	false	-	0.83	>0.20	0.07	>0.20	0.00849	<0.20
rs6468449	chr8:30241944-30585443	3	6.5e-08	ENSG00000197265	GTF2E2	true	rs2979502	0.83	>0.20	0.19	>0.20
rs1292047	chr17:57784863-58042122	5	4.2e-07	ENSG00000108423	TUBD1	true	rs3744376	0.83	>0.20	0.04	<0.20
rs10786658	chr10:103530081-103815950	6	4.6e-11	ENSG00000107833	NPM3	false	rs2305191	0.83	>0.20	5.38e-05	<=0.01
rs112351343	chr22:41253081-42222303	18	6.1e-07	ENSG00000100395	L3MBTL2	false	rs139486	0.83	>0.20	3e-05	<=0.01
rs2192534	chr4:29119930-29204392	1	5e-07	ENSG00000248176	-	true	-	0.84	>0.20	0.79	>0.20
rs56692296	chr5:139739787-140086266	13	3.7e-07	ENSG00000120314	WDR55	false	rs801399	0.84	>0.20			0.15	>0.20
rs7609;rs1807711;rs118131223	chr22:29876181-31521442	13	3.6e-09	ENSG00000184076	UQCR10	false	rs140143	0.84	>0.20	0.01	<0.20
rs56103247;rs6010651	chr20:62329996-62567384	7	3.8e-10	ENSG00000101246	ARFRP1	false	-	0.84	>0.20	4.4e-06	<=0.01
rs141010895	chr11:72396114-72853306	4	1.5e-08	ENSG00000137478	FCHSD2	false	rs12418733	0.84	>0.20	0.61	>0.20
rs56692296	chr5:139739787-140086266	13	3.7e-07	ENSG00000170445	HARS	false	rs2569188	0.84	>0.20			0.15	>0.20
rs136553	chr22:27282872-27283511	1	2.3e-11	ENSG00000231369	-	true	-	0.85	>0.20			0.82	>0.20
rs7089973	chr10:116581503-116737430	2	2.4e-09	ENSG00000165832	TRUB1	false	-	0.85	>0.20	0.31	>0.20
rs7609;rs1807711;rs118131223	chr22:29876181-31521442	13	3.6e-09	ENSG00000100296	THOC5	true	rs7609	0.85	>0.20	0.01	<0.20
rs11689199;2:100795962;rs71973664;rs70940164;rs79430745;rs9753373;rs186748703	chr2:99613724-101034118	14	5.5e-17	ENSG00000230393	-	false	-	0.85	>0.20	1.12e-07	<=0.01
rs73038369	chr3:17199899-18487080	2	8.1e-07	ENSG00000182568	SATB1	false	rs11128886	0.85	>0.20	0.02	<0.20
rs6425422	chr1:171750788-171783163	2	8.2e-08	ENSG00000010165	METTL13	false	-	0.85	>0.20	0.54	>0.20
rs9528023	chr13:60239717-60738119	2	3.8e-08	ENSG00000139734	DIAPH3	false	rs1336517	0.85	>0.20	0.85	>0.20
rs112351343	chr22:41253081-42222303	18	6.1e-07	ENSG00000100413	POLR3H	false	-	0.85	>0.20	3e-05	<=0.01
rs2092829;rs77085332	chr22:31530795-32303001	15	1.3e-08	ENSG00000138942	RNF185	true	-	0.85	>0.20	0.01	<0.20
rs3794703	chr16:30535325-30546239	2	8e-07	ENSG00000169957	ZNF768	true	-	0.85	>0.20	0.72	>0.20
rs3845765	chr2:33808725-33824449	1	6.5e-07	ENSG00000119812	FAM98A	true	-	0.86	>0.20	0.84	>0.20
rs33939243	chr4:48988264-49064098	1	1.5e-08	ENSG00000109182	CWH43	true	-	0.86	>0.20	0.68	>0.20
rs773445	chr3:138153428-138553780	4	3.5e-07	ENSG00000114107	CEP70	true	rs10935284	0.86	>0.20			0.22	>0.20
rs56692296	chr5:139739787-140086266	13	3.7e-07	ENSG00000113119	TMCO6	false	rs2245643	0.86	>0.20			0.15	>0.20
rs59682551	chr1:200860176-201081694	4	5.2e-07	ENSG00000163362	C1orf106	false	-	0.86	>0.20	0.000613	<=0.01
rs162894	chr5:131527531-131811736	6	1.1e-08	ENSG00000197536	C5orf56	false	-	0.86	>0.20			0.18	>0.20
rs3730399	chr16:67022573-67360661	17	3.3e-08	ENSG00000168701	TMEM208	false	-	0.86	>0.20			0.05	>0.20
rs10078240	chr5:68389473-68426896	1	7.6e-07	ENSG00000145740	SLC30A5	true	rs350098;rs435395;rs10515100	0.86	>0.20	0.74	>0.20
rs499035;rs67541383	chr15:43524793-44487450	15	6.8e-08	ENSG00000168806	LCMT2	false	rs3742970	0.87	>0.20	0.0001	<=0.01
rs200300256;rs200224664;rs182355396;rs199824378;rs144343956;rs3796386;rs3811699;rs144519232;rs73078357;rs112634398;rs71615486;rs112978264;rs9883469;rs2624818;rs6793900;rs6785832;rs35917071;rs7650254;rs182308457;rs183938645	chr3:48445261-52017425	86	3.2e-33	ENSG00000114767	RRP9	false	-	0.87	>0.20	1.5e-06	<=0.01
rs10772643	chr12:13349650-13369708	1	1.3e-12	ENSG00000134531	EMP1	true	rs7305739	0.87	>0.20	0.97	>0.20
rs255292	chr5:172483355-172591390	2	1.7e-08	ENSG00000164463	C5orf41	false	rs2544580;rs435216	0.87	>0.20	0.45	>0.20
rs55772938;rs11766392;rs59045886;rs41859;rs12698908;rs142521575	chr7:69061133-70258054	2	3.9e-10	ENSG00000234215	-	true	-	0.87	>0.20	0.07	>0.20	0.04	>0.20
rs72768080	chr1:241815580-241965435	1	2.5e-07	ENSG00000162843	WDR64	false	-	0.87	>0.20	0.85	>0.20
rs1022785;rs1956246	chr14:29252697-29254993	1	7.1e-09	ENSG00000257056	-	true	-	0.87	>0.20	0.84	>0.20
rs11985394	chr8:92221722-92410378	1	1.3e-08	ENSG00000147606	SLC26A7	true	-	0.87	>0.20	0.82	>0.20
rs10057545;rs13181201	chr5:137946656-138842328	10	2e-10	ENSG00000200959	SNORA74A	false	-	0.87	>0.20	0.0015	<0.05
rs4577309;rs62181053;rs201272856;rs62182888;rs74420213	chr2:191054461-191399448	4	1.6e-13	ENSG00000151689	INPP1	true	-	0.87	>0.20	0.00877	<0.20
rs151057105	chr7:54819943-54827667	1	1e-07	ENSG00000132432	SEC61G	true	-	0.87	>0.20	0.78	>0.20
rs11749912;rs7716447;rs201096518	chr5:87485450-88199922	6	4.9e-10	ENSG00000250377	-	true	-	0.87	>0.20			0.000329	<0.20
rs11380825	chr18:73121827-73139589	1	1.8e-07	ENSG00000206026	C18orf62	true	rs17055225	0.87	>0.20	0.74	>0.20
rs77032392	chr9:86354336-86618985	4	6e-07	ENSG00000178966	RMI1	false	rs1982151	0.88	>0.20	0.11	>0.20
rs76558730	chr8:82711816-82755101	1	7.5e-07	ENSG00000104497	SNX16	true	rs4739628;rs2600604	0.88	>0.20	0.38	>0.20
rs4420638	chr19:45349393-45422606	4	3.6e-07	ENSG00000130202	PVRL2	false	rs11879589;rs11672399	0.88	>0.20	0.36	>0.20
rs112678091;rs72818277	chr5:163723702-164598649	1	2e-07	ENSG00000241956	-	true	-	0.88	>0.20	0.57	>0.20
rs2092829;rs77085332	chr22:31530795-32303001	15	1.3e-08	ENSG00000198089	SFI1	false	rs4820045;rs5753582;rs4820045	0.88	>0.20	0.01	<0.20
rs3137	chr7:98836417-99332819	17	1.4e-08	ENSG00000221909	FAM200A	false	-	0.88	>0.20	0.01	<0.20
rs149098008	chr11:47352957-47870107	14	2.6e-07	ENSG00000030066	NUP160	false	rs6485788	0.88	>0.20			0.0078	<0.20
rs10160068	chr10:127455022-127698161	5	1.4e-07	ENSG00000089876	DHX32	false	-	0.88	>0.20			0.53	>0.20
rs72673365	chr14:39218545-39652422	5	4.3e-07	ENSG00000092208	GEMIN2	false	-	0.88	>0.20	0.00142	<0.05
rs72781699	chr2:23608088-24392509	8	3e-12	ENSG00000176732	PFN4	false	rs12713147	0.88	>0.20	0.07	>0.20	0.00849	<0.20
rs7776771	chr7:73096601-73134017	3	4.4e-07	ENSG00000071462	WBSCR22	false	rs10229375	0.88	>0.20			0.03	<0.20
rs2748985	chr1:1656277-1935276	6	4.1e-12	ENSG00000169885	CALML6	false	-	0.88	>0.20			4.94e-05	<0.05
rs3730399	chr16:67022573-67360661	17	3.3e-08	ENSG00000237172	B3GNT9	false	-	0.88	>0.20			0.05	>0.20
rs11692435	chr2:97541620-98612388	9	1.4e-07	ENSG00000168754	FAM178B	false	rs7572249	0.88	>0.20	0.01	<0.20
rs200300256;rs200224664;rs182355396;rs199824378;rs144343956;rs3796386;rs3811699;rs144519232;rs73078357;rs112634398;rs71615486;rs112978264;rs9883469;rs2624818;rs6793900;rs6785832;rs35917071;rs7650254;rs182308457;rs183938645	chr3:48445261-52017425	86	3.2e-33	ENSG00000229972	IQCF3	false	-	0.89	>0.20	1.5e-06	<=0.01
rs2825002	chr21:19641433-19858197	1	6.4e-08	ENSG00000154646	TMPRSS15	true	rs7282779	0.89	>0.20	0.92	>0.20
rs206965;rs34179846;rs75111771	chr12:120881764-121019201	8	9.1e-09	ENSG00000170855	TRIAP1	true	rs17509145	0.89	>0.20			0.06	>0.20
rs55909997;rs11184928	chr1:107599267-107601916	1	2.4e-09	ENSG00000198890	PRMT6	true	rs1623927;rs1730858	0.89	>0.20	0.78	>0.20
rs6673341;rs10797990	chr1:184659637-184943682	2	2.2e-11	ENSG00000116406	EDEM3	true	rs861601	0.89	>0.20	0.51	>0.20
rs10160068	chr10:127455022-127698161	5	1.4e-07	ENSG00000188690	UROS	false	-	0.89	>0.20			0.53	>0.20
rs62641636	chr2:68358370-68488362	2	7e-10	ENSG00000115946	PNO1	true	-	0.89	>0.20	4.7e-05	<=0.01
rs75405010	chr6:155716504-155777037	1	5.8e-07	ENSG00000074771	NOX3	true	-	0.89	>0.20	0.69	>0.20
rs57862683;rs12474994;rs67735550;rs138005298;rs186776211	chr2:197831741-199437305	12	1.1e-07	ENSG00000115520	COQ10B	false	rs7590697	0.89	>0.20			0.00513	<0.20
rs35092719	chr8:30631973-30748122	2	2.9e-07	ENSG00000133863	TEX15	false	-	0.89	>0.20	7.29e-05	<=0.01
rs162894	chr5:131527531-131811736	6	1.1e-08	ENSG00000233006	-	false	-	0.89	>0.20			0.18	>0.20
rs2164744	chr12:109826524-110035067	5	1.1e-08	ENSG00000139428	MMAB	false	rs918106	0.89	>0.20	0.00871	<0.20
rs12632778	chr3:106555658-106959488	1	3.9e-08	ENSG00000242759	-	true	-	0.89	>0.20	0.84	>0.20
rs11718196	chr3:146232967-146262651	1	5.9e-08	ENSG00000188313	PLSCR1	true	rs2738920	0.89	>0.20	0.61	>0.20
rs55652646	chr7:48211055-48687092	1	6.3e-07	ENSG00000179869	ABCA13	true	rs7780793	0.89	>0.20	0.88	>0.20
rs2074347;rs17538215;rs10068340;rs17171813	chr5:136953189-137782658	17	5.2e-08	ENSG00000158402	CDC25C	false	-	0.89	>0.20	0.00108	<0.05
rs2385089	chr19:18530221-18632937	3	7.7e-07	ENSG00000105655	ISYNA1	true	-	0.89	>0.20	2.08e-07	<=0.01
rs10898811	chr11:71576555-71850936	7	6e-08	ENSG00000110203	FOLR3	false	rs575341	0.9	>0.20	0.02	<0.20
rs190328705	chr11:33098734-33378569	3	9.7e-07	ENSG00000176102	CSTF3	false	rs2024967;rs4561187;rs2024967	0.9	>0.20	0.35	>0.20
rs11172304	chr12:58003963-58212487	14	3.4e-07	ENSG00000123297	TSFM	false	rs2069502	0.9	>0.20					0.09	>0.20
rs7248205	chr19:10713121-10942586	4	3.4e-10	ENSG00000129353	SLC44A2	false	rs892078	0.9	>0.20	0.04	<0.20
rs6755003	chr2:11988748-12718474	1	3.6e-07	ENSG00000224184	-	true	-	0.9	>0.20			0.71	>0.20
rs4654361	chr1:28696114-29096287	8	2.6e-07	ENSG00000197989	SNHG12	false	-	0.9	>0.20			0.2	>0.20
rs12145677;rs41279732	chr1:109822178-110052360	7	1.2e-12	ENSG00000143106	PSMA5	false	-	0.9	>0.20			0.01	<0.20
rs77770606;rs2909457;rs115797153	chr2:162848751-162931052	1	3.2e-11	ENSG00000197635	DPP4	true	rs2389643	0.9	>0.20	0.81	>0.20
rs9398804	chr6:126661320-127004986	2	4.2e-07	ENSG00000203760	CENPW	true	-	0.9	>0.20	0.85	>0.20
rs11172304	chr12:58003963-58212487	14	3.4e-07	ENSG00000135452	TSPAN31	false	rs10876994	0.9	>0.20					0.09	>0.20
rs5760866	chr22:25421600-25593415	1	8.5e-07	ENSG00000197077	KIAA1671	false	rs5760805;rs139762	0.9	>0.20			0.02	<0.20
rs200300256;rs200224664;rs182355396;rs199824378;rs144343956;rs3796386;rs3811699;rs144519232;rs73078357;rs112634398;rs71615486;rs112978264;rs9883469;rs2624818;rs6793900;rs6785832;rs35917071;rs7650254;rs182308457;rs183938645	chr3:48445261-52017425	86	3.2e-33	ENSG00000235455	IQCF5-AS1	false	-	0.9	>0.20	1.5e-06	<=0.01
rs2074347;rs17538215;rs10068340;rs17171813	chr5:136953189-137782658	17	5.2e-08	ENSG00000226306	NPY6R	false	-	0.9	>0.20	0.00108	<0.05
rs78394231;rs1321552	chr6:107473761-107981357	2	9.7e-09	ENSG00000164494	PDSS2	true	rs1665920	0.9	>0.20	0.01	<0.20
rs76246107	chr19:49977486-50161905	9	7e-08	ENSG00000142546	NOSIP	false	-	0.91	>0.20	0.00381	<0.05
rs206965;rs34179846;rs75111771	chr12:120881764-121019201	8	9.1e-09	ENSG00000167272	POP5	true	rs787820;rs4767915	0.91	>0.20			0.06	>0.20
rs200300256;rs200224664;rs182355396;rs199824378;rs144343956;rs3796386;rs3811699;rs144519232;rs73078357;rs112634398;rs71615486;rs112978264;rs9883469;rs2624818;rs6793900;rs6785832;rs35917071;rs7650254;rs182308457;rs183938645	chr3:48445261-52017425	86	3.2e-33	ENSG00000225697	SLC26A6	false	-	0.91	>0.20	1.5e-06	<=0.01
rs17379561;rs12725934;rs144407312;rs148648822;rs1386499;rs35506209	chr1:97543299-98511014	2	1.1e-16	ENSG00000188641	DPYD	true	rs1399291;rs1333717	0.91	>0.20	0.69	>0.20
rs7980776	chr12:56321103-56347811	1	9.2e-07	ENSG00000065357	DGKA	true	-	0.91	>0.20	0.82	>0.20
rs2074347;rs17538215;rs10068340;rs17171813	chr5:136953189-137782658	17	5.2e-08	ENSG00000112983	BRD8	false	rs10515500	0.91	>0.20	0.00108	<0.05
rs13294381	chr9:96197614-96441869	4	3.4e-07	ENSG00000227603	-	false	-	0.91	>0.20	0.00384	<0.05
rs8070135;rs74843695	chr17:56422539-57232800	12	6e-08	ENSG00000108375	RNF43	false	-	0.91	>0.20	5.4e-06	<=0.01
rs749671	chr16:30845373-31147151	15	2.7e-12	ENSG00000150281	CTF1	false	-	0.91	>0.20	3.15e-06	<=0.01
rs59210467	chr2:96472866-97370624	14	1e-08	ENSG00000204685	-	false	-	0.91	>0.20	0.09	>0.20
rs8043253	chr15:41245160-41775761	9	3.4e-08	ENSG00000104147	OIP5	false	-	0.91	>0.20	0.02	<0.20
rs11810109;rs71972680	chr1:43990858-44497139	12	5.4e-12	ENSG00000117407	ARTN	true	-	0.91	>0.20	0.00124	<0.05
rs499035;rs67541383	chr15:43524793-44487450	15	6.8e-08	ENSG00000140259	MFAP1	false	rs2470134	0.91	>0.20	0.0001	<=0.01
rs11689199;2:100795962;rs71973664;rs70940164;rs79430745;rs9753373;rs186748703	chr2:99613724-101034118	14	5.5e-17	ENSG00000135951	TSGA10	false	-	0.91	>0.20	1.12e-07	<=0.01
rs1319734;rs4325372	chr12:40019969-40499891	2	1.9e-08	ENSG00000180116	C12orf40	true	-	0.92	>0.20			0.05	>0.20
rs2153997	chr4:2845584-3042474	5	8.3e-08	ENSG00000249673	C4orf10	false	-	0.92	>0.20	0.000161	<=0.01
rs11172304	chr12:58003963-58212487	14	3.4e-07	ENSG00000037897	METTL1	false	-	0.92	>0.20					0.09	>0.20
rs62491455	chr7:139784546-139876835	1	5.6e-08	ENSG00000006459	JHDM1D	true	-	0.92	>0.20	0.94	>0.20
rs200300256;rs200224664;rs182355396;rs199824378;rs144343956;rs3796386;rs3811699;rs144519232;rs73078357;rs112634398;rs71615486;rs112978264;rs9883469;rs2624818;rs6793900;rs6785832;rs35917071;rs7650254;rs182308457;rs183938645	chr3:48445261-52017425	86	3.2e-33	ENSG00000164051	CCDC51	false	-	0.92	>0.20	1.5e-06	<=0.01
rs2576559	chr16:55512883-55540603	1	4.8e-07	ENSG00000087245	MMP2	true	-	0.92	>0.20			0.06	>0.20
rs7953067	chr12:92378756-92536690	1	1.5e-07	ENSG00000257242	-	true	-	0.92	>0.20	0.75	>0.20
rs72761109	chr5:71403061-71656052	3	1.2e-07	ENSG00000049883	PTCD2	false	-	0.92	>0.20					0.3	>0.20
rs7189927;rs147881598;rs148070559	chr16:28477983-29002104	15	3.4e-11	ENSG00000184730	APOBR	false	rs151181	0.92	>0.20	0.0034	<0.05
rs34811474	chr4:25314407-25420120	2	2.3e-09	ENSG00000168228	ZCCHC4	false	-	0.92	>0.20	0.53	>0.20
rs303753	chr18:21083462-21166451	2	2.7e-10	ENSG00000141452	C18orf8	true	rs1788825	0.92	>0.20	0.68	>0.20
rs13107325	chr4:102332443-103352415	2	1.5e-12	ENSG00000153064	BANK1	false	rs17031974	0.93	>0.20	0.72	>0.20
rs1999896	chr1:245912642-246670614	2	7.2e-07	ENSG00000235096	-	true	-	0.93	>0.20	0.01	<0.20
rs206965;rs34179846;rs75111771	chr12:120881764-121019201	8	9.1e-09	ENSG00000110871	COQ5	false	rs9040	0.93	>0.20			0.06	>0.20
rs4577309;rs62181053;rs201272856;rs62182888;rs74420213	chr2:191054461-191399448	4	1.6e-13	ENSG00000189362	TMEM194B	true	-	0.93	>0.20	0.00877	<0.20
rs1183668	chr13:111968531-111996596	1	8.3e-08	ENSG00000153495	C13orf16	true	rs9515403	0.93	>0.20	0.8	>0.20
rs12603813	chr17:43138680-43247406	5	1.3e-08	ENSG00000168517	HEXIM2	false	-	0.93	>0.20			0.02	<0.20
rs6835324	chr4:76932337-77135046	3	2.9e-07	ENSG00000138750	NUP54	false	rs894251	0.93	>0.20	0.31	>0.20
rs72673365	chr14:39218545-39652422	5	4.3e-07	ENSG00000259070	-	false	-	0.93	>0.20	0.00142	<0.05
rs7949089	chr11:89934328-89956532	1	3.8e-07	ENSG00000110172	CHORDC1	true	-	0.94	>0.20	0.91	>0.20	0.91	>0.20
rs10057545;rs13181201	chr5:137946656-138842328	10	2e-10	ENSG00000249751	ECSCR	false	-	0.94	>0.20	0.0015	<0.05
rs147543875	chr10:101419263-101611949	4	5e-08	ENSG00000119929	CUTC	false	rs2756115	0.94	>0.20			0.65	>0.20
rs56692296	chr5:139739787-140086266	13	3.7e-07	ENSG00000131495	NDUFA2	true	-	0.94	>0.20			0.15	>0.20
rs671131	chr1:208057594-208084747	1	8e-08	ENSG00000174059	CD34	true	rs641783;rs1932823;rs1323720	0.94	>0.20			0.35	>0.20
rs2734849	chr11:113185251-113346413	2	8.2e-10	ENSG00000149292	TTC12	false	rs10891535	0.94	>0.20			0.38	>0.20
rs7639565	chr3:113005777-113348425	3	9.4e-07	ENSG00000163611	SPICE1	false	rs9869318	0.94	>0.20	0.04	<0.20
rs2584597	chr17:61600695-62009714	15	2.9e-10	ENSG00000240280	-	false	-	0.94	>0.20	0.02	<0.20
rs499035;rs67541383	chr15:43524793-44487450	15	6.8e-08	ENSG00000104055	TGM5	false	-	0.94	>0.20	0.0001	<=0.01
rs10160068	chr10:127455022-127698161	5	1.4e-07	ENSG00000154485	MMP21	false	-	0.94	>0.20			0.53	>0.20
rs9398804	chr6:126661320-127004986	2	4.2e-07	ENSG00000217404	-	false	-	0.94	>0.20	0.85	>0.20
rs7776771	chr7:73096601-73134017	3	4.4e-07	ENSG00000176410	DNAJC30	false	-	0.95	>0.20			0.03	<0.20
rs56103247;rs6010651	chr20:62329996-62567384	7	3.8e-10	ENSG00000125520	SLC2A4RG	false	-	0.95	>0.20	4.4e-06	<=0.01
rs749671	chr16:30845373-31147151	15	2.7e-12	ENSG00000099377	HSD3B7	false	rs4527034	0.95	>0.20	3.15e-06	<=0.01
rs4577309;rs62181053;rs201272856;rs62182888;rs74420213	chr2:191054461-191399448	4	1.6e-13	ENSG00000198130	HIBCH	false	-	0.95	>0.20	0.00877	<0.20
rs200300256;rs200224664;rs182355396;rs199824378;rs144343956;rs3796386;rs3811699;rs144519232;rs73078357;rs112634398;rs71615486;rs112978264;rs9883469;rs2624818;rs6793900;rs6785832;rs35917071;rs7650254;rs182308457;rs183938645	chr3:48445261-52017425	86	3.2e-33	ENSG00000184345	IQCF2	false	-	0.95	>0.20	1.5e-06	<=0.01
rs7020477	chr9:116638562-116840752	2	1.2e-08	ENSG00000106927	AMBP	true	rs2808768	0.95	>0.20			0.09	>0.20
rs13251292	chr8:71485677-71581409	3	2.9e-07	ENSG00000147592	LACTB2	false	rs7015434	0.95	>0.20	0.17	>0.20
rs112351343	chr22:41253081-42222303	18	6.1e-07	ENSG00000100410	PHF5A	false	-	0.95	>0.20	3e-05	<=0.01
rs116793410;rs6995805;rs7831039;rs6980908;rs66952373;rs4840543	chr8:9911778-11617511	21	1.1e-10	ENSG00000254093	PINX1	false	-	0.95	>0.20	0.00123	<0.05
rs200300256;rs200224664;rs182355396;rs199824378;rs144343956;rs3796386;rs3811699;rs144519232;rs73078357;rs112634398;rs71615486;rs112978264;rs9883469;rs2624818;rs6793900;rs6785832;rs35917071;rs7650254;rs182308457;rs183938645	chr3:48445261-52017425	86	3.2e-33	ENSG00000173421	CCDC36	true	rs1134043	0.95	>0.20	1.5e-06	<=0.01
rs906864	chr2:30569525-30575297	1	3.4e-07	ENSG00000235997	-	true	-	0.95	>0.20	0.96	>0.20
rs12272012	chr11:83166055-85522184	6	1.9e-08	ENSG00000179071	CCDC89	false	-	0.95	>0.20	0.000375	<=0.01
rs4654361	chr1:28696114-29096287	8	2.6e-07	ENSG00000120656	TAF12	false	rs538485	0.95	>0.20			0.2	>0.20
rs151235143	chr14:85860223-85886418	1	5.3e-07	ENSG00000259107	-	true	-	0.95	>0.20			0.78	>0.20
rs11264313	chr1:155036224-155159747	5	1.7e-07	ENSG00000169242	EFNA1	true	rs11264329;rs7517158	0.95	>0.20					0.25	>0.20
rs3730399	chr16:67022573-67360661	17	3.3e-08	ENSG00000172824	CES4A	false	-	0.95	>0.20			0.05	>0.20
rs1790135	chr12:123468027-123742506	3	2.6e-08	ENSG00000130921	C12orf65	false	-	0.96	>0.20	0.0011	<0.05
rs6125906	chr20:48697663-48770335	1	3.9e-08	ENSG00000240849	TMEM189	true	-	0.96	>0.20	0.99	>0.20
rs11678022	chr2:135809835-136875735	9	1.3e-07	ENSG00000115850	LCT	false	-	0.96	>0.20					0.01	>0.20
rs71184666	chr21:38437942-43816955	3	8.5e-10	ENSG00000183527	PSMG1	true	rs2297256;rs2037923	0.96	>0.20	0.03	<0.20
rs56692296	chr5:139739787-140086266	13	3.7e-07	ENSG00000256453	DND1	false	-	0.96	>0.20			0.15	>0.20
rs2092829;rs77085332	chr22:31530795-32303001	15	1.3e-08	ENSG00000254835	-	false	-	0.96	>0.20	0.01	<0.20
rs2073869	chr9:135600965-135765588	2	1.5e-10	ENSG00000165698	C9orf9	false	rs10491534	0.96	>0.20	0.84	>0.20
rs13150131	chr4:130692814-130876523	1	8.6e-07	ENSG00000249618	-	true	-	0.96	>0.20	0.93	>0.20
rs2092829;rs77085332	chr22:31530795-32303001	15	1.3e-08	ENSG00000100078	PLA2G3	false	-	0.96	>0.20	0.01	<0.20
rs9421464	chr10:81910645-82282387	7	6.8e-07	ENSG00000122378	C10orf58	false	rs12220642	0.96	>0.20	0.17	>0.20
rs34016202	chr11:65543364-65564690	3	4.3e-08	ENSG00000172818	OVOL1	false	-	0.96	>0.20	0.17	>0.20
rs11629120	chr14:23369854-23504439	6	1.1e-08	ENSG00000237054	-	false	-	0.96	>0.20	0.08	>0.20
rs303753	chr18:21083462-21166451	2	2.7e-10	ENSG00000141458	NPC1	false	rs7236204	0.96	>0.20	0.68	>0.20
rs71658797;rs17391694	chr1:77747736-78604133	9	6.3e-10	ENSG00000235927	NEXN-AS1	false	-	0.96	>0.20	3.82e-06	<=0.01
rs4326129	chr5:151771093-151812929	1	6.8e-08	ENSG00000132911	NMUR2	true	rs787751	0.96	>0.20	0.91	>0.20
rs2099333	chr19:19375174-19657468	6	3.8e-09	ENSG00000105705	SUGP1	false	-	0.96	>0.20	0.00397	<0.05
rs11612160	chr12:22852793-23327057	1	6.9e-07	ENSG00000256995	-	true	-	0.96	>0.20	0.95	>0.20
rs200300256;rs200224664;rs182355396;rs199824378;rs144343956;rs3796386;rs3811699;rs144519232;rs73078357;rs112634398;rs71615486;rs112978264;rs9883469;rs2624818;rs6793900;rs6785832;rs35917071;rs7650254;rs182308457;rs183938645	chr3:48445261-52017425	86	3.2e-33	ENSG00000226913	BSN-AS2	false	-	0.96	>0.20	1.5e-06	<=0.01
rs1292047	chr17:57784863-58042122	5	4.2e-07	ENSG00000189050	RNFT1	false	-	0.96	>0.20	0.04	<0.20
rs1263148;rs10186702;rs57780226;rs3024891	chr2:191511472-192016322	4	8.2e-10	ENSG00000138378	STAT4	false	rs12463658	0.96	>0.20	0.00489	<0.05
rs1263148;rs10186702;rs57780226;rs3024891	chr2:191511472-192016322	4	8.2e-10	ENSG00000115415	STAT1	true	rs3771311;rs13029247	0.96	>0.20	0.00489	<0.05
rs6996198	chr8:65486863-65711318	3	3.5e-08	ENSG00000172817	CYP7B1	false	-	0.96	>0.20	0.000381	<=0.01
rs200300256;rs200224664;rs182355396;rs199824378;rs144343956;rs3796386;rs3811699;rs144519232;rs73078357;rs112634398;rs71615486;rs112978264;rs9883469;rs2624818;rs6793900;rs6785832;rs35917071;rs7650254;rs182308457;rs183938645	chr3:48445261-52017425	86	3.2e-33	ENSG00000173389	IQCF1	false	-	0.97	>0.20	1.5e-06	<=0.01
rs200300256;rs200224664;rs182355396;rs199824378;rs144343956;rs3796386;rs3811699;rs144519232;rs73078357;rs112634398;rs71615486;rs112978264;rs9883469;rs2624818;rs6793900;rs6785832;rs35917071;rs7650254;rs182308457;rs183938645	chr3:48445261-52017425	86	3.2e-33	ENSG00000214686	IQCF6	false	-	0.97	>0.20	1.5e-06	<=0.01
rs1991401	chr17:62473904-62534060	3	3.5e-07	ENSG00000256525	POLG2	false	-	0.97	>0.20			0.57	>0.20
rs59210467	chr2:96472866-97370624	14	1e-08	ENSG00000196843	ARID5A	false	rs4907237;rs11678174;rs4907237	0.97	>0.20	0.09	>0.20
rs116793410;rs6995805;rs7831039;rs6980908;rs66952373;rs4840543	chr8:9911778-11617511	21	1.1e-10	ENSG00000171056	SOX7	false	rs10092781;rs7001281	0.97	>0.20	0.00123	<0.05
rs3730399	chr16:67022573-67360661	17	3.3e-08	ENSG00000125122	LRRC29	false	rs6499119	0.97	>0.20			0.05	>0.20
rs200300256;rs200224664;rs182355396;rs199824378;rs144343956;rs3796386;rs3811699;rs144519232;rs73078357;rs112634398;rs71615486;rs112978264;rs9883469;rs2624818;rs6793900;rs6785832;rs35917071;rs7650254;rs182308457;rs183938645	chr3:48445261-52017425	86	3.2e-33	ENSG00000126062	TMEM115	false	rs2282751	0.97	>0.20	1.5e-06	<=0.01
rs6584444	chr10:103330317-103455110	3	3.1e-08	ENSG00000107829	FBXW4	true	rs17767748	0.97	>0.20	0.43	>0.20
rs57862683;rs12474994;rs67735550;rs138005298;rs186776211	chr2:197831741-199437305	12	1.1e-07	ENSG00000152430	BOLL	false	-	0.97	>0.20			0.00513	<0.20
rs200300256;rs200224664;rs182355396;rs199824378;rs144343956;rs3796386;rs3811699;rs144519232;rs73078357;rs112634398;rs71615486;rs112978264;rs9883469;rs2624818;rs6793900;rs6785832;rs35917071;rs7650254;rs182308457;rs183938645	chr3:48445261-52017425	86	3.2e-33	ENSG00000145020	AMT	false	rs1568661	0.97	>0.20	1.5e-06	<=0.01
rs11130793	chr3:59735036-61237133	1	5e-09	ENSG00000189283	FHIT	true	rs2630167	0.97	>0.20	0.93	>0.20
rs62332760	chr4:106067032-106395238	2	8e-11	ENSG00000138777	PPA2	false	-	0.97	>0.20	0.08	>0.20
rs7469569	chr9:139901686-139940655	3	2e-08	ENSG00000180549	FUT7	true	rs10732706	0.97	>0.20	0.00112	<0.05
rs4788616	chr16:72146056-72210777	1	2.4e-11	ENSG00000118557	PMFBP1	true	-	0.97	>0.20	0.94	>0.20
rs61160783	chr16:71599563-71962913	7	3.6e-07	ENSG00000198650	TAT	false	-	0.97	>0.20	0.06	>0.20
rs200300256;rs200224664;rs182355396;rs199824378;rs144343956;rs3796386;rs3811699;rs144519232;rs73078357;rs112634398;rs71615486;rs112978264;rs9883469;rs2624818;rs6793900;rs6785832;rs35917071;rs7650254;rs182308457;rs183938645	chr3:48445261-52017425	86	3.2e-33	ENSG00000041880	PARP3	false	rs4687798	0.97	>0.20	1.5e-06	<=0.01
rs455940	chr5:102089685-102614361	4	2.3e-07	ENSG00000145723	GIN1	false	rs42431	0.97	>0.20			0.01	<0.20
rs10057545;rs13181201	chr5:137946656-138842328	10	2e-10	ENSG00000170469	SPATA24	true	-	0.97	>0.20	0.0015	<0.05
rs147543875	chr10:101419263-101611949	4	5e-08	ENSG00000023839	ABCC2	true	rs2756109	0.97	>0.20			0.65	>0.20
rs11810109;rs71972680	chr1:43990858-44497139	12	5.4e-12	ENSG00000132768	DPH2	false	rs7161	0.97	>0.20	0.00124	<0.05
rs200300256;rs200224664;rs182355396;rs199824378;rs144343956;rs3796386;rs3811699;rs144519232;rs73078357;rs112634398;rs71615486;rs112978264;rs9883469;rs2624818;rs6793900;rs6785832;rs35917071;rs7650254;rs182308457;rs183938645	chr3:48445261-52017425	86	3.2e-33	ENSG00000068001	HYAL2	false	-	0.97	>0.20	1.5e-06	<=0.01
rs200300256;rs200224664;rs182355396;rs199824378;rs144343956;rs3796386;rs3811699;rs144519232;rs73078357;rs112634398;rs71615486;rs112978264;rs9883469;rs2624818;rs6793900;rs6785832;rs35917071;rs7650254;rs182308457;rs183938645	chr3:48445261-52017425	86	3.2e-33	ENSG00000224792	-	false	-	0.97	>0.20	1.5e-06	<=0.01
rs1945995	chr11:56804912-56959191	2	4.4e-07	ENSG00000224196	OR5AK4P	true	-	0.98	>0.20	0.09	>0.20
rs149098008	chr11:47352957-47870107	14	2.6e-07	ENSG00000066336	SPI1	false	rs1057233;rs326217	0.98	>0.20			0.0078	<0.20
rs200300256;rs200224664;rs182355396;rs199824378;rs144343956;rs3796386;rs3811699;rs144519232;rs73078357;rs112634398;rs71615486;rs112978264;rs9883469;rs2624818;rs6793900;rs6785832;rs35917071;rs7650254;rs182308457;rs183938645	chr3:48445261-52017425	86	3.2e-33	ENSG00000114268	PFKFB4	false	rs7428949	0.98	>0.20	1.5e-06	<=0.01
rs116793410;rs6995805;rs7831039;rs6980908;rs66952373;rs4840543	chr8:9911778-11617511	21	1.1e-10	ENSG00000136573	BLK	false	rs998683	0.98	>0.20	0.00123	<0.05
rs162894	chr5:131527531-131811736	6	1.1e-08	ENSG00000131435	PDLIM4	false	-	0.98	>0.20			0.18	>0.20
rs4702	chr15:91411822-91439006	2	3.8e-08	ENSG00000182511	FES	true	rs2521501	0.98	>0.20			0.45	>0.20
rs7609;rs1807711;rs118131223	chr22:29876181-31521442	13	3.6e-09	ENSG00000176635	HORMAD2	false	-	0.98	>0.20	0.01	<0.20
rs200300256;rs200224664;rs182355396;rs199824378;rs144343956;rs3796386;rs3811699;rs144519232;rs73078357;rs112634398;rs71615486;rs112978264;rs9883469;rs2624818;rs6793900;rs6785832;rs35917071;rs7650254;rs182308457;rs183938645	chr3:48445261-52017425	86	3.2e-33	ENSG00000178537	SLC25A20	false	-	0.98	>0.20	1.5e-06	<=0.01
rs116793410;rs6995805;rs7831039;rs6980908;rs66952373;rs4840543	chr8:9911778-11617511	21	1.1e-10	ENSG00000184608	C8orf12	false	-	0.98	>0.20	0.00123	<0.05
rs9528023	chr13:60239717-60738119	2	3.8e-08	ENSG00000227528	DIAPH3-AS1	true	-	0.98	>0.20	0.85	>0.20
rs11654952	chr17:4835592-4838325	1	4.3e-08	ENSG00000185245	GP1BA	false	-	0.98	>0.20	0.98	>0.20
rs973734	chr7:89783689-89794143	1	1.5e-08	ENSG00000164647	STEAP1	true	-	0.98	>0.20	0.98	>0.20
rs200300256;rs200224664;rs182355396;rs199824378;rs144343956;rs3796386;rs3811699;rs144519232;rs73078357;rs112634398;rs71615486;rs112978264;rs9883469;rs2624818;rs6793900;rs6785832;rs35917071;rs7650254;rs182308457;rs183938645	chr3:48445261-52017425	86	3.2e-33	ENSG00000164081	TEX264	false	rs4234644	0.98	>0.20	1.5e-06	<=0.01
rs9914041	chr17:74620847-74722866	3	6e-07	ENSG00000070526	ST6GALNAC1	false	rs17792777	0.98	>0.20			0.12	>0.20
rs2068625;rs13102839	chr4:159690290-159959912	2	4e-11	ENSG00000052795	FNIP2	true	rs13114888	0.98	>0.20	0.93	>0.20	0.96	>0.20
rs11692435	chr2:97541620-98612388	9	1.4e-07	ENSG00000144199	FAHD2B	false	-	0.98	>0.20	0.01	<0.20
rs499035;rs67541383	chr15:43524793-44487450	15	6.8e-08	ENSG00000168803	ADAL	false	rs7176849	0.98	>0.20	0.0001	<=0.01
rs56103247;rs6010651	chr20:62329996-62567384	7	3.8e-10	ENSG00000197114	ZGPAT	false	rs2261092;rs6062509;rs2738768;rs817317	0.98	>0.20	4.4e-06	<=0.01
rs11153800	chr6:119498374-119670926	1	8.2e-07	ENSG00000111885	MAN1A1	true	rs6913654	0.98	>0.20			0.93	>0.20
rs11689199;2:100795962;rs71973664;rs70940164;rs79430745;rs9753373;rs186748703	chr2:99613724-101034118	14	5.5e-17	ENSG00000144182	LIPT1	false	rs2516835;rs13033012;rs720229	0.98	>0.20	1.12e-07	<=0.01
rs4702	chr15:91411822-91439006	2	3.8e-08	ENSG00000140564	FURIN	false	rs4702	0.98	>0.20			0.45	>0.20
rs10890123;rs11210417;rs11210436	chr1:74491699-74699770	2	3.3e-08	ENSG00000254685	FPGT	true	-	0.98	>0.20	0.97	>0.20
rs2584597	chr17:61600695-62009714	15	2.9e-10	ENSG00000213218	CSH2	true	-	0.98	>0.20	0.02	<0.20
rs2074347;rs17538215;rs10068340;rs17171813	chr5:136953189-137782658	17	5.2e-08	ENSG00000061492	WNT8A	false	-	0.98	>0.20	0.00108	<0.05
rs2092829;rs77085332	chr22:31530795-32303001	15	1.3e-08	ENSG00000241878	PISD	false	-	0.98	>0.20	0.01	<0.20
rs4416719	chr6:6144318-6321246	1	3.8e-07	ENSG00000124491	F13A1	false	rs3863223	0.99	>0.20	0.99	>0.20
rs10160068	chr10:127455022-127698161	5	1.4e-07	ENSG00000203780	FANK1	true	rs12770970	0.99	>0.20			0.53	>0.20
rs9421464	chr10:81910645-82282387	7	6.8e-07	ENSG00000170788	DYDC1	false	rs2784761	0.99	>0.20	0.17	>0.20
rs71184666	chr21:38437942-43816955	3	8.5e-10	ENSG00000160183	TMPRSS3	false	rs2277798;rs2839502;rs1788454	0.99	>0.20	0.03	<0.20
rs13164139	chr5:13690440-13944652	1	2e-07	ENSG00000039139	DNAH5	true	-	0.99	>0.20	0.99	>0.20
rs57862683;rs12474994;rs67735550;rs138005298;rs186776211	chr2:197831741-199437305	12	1.1e-07	ENSG00000247626	MARS2	false	-	0.99	>0.20			0.00513	<0.20
rs200163783;rs3958943;rs12188899;rs12516070;rs114958808	chr5:58264865-60458301	7	3e-14	ENSG00000049167	ERCC8	false	-	0.99	>0.20	0.03	<0.20
rs10057545;rs13181201	chr5:137946656-138842328	10	2e-10	ENSG00000120725	SIL1	false	rs11739682;rs11958050	0.99	>0.20	0.0015	<0.05
rs72781699	chr2:23608088-24392509	8	3e-12	ENSG00000163026	C2orf44	true	-	0.99	>0.20	0.07	>0.20	0.00849	<0.20
rs17567151	chr15:83509838-83953466	6	7.4e-07	ENSG00000169609	C15orf40	false	rs6603038	0.99	>0.20			0.00414	<0.20
rs2092829;rs77085332	chr22:31530795-32303001	15	1.3e-08	ENSG00000100100	PIK3IP1	false	rs2040533	0.99	>0.20	0.01	<0.20
rs499035;rs67541383	chr15:43524793-44487450	15	6.8e-08	ENSG00000140265	ZSCAN29	false	-	0.99	>0.20	0.0001	<=0.01
rs912107	chr20:1206700-1309883	3	2.1e-07	ENSG00000244588	RAD21L1	false	-	0.99	>0.20	0.000541	<=0.01
rs749671	chr16:30845373-31147151	15	2.7e-12	ENSG00000249093	-	false	-	0.99	>0.20	3.15e-06	<=0.01
rs13262595;rs4977077;rs7387891;rs11990118	chr8:143293441-143626370	2	1.2e-12	ENSG00000171045	TSNARE1	true	-	0.99	>0.20			0.00438	<0.20
rs2584597	chr17:61600695-62009714	15	2.9e-10	ENSG00000136487	GH2	false	rs7209842	0.99	>0.20	0.02	<0.20
rs2584597	chr17:61600695-62009714	15	2.9e-10	ENSG00000007312	CD79B	false	rs2070776;rs2070776;rs2286565	0.99	>0.20	0.02	<0.20
rs11264313	chr1:155036224-155159747	5	1.7e-07	ENSG00000169241	SLC50A1	false	rs364897	0.99	>0.20					0.25	>0.20
rs773445	chr3:138153428-138553780	4	3.5e-07	ENSG00000158220	ESYT3	false	-	0.99	>0.20			0.22	>0.20
rs11693600;rs34624793;rs7600752	chr2:143848931-145282147	4	2.4e-07	ENSG00000075884	ARHGAP15	false	rs7421813	0.99	>0.20
rs11678022	chr2:135809835-136875735	9	1.3e-07	ENSG00000121966	CXCR4	false	rs932206;rs932206	0.99	>0.20					0.01	>0.20
rs11678022	chr2:135809835-136875735	9	1.3e-07	ENSG00000226806	-	false	-	0.99	>0.20					0.01	>0.20
rs13238989	chr7:49890017-50160925	1	6.6e-07	ENSG00000042813	ZPBP	true	-	0.99	>0.20	0.96	>0.20
rs62151809;rs13412896;rs1680797	chr2:103353367-105030466	2	5.4e-13	ENSG00000225765	-	true	-	0.99	>0.20	0.51	>0.20
rs801733;rs141812648	chr11:65818200-66064135	7	7.3e-14	ENSG00000174851	YIF1A	false	rs3814738	0.99	>0.20	1.54e-06	<=0.01
rs59210467	chr2:96472866-97370624	14	1e-08	ENSG00000198885	ITPRIPL1	false	rs7058;rs4907240	0.99	>0.20	0.09	>0.20
rs142425821	chr6:118781935-119031238	1	6.4e-07	ENSG00000111860	C6orf204	true	rs12194555;rs7764093	0.99	>0.20	0.95	>0.20
rs6825241;rs111343306;rs62327185;rs28628365;rs200923223	chr4:152330368-152682175	4	4.9e-15	ENSG00000164142	FAM160A1	true	-	0.99	>0.20	0.05	>0.20
rs4845364	chr1:153965161-154243986	4	1.3e-12	ENSG00000143612	C1orf43	false	rs10908739;rs6719	0.99	>0.20	0.00217	<0.05
rs9421464	chr10:81910645-82282387	7	6.8e-07	ENSG00000151224	MAT1A	true	rs7909304	0.99	>0.20	0.17	>0.20
rs11179838;rs148852044	chr12:74526946-74796315	1	2.1e-08	ENSG00000251138	-	true	-	0.99	>0.20	0.97	>0.20
rs6554060	chr4:52709166-52963458	4	5.5e-09	ENSG00000188993	LRRC66	false	-	0.99	>0.20	0.00858	<0.20
rs61160783	chr16:71599563-71962913	7	3.6e-07	ENSG00000140832	MARVELD3	false	-	0.99	>0.20	0.06	>0.20
rs11689199;2:100795962;rs71973664;rs70940164;rs79430745;rs9753373;rs186748703	chr2:99613724-101034118	14	5.5e-17	ENSG00000185674	LYG2	false	-	0.99	>0.20	1.12e-07	<=0.01
rs2164744	chr12:109826524-110035067	5	1.1e-08	ENSG00000174527	MYO1H	false	-	0.99	>0.20	0.00871	<0.20
rs4654361	chr1:28696114-29096287	8	2.6e-07	ENSG00000242125	SNHG3	false	-	0.99	>0.20			0.2	>0.20
rs200300256;rs200224664;rs182355396;rs199824378;rs144343956;rs3796386;rs3811699;rs144519232;rs73078357;rs112634398;rs71615486;rs112978264;rs9883469;rs2624818;rs6793900;rs6785832;rs35917071;rs7650254;rs182308457;rs183938645	chr3:48445261-52017425	86	3.2e-33	ENSG00000114779	ABHD14B	false	-	0.99	>0.20	1.5e-06	<=0.01
rs35933007;rs181082346;rs148270861;rs57707488;rs80024485	chr12:38937979-39303394	3	9.2e-09	ENSG00000257718	-	false	-	0.99	>0.20			0.48	>0.20
rs9321254	chr6:131148546-131384462	2	2.4e-07	ENSG00000256162	-	true	-	0.99	>0.20			0.19	>0.20
rs10739499;rs12686163	chr9:120410884-120479149	2	1.5e-09	ENSG00000136869	TLR4	true	rs2770150	0.99	>0.20					0.22	>0.20
rs8070135;rs74843695	chr17:56422539-57232800	12	6e-08	ENSG00000121101	TEX14	false	-	0.99	>0.20	5.4e-06	<=0.01
rs9608249	chr22:24407642-24641110	3	2.2e-08	ENSG00000099998	GGT5	true	-	0.99	>0.20			0.19	>0.20
rs162894	chr5:131527531-131811736	6	1.1e-08	ENSG00000197375	SLC22A5	false	rs4705938	0.99	>0.20			0.18	>0.20
rs249960	chr5:95865525-96271513	3	2.6e-07	ENSG00000164307	ERAP1	true	rs26515	0.99	>0.20	0.32	>0.20
rs10057545;rs13181201	chr5:137946656-138842328	10	2e-10	ENSG00000170482	SLC23A1	false	-	0.99	>0.20	0.0015	<0.05
rs10739499;rs12686163	chr9:120410884-120479149	2	1.5e-09	ENSG00000233569	-	true	-	0.99	>0.20					0.22	>0.20
rs11689199;2:100795962;rs71973664;rs70940164;rs79430745;rs9753373;rs186748703	chr2:99613724-101034118	14	5.5e-17	ENSG00000144214	LYG1	false	-	0.99	>0.20	1.12e-07	<=0.01
rs56229818	chr15:58702768-58861151	1	2.4e-07	ENSG00000166035	LIPC	true	rs12911658	0.99	>0.20			0.75	>0.20
rs4073003	chr17:19030782-19290553	7	1.2e-09	ENSG00000235397	EPN2-AS1	false	-	1	>0.20			0.00206	<0.20
rs59210467	chr2:96472866-97370624	14	1e-08	ENSG00000158050	DUSP2	false	-	1	>0.20	0.09	>0.20
rs6825241;rs111343306;rs62327185;rs28628365;rs200923223	chr4:152330368-152682175	4	4.9e-15	ENSG00000059691	PET112	false	rs3828546	1	>0.20	0.05	>0.20
rs141010895	chr11:72396114-72853306	4	1.5e-08	ENSG00000168010	ATG16L2	false	rs2282613	1	>0.20	0.61	>0.20
rs1534654	chr4:172210626-172219418	1	4.1e-07	ENSG00000248339	-	true	-	1	>0.20	1	>0.20
rs6584444	chr10:103330317-103455110	3	3.1e-08	ENSG00000166169	POLL	false	-	1	>0.20	0.43	>0.20
rs200300256;rs200224664;rs182355396;rs199824378;rs144343956;rs3796386;rs3811699;rs144519232;rs73078357;rs112634398;rs71615486;rs112978264;rs9883469;rs2624818;rs6793900;rs6785832;rs35917071;rs7650254;rs182308457;rs183938645	chr3:48445261-52017425	86	3.2e-33	ENSG00000114395	CYB561D2	false	-	1	>0.20	1.5e-06	<=0.01
rs11264313	chr1:155036224-155159747	5	1.7e-07	ENSG00000163463	KRTCAP2	false	rs364897	1	>0.20					0.25	>0.20
rs8043253	chr15:41245160-41775761	9	3.4e-08	ENSG00000137806	NDUFAF1	false	-	1	>0.20	0.02	<0.20
rs76246107	chr19:49977486-50161905	9	7e-08	ENSG00000142552	RCN3	false	rs8108243	1	>0.20	0.00381	<0.05
rs7189927;rs147881598;rs148070559	chr16:28477983-29002104	15	3.4e-11	ENSG00000197272	IL27	false	rs10521145	1	>0.20	0.0034	<0.05
rs11692435	chr2:97541620-98612388	9	1.4e-07	ENSG00000228486	-	false	-	1	>0.20	0.01	<0.20
rs77039416	chr14:34393437-34931980	1	5.9e-07	ENSG00000129521	EGLN3	false	rs797351	1	>0.20			0.74	>0.20
rs749671	chr16:30845373-31147151	15	2.7e-12	ENSG00000052344	PRSS8	false	-	1	>0.20	3.15e-06	<=0.01
rs10771746	chr12:30781922-30933673	3	2.5e-09	ENSG00000110888	CAPRIN2	false	rs11051061;rs7300410	1	>0.20	0.07	>0.20
rs10057545;rs13181201	chr5:137946656-138842328	10	2e-10	ENSG00000170476	-	false	-	1	>0.20	0.0015	<0.05
rs35388269	chr6:68936864-69039791	1	4.7e-07	ENSG00000226497	-	true	-	1	>0.20	0.99	>0.20
rs4420638	chr19:45349393-45422606	4	3.6e-07	ENSG00000130208	APOC1	true	-	1	>0.20	0.36	>0.20
rs35937409;rs72857425	chr2:145425534-145940216	1	5.8e-09	ENSG00000226674	-	true	-	1	>0.20			0.98	>0.20
rs3794703	chr16:30535325-30546239	2	8e-07	ENSG00000169955	ZNF747	false	-	1	>0.20	0.72	>0.20
rs200300256;rs200224664;rs182355396;rs199824378;rs144343956;rs3796386;rs3811699;rs144519232;rs73078357;rs112634398;rs71615486;rs112978264;rs9883469;rs2624818;rs6793900;rs6785832;rs35917071;rs7650254;rs182308457;rs183938645	chr3:48445261-52017425	86	3.2e-33	ENSG00000004838	ZMYND10	false	-	1	>0.20	1.5e-06	<=0.01
rs631130	chr1:95699711-95712781	1	5e-09	ENSG00000122481	RWDD3	true	rs11165328	1	>0.20	0.97	>0.20
rs2717559	chr8:143866296-143868008	1	1.5e-08	ENSG00000167656	LY6D	true	-	1	>0.20	1	>0.20
rs11125515	chr2:53759810-54197977	5	2.2e-08	ENSG00000143942	CHAC2	true	-	1	>0.20	0.04	<0.20
rs200300256;rs200224664;rs182355396;rs199824378;rs144343956;rs3796386;rs3811699;rs144519232;rs73078357;rs112634398;rs71615486;rs112978264;rs9883469;rs2624818;rs6793900;rs6785832;rs35917071;rs7650254;rs182308457;rs183938645	chr3:48445261-52017425	86	3.2e-33	ENSG00000114735	HEMK1	false	-	1	>0.20	1.5e-06	<=0.01
rs149098008	chr11:47352957-47870107	14	2.6e-07	ENSG00000110536	PTPMT1	false	-	1	>0.20			0.0078	<0.20
rs72766630	chr9:136890561-136933657	3	2.2e-07	ENSG00000235138	-	false	-	1	>0.20	0.02	<0.20
rs3730399	chr16:67022573-67360661	17	3.3e-08	ENSG00000102890	ELMO3	false	-	1	>0.20			0.05	>0.20
rs112351343	chr22:41253081-42222303	18	6.1e-07	ENSG00000100147	CCDC134	false	rs9607821	1	>0.20	3e-05	<=0.01
rs10898811	chr11:71576555-71850936	7	6e-08	ENSG00000184154	LRTOMT	false	-	1	>0.20	0.02	<0.20
rs76246107	chr19:49977486-50161905	9	7e-08	ENSG00000090554	FLT3LG	false	-	1	>0.20	0.00381	<0.05
rs7901607	chr10:10826402-10836943	1	6.7e-07	ENSG00000225383	SFTA1P	true	-	1	>0.20	0.96	>0.20
rs2099333	chr19:19375174-19657468	6	3.8e-09	ENSG00000213996	TM6SF2	false	-	1	>0.20	0.00397	<0.05
rs3754970	chr2:161993419-162111154	3	4.8e-12	ENSG00000227403	-	true	-	1	>0.20	0.99	>0.20
rs7189927;rs147881598;rs148070559	chr16:28477983-29002104	15	3.4e-11	ENSG00000188603	CLN3	false	rs151230;rs11401	1	>0.20	0.0034	<0.05
rs162894	chr5:131527531-131811736	6	1.1e-08	ENSG00000197208	SLC22A4	true	rs1050152;rs10058074	1	>0.20			0.18	>0.20
rs76246107	chr19:49977486-50161905	9	7e-08	ENSG00000126460	PRRG2	false	-	1	>0.20	0.00381	<0.05
rs149098008	chr11:47352957-47870107	14	2.6e-07	ENSG00000165923	AGBL2	false	-	1	>0.20			0.0078	<0.20
rs56405138	chr4:165997256-166129701	1	1.8e-07	ENSG00000170088	TMEM192	false	rs6816770	1	>0.20	0.95	>0.20
rs2073869	chr9:135600965-135765588	2	1.5e-10	ENSG00000165695	AK8	true	rs17149298	1	>0.20	0.84	>0.20
rs10898811	chr11:71576555-71850936	7	6e-08	ENSG00000137496	IL18BP	false	rs7131230	1	>0.20	0.02	<0.20
rs149098008	chr11:47352957-47870107	14	2.6e-07	ENSG00000165915	SLC39A13	false	-	1	>0.20			0.0078	<0.20
rs116793410;rs6995805;rs7831039;rs6980908;rs66952373;rs4840543	chr8:9911778-11617511	21	1.1e-10	ENSG00000154316	TDH	false	rs7814834	1	>0.20	0.00123	<0.05
rs6850494	chr4:82347547-82393082	1	1.1e-10	ENSG00000138670	RASGEF1B	true	-	1	>0.20	1	>0.20
rs190328705	chr11:33098734-33378569	3	9.7e-07	ENSG00000247151	-	true	-	1	>0.20	0.35	>0.20
rs749671	chr16:30845373-31147151	15	2.7e-12	ENSG00000167397	VKORC1	false	rs2359674	1	>0.20	3.15e-06	<=0.01
rs4775373;rs12593324;rs4775363	chr15:60780483-61521518	1	4.7e-09	ENSG00000069667	RORA	true	rs9630426;rs17270146;rs3905275	1	>0.20	1	>0.20
rs7189927;rs147881598;rs148070559	chr16:28477983-29002104	15	3.4e-11	ENSG00000176046	NUPR1	false	-	1	>0.20	0.0034	<0.05
rs8070135;rs74843695	chr17:56422539-57232800	12	6e-08	ENSG00000181013	C17orf47	false	-	1	>0.20	5.4e-06	<=0.01
rs4765541	chr12:124247042-124499974	3	5.1e-09	ENSG00000197653	DNAH10	false	-	1	>0.20					0.1	>0.20
rs17362576	chr14:27342339-27383949	1	1.3e-07	ENSG00000257612	-	true	-	1	>0.20	1	>0.20
rs10890123;rs11210417;rs11210436	chr1:74491699-74699770	2	3.3e-08	ENSG00000162620	LRRIQ3	true	rs489941	1	>0.20	0.97	>0.20
rs11810109;rs71972680	chr1:43990858-44497139	12	5.4e-12	ENSG00000159214	CCDC24	false	rs12738136	1	>0.20	0.00124	<0.05
rs7189927;rs147881598;rs148070559	chr16:28477983-29002104	15	3.4e-11	ENSG00000213658	LAT	false	rs4788115;rs4788115	1	>0.20	0.0034	<0.05
rs7189927;rs147881598;rs148070559	chr16:28477983-29002104	15	3.4e-11	ENSG00000197165	SULT1A2	false	rs151320	1	>0.20	0.0034	<0.05
rs10876864	chr12:56390964-56497289	3	1e-09	ENSG00000139531	SUOX	false	-	1	>0.20	0.11	>0.20
rs749671	chr16:30845373-31147151	15	2.7e-12	ENSG00000175938	ORAI3	false	-	1	>0.20	3.15e-06	<=0.01
rs2092829;rs77085332	chr22:31530795-32303001	15	1.3e-08	ENSG00000182541	LIMK2	false	rs2079431;rs715510;rs2899164;rs5749232	1	>0.20	0.01	<0.20
rs3730399	chr16:67022573-67360661	17	3.3e-08	ENSG00000102871	TRADD	false	rs1053612	1	>0.20			0.05	>0.20
rs200300256;rs200224664;rs182355396;rs199824378;rs144343956;rs3796386;rs3811699;rs144519232;rs73078357;rs112634398;rs71615486;rs112978264;rs9883469;rs2624818;rs6793900;rs6785832;rs35917071;rs7650254;rs182308457;rs183938645	chr3:48445261-52017425	86	3.2e-33	ENSG00000114738	MAPKAPK3	false	rs6791880	1	>0.20	1.5e-06	<=0.01
rs9421464	chr10:81910645-82282387	7	6.8e-07	ENSG00000237523	-	false	-	1	>0.20	0.17	>0.20
rs2689105	chr14:82071691-82089405	1	8e-07	ENSG00000258977	-	true	-	1	>0.20			1	>0.20
rs6554060	chr4:52709166-52963458	4	5.5e-09	ENSG00000163071	SPATA18	false	rs6837103	1	>0.20	0.00858	<0.20
rs11749912;rs7716447;rs201096518	chr5:87485450-88199922	6	4.9e-10	ENSG00000164180	TMEM161B	false	-	1	>0.20			0.000329	<0.20
rs4073003	chr17:19030782-19290553	7	1.2e-09	ENSG00000189152	-	false	-	1	>0.20			0.00206	<0.20
rs2153997	chr4:2845584-3042474	5	8.3e-08	ENSG00000125388	GRK4	true	rs2285084	1	>0.20	0.000161	<=0.01
rs11172304	chr12:58003963-58212487	14	3.4e-07	ENSG00000123427	METTL21B	false	rs703842	1	>0.20					0.09	>0.20
rs200300256;rs200224664;rs182355396;rs199824378;rs144343956;rs3796386;rs3811699;rs144519232;rs73078357;rs112634398;rs71615486;rs112978264;rs9883469;rs2624818;rs6793900;rs6785832;rs35917071;rs7650254;rs182308457;rs183938645	chr3:48445261-52017425	86	3.2e-33	ENSG00000114737	CISH	false	-	1	>0.20	1.5e-06	<=0.01
rs9426808	chr1:23337327-23521222	4	6.4e-07	ENSG00000227868	-	false	-	1	>0.20			0.00161	<0.20
rs3754970	chr2:161993419-162111154	3	4.8e-12	ENSG00000136560	TANK	false	rs1921310	1	>0.20	0.99	>0.20
rs77215114;rs13130484	chr4:44703885-44728612	1	1.5e-08	ENSG00000163281	GNPDA2	true	rs10938365	1	>0.20	1	>0.20
rs7991062;rs1300090;rs28655446;rs3783169;rs9513705	chr13:100741269-101182686	1	8.8e-15	ENSG00000175198	PCCA	true	rs2254579	1	>0.20	0.99	>0.20
rs3137	chr7:98836417-99332819	17	1.4e-08	ENSG00000106258	CYP3A5	false	-	1	>0.20	0.01	<0.20
rs11692435	chr2:97541620-98612388	9	1.4e-07	ENSG00000115085	ZAP70	false	rs11691641	1	>0.20	0.01	<0.20
rs12361705	chr11:45950871-46198656	2	1.9e-07	ENSG00000255314	-	true	-	1	>0.20					0.32	>0.20
rs13029509;rs79424641;rs72944061;rs78924548;rs11690251	chr2:214149113-215275225	1	2e-17	ENSG00000144451	SPAG16	false	rs7558283	1	>0.20	0.99	>0.20	0.96	>0.20
rs116793410;rs6995805;rs7831039;rs6980908;rs66952373;rs4840543	chr8:9911778-11617511	21	1.1e-10	ENSG00000253695	-	true	-	1	>0.20	0.00123	<0.05
rs162894	chr5:131527531-131811736	6	1.1e-08	ENSG00000072682	P4HA2	false	-	1	>0.20			0.18	>0.20
rs499035;rs67541383	chr15:43524793-44487450	15	6.8e-08	ENSG00000159495	TGM7	true	-	1	>0.20	0.0001	<=0.01
rs143165192	chr12:103981051-104234975	2	6.4e-07	ENSG00000136011	STAB2	false	-	1	>0.20			0.1	>0.20
rs71658797;rs17391694	chr1:77747736-78604133	9	6.3e-10	ENSG00000137960	GIPC2	false	-	1	>0.20	3.82e-06	<=0.01
rs4937842	chr11:133710526-133715433	1	1.4e-08	ENSG00000166118	SPATA19	true	rs329688	1	>0.20	1	>0.20
rs17727474	chr10:127262940-127267014	1	3.1e-09	ENSG00000237675	-	true	-	1	>0.20	1	>0.20
rs1501282	chr3:158414681-158450485	1	8.6e-07	ENSG00000118849	RARRES1	true	rs6441206	1	>0.20					0.73	>0.20
rs11689629	chr2:204571198-204602557	1	1.9e-07	ENSG00000178562	CD28	true	rs2140148	1	>0.20					0.94	>0.20
rs73040059	chr3:23236561-23633284	2	7.3e-07	ENSG00000233153	-	true	-	1	>0.20	0.000941	<0.05
rs12986222	chr19:10943115-10946983	1	7.1e-07	ENSG00000099203	TMED1	true	rs3786724	1	>0.20	1	>0.20
rs56692296	chr5:139739787-140086266	13	3.7e-07	ENSG00000113073	SLC4A9	false	-	1	>0.20			0.15	>0.20
rs4073003	chr17:19030782-19290553	7	1.2e-09	ENSG00000226966	EPN2-IT1	false	-	1	>0.20			0.00206	<0.20
rs7984359	chr13:53602830-53626196	1	7.8e-08	ENSG00000102837	OLFM4	true	rs17552047;rs17552047	1	>0.20			0.65	>0.20
rs59210467	chr2:96472866-97370624	14	1e-08	ENSG00000163121	NEURL3	true	-	1	>0.20	0.09	>0.20
rs56692296	chr5:139739787-140086266	13	3.7e-07	ENSG00000170458	CD14	false	rs778587;rs7711117	1	>0.20			0.15	>0.20
rs8070135;rs74843695	chr17:56422539-57232800	12	6e-08	ENSG00000176160	HSF5	false	-	1	>0.20	5.4e-06	<=0.01
rs2068625;rs13102839	chr4:159690290-159959912	2	4e-11	ENSG00000164123	C4orf45	true	-	1	>0.20	0.93	>0.20	0.96	>0.20
rs3754970	chr2:161993419-162111154	3	4.8e-12	ENSG00000235724	-	false	-	1	>0.20	0.99	>0.20
rs11201422	chr10:87209349-87251753	1	3.4e-08	ENSG00000230962	-	true	-	1	>0.20	1	>0.20
rs10246289	chr7:115575202-115799950	1	1.7e-08	ENSG00000105967	TFEC	false	rs9640767	1	>0.20	1	>0.20
rs7133366	chr12:57637236-57845842	3	1.5e-07	ENSG00000175189	INHBC	false	-	1	>0.20	0.00121	<0.05
rs3137	chr7:98836417-99332819	17	1.4e-08	ENSG00000160870	CYP3A7	false	-	1	>0.20	0.01	<0.20
rs2809789	chr1:100810584-101204601	3	6.9e-08	ENSG00000162692	VCAM1	false	-	1	>0.20	0.00133	<0.05
rs116793410;rs6995805;rs7831039;rs6980908;rs66952373;rs4840543	chr8:9911778-11617511	21	1.1e-10	ENSG00000184647	PRSS55	true	-	1	>0.20	0.00123	<0.05
rs11172304	chr12:58003963-58212487	14	3.4e-07	ENSG00000111012	CYP27B1	false	rs701008	1	>0.20					0.09	>0.20
rs147543875	chr10:101419263-101611949	4	5e-08	ENSG00000198018	ENTPD7	false	-	1	>0.20			0.65	>0.20
rs13107325	chr4:102332443-103352415	2	1.5e-12	ENSG00000138821	SLC39A8	true	rs7655493	1	>0.20	0.72	>0.20
rs76246107	chr19:49977486-50161905	9	7e-08	ENSG00000104870	FCGRT	false	rs8108243	1	>0.20	0.00381	<0.05
