# Supplementary material for: Genome-wide association studies and Mendelian randomization analyses for leisure sedentary behaviours
Source: Nat Commun. 2020 Apr 21;11:1770. doi: 10.1038/s41467-020-15553-w (PMC7174427; doi:10.1038/s41467-020-15553-w)
Supplement: Supplementary file 9 — Supplementary Dataset 7 [file 41467_2020_15553_MOESM9_ESM.xlsx]

## Sheet: Blad1
Supplementary Data 7: Results of gene sets discovered by DEPICT for sedentary behaviour and sedentary behaviour traits separately. DEPICT.v1.beta version rel137 (obtained from https://data.broadinstitute.org/mpg/depict/) was used to perform an integrated gene function analysis. Results of the reconstituted gene set enrichment analysis for sedentary behaviour and sedentary behaviour traits seperat…
		Lowest P value		Television watching		Computer use		Driving
Original gene set ID	Original gene set description	P value	FDR	P value	FDR	P value	FDR	P value	FDR
ENSG00000132535	DLG4 PPI subnetwork	1.97e-10	<0.01	4.17e-08	<0.01	0.00523	>=0.20	0.02	>=0.20
MP:0002912	abnormal excitatory postsynaptic potential	2.49e-08	<0.01	8.65e-08	<0.01	0.00365	>=0.20	0.39	>=0.20
ENSG00000150086	GRIN2B PPI subnetwork	9.75e-11	<0.01	9.83e-08	<0.01	0.00106	<0.20	0.04	>=0.20
MP:0001417	decreased exploration in new environment	2.11e-07	<0.01	1.45e-07	<0.01	0.00843	>=0.20	0.43	>=0.20
ENSG00000183454	GRIN2A PPI subnetwork	5.29e-10	<0.01	1.59e-07	<0.01	0.00277	<0.20	0.00407	>=0.20
ENSG00000168959	GRM5 PPI subnetwork	2.15e-05	<0.01	3e-07	<0.01	0.44	>=0.20	0.13	>=0.20
GO:0008038	neuron recognition	1.03e-06	<0.01	6.86e-07	<0.01	0.00227	<0.20	0.12	>=0.20
MP:0004077	abnormal striatum morphology	1.64e-06	<0.01	7.83e-07	<0.01	0.02	>=0.20	0.16	>=0.20
GO:0007420	brain development	1.31e-07	<0.01	1.49e-06	<0.01	0.00129	<0.20	0.14	>=0.20
ENSG00000058668	ATP2B4 PPI subnetwork	4.63e-06	<0.01	1.95e-06	<0.01	0.04	>=0.20	0.66	>=0.20
ENSG00000082458	DLG3 PPI subnetwork	8.72e-09	<0.01	1.96e-06	<0.01	0.00879	>=0.20	0.0011	>=0.20
ENSG00000073969	NSF PPI subnetwork	3.92e-09	<0.01	2.03e-06	<0.01	0.00936	>=0.20	0.11	>=0.20
ENSG00000196712	NF1 PPI subnetwork	7.61e-10	<0.01	2.14e-06	<0.01	0.00247	<0.20	0.00124	>=0.20
GO:0048169	regulation of long-term neuronal synaptic plasticity	1.07e-06	<0.01	3.37e-06	<0.01	0.02	>=0.20	0.23	>=0.20
ENSG00000197386	HTT PPI subnetwork	1.82e-06	<0.01	3.58e-06	<0.01	0.12	>=0.20	0.5	>=0.20
ENSG00000152822	GRM1 PPI subnetwork	3.69e-09	<0.01	3.78e-06	<0.01	0.00149	<0.20	0.00609	>=0.20
GO:0007409	axonogenesis	1.15e-06	<0.01	4.1e-06	<0.01	0.00486	>=0.20	0.09	>=0.20
ENSG00000177189	RPS6KA3 PPI subnetwork	8.53e-09	<0.01	4.33e-06	<0.01	0.00025	<0.20	0.00488	>=0.20
MP:0002919	enhanced paired-pulse facilitation	1.06e-05	<0.01	4.43e-06	<0.01	0.14	>=0.20	0.5	>=0.20
ENSG00000169282	KCNAB1 PPI subnetwork	3.1e-06	<0.01	4.49e-06	<0.01	0.17	>=0.20	0.00547	>=0.20
GO:0070997	neuron death	1.36e-06	<0.01	4.54e-06	<0.01	0.01	>=0.20	0.06	>=0.20
ENSG00000107282	APBA1 PPI subnetwork	1.12e-05	<0.01	4.64e-06	<0.01	0.32	>=0.20	0.54	>=0.20
ENSG00000164418	GRIK2 PPI subnetwork	7.53e-09	<0.01	5.09e-06	<0.01	0.00313	<0.20	0.00484	>=0.20
ENSG00000005249	PRKAR2B PPI subnetwork	3.22e-08	<0.01	5.44e-06	<0.01	0.00665	>=0.20	0.0057	>=0.20
REACTOME_ACTIVATION_OF_NMDA_RECEPTOR_UPON_GLUTAMATE_BINDING_AND_POSTSYNAPTIC_EVENTS	REACTOME_ACTIVATION_OF_NMDA_RECEPTOR_UPON_GLUTAMATE_BINDING_AND_POSTSYNAPTIC_EVENTS	6.75e-07	<0.01	5.64e-06	<0.01	0.02	>=0.20	0.15	>=0.20
ENSG00000100321	SYNGR1 PPI subnetwork	1.33e-06	<0.01	5.73e-06	<0.01	0.00454	>=0.20	0.22	>=0.20
ENSG00000077522	ACTN2 PPI subnetwork	3.22e-09	<0.01	6.69e-06	<0.01	0.00395	>=0.20	0.03	>=0.20
ENSG00000108852	MPP2 PPI subnetwork	6.97e-07	<0.01	6.7e-06	<0.01	0.02	>=0.20	0.00274	>=0.20
GO:0014069	postsynaptic density	1.3e-06	<0.01	6.96e-06	<0.01	0.11	>=0.20	0.24	>=0.20
GO:0044327	dendritic spine head	1.3e-06	<0.01	6.96e-06	<0.01	0.11	>=0.20	0.24	>=0.20
ENSG00000108231	LGI1 PPI subnetwork	9.07e-07	<0.01	7.23e-06	<0.01	0.02	>=0.20	0.00336	>=0.20
GO:0008045	motor axon guidance	4.88e-06	<0.01	7.46e-06	<0.01	0.02	>=0.20	0.17	>=0.20
ENSG00000135338	LCA5 PPI subnetwork	9.39e-07	<0.01	7.52e-06	<0.01	0.02	>=0.20	0.00168	>=0.20
GO:0051402	neuron apoptotic process	1.12e-06	<0.01	7.95e-06	<0.01	0.00838	>=0.20	0.03	>=0.20
GO:0030900	forebrain development	9.93e-08	<0.01	8.44e-06	<0.01	1.81e-05	<0.20	0.08	>=0.20
GO:0019717	synaptosome	8.75e-07	<0.01	8.6e-06	<0.01	0.01	>=0.20	0.08	>=0.20
MP:0003008	enhanced long term potentiation	3.11e-05	<0.01	9.13e-06	<0.01	0.14	>=0.20	0.51	>=0.20
GO:0007413	axonal fasciculation	3.92e-05	<0.01	9.41e-06	<0.01	0.00261	<0.20	0.6	>=0.20
ENSG00000198576	ARC PPI subnetwork	1.12e-08	<0.01	9.93e-06	<0.01	0.00225	<0.20	0.03	>=0.20
MP:0008415	abnormal neurite morphology	1.9e-05	<0.01	9.97e-06	<0.01	0.02	>=0.20	0.15	>=0.20
MP:0001360	abnormal social investigation	3.58e-06	<0.01	1.05e-05	<0.01	0.09	>=0.20	0.3	>=0.20
ENSG00000070808	CAMK2A PPI subnetwork	6.74e-08	<0.01	1.1e-05	<0.01	0.03	>=0.20	0.06	>=0.20
ENSG00000176884	GRIN1 PPI subnetwork	6.98e-08	<0.01	1.11e-05	<0.01	0.00521	>=0.20	0.01	>=0.20
ENSG00000198910	L1CAM PPI subnetwork	2.27e-08	<0.01	1.12e-05	<0.01	4.77e-05	<0.20	0.18	>=0.20
GO:0043197	dendritic spine	3.22e-07	<0.01	1.16e-05	<0.01	0.03	>=0.20	0.24	>=0.20
GO:0044309	neuron spine	3.22e-07	<0.01	1.16e-05	<0.01	0.03	>=0.20	0.24	>=0.20
MP:0002910	abnormal excitatory postsynaptic currents	1.27e-05	<0.01	1.26e-05	<0.01	0.15	>=0.20	0.32	>=0.20
GO:0044456	synapse part	1.81e-06	<0.01	1.27e-05	<0.01	0.02	>=0.20	0.22	>=0.20
GO:0030425	dendrite	1.55e-06	<0.01	1.34e-05	<0.01	0.04	>=0.20	0.12	>=0.20
MP:0001363	increased anxiety-related response	1.71e-07	<0.01	1.35e-05	<0.01	0.000845	<0.20	0.27	>=0.20
REACTOME_SIGNALING_BY_EGFR_IN_CANCER	REACTOME_SIGNALING_BY_EGFR_IN_CANCER	3.06e-05	<0.01	1.37e-05	<0.01	0.38	>=0.20	0.96	>=0.20
ENSG00000151067	CACNA1C PPI subnetwork	7.27e-07	<0.01	1.41e-05	<0.01	0.00454	>=0.20	0.11	>=0.20
REACTOME_SIGNALING_BY_EGFR	REACTOME_SIGNALING_BY_EGFR	3.6e-05	<0.01	1.47e-05	<0.01	0.38	>=0.20	0.96	>=0.20
MP:0001475	reduced long term depression	3.91e-06	<0.01	1.51e-05	<0.01	0.02	>=0.20	0.12	>=0.20
GO:0045202	synapse	3.27e-06	<0.01	1.75e-05	<0.01	0.03	>=0.20	0.17	>=0.20
ENSG00000182255	KCNA4 PPI subnetwork	3.96e-05	<0.01	1.89e-05	<0.01	0.2	>=0.20	0.24	>=0.20
ENSG00000137825	ITPKA PPI subnetwork	3.82e-08	<0.01	2e-05	<0.01	0.00219	<0.20	0.02	>=0.20
ENSG00000105649	RAB3A PPI subnetwork	3.54e-06	<0.01	2.01e-05	<0.01	0.05	>=0.20	0.00556	>=0.20
GO:0016358	dendrite development	1.27e-06	<0.01	2.06e-05	<0.01	0.03	>=0.20	0.2	>=0.20
ENSG00000150995	ITPR1 PPI subnetwork	9.13e-06	<0.01	2.11e-05	<0.01	0.14	>=0.20	0.01	>=0.20
ENSG00000169242	EFNA1 PPI subnetwork	8.03e-05	<0.01	2.13e-05	<0.01	0.03	>=0.20	0.28	>=0.20
REACTOME_SIGNALING_BY_ERBB2	REACTOME_SIGNALING_BY_ERBB2	0.00013	<0.01	2.17e-05	<0.01	0.46	>=0.20	0.78	>=0.20
GO:0007610	behavior	3.81e-05	<0.01	2.26e-05	<0.01	0.08	>=0.20	0.13	>=0.20
ENSG00000187391	MAGI2 PPI subnetwork	1.5e-07	<0.01	2.43e-05	<0.01	0.00941	>=0.20	0.03	>=0.20
ENSG00000172794	RAB37 PPI subnetwork	1.84e-06	<0.01	2.46e-05	<0.01	0.17	>=0.20	0.02	>=0.20
KEGG_LONG_TERM_POTENTIATION	KEGG_LONG_TERM_POTENTIATION	6.76e-05	<0.01	2.46e-05	<0.01	0.31	>=0.20	0.15	>=0.20
MP:0001463	abnormal spatial learning	8.33e-07	<0.01	2.49e-05	<0.01	0.000799	<0.20	0.45	>=0.20
ENSG00000011485	PPP5C PPI subnetwork	9.77e-09	<0.01	2.75e-05	<0.01	3.34e-05	<0.20	0.01	>=0.20
GO:0007411	axon guidance	2.62e-05	<0.01	2.86e-05	<0.01	0.00939	>=0.20	0.19	>=0.20
GO:0042734	presynaptic membrane	6.53e-06	<0.01	2.87e-05	<0.01	0.00561	>=0.20	0.17	>=0.20
REACTOME_INTERACTION_BETWEEN_L1_AND_ANKYRINS	REACTOME_INTERACTION_BETWEEN_L1_AND_ANKYRINS	2.02e-06	<0.01	2.96e-05	<0.01	0.00479	>=0.20	0.01	>=0.20
ENSG00000182621	PLCB1 PPI subnetwork	6.1e-08	<0.01	2.97e-05	<0.01	0.00189	<0.20	0.02	>=0.20
GO:0050890	cognition	4.15e-05	<0.01	3.06e-05	<0.01	0.11	>=0.20	0.31	>=0.20
ENSG00000075711	DLG1 PPI subnetwork	1.6e-07	<0.01	3.29e-05	<0.01	0.00239	<0.20	0.06	>=0.20
MP:0001898	abnormal long term depression	0.000114	<0.01	3.32e-05	<0.01	0.03	>=0.20	0.94	>=0.20
REACTOME_POST_NMDA_RECEPTOR_ACTIVATION_EVENTS	REACTOME_POST_NMDA_RECEPTOR_ACTIVATION_EVENTS	8.77e-06	<0.01	3.58e-05	<0.01	0.03	>=0.20	0.14	>=0.20
ENSG00000120875	DUSP4 PPI subnetwork	1.37e-08	<0.01	3.68e-05	<0.01	0.00205	<0.20	0.00464	>=0.20
REACTOME_NGF_SIGNALLING_VIA_TRKA_FROM_THE_PLASMA_MEMBRANE	REACTOME_NGF_SIGNALLING_VIA_TRKA_FROM_THE_PLASMA_MEMBRANE	6.83e-05	<0.01	3.79e-05	<0.01	0.51	>=0.20	0.73	>=0.20
GO:0097060	synaptic membrane	3.8e-06	<0.01	4.03e-05	<0.01	0.00859	>=0.20	0.26	>=0.20
ENSG00000152208	GRID2 PPI subnetwork	0.000232	<0.05	4.09e-05	<0.01	0.06	>=0.20	0.25	>=0.20
REACTOME_ACTIVATION_OF_CA:PERMEABLE_KAINATE_RECEPTOR	REACTOME_ACTIVATION_OF_CA:PERMEABLE_KAINATE_RECEPTOR	4.63e-05	<0.01	4.11e-05	<0.01	0.11	>=0.20	0.29	>=0.20
REACTOME_IONOTROPIC_ACTIVITY_OF_KAINATE_RECEPTORS	REACTOME_IONOTROPIC_ACTIVITY_OF_KAINATE_RECEPTORS	4.63e-05	<0.01	4.11e-05	<0.01	0.11	>=0.20	0.29	>=0.20
ENSG00000078018	MAP2 PPI subnetwork	1.91e-08	<0.01	4.38e-05	<0.01	0.00756	>=0.20	0.00174	>=0.20
GO:0030424	axon	1.03e-05	<0.01	4.59e-05	<0.01	0.00983	>=0.20	0.16	>=0.20
MP:0001899	absent long term depression	0.000111	<0.01	4.77e-05	<0.01	0.29	>=0.20	0.71	>=0.20
ENSG00000089250	NOS1 PPI subnetwork	2.81e-07	<0.01	4.82e-05	<0.01	0.00509	>=0.20	0.00537	>=0.20
REACTOME_UNBLOCKING_OF_NMDA_RECEPTOR_GLUTAMATE_BINDING_AND_ACTIVATION	REACTOME_UNBLOCKING_OF_NMDA_RECEPTOR_GLUTAMATE_BINDING_AND_ACTIVATION	1.92e-06	<0.01	4.94e-05	<0.01	0.00405	>=0.20	0.14	>=0.20
GO:0051969	regulation of transmission of nerve impulse	1.42e-06	<0.01	5.19e-05	<0.01	0.00585	>=0.20	0.19	>=0.20
REACTOME_G_ALPHA_Z_SIGNALLING_EVENTS	REACTOME_G_ALPHA_Z_SIGNALLING_EVENTS	5.46e-06	<0.01	5.47e-05	<0.01	0.03	>=0.20	0.44	>=0.20
ENSG00000137345	MOG PPI subnetwork	8.13e-06	<0.01	5.7e-05	<0.01	0.03	>=0.20	0.07	>=0.20
ENSG00000206456	ENSG00000206456 PPI subnetwork	8.13e-06	<0.01	5.7e-05	<0.01	0.03	>=0.20	0.07	>=0.20
ENSG00000204655	MOG PPI subnetwork	8.13e-06	<0.01	5.7e-05	<0.01	0.03	>=0.20	0.07	>=0.20
REACTOME_SIGNALLING_BY_NGF	REACTOME_SIGNALLING_BY_NGF	1.41e-05	<0.01	5.74e-05	<0.01	0.36	>=0.20	0.53	>=0.20
MP:0002206	abnormal CNS synaptic transmission	2.2e-05	<0.01	5.78e-05	<0.01	0.07	>=0.20	0.32	>=0.20
ENSG00000168036	CTNNB1 PPI subnetwork	1.12e-07	<0.01	6.16e-05	<0.01	0.000971	<0.20	0.2	>=0.20
GO:0031644	regulation of neurological system process	3.24e-06	<0.01	6.31e-05	<0.01	0.00957	>=0.20	0.3	>=0.20
ENSG00000125249	RAP2A PPI subnetwork	1.73e-07	<0.01	6.34e-05	<0.01	0.00165	<0.20	0.02	>=0.20
GO:0007611	learning or memory	8.26e-05	<0.01	6.34e-05	<0.01	0.1	>=0.20	0.36	>=0.20
GO:0043523	regulation of neuron apoptotic process	5.37e-06	<0.01	6.6e-05	<0.01	0.00673	>=0.20	0.02	>=0.20
MP:0001405	impaired coordination	1.12e-05	<0.01	6.94e-05	<0.01	0.04	>=0.20	0.04	>=0.20
MP:0000788	abnormal cerebral cortex morphology	6.63e-06	<0.01	7.08e-05	<0.01	0.000196	<0.20	0.23	>=0.20
ENSG00000115306	SPTBN1 PPI subnetwork	7.55e-08	<0.01	7.63e-05	<0.01	0.0063	>=0.20	0.00827	>=0.20
GO:0048488	synaptic vesicle endocytosis	4.98e-05	<0.01	7.85e-05	<0.01	0.25	>=0.20	0.65	>=0.20
ENSG00000148468	FAM171A1 PPI subnetwork	3.14e-06	<0.01	7.88e-05	<0.01	0.00582	>=0.20	0.07	>=0.20
GO:0048168	regulation of neuronal synaptic plasticity	3.35e-06	<0.01	8.04e-05	<0.01	0.00591	>=0.20	0.09	>=0.20
ENSG00000166862	CACNG2 PPI subnetwork	7.82e-06	<0.01	8.18e-05	<0.01	0.03	>=0.20	0.25	>=0.20
ENSG00000067715	SYT1 PPI subnetwork	1.92e-05	<0.01	8.21e-05	<0.01	0.16	>=0.20	0.13	>=0.20
MP:0000781	decreased corpus callosum size	0.000112	<0.01	8.39e-05	<0.01	0.02	>=0.20	0.42	>=0.20
ENSG00000113575	PPP2CA PPI subnetwork	2.2e-06	<0.01	8.45e-05	<0.01	0.06	>=0.20	0.06	>=0.20
ENSG00000148408	CACNA1B PPI subnetwork	1.42e-05	<0.01	8.56e-05	<0.01	0.05	>=0.20	0.45	>=0.20
ENSG00000132155	RAF1 PPI subnetwork	2.04e-06	<0.01	8.81e-05	<0.01	0.07	>=0.20	0.16	>=0.20
ENSG00000161835	GRASP PPI subnetwork	0.000565	<0.05	8.91e-05	<0.01	0.27	>=0.20	0.27	>=0.20
GO:0016079	synaptic vesicle exocytosis	0.000189	<0.01	9.33e-05	<0.01	0.29	>=0.20	0.16	>=0.20
ENSG00000184185	KCNJ12 PPI subnetwork	3.48e-05	<0.01	9.47e-05	<0.01	0.28	>=0.20	0.62	>=0.20
ENSG00000061676	NCKAP1 PPI subnetwork	5.85e-06	<0.01	9.79e-05	<0.01	0.13	>=0.20	0.06	>=0.20
GO:0043198	dendritic shaft	1.28e-05	<0.01	0.000101	<0.01	0.04	>=0.20	0.14	>=0.20
GO:0021537	telencephalon development	2.42e-05	<0.01	0.000102	<0.01	3.75e-05	<0.20	0.19	>=0.20
MP:0001386	abnormal maternal nurturing	8.15e-05	<0.01	0.000105	<0.01	0.13	>=0.20	0.19	>=0.20
ENSG00000170558	CDH2 PPI subnetwork	2.94e-08	<0.01	0.000106	<0.01	0.00033	<0.20	0.05	>=0.20
ENSG00000148798	INA PPI subnetwork	7.47e-07	<0.01	0.000109	<0.01	0.00117	<0.20	0.01	>=0.20
GO:0050804	regulation of synaptic transmission	3.91e-06	<0.01	0.000112	<0.01	0.00408	>=0.20	0.27	>=0.20
MP:0001469	abnormal contextual conditioning behavior	2.36e-05	<0.01	0.000115	<0.01	0.01	>=0.20	0.19	>=0.20
ENSG00000169139	UBE2V2 PPI subnetwork	5.45e-05	<0.01	0.000115	<0.01	0.16	>=0.20	0.01	>=0.20
GO:0021952	central nervous system projection neuron axonogenesis	0.00448	<0.20	0.000117	<0.01	0.02	>=0.20	0.42	>=0.20
REACTOME_RAS_ACTIVATION_UOPN_CA2_INFUX_THROUGH_NMDA_RECEPTOR	REACTOME_RAS_ACTIVATION_UOPN_CA2_INFUX_THROUGH_NMDA_RECEPTOR	1.91e-05	<0.01	0.000118	<0.01	0.00257	<0.20	0.32	>=0.20
MP:0002945	abnormal inhibitory postsynaptic currents	7.49e-05	<0.01	0.000123	<0.01	0.03	>=0.20	0.17	>=0.20
REACTOME_CREB_PHOSPHORYLATION_THROUGH_THE_ACTIVATION_OF_RAS	REACTOME_CREB_PHOSPHORYLATION_THROUGH_THE_ACTIVATION_OF_RAS	2.15e-05	<0.01	0.000125	<0.01	0.0098	>=0.20	0.1	>=0.20
MP:0006092	abnormal olfactory neuron morphology	0.000169	<0.01	0.000125	<0.01	0.00344	>=0.20	0.34	>=0.20
ENSG00000133710	SPINK5 PPI subnetwork	1.11e-05	<0.01	0.000126	<0.01	0.02	>=0.20	0.03	>=0.20
MP:0000787	abnormal telencephalon morphology	6.2e-05	<0.01	0.000127	<0.01	0.000604	<0.20	0.17	>=0.20
GO:0045211	postsynaptic membrane	1.27e-05	<0.01	0.000129	<0.01	0.02	>=0.20	0.27	>=0.20
ENSG00000169992	NLGN2 PPI subnetwork	0.00134	<0.05	0.000131	<0.01	0.09	>=0.20	0.77	>=0.20
KEGG_AXON_GUIDANCE	KEGG_AXON_GUIDANCE	5.26e-05	<0.01	0.000133	<0.01	0.01	>=0.20	0.19	>=0.20
ENSG00000099882	ENSG00000099882 PPI subnetwork	2.26e-06	<0.01	0.000134	<0.01	0.00604	>=0.20	0.04	>=0.20
GO:0048489	synaptic vesicle transport	0.000211	<0.05	0.000142	<0.01	0.47	>=0.20	0.18	>=0.20
ENSG00000105245	NUMBL PPI subnetwork	2.85e-05	<0.01	0.000149	<0.01	0.01	>=0.20	0.46	>=0.20
ENSG00000070367	EXOC5 PPI subnetwork	0.00374	<0.20	0.000151	<0.01	0.77	>=0.20	0.05	>=0.20
GO:0048011	nerve growth factor receptor signaling pathway	0.00016	<0.01	0.000161	<0.01	0.6	>=0.20	0.62	>=0.20
GO:0021516	dorsal spinal cord development	8.26e-05	<0.01	0.000171	<0.01	0.26	>=0.20	0.03	>=0.20
MP:0000934	abnormal telencephalon development	8.48e-06	<0.01	0.000179	<0.05	0.000736	<0.20	0.17	>=0.20
ENSG00000080815	PSEN1 PPI subnetwork	0.000314	<0.05	0.000185	<0.05	0.00354	>=0.20	0.95	>=0.20
ENSG00000198785	GRIN3A PPI subnetwork	0.000553	<0.05	0.000189	<0.05	0.39	>=0.20	0.31	>=0.20
ENSG00000136854	STXBP1 PPI subnetwork	1.38e-05	<0.01	0.000191	<0.05	0.11	>=0.20	0.01	>=0.20
REACTOME_L1CAM_INTERACTIONS	REACTOME_L1CAM_INTERACTIONS	0.000124	<0.01	0.000195	<0.05	0.12	>=0.20	0.26	>=0.20
GO:0043025	neuronal cell body	1.08e-05	<0.01	0.0002	<0.05	0.01	>=0.20	0.47	>=0.20
ENSG00000087460	GNAS PPI subnetwork	0.0005	<0.05	0.0002	<0.05	0.02	>=0.20	0.61	>=0.20
ENSG00000126583	PRKCG PPI subnetwork	3.57e-06	<0.01	0.000201	<0.05	0.07	>=0.20	0.12	>=0.20
GO:0030672	synaptic vesicle membrane	5.27e-05	<0.01	0.000202	<0.05	0.06	>=0.20	0.4	>=0.20
REACTOME_CREB_PHOSPHORYLATION_THROUGH_THE_ACTIVATION_OF_CAMKII	REACTOME_CREB_PHOSPHORYLATION_THROUGH_THE_ACTIVATION_OF_CAMKII	1.32e-05	<0.01	0.000213	<0.05	0.00373	>=0.20	0.21	>=0.20
GO:0021954	central nervous system neuron development	0.000176	<0.01	0.000214	<0.05	0.00413	>=0.20	0.18	>=0.20
GO:0005246	calcium channel regulator activity	2.58e-05	<0.01	0.000224	<0.05	0.00157	<0.20	0.24	>=0.20
REACTOME_AXON_GUIDANCE	REACTOME_AXON_GUIDANCE	0.000107	<0.01	0.000233	<0.05	0.04	>=0.20	0.2	>=0.20
REACTOME_TRAFFICKING_OF_GLUR2:CONTAINING_AMPA_RECEPTORS	REACTOME_TRAFFICKING_OF_GLUR2:CONTAINING_AMPA_RECEPTORS	0.000155	<0.01	0.000242	<0.05	0.19	>=0.20	0.21	>=0.20
REACTOME_NEUROTRANSMITTER_RECEPTOR_BINDING_AND_DOWNSTREAM_TRANSMISSION_IN_THE__POSTSYNAPTIC_CELL	REACTOME_NEUROTRANSMITTER_RECEPTOR_BINDING_AND_DOWNSTREAM_TRANSMISSION_IN_THE__POSTSYNAPTIC_CELL	3.44e-05	<0.01	0.000244	<0.05	0.05	>=0.20	0.43	>=0.20
MP:0001473	reduced long term potentiation	1.39e-05	<0.01	0.000247	<0.05	0.00397	>=0.20	0.43	>=0.20
ENSG00000100167	SEPT3 PPI subnetwork	5.08e-05	<0.01	0.000248	<0.05	0.14	>=0.20	0.02	>=0.20
ENSG00000107295	SH3GL2 PPI subnetwork	0.000358	<0.05	0.000255	<0.05	0.52	>=0.20	0.71	>=0.20
MP:0004753	abnormal miniature excitatory postsynaptic currents	7.43e-06	<0.01	0.000258	<0.05	0.02	>=0.20	0.58	>=0.20
MP:0004792	abnormal synaptic vesicle number	4.29e-05	<0.01	0.00026	<0.05	0.00591	>=0.20	0.49	>=0.20
ENSG00000124788	ATXN1 PPI subnetwork	4.14e-05	<0.01	0.000264	<0.05	0.00662	>=0.20	0.15	>=0.20
REACTOME_DEVELOPMENTAL_BIOLOGY	REACTOME_DEVELOPMENTAL_BIOLOGY	2.6e-05	<0.01	0.00027	<0.05	0.00956	>=0.20	0.28	>=0.20
ENSG00000150672	DLG2 PPI subnetwork	0.000151	<0.01	0.000279	<0.05	0.21	>=0.20	0.04	>=0.20
GO:0005003	ephrin receptor activity	0.000299	<0.05	0.000285	<0.05	0.03	>=0.20	0.33	>=0.20
GO:0045295	gamma-catenin binding	0.000179	<0.01	0.000296	<0.05	0.03	>=0.20	0.04	>=0.20
GO:0044297	cell body	1.57e-05	<0.01	0.000297	<0.05	0.01	>=0.20	0.54	>=0.20
ENSG00000164061	BSN PPI subnetwork	4.02e-06	<0.01	0.000305	<0.05	0.00631	>=0.20	0.05	>=0.20
ENSG00000149782	PLCB3 PPI subnetwork	3.83e-05	<0.01	0.000312	<0.05	0.07	>=0.20	0.12	>=0.20
GO:0043547	positive regulation of GTPase activity	0.000962	<0.05	0.000319	<0.05	0.37	>=0.20	0.79	>=0.20
KEGG_LONG_TERM_DEPRESSION	KEGG_LONG_TERM_DEPRESSION	0.000417	<0.05	0.000322	<0.05	0.31	>=0.20	0.06	>=0.20
GO:0048167	regulation of synaptic plasticity	4.39e-05	<0.01	0.000323	<0.05	0.000697	<0.20	0.42	>=0.20
ENSG00000196218	RYR1 PPI subnetwork	0.00326	<0.20	0.000327	<0.05	0.31	>=0.20	0.27	>=0.20
ENSG00000135333	EPHA7 PPI subnetwork	0.00103	<0.05	0.000328	<0.05	0.43	>=0.20	0.17	>=0.20
GO:0007612	learning	0.000507	<0.05	0.000331	<0.05	0.07	>=0.20	0.5	>=0.20
REACTOME_TRANSMISSION_ACROSS_CHEMICAL_SYNAPSES	REACTOME_TRANSMISSION_ACROSS_CHEMICAL_SYNAPSES	4.23e-05	<0.01	0.000343	<0.05	0.05	>=0.20	0.52	>=0.20
GO:0043524	negative regulation of neuron apoptotic process	0.000152	<0.01	0.000345	<0.05	0.11	>=0.20	0.02	>=0.20
MP:0000832	abnormal thalamus morphology	0.000362	<0.05	0.000356	<0.05	0.01	>=0.20	0.18	>=0.20
ENSG00000157500	APPL1 PPI subnetwork	2.2e-06	<0.01	0.000366	<0.05	0.02	>=0.20	0.28	>=0.20
MP:0002207	abnormal long term potentiation	1.26e-05	<0.01	0.000371	<0.05	0.00148	<0.20	0.25	>=0.20
ENSG00000179036	ENSG00000179036 PPI subnetwork	0.000183	<0.01	0.000371	<0.05	0.22	>=0.20	0.55	>=0.20
MP:0004811	abnormal neuron physiology	0.000268	<0.05	0.000375	<0.05	0.29	>=0.20	0.19	>=0.20
ENSG00000115241	PPM1G PPI subnetwork	0.000644	<0.05	0.000377	<0.05	0.09	>=0.20	0.4	>=0.20
GO:0021879	forebrain neuron differentiation	0.00469	<0.20	0.000384	<0.05	0.66	>=0.20	0.02	>=0.20
ENSG00000132639	SNAP25 PPI subnetwork	0.000125	<0.01	0.000391	<0.05	0.1	>=0.20	0.77	>=0.20
GO:0007616	long-term memory	0.000496	<0.05	0.000396	<0.05	0.1	>=0.20	0.64	>=0.20
ENSG00000139132	FGD4 PPI subnetwork	0.000149	<0.01	0.000397	<0.05	0.07	>=0.20	0.06	>=0.20
REACTOME_NOREPINEPHRINE_NEUROTRANSMITTER_RELEASE_CYCLE	REACTOME_NOREPINEPHRINE_NEUROTRANSMITTER_RELEASE_CYCLE	0.00244	<0.05	0.0004	<0.05	0.32	>=0.20	0.88	>=0.20
KEGG_ERBB_SIGNALING_PATHWAY	KEGG_ERBB_SIGNALING_PATHWAY	0.000289	<0.05	0.000406	<0.05	0.06	>=0.20	0.5	>=0.20
ENSG00000065135	GNAI3 PPI subnetwork	0.00879	<0.20	0.000408	<0.05	0.25	>=0.20	0.64	>=0.20
GO:0001190	RNA polymerase II transcription factor binding transcription factor activity involved in positive regulation of transcription	0.00395	<0.20	0.00042	<0.05	0.14	>=0.20	0.11	>=0.20
GO:0001105	RNA polymerase II transcription coactivator activity	0.00395	<0.20	0.00042	<0.05	0.14	>=0.20	0.11	>=0.20
REACTOME_CRMPS_IN_SEMA3A_SIGNALING	REACTOME_CRMPS_IN_SEMA3A_SIGNALING	0.00269	<0.05	0.000438	<0.05	0.09	>=0.20	0.52	>=0.20
GO:0007626	locomotory behavior	0.00183	<0.05	0.00044	<0.05	0.46	>=0.20	0.05	>=0.20
MP:0002906	increased susceptibility to pharmacologically induced seizures	8.16e-05	<0.01	0.000442	<0.05	0.00449	>=0.20	0.23	>=0.20
GO:0004629	phospholipase C activity	0.000933	<0.05	0.000466	<0.05	0.11	>=0.20	0.17	>=0.20
ENSG00000148943	LIN7C PPI subnetwork	0.00029	<0.05	0.000471	<0.05	0.54	>=0.20	0.04	>=0.20
ENSG00000111052	LIN7A PPI subnetwork	0.000279	<0.05	0.000486	<0.05	0.12	>=0.20	0.24	>=0.20
GO:0021953	central nervous system neuron differentiation	0.000113	<0.01	0.00049	<0.05	0.00641	>=0.20	0.06	>=0.20
GO:0007632	visual behavior	0.000267	<0.05	0.000492	<0.05	0.13	>=0.20	0.77	>=0.20
MP:0000947	convulsive seizures	2.62e-05	<0.01	0.000494	<0.05	0.004	>=0.20	0.09	>=0.20
ENSG00000169032	MAP2K1 PPI subnetwork	5.34e-06	<0.01	0.000497	<0.05	0.00387	>=0.20	0.03	>=0.20
ENSG00000084733	RAB10 PPI subnetwork	0.000295	<0.05	0.000497	<0.05	0.3	>=0.20	0.01	>=0.20
ENSG00000110436	SLC1A2 PPI subnetwork	0.000113	<0.01	0.000502	<0.05	0.03	>=0.20	0.02	>=0.20
ENSG00000157087	ATP2B2 PPI subnetwork	0.000465	<0.05	0.000515	<0.05	0.31	>=0.20	0.49	>=0.20
ENSG00000198838	RYR3 PPI subnetwork	0.00481	<0.20	0.000515	<0.05	0.27	>=0.20	0.3	>=0.20
REACTOME_EGFR_DOWNREGULATION	REACTOME_EGFR_DOWNREGULATION	0.01	<0.20	0.000517	<0.05	0.55	>=0.20	1	>=0.20
GO:0048813	dendrite morphogenesis	0.000247	<0.05	0.000533	<0.05	0.02	>=0.20	0.36	>=0.20
ENSG00000116711	PLA2G4A PPI subnetwork	8.15e-07	<0.01	0.000548	<0.05	0.000708	<0.20	0.00841	>=0.20
REACTOME_ACTIVATION_OF_KAINATE_RECEPTORS_UPON_GLUTAMATE_BINDING	REACTOME_ACTIVATION_OF_KAINATE_RECEPTORS_UPON_GLUTAMATE_BINDING	0.000162	<0.01	0.000558	<0.05	0.08	>=0.20	0.31	>=0.20
GO:0051960	regulation of nervous system development	7.15e-06	<0.01	0.000567	<0.05	0.000335	<0.20	0.02	>=0.20
ENSG00000085733	CTTN PPI subnetwork	1.6e-06	<0.01	0.000588	<0.05	0.02	>=0.20	0.08	>=0.20
ENSG00000120251	GRIA2 PPI subnetwork	0.000204	<0.05	0.000591	<0.05	0.38	>=0.20	0.14	>=0.20
ENSG00000185345	PARK2 PPI subnetwork	0.000884	<0.05	0.000592	<0.05	0.06	>=0.20	0.92	>=0.20
ENSG00000168283	BMI1 PPI subnetwork	0.000981	<0.05	0.00061	<0.05	0.02	>=0.20	0.46	>=0.20
GO:0030427	site of polarized growth	0.000467	<0.05	0.000618	<0.05	0.08	>=0.20	0.32	>=0.20
ENSG00000141837	CACNA1A PPI subnetwork	0.000498	<0.05	0.000618	<0.05	0.09	>=0.20	0.58	>=0.20
ENSG00000167552	TUBA1A PPI subnetwork	2.87e-07	<0.01	0.000634	<0.05	0.000766	<0.20	0.00151	>=0.20
ENSG00000139970	RTN1 PPI subnetwork	0.000432	<0.05	0.000634	<0.05	0.14	>=0.20	0.06	>=0.20
ENSG00000079819	EPB41L2 PPI subnetwork	9.87e-05	<0.01	0.000636	<0.05	0.11	>=0.20	0.05	>=0.20
GO:0045664	regulation of neuron differentiation	4.6e-06	<0.01	0.000644	<0.05	6.68e-05	<0.20	0.01	>=0.20
ENSG00000147010	SH3KBP1 PPI subnetwork	0.000953	<0.05	0.000656	<0.05	0.04	>=0.20	0.83	>=0.20
ENSG00000143858	SYT2 PPI subnetwork	0.000138	<0.01	0.000658	<0.05	0.09	>=0.20	0.02	>=0.20
REACTOME_NEURONAL_SYSTEM	REACTOME_NEURONAL_SYSTEM	0.000103	<0.01	0.00066	<0.05	0.06	>=0.20	0.36	>=0.20
GO:0006887	exocytosis	0.00071	<0.05	0.00066	<0.05	0.46	>=0.20	0.43	>=0.20
GO:0008037	cell recognition	4.91e-05	<0.01	0.000671	<0.05	0.000646	<0.20	0.01	>=0.20
ENSG00000155974	GRIP1 PPI subnetwork	1.16e-05	<0.01	0.000676	<0.05	0.00256	<0.20	0.18	>=0.20
GO:0030902	hindbrain development	0.000404	<0.05	0.000676	<0.05	0.11	>=0.20	0.26	>=0.20
MP:0003313	abnormal locomotor activation	7.2e-05	<0.01	0.000693	<0.05	0.04	>=0.20	0.25	>=0.20
GO:0030426	growth cone	0.000615	<0.05	0.000699	<0.05	0.08	>=0.20	0.34	>=0.20
MP:0002801	abnormal long term object recognition memory	0.00169	<0.05	0.0007	<0.05	0.04	>=0.20	0.82	>=0.20
ENSG00000115540	MOB4 PPI subnetwork	0.00148	<0.05	0.000723	<0.05	0.51	>=0.20	0.08	>=0.20
ENSG00000167083	GNGT2 PPI subnetwork	0.000175	<0.01	0.000724	<0.05	0.01	>=0.20	0.52	>=0.20
ENSG00000177565	TBL1XR1 PPI subnetwork	0.00132	<0.05	0.00074	<0.05	0.27	>=0.20	0.11	>=0.20
GO:0035249	synaptic transmission, glutamatergic	8.64e-05	<0.01	0.000756	<0.05	0.1	>=0.20	0.22	>=0.20
REACTOME_SEROTONIN_NEUROTRANSMITTER_RELEASE_CYCLE	REACTOME_SEROTONIN_NEUROTRANSMITTER_RELEASE_CYCLE	0.00161	<0.05	0.000756	<0.05	0.19	>=0.20	0.71	>=0.20
REACTOME_DOPAMINE_NEUROTRANSMITTER_RELEASE_CYCLE	REACTOME_DOPAMINE_NEUROTRANSMITTER_RELEASE_CYCLE	0.00161	<0.05	0.000756	<0.05	0.19	>=0.20	0.71	>=0.20
ENSG00000008277	ADAM22 PPI subnetwork	0.00022	<0.05	0.000757	<0.05	0.07	>=0.20	0.01	>=0.20
GO:0031901	early endosome membrane	0.00185	<0.05	0.000763	<0.05	0.07	>=0.20	0.89	>=0.20
ENSG00000092964	DPYSL2 PPI subnetwork	2.01e-05	<0.01	0.000778	<0.05	0.08	>=0.20	0.07	>=0.20
GO:0008021	synaptic vesicle	0.000372	<0.05	0.000799	<0.05	0.08	>=0.20	0.38	>=0.20
GO:0046039	GTP metabolic process	0.000914	<0.05	0.000801	<0.05	0.38	>=0.20	0.8	>=0.20
ENSG00000171724	VAT1L PPI subnetwork	3.01e-05	<0.01	0.000803	<0.05	0.01	>=0.20	0.00346	>=0.20
GO:0010975	regulation of neuron projection development	7.96e-05	<0.01	0.000822	<0.05	0.02	>=0.20	0.02	>=0.20
ENSG00000081248	CACNA1S PPI subnetwork	0.000445	<0.05	0.000829	<0.05	0.2	>=0.20	0.2	>=0.20
ENSG00000165868	HSPA12A PPI subnetwork	5.69e-05	<0.01	0.000836	<0.05	0.07	>=0.20	0.01	>=0.20
ENSG00000087274	ADD1 PPI subnetwork	0.000161	<0.01	0.000841	<0.05	0.07	>=0.20	0.02	>=0.20
MP:0003633	abnormal nervous system physiology	0.000415	<0.05	0.000843	<0.05	0.04	>=0.20	0.39	>=0.20
MP:0002797	increased thigmotaxis	3.36e-05	<0.01	0.000852	<0.05	0.00464	>=0.20	0.35	>=0.20
ENSG00000090372	STRN4 PPI subnetwork	0.00151	<0.05	0.000852	<0.05	0.3	>=0.20	0.47	>=0.20
ENSG00000043591	ADRB1 PPI subnetwork	0.00159	<0.05	0.000859	<0.05	0.13	>=0.20	0.24	>=0.20
ENSG00000198668	CALM1 PPI subnetwork	4.82e-05	<0.01	0.00086	<0.05	0.09	>=0.20	0.08	>=0.20
ENSG00000160014	CALM3 PPI subnetwork	4.82e-05	<0.01	0.00086	<0.05	0.09	>=0.20	0.08	>=0.20
ENSG00000143933	CALM2 PPI subnetwork	4.82e-05	<0.01	0.00086	<0.05	0.09	>=0.20	0.08	>=0.20
ENSG00000127955	GNAI1 PPI subnetwork	0.00718	<0.20	0.000863	<0.05	0.08	>=0.20	0.69	>=0.20
MP:0009453	enhanced contextual conditioning behavior	0.000841	<0.05	0.000864	<0.05	0.24	>=0.20	0.33	>=0.20
ENSG00000070961	ATP2B1 PPI subnetwork	0.000138	<0.01	0.000866	<0.05	0.09	>=0.20	0.02	>=0.20
ENSG00000106089	STX1A PPI subnetwork	0.000507	<0.05	0.000872	<0.05	0.09	>=0.20	0.61	>=0.20
GO:0060627	regulation of vesicle-mediated transport	0.000345	<0.05	0.000887	<0.05	0.26	>=0.20	0.44	>=0.20
GO:0006184	GTP catabolic process	0.00119	<0.05	0.000888	<0.05	0.41	>=0.20	0.79	>=0.20
GO:0035254	glutamate receptor binding	0.000536	<0.05	0.000895	<0.05	0.02	>=0.20	0.78	>=0.20
MP:0002757	decreased vertical activity	0.000174	<0.01	0.000897	<0.05	0.06	>=0.20	0.64	>=0.20
GO:0050773	regulation of dendrite development	0.000239	<0.05	0.000899	<0.05	0.12	>=0.20	0.31	>=0.20
MP:0001393	ataxia	7.91e-05	<0.01	0.000905	<0.05	0.05	>=0.20	0.00411	>=0.20
ENSG00000198010	DLGAP2 PPI subnetwork	0.00024	<0.05	0.000923	<0.05	0.02	>=0.20	0.19	>=0.20
ENSG00000067369	TP53BP1 PPI subnetwork	3.49e-05	<0.01	0.000935	<0.05	0.00508	>=0.20	0.02	>=0.20
GO:0060198	clathrin sculpted vesicle	0.000428	<0.05	0.000936	<0.05	0.1	>=0.20	0.27	>=0.20
ENSG00000100284	TOM1 PPI subnetwork	0.00865	<0.20	0.000942	<0.05	0.5	>=0.20	0.86	>=0.20
ENSG00000132872	SYT4 PPI subnetwork	0.000879	<0.05	0.000955	<0.05	0.05	>=0.20	0.52	>=0.20
ENSG00000067836	ROGDI PPI subnetwork	0.00025	<0.05	0.000962	<0.05	0.27	>=0.20	0.02	>=0.20
ENSG00000175115	PACS1 PPI subnetwork	0.00104	<0.05	0.000962	<0.05	0.43	>=0.20	0.06	>=0.20
REACTOME_OPIOID_SIGNALLING	REACTOME_OPIOID_SIGNALLING	0.000428	<0.05	0.000964	<0.05	0.32	>=0.20	0.32	>=0.20
ENSG00000130396	MLLT4 PPI subnetwork	0.000433	<0.05	0.000965	<0.05	0.05	>=0.20	0.44	>=0.20
ENSG00000161681	SHANK1 PPI subnetwork	0.00328	<0.20	0.000967	<0.05	0.16	>=0.20	0.06	>=0.20
ENSG00000187239	FNBP1 PPI subnetwork	0.000282	<0.05	0.000975	<0.05	0.07	>=0.20	0.03	>=0.20
ENSG00000104863	LIN7B PPI subnetwork	0.000344	<0.05	0.00099	<0.05	0.11	>=0.20	0.01	>=0.20
ENSG00000180190	C8orf42 PPI subnetwork	4.39e-05	<0.01	0.000994	<0.05	0.02	>=0.20	0.00503	>=0.20
ENSG00000109472	CPE PPI subnetwork	7.63e-05	<0.01	0.00101	<0.05	0.01	>=0.20	0.3	>=0.20
ENSG00000068903	SIRT2 PPI subnetwork	8.19e-05	<0.01	0.00101	<0.05	0.09	>=0.20	0.03	>=0.20
ENSG00000129990	SYT5 PPI subnetwork	0.000153	<0.01	0.00101	<0.05	0.14	>=0.20	0.03	>=0.20
MP:0002920	decreased paired-pulse facilitation	8.58e-05	<0.01	0.00102	<0.05	0.03	>=0.20	0.01	>=0.20
MP:0000807	abnormal hippocampus morphology	0.000123	<0.01	0.00104	<0.05	0.00422	>=0.20	0.1	>=0.20
ENSG00000069431	ABCC9 PPI subnetwork	0.0011	<0.05	0.00104	<0.05	0.04	>=0.20	0.16	>=0.20
ENSG00000180573	HIST1H2AC PPI subnetwork	0.0051	<0.20	0.00104	<0.05	0.4	>=0.20	0.03	>=0.20
GO:0060079	regulation of excitatory postsynaptic membrane potential	5.76e-05	<0.01	0.00106	<0.05	0.01	>=0.20	0.02	>=0.20
ENSG00000171603	CLSTN1 PPI subnetwork	0.000423	<0.05	0.00107	<0.05	0.03	>=0.20	0.65	>=0.20
ENSG00000116329	OPRD1 PPI subnetwork	0.00203	<0.05	0.00107	<0.05	0.13	>=0.20	0.85	>=0.20
GO:0030288	outer membrane-bounded periplasmic space	0.000135	<0.01	0.00109	<0.05	0.05	>=0.20	0.22	>=0.20
GO:0042597	periplasmic space	0.000135	<0.01	0.00109	<0.05	0.05	>=0.20	0.22	>=0.20
ENSG00000159164	SV2A PPI subnetwork	0.00011	<0.01	0.0011	<0.05	0.06	>=0.20	0.01	>=0.20
MP:0004924	abnormal behavior	0.000565	<0.05	0.0011	<0.05	0.06	>=0.20	0.91	>=0.20
REACTOME_GABA_SYNTHESIS_RELEASE_REUPTAKE_AND_DEGRADATION	REACTOME_GABA_SYNTHESIS_RELEASE_REUPTAKE_AND_DEGRADATION	0.000718	<0.05	0.0011	<0.05	0.03	>=0.20	0.85	>=0.20
ENSG00000133812	SBF2 PPI subnetwork	5.38e-05	<0.01	0.00112	<0.05	0.02	>=0.20	0.00331	>=0.20
ENSG00000006740	ARHGAP44 PPI subnetwork	0.000268	<0.05	0.00112	<0.05	0.14	>=0.20	0.04	>=0.20
ENSG00000172020	GAP43 PPI subnetwork	0.00148	<0.05	0.00112	<0.05	0.16	>=0.20	0.37	>=0.20
GO:0033124	regulation of GTP catabolic process	0.000952	<0.05	0.00114	<0.05	0.32	>=0.20	0.57	>=0.20
ENSG00000111262	KCNA1 PPI subnetwork	0.0014	<0.05	0.00114	<0.05	0.37	>=0.20	0.16	>=0.20
ENSG00000102109	PCSK1N PPI subnetwork	7.53e-05	<0.01	0.00115	<0.05	0.05	>=0.20	0.00957	>=0.20
ENSG00000159692	CTBP1 PPI subnetwork	8.54e-05	<0.01	0.00115	<0.05	0.0011	<0.20	0.43	>=0.20
GO:0043087	regulation of GTPase activity	0.000894	<0.05	0.00116	<0.05	0.3	>=0.20	0.57	>=0.20
ENSG00000177301	KCNA2 PPI subnetwork	0.000715	<0.05	0.00118	<0.05	0.43	>=0.20	0.08	>=0.20
ENSG00000118260	CREB1 PPI subnetwork	0.00226	<0.05	0.00118	<0.05	0.38	>=0.20	0.78	>=0.20
ENSG00000124642	ENSG00000124642 PPI subnetwork	0.00559	<0.20	0.00118	<0.05	0.39	>=0.20	0.03	>=0.20
ENSG00000184825	HIST1H2AH PPI subnetwork	0.00559	<0.20	0.00118	<0.05	0.39	>=0.20	0.03	>=0.20
ENSG00000007392	LUC7L PPI subnetwork	0.00669	<0.20	0.00118	<0.05	0.44	>=0.20	0.71	>=0.20
ENSG00000184408	KCND2 PPI subnetwork	0.000355	<0.05	0.00119	<0.05	0.00574	>=0.20	0.42	>=0.20
MP:0002882	abnormal neuron morphology	0.000334	<0.05	0.0012	<0.05	0.04	>=0.20	0.11	>=0.20
ENSG00000149970	CNKSR2 PPI subnetwork	0.00159	<0.05	0.0012	<0.05	0.06	>=0.20	0.56	>=0.20
ENSG00000123562	MORF4L2 PPI subnetwork	0.00443	<0.20	0.0012	<0.05	0.2	>=0.20	0.57	>=0.20
GO:0030665	clathrin coated vesicle membrane	0.000225	<0.05	0.00121	<0.05	0.11	>=0.20	0.46	>=0.20
GO:0007215	glutamate receptor signaling pathway	3.26e-05	<0.01	0.00122	<0.05	0.02	>=0.20	0.21	>=0.20
ENSG00000134444	KIAA1468 PPI subnetwork	4.82e-05	<0.01	0.00123	<0.05	0.02	>=0.20	0.00311	>=0.20
ENSG00000116544	DLGAP3 PPI subnetwork	0.000211	<0.05	0.00125	<0.05	0.11	>=0.20	0.1	>=0.20
ENSG00000181218	HIST3H2A PPI subnetwork	0.00551	<0.20	0.00125	<0.05	0.34	>=0.20	0.03	>=0.20
MP:0004859	abnormal synaptic plasticity	5.9e-05	<0.01	0.00126	<0.05	0.02	>=0.20	0.19	>=0.20
ENSG00000163462	TRIM46 PPI subnetwork	0.000114	<0.01	0.00126	<0.05	0.05	>=0.20	0.01	>=0.20
ENSG00000034053	APBA2 PPI subnetwork	0.00177	<0.05	0.00129	<0.05	0.21	>=0.20	0.49	>=0.20
ENSG00000198648	STK39 PPI subnetwork	0.000968	<0.05	0.0013	<0.05	0.09	>=0.20	0.01	>=0.20
ENSG00000115953	ENSG00000115953 PPI subnetwork	0.00973	<0.20	0.0013	<0.05	0.75	>=0.20	0.14	>=0.20
GO:0050767	regulation of neurogenesis	7.93e-06	<0.01	0.00131	<0.05	5.04e-05	<0.20	0.01	>=0.20
ENSG00000101333	PLCB4 PPI subnetwork	0.000268	<0.05	0.00131	<0.05	0.04	>=0.20	0.1	>=0.20
ENSG00000078399	HOXA9 PPI subnetwork	0.00187	<0.05	0.00131	<0.05	0.15	>=0.20	0.2	>=0.20
GO:0033121	regulation of purine nucleotide catabolic process	0.000592	<0.05	0.00132	<0.05	0.14	>=0.20	0.53	>=0.20
GO:0030811	regulation of nucleotide catabolic process	0.000592	<0.05	0.00132	<0.05	0.14	>=0.20	0.53	>=0.20
ENSG00000131508	UBE2D2 PPI subnetwork	0.00261	<0.05	0.00134	<0.05	0.14	>=0.20	0.69	>=0.20
ENSG00000166501	PRKCB PPI subnetwork	3.04e-05	<0.01	0.00136	<0.05	0.02	>=0.20	0.04	>=0.20
ENSG00000063601	MTMR1 PPI subnetwork	5.29e-05	<0.01	0.00139	<0.05	0.02	>=0.20	0.00297	>=0.20
GO:0030534	adult behavior	0.00332	<0.20	0.00139	<0.05	0.22	>=0.20	0.47	>=0.20
ENSG00000112379	KIAA1244 PPI subnetwork	6e-05	<0.01	0.0014	<0.05	0.01	>=0.20	0.00354	>=0.20
GO:0008328	ionotropic glutamate receptor complex	0.000112	<0.01	0.0014	<0.05	0.02	>=0.20	0.23	>=0.20
ENSG00000108262	GIT1 PPI subnetwork	0.00113	<0.05	0.0014	<0.05	0.1	>=0.20	0.9	>=0.20
GO:0004970	ionotropic glutamate receptor activity	0.000187	<0.01	0.00142	<0.05	0.04	>=0.20	0.24	>=0.20
ENSG00000196872	C2orf55 PPI subnetwork	6.06e-05	<0.01	0.00143	<0.05	0.02	>=0.20	0.00274	>=0.20
ENSG00000033122	LRRC7 PPI subnetwork	8.33e-05	<0.01	0.00144	<0.05	0.000489	<0.20	0.14	>=0.20
ENSG00000139433	GLTP PPI subnetwork	5.69e-05	<0.01	0.00145	<0.05	0.02	>=0.20	0.00257	>=0.20
ENSG00000103740	ACSBG1 PPI subnetwork	5.88e-05	<0.01	0.00146	<0.05	0.02	>=0.20	0.00286	>=0.20
ENSG00000117533	VAMP4 PPI subnetwork	0.0032	<0.20	0.00146	<0.05	0.64	>=0.20	0.64	>=0.20
ENSG00000164076	CAMKV PPI subnetwork	0.000175	<0.01	0.00148	<0.05	0.07	>=0.20	0.00687	>=0.20
REACTOME_REGULATION_OF_INSULIN_SECRETION_BY_ACETYLCHOLINE	REACTOME_REGULATION_OF_INSULIN_SECRETION_BY_ACETYLCHOLINE	0.000728	<0.05	0.0015	<0.05	0.1	>=0.20	0.00793	>=0.20
GO:0060284	regulation of cell development	1.98e-05	<0.01	0.00151	<0.05	3.77e-05	<0.20	0.03	>=0.20
ENSG00000147044	CASK PPI subnetwork	0.00019	<0.01	0.00151	<0.05	0.03	>=0.20	0.08	>=0.20
ENSG00000138308	PLA2G12B PPI subnetwork	6.01e-05	<0.01	0.00153	<0.05	0.02	>=0.20	0.00384	>=0.20
ENSG00000123360	PDE1B PPI subnetwork	6.3e-05	<0.01	0.00155	<0.05	0.01	>=0.20	0.00321	>=0.20
ENSG00000165023	DIRAS2 PPI subnetwork	0.000112	<0.01	0.00155	<0.05	0.05	>=0.20	0.00803	>=0.20
REACTOME_EGFR_INTERACTS_WITH_PHOSPHOLIPASE_C:GAMMA	REACTOME_EGFR_INTERACTS_WITH_PHOSPHOLIPASE_C:GAMMA	0.00458	<0.20	0.00155	<0.05	0.69	>=0.20	0.89	>=0.20
GO:0043113	receptor clustering	0.0083	<0.20	0.00157	<0.05	0.42	>=0.20	0.42	>=0.20
MP:0003635	abnormal synaptic transmission	0.000211	<0.05	0.00158	<0.05	0.13	>=0.20	0.15	>=0.20
GO:0010769	regulation of cell morphogenesis involved in differentiation	0.000407	<0.05	0.00158	<0.05	0.03	>=0.20	0.21	>=0.20
ENSG00000171132	PRKCE PPI subnetwork	0.000161	<0.01	0.00162	<0.05	0.04	>=0.20	0.04	>=0.20
ENSG00000127914	AKAP9 PPI subnetwork	1.55e-06	<0.01	0.00163	<0.05	0.000187	<0.20	0.00252	>=0.20
ENSG00000008869	HEATR5B PPI subnetwork	6.04e-05	<0.01	0.00164	<0.05	0.03	>=0.20	0.00538	>=0.20
ENSG00000116852	KIF21B PPI subnetwork	7.76e-05	<0.01	0.00165	<0.05	0.02	>=0.20	0.00244	>=0.20
ENSG00000038274	MAT2B PPI subnetwork	0.000117	<0.01	0.00167	<0.05	0.04	>=0.20	0.00653	>=0.20
ENSG00000066248	NGEF PPI subnetwork	0.000451	<0.05	0.00169	<0.05	0.25	>=0.20	0.03	>=0.20
ENSG00000168172	HOOK3 PPI subnetwork	0.000568	<0.05	0.00169	<0.05	0.28	>=0.20	0.06	>=0.20
ENSG00000169213	RAB3B PPI subnetwork	0.000626	<0.05	0.00173	<0.05	0.18	>=0.20	0.04	>=0.20
MP:0002066	abnormal motor capabilities/coordination/movement	8.97e-05	<0.01	0.00175	<0.05	0.00448	>=0.20	0.49	>=0.20
GO:0005234	extracellular-glutamate-gated ion channel activity	0.000263	<0.05	0.00176	<0.05	0.05	>=0.20	0.22	>=0.20
ENSG00000125266	EFNB2 PPI subnetwork	0.00388	<0.20	0.00178	<0.05	0.07	>=0.20	0.48	>=0.20
GO:0007270	neuron-neuron synaptic transmission	0.000253	<0.05	0.00182	<0.05	0.17	>=0.20	0.13	>=0.20
GO:0031344	regulation of cell projection organization	8.44e-05	<0.01	0.00183	<0.05	0.01	>=0.20	0.02	>=0.20
ENSG00000108387	SEPT4 PPI subnetwork	0.000342	<0.05	0.00184	<0.05	0.06	>=0.20	0.02	>=0.20
GO:0044087	regulation of cellular component biogenesis	0.000113	<0.01	0.00185	<0.05	0.00316	<0.20	0.33	>=0.20
ENSG00000139352	ASCL1 PPI subnetwork	0.00013	<0.01	0.00188	<0.20	0.00059	<0.20	0.16	>=0.20
GO:0032281	alpha-amino-3-hydroxy-5-methyl-4-isoxazolepropionic acid selective glutamate receptor complex	5.79e-05	<0.01	0.00189	<0.20	0.00511	>=0.20	0.13	>=0.20
ENSG00000125814	NAPB PPI subnetwork	0.000509	<0.05	0.0019	<0.20	0.21	>=0.20	0.06	>=0.20
MP:0002196	absent corpus callosum	0.0012	<0.05	0.0019	<0.20	0.00927	>=0.20	0.71	>=0.20
MP:0001402	hypoactivity	0.00455	<0.20	0.00194	<0.20	0.2	>=0.20	0.48	>=0.20
ENSG00000008056	SYN1 PPI subnetwork	0.000237	<0.05	0.00197	<0.20	0.09	>=0.20	0.15	>=0.20
ENSG00000162946	DISC1 PPI subnetwork	0.000962	<0.05	0.002	<0.20	0.01	>=0.20	0.42	>=0.20
ENSG00000182541	LIMK2 PPI subnetwork	0.00169	<0.05	0.002	<0.20	0.07	>=0.20	0.27	>=0.20
ENSG00000105568	PPP2R1A PPI subnetwork	0.000138	<0.01	0.00201	<0.20	0.00627	>=0.20	0.15	>=0.20
ENSG00000181790	BAI1 PPI subnetwork	0.000647	<0.05	0.00201	<0.20	0.24	>=0.20	0.05	>=0.20
MP:0001436	abnormal suckling behavior	0.00179	<0.05	0.00206	<0.20	0.15	>=0.20	0.02	>=0.20
ENSG00000161647	MPP3 PPI subnetwork	0.00222	<0.05	0.00207	<0.20	0.19	>=0.20	0.21	>=0.20
ENSG00000087302	C14orf166 PPI subnetwork	0.000269	<0.05	0.00208	<0.20	0.18	>=0.20	0.02	>=0.20
MP:0002961	abnormal axon guidance	0.000432	<0.05	0.00208	<0.20	0.03	>=0.20	0.02	>=0.20
GO:0009968	negative regulation of signal transduction	0.000438	<0.05	0.00208	<0.20	0.00192	<0.20	0.87	>=0.20
REACTOME_SEMA3A_PAK_DEPENDENT_AXON_REPULSION	REACTOME_SEMA3A_PAK_DEPENDENT_AXON_REPULSION	0.03	>=0.20	0.00208	<0.20	0.15	>=0.20	0.88	>=0.20
ENSG00000196792	STRN3 PPI subnetwork	0.00381	<0.20	0.0021	<0.20	0.63	>=0.20	0.1	>=0.20
GO:0021871	forebrain regionalization	0.000703	<0.05	0.00219	<0.20	0.03	>=0.20	0.24	>=0.20
MP:0002887	decreased susceptibility to pharmacologically induced seizures	0.000161	<0.01	0.00224	<0.20	0.00391	>=0.20	0.86	>=0.20
GO:0004435	phosphatidylinositol phospholipase C activity	0.00147	<0.05	0.00224	<0.20	0.08	>=0.20	0.27	>=0.20
REACTOME_PLCG1_EVENTS_IN_ERBB2_SIGNALING	REACTOME_PLCG1_EVENTS_IN_ERBB2_SIGNALING	0.00668	<0.20	0.00224	<0.20	0.76	>=0.20	0.9	>=0.20
ENSG00000101096	NFATC2 PPI subnetwork	0.00133	<0.05	0.00225	<0.20	0.07	>=0.20	0.42	>=0.20
REACTOME_EFFECTS_OF_PIP2_HYDROLYSIS	REACTOME_EFFECTS_OF_PIP2_HYDROLYSIS	0.00869	<0.20	0.00225	<0.20	0.68	>=0.20	0.66	>=0.20
ENSG00000115252	PDE1A PPI subnetwork	0.000305	<0.05	0.00226	<0.20	0.07	>=0.20	0.03	>=0.20
GO:0031646	positive regulation of neurological system process	0.00357	<0.20	0.00226	<0.20	0.22	>=0.20	0.71	>=0.20
ENSG00000157193	LRP8 PPI subnetwork	0.000139	<0.01	0.00227	<0.20	0.07	>=0.20	0.04	>=0.20
ENSG00000184702	SEPT5 PPI subnetwork	0.00047	<0.05	0.00227	<0.20	0.11	>=0.20	0.03	>=0.20
MP:0002761	abnormal hippocampal mossy fiber morphology	0.0007	<0.05	0.00228	<0.20	3.01e-05	<0.20	0.28	>=0.20
MP:0000783	abnormal forebrain morphology	0.000731	<0.05	0.00228	<0.20	0.01	>=0.20	0.18	>=0.20
GO:0021543	pallium development	0.000217	<0.05	0.00229	<0.20	0.000532	<0.20	0.11	>=0.20
ENSG00000139116	KIF21A PPI subnetwork	0.00023	<0.05	0.0023	<0.20	0.1	>=0.20	0.02	>=0.20
GO:0017157	regulation of exocytosis	0.00192	<0.05	0.0023	<0.20	0.2	>=0.20	0.55	>=0.20
MP:0001513	limb grasping	0.00073	<0.05	0.00231	<0.20	0.02	>=0.20	0.16	>=0.20
ENSG00000155511	GRIA1 PPI subnetwork	0.00305	<0.20	0.00233	<0.20	0.54	>=0.20	0.09	>=0.20
GO:0014047	glutamate secretion	0.00734	<0.20	0.00233	<0.20	0.35	>=0.20	0.37	>=0.20
ENSG00000173020	ADRBK1 PPI subnetwork	0.000213	<0.05	0.00235	<0.20	0.04	>=0.20	0.65	>=0.20
MP:0002272	abnormal nervous system electrophysiology	0.00119	<0.05	0.00237	<0.20	0.18	>=0.20	0.38	>=0.20
GO:0033267	axon part	0.000372	<0.05	0.00239	<0.20	0.02	>=0.20	0.14	>=0.20
ENSG00000111676	ATN1 PPI subnetwork	0.000441	<0.05	0.00239	<0.20	0.000879	<0.20	0.59	>=0.20
ENSG00000185787	MORF4L1 PPI subnetwork	0.00365	<0.20	0.00239	<0.20	0.04	>=0.20	0.13	>=0.20
ENSG00000122705	CLTA PPI subnetwork	0.00344	<0.20	0.0024	<0.20	0.69	>=0.20	0.75	>=0.20
ENSG00000158092	NCK1 PPI subnetwork	0.00017	<0.01	0.00241	<0.20	0.05	>=0.20	0.06	>=0.20
GO:0008066	glutamate receptor activity	0.000656	<0.05	0.00243	<0.20	0.06	>=0.20	0.33	>=0.20
GO:0019887	protein kinase regulator activity	0.000407	<0.05	0.00244	<0.20	0.18	>=0.20	0.19	>=0.20
KEGG_NON_SMALL_CELL_LUNG_CANCER	KEGG_NON_SMALL_CELL_LUNG_CANCER	0.00225	<0.05	0.00245	<0.20	0.15	>=0.20	0.12	>=0.20
ENSG00000113327	GABRG2 PPI subnetwork	3.28e-05	<0.01	0.00247	<0.20	0.00146	<0.20	0.07	>=0.20
MP:0000961	abnormal dorsal root ganglion morphology	0.000545	<0.05	0.00248	<0.20	0.06	>=0.20	0.03	>=0.20
MP:0000774	decreased brain size	0.000781	<0.05	0.00255	<0.20	0.00046	<0.20	0.32	>=0.20
GO:0008306	associative learning	0.00123	<0.05	0.00257	<0.20	0.13	>=0.20	0.4	>=0.20
MP:0001488	increased startle reflex	0.000237	<0.05	0.00259	<0.20	0.02	>=0.20	0.2	>=0.20
ENSG00000118515	SGK1 PPI subnetwork	0.00196	<0.05	0.00259	<0.20	0.12	>=0.20	0.05	>=0.20
ENSG00000107341	UBE2R2 PPI subnetwork	0.00594	<0.20	0.00262	<0.20	0.17	>=0.20	0.48	>=0.20
ENSG00000149295	DRD2 PPI subnetwork	0.00259	<0.05	0.00264	<0.20	0.16	>=0.20	0.43	>=0.20
ENSG00000139436	GIT2 PPI subnetwork	0.00313	<0.20	0.00264	<0.20	0.04	>=0.20	0.54	>=0.20
REACTOME_GABA_A_RECEPTOR_ACTIVATION	REACTOME_GABA_A_RECEPTOR_ACTIVATION	0.000772	<0.05	0.00266	<0.20	0.03	>=0.20	0.15	>=0.20
MP:0004008	abnormal GABA-mediated receptor currents	0.000535	<0.05	0.00267	<0.20	0.02	>=0.20	0.09	>=0.20
MP:0004994	abnormal brain wave pattern	0.00124	<0.05	0.00269	<0.20	0.00429	>=0.20	0.19	>=0.20
REACTOME_DAG_AND_IP3_SIGNALING	REACTOME_DAG_AND_IP3_SIGNALING	0.00526	<0.20	0.00271	<0.20	0.68	>=0.20	0.72	>=0.20
ENSG00000167641	PPP1R14A PPI subnetwork	0.000103	<0.01	0.00274	<0.20	0.01	>=0.20	0.36	>=0.20
ENSG00000084234	APLP2 PPI subnetwork	0.00101	<0.05	0.00276	<0.20	0.06	>=0.20	0.25	>=0.20
ENSG00000108828	VAT1 PPI subnetwork	0.000273	<0.05	0.00277	<0.20	0.06	>=0.20	0.02	>=0.20
ENSG00000162613	FUBP1 PPI subnetwork	0.000437	<0.05	0.00279	<0.20	0.09	>=0.20	0.05	>=0.20
GO:0030136	clathrin-coated vesicle	0.00188	<0.05	0.00279	<0.20	0.26	>=0.20	0.36	>=0.20
REACTOME_SIGNALING_BY_FGFR	REACTOME_SIGNALING_BY_FGFR	0.00301	<0.20	0.00282	<0.20	0.55	>=0.20	0.74	>=0.20
GO:0051345	positive regulation of hydrolase activity	0.00335	<0.20	0.00283	<0.20	0.74	>=0.20	0.96	>=0.20
GO:0006140	regulation of nucleotide metabolic process	0.000358	<0.05	0.00289	<0.20	0.06	>=0.20	0.77	>=0.20
ENSG00000206282	RGL2 PPI subnetwork	0.09	>=0.20	0.0029	<0.20	0.78	>=0.20	0.97	>=0.20
ENSG00000206210	ENSG00000206210 PPI subnetwork	0.09	>=0.20	0.0029	<0.20	0.78	>=0.20	0.97	>=0.20
ENSG00000100241	SBF1 PPI subnetwork	0.000324	<0.05	0.00292	<0.20	0.09	>=0.20	0.02	>=0.20
GO:0001518	voltage-gated sodium channel complex	0.00183	<0.05	0.00293	<0.20	0.1	>=0.20	0.03	>=0.20
MP:0001516	abnormal motor coordination/ balance	0.00033	<0.05	0.00295	<0.20	0.00914	>=0.20	0.22	>=0.20
ENSG00000179915	NRXN1 PPI subnetwork	0.000276	<0.05	0.00299	<0.20	0.11	>=0.20	0.42	>=0.20
REACTOME_VOLTAGE_GATED_POTASSIUM_CHANNELS	REACTOME_VOLTAGE_GATED_POTASSIUM_CHANNELS	0.00114	<0.05	0.00299	<0.20	0.04	>=0.20	0.28	>=0.20
ENSG00000139998	RAB15 PPI subnetwork	0.000278	<0.05	0.00301	<0.20	0.06	>=0.20	0.00696	>=0.20
ENSG00000187558	ENSG00000187558 PPI subnetwork	0.00203	<0.05	0.00303	<0.20	0.12	>=0.20	0.28	>=0.20
ENSG00000184203	PPP1R2 PPI subnetwork	0.00203	<0.05	0.00303	<0.20	0.12	>=0.20	0.28	>=0.20
ENSG00000120254	MTHFD1L PPI subnetwork	0.00145	<0.05	0.00306	<0.20	0.37	>=0.20	0.05	>=0.20
ENSG00000025796	SEC63 PPI subnetwork	0.000347	<0.05	0.00307	<0.20	0.00412	>=0.20	0.02	>=0.20
ENSG00000162105	SHANK2 PPI subnetwork	0.000129	<0.01	0.00309	<0.20	0.005	>=0.20	0.09	>=0.20
ENSG00000087258	GNAO1 PPI subnetwork	0.0098	<0.20	0.00309	<0.20	0.09	>=0.20	0.54	>=0.20
ENSG00000103496	STX4 PPI subnetwork	0.000823	<0.05	0.0031	<0.20	0.04	>=0.20	0.58	>=0.20
GO:0051966	regulation of synaptic transmission, glutamatergic	0.00153	<0.05	0.00311	<0.20	0.14	>=0.20	0.09	>=0.20
GO:0051971	positive regulation of transmission of nerve impulse	0.00689	<0.20	0.00311	<0.20	0.29	>=0.20	0.7	>=0.20
REACTOME_NETRIN:1_SIGNALING	REACTOME_NETRIN:1_SIGNALING	0.00187	<0.05	0.00315	<0.20	0.27	>=0.20	0.51	>=0.20
ENSG00000105514	RAB3D PPI subnetwork	0.00107	<0.05	0.00318	<0.20	0.29	>=0.20	0.06	>=0.20
ENSG00000022355	GABRA1 PPI subnetwork	0.000355	<0.05	0.00319	<0.20	0.03	>=0.20	0.14	>=0.20
GO:0050807	regulation of synapse organization	0.00973	<0.20	0.00325	<0.20	0.17	>=0.20	0.56	>=0.20
ENSG00000157388	CACNA1D PPI subnetwork	0.000852	<0.05	0.00327	<0.20	0.03	>=0.20	0.33	>=0.20
ENSG00000198728	LDB1 PPI subnetwork	0.00017	<0.01	0.00331	<0.20	0.000627	<0.20	0.19	>=0.20
GO:0021987	cerebral cortex development	0.00111	<0.05	0.00331	<0.20	0.0023	<0.20	0.3	>=0.20
ENSG00000065989	PDE4A PPI subnetwork	0.00234	<0.05	0.00333	<0.20	0.25	>=0.20	0.39	>=0.20
ENSG00000100503	NIN PPI subnetwork	0.000286	<0.05	0.00334	<0.20	0.09	>=0.20	0.03	>=0.20
ENSG00000166963	MAP1A PPI subnetwork	0.04	>=0.20	0.00335	<0.20	0.68	>=0.20	0.85	>=0.20
GO:0021766	hippocampus development	0.00207	<0.05	0.00336	<0.20	0.00355	>=0.20	0.32	>=0.20
ENSG00000089169	RPH3A PPI subnetwork	0.000647	<0.05	0.0034	<0.20	0.16	>=0.20	0.12	>=0.20
MP:0000890	thin cerebellar molecular layer	0.00529	<0.20	0.00345	<0.20	0.24	>=0.20	0.44	>=0.20
GO:0060997	dendritic spine morphogenesis	0.00495	<0.20	0.00346	<0.20	0.03	>=0.20	0.23	>=0.20
GO:0097061	dendritic spine organization	0.00495	<0.20	0.00346	<0.20	0.03	>=0.20	0.23	>=0.20
ENSG00000183049	CAMK1D PPI subnetwork	0.000138	<0.01	0.00347	<0.20	0.1	>=0.20	0.01	>=0.20
ENSG00000204218	ENSG00000204218 PPI subnetwork	0.09	>=0.20	0.00347	<0.20	0.75	>=0.20	0.97	>=0.20
GO:0009894	regulation of catabolic process	0.000364	<0.05	0.00348	<0.20	0.05	>=0.20	0.74	>=0.20
GO:0031329	regulation of cellular catabolic process	0.000694	<0.05	0.0035	<0.20	0.12	>=0.20	0.74	>=0.20
ENSG00000155508	CNOT8 PPI subnetwork	0.00169	<0.05	0.00352	<0.20	0.33	>=0.20	0.03	>=0.20
ENSG00000172137	CALB2 PPI subnetwork	0.000406	<0.05	0.00354	<0.20	0.03	>=0.20	0.00161	>=0.20
MP:0003997	tonic-clonic seizures	0.00118	<0.05	0.00355	<0.20	0.00796	>=0.20	0.14	>=0.20
ENSG00000188486	H2AFX PPI subnetwork	0.02	<0.20	0.00355	<0.20	0.43	>=0.20	0.03	>=0.20
GO:0043584	nose development	0.01	<0.20	0.00359	<0.20	0.13	>=0.20	0.12	>=0.20
ENSG00000131558	EXOC4 PPI subnetwork	0.00289	<0.20	0.00363	<0.20	0.17	>=0.20	0.29	>=0.20
ENSG00000082014	SMARCD3 PPI subnetwork	0.00223	<0.05	0.00366	<0.20	0.04	>=0.20	0.1	>=0.20
GO:0008542	visual learning	0.00277	<0.20	0.00366	<0.20	0.35	>=0.20	0.65	>=0.20
REACTOME_SIGNALING_BY_ROBO_RECEPTOR	REACTOME_SIGNALING_BY_ROBO_RECEPTOR	0.000465	<0.05	0.00375	<0.20	0.01	>=0.20	0.04	>=0.20
GO:0005248	voltage-gated sodium channel activity	0.00182	<0.05	0.00376	<0.20	0.06	>=0.20	0.02	>=0.20
GO:0005516	calmodulin binding	0.000271	<0.05	0.00377	<0.20	0.02	>=0.20	0.59	>=0.20
ENSG00000204681	GABBR1 PPI subnetwork	0.000361	<0.05	0.00381	<0.20	0.02	>=0.20	0.08	>=0.20
ENSG00000206511	GABBR1 PPI subnetwork	0.000361	<0.05	0.00381	<0.20	0.02	>=0.20	0.08	>=0.20
ENSG00000206466	GABBR1 PPI subnetwork	0.000361	<0.05	0.00381	<0.20	0.02	>=0.20	0.08	>=0.20
ENSG00000183020	AP2A2 PPI subnetwork	0.02	<0.20	0.00385	<0.20	0.66	>=0.20	0.96	>=0.20
GO:0050885	neuromuscular process controlling balance	0.00152	<0.05	0.00387	<0.20	0.13	>=0.20	0.07	>=0.20
ENSG00000120899	PTK2B PPI subnetwork	1.13e-05	<0.01	0.00394	<0.20	7.54e-05	<0.20	0.22	>=0.20
ENSG00000122966	CIT PPI subnetwork	0.0055	<0.20	0.00395	<0.20	0.13	>=0.20	0.27	>=0.20
GO:0051258	protein polymerization	2.82e-05	<0.01	0.00396	<0.20	0.00321	>=0.20	0.47	>=0.20
ENSG00000148400	NOTCH1 PPI subnetwork	0.000187	<0.01	0.00397	<0.20	0.03	>=0.20	0.29	>=0.20
ENSG00000110092	CCND1 PPI subnetwork	0.00156	<0.05	0.00397	<0.20	0.02	>=0.20	0.17	>=0.20
ENSG00000157152	ENSG00000157152 PPI subnetwork	0.000796	<0.05	0.00398	<0.20	0.19	>=0.20	0.03	>=0.20
GO:0021549	cerebellum development	0.00823	<0.20	0.00412	<0.20	0.56	>=0.20	0.24	>=0.20
ENSG00000176788	BASP1 PPI subnetwork	0.000595	<0.05	0.00414	<0.20	0.1	>=0.20	0.04	>=0.20
GO:0008344	adult locomotory behavior	0.01	<0.20	0.00417	<0.20	0.5	>=0.20	0.14	>=0.20
MP:0006059	decreased susceptibility to ischemic brain injury	0.04	>=0.20	0.0042	<0.20	0.3	>=0.20	0.93	>=0.20
ENSG00000205022	PABPN1L PPI subnetwork	0.02	>=0.20	0.00427	<0.20	0.71	>=0.20	0.42	>=0.20
GO:0019207	kinase regulator activity	0.000976	<0.05	0.00428	<0.20	0.19	>=0.20	0.25	>=0.20
KEGG_ENDOMETRIAL_CANCER	KEGG_ENDOMETRIAL_CANCER	0.00917	<0.20	0.0043	<0.20	0.17	>=0.20	0.54	>=0.20
KEGG_NEUROTROPHIN_SIGNALING_PATHWAY	KEGG_NEUROTROPHIN_SIGNALING_PATHWAY	0.00301	<0.20	0.00432	<0.20	0.19	>=0.20	0.18	>=0.20
REACTOME_GLUTAMATE_BINDING_ACTIVATION_OF_AMPA_RECEPTORS_AND_SYNAPTIC_PLASTICITY	REACTOME_GLUTAMATE_BINDING_ACTIVATION_OF_AMPA_RECEPTORS_AND_SYNAPTIC_PLASTICITY	0.00109	<0.05	0.00438	<0.20	0.09	>=0.20	0.3	>=0.20
REACTOME_TRAFFICKING_OF_AMPA_RECEPTORS	REACTOME_TRAFFICKING_OF_AMPA_RECEPTORS	0.00109	<0.05	0.00438	<0.20	0.09	>=0.20	0.3	>=0.20
ENSG00000187672	ERC2 PPI subnetwork	0.00176	<0.05	0.00438	<0.20	0.09	>=0.20	0.44	>=0.20
ENSG00000133703	KRAS PPI subnetwork	0.00406	<0.20	0.00439	<0.20	0.31	>=0.20	0.34	>=0.20
MP:0000825	dilated lateral ventricles	0.00759	<0.20	0.00439	<0.20	0.02	>=0.20	0.57	>=0.20
ENSG00000057468	MSH4 PPI subnetwork	0.01	<0.20	0.0044	<0.20	0.37	>=0.20	0.03	>=0.20
ENSG00000164402	SEPT8 PPI subnetwork	0.000778	<0.05	0.00443	<0.20	0.17	>=0.20	0.03	>=0.20
ENSG00000130066	SAT1 PPI subnetwork	0.07	>=0.20	0.00445	<0.20	0.93	>=0.20	0.77	>=0.20
ENSG00000105402	NAPA PPI subnetwork	0.00709	<0.20	0.00446	<0.20	0.45	>=0.20	0.24	>=0.20
GO:0060078	regulation of postsynaptic membrane potential	0.000123	<0.01	0.00448	<0.20	0.01	>=0.20	0.01	>=0.20
GO:0046982	protein heterodimerization activity	0.00126	<0.05	0.00449	<0.20	0.02	>=0.20	0.27	>=0.20
ENSG00000166128	RAB8B PPI subnetwork	0.00175	<0.05	0.00449	<0.20	0.25	>=0.20	0.08	>=0.20
ENSG00000133318	RTN3 PPI subnetwork	0.000705	<0.05	0.00451	<0.20	0.06	>=0.20	0.12	>=0.20
ENSG00000152578	GRIA4 PPI subnetwork	0.00208	<0.05	0.00451	<0.20	0.14	>=0.20	0.5	>=0.20
ENSG00000138814	PPP3CA PPI subnetwork	4.9e-05	<0.01	0.00452	<0.20	0.00795	>=0.20	0.07	>=0.20
GO:0030313	cell envelope	0.000719	<0.05	0.00457	<0.20	0.08	>=0.20	0.23	>=0.20
GO:0044462	external encapsulating structure part	0.000719	<0.05	0.00457	<0.20	0.08	>=0.20	0.23	>=0.20
GO:0021527	spinal cord association neuron differentiation	0.000769	<0.05	0.0046	<0.20	0.2	>=0.20	0.04	>=0.20
ENSG00000101400	SNTA1 PPI subnetwork	0.0029	<0.20	0.0046	<0.20	0.1	>=0.20	0.1	>=0.20
MP:0005423	abnormal somatic nervous system physiology	0.00337	<0.20	0.00469	<0.20	0.06	>=0.20	0.13	>=0.20
ENSG00000134072	CAMK1 PPI subnetwork	0.000998	<0.05	0.0047	<0.20	0.17	>=0.20	0.04	>=0.20
ENSG00000100968	NFATC4 PPI subnetwork	0.00171	<0.05	0.00473	<0.20	0.05	>=0.20	0.78	>=0.20
MP:0008572	abnormal Purkinje cell dendrite morphology	0.00292	<0.20	0.00474	<0.20	0.18	>=0.20	0.27	>=0.20
ENSG00000204628	GNB2L1 PPI subnetwork	0.00292	<0.20	0.00474	<0.20	0.52	>=0.20	0.12	>=0.20
ENSG00000141985	SH3GL1 PPI subnetwork	0.00276	<0.05	0.00475	<0.20	0.25	>=0.20	0.22	>=0.20
REACTOME_GABA_RECEPTOR_ACTIVATION	REACTOME_GABA_RECEPTOR_ACTIVATION	0.00283	<0.20	0.00475	<0.20	0.15	>=0.20	0.5	>=0.20
GO:0005313	L-glutamate transmembrane transporter activity	0.00176	<0.05	0.00478	<0.20	0.06	>=0.20	0.12	>=0.20
ENSG00000085832	EPS15 PPI subnetwork	0.0031	<0.20	0.0048	<0.20	0.46	>=0.20	0.78	>=0.20
GO:0019829	cation-transporting ATPase activity	0.03	>=0.20	0.00483	<0.20	0.77	>=0.20	0.05	>=0.20
GO:0005769	early endosome	0.01	<0.20	0.00484	<0.20	0.2	>=0.20	0.65	>=0.20
MP:0008789	abnormal olfactory epithelium morphology	0.00417	<0.20	0.00487	<0.20	0.00871	>=0.20	0.57	>=0.20
ENSG00000104725	ENSG00000104725 PPI subnetwork	0.00125	<0.05	0.0049	<0.20	0.19	>=0.20	0.03	>=0.20
ENSG00000134982	APC PPI subnetwork	0.00125	<0.05	0.00491	<0.20	0.07	>=0.20	0.33	>=0.20
ENSG00000198265	HELZ PPI subnetwork	0.00125	<0.05	0.00497	<0.20	0.01	>=0.20	0.6	>=0.20
GO:0021872	forebrain generation of neurons	0.02	>=0.20	0.00498	<0.20	0.63	>=0.20	0.04	>=0.20
ENSG00000102001	CACNA1F PPI subnetwork	0.00135	<0.05	0.00502	<0.20	0.04	>=0.20	0.21	>=0.20
GO:0007202	activation of phospholipase C activity	0.01	<0.20	0.00504	<0.20	0.91	>=0.20	0.78	>=0.20
ENSG00000213023	SYT3 PPI subnetwork	0.00347	<0.20	0.0051	<0.20	0.24	>=0.20	0.73	>=0.20
REACTOME_DOWNSTREAM_SIGNAL_TRANSDUCTION	REACTOME_DOWNSTREAM_SIGNAL_TRANSDUCTION	0.00287	<0.20	0.00513	<0.20	0.41	>=0.20	0.54	>=0.20
GO:0050803	regulation of synapse structure and activity	0.01	<0.20	0.00514	<0.20	0.18	>=0.20	0.54	>=0.20
MP:0001399	hyperactivity	0.000156	<0.01	0.00521	<0.20	0.00345	>=0.20	0.04	>=0.20
GO:0006325	chromatin organization	0.00447	<0.20	0.00521	<0.20	0.02	>=0.20	0.06	>=0.20
GO:0050806	positive regulation of synaptic transmission	0.00464	<0.20	0.00522	<0.20	0.13	>=0.20	0.64	>=0.20
GO:0021955	central nervous system neuron axonogenesis	0.02	>=0.20	0.00522	<0.20	0.03	>=0.20	0.39	>=0.20
ENSG00000145864	GABRB2 PPI subnetwork	0.000548	<0.05	0.00525	<0.20	0.01	>=0.20	0.17	>=0.20
ENSG00000117758	STX12 PPI subnetwork	0.02	>=0.20	0.00529	<0.20	0.74	>=0.20	0.92	>=0.20
ENSG00000078328	RBFOX1 PPI subnetwork	0.0018	<0.05	0.0053	<0.20	0.25	>=0.20	0.17	>=0.20
ENSG00000133243	BTBD2 PPI subnetwork	0.01	<0.20	0.0053	<0.20	0.8	>=0.20	0.07	>=0.20
ENSG00000104722	NEFM PPI subnetwork	0.0009	<0.05	0.00533	<0.20	0.05	>=0.20	0.06	>=0.20
ENSG00000139190	VAMP1 PPI subnetwork	0.03	>=0.20	0.00537	<0.20	0.59	>=0.20	0.48	>=0.20
MP:0009142	decreased prepulse inhibition	0.000541	<0.05	0.00545	<0.20	0.00269	<0.20	0.44	>=0.20
GO:0003682	chromatin binding	0.000261	<0.05	0.00547	<0.20	0.000911	<0.20	0.01	>=0.20
GO:0050905	neuromuscular process	0.00463	<0.20	0.00549	<0.20	0.14	>=0.20	0.15	>=0.20
GO:0001505	regulation of neurotransmitter levels	0.000694	<0.05	0.00551	<0.20	0.14	>=0.20	0.12	>=0.20
ENSG00000140600	SH3GL3 PPI subnetwork	0.03	>=0.20	0.00554	<0.20	0.41	>=0.20	0.83	>=0.20
ENSG00000162511	LAPTM5 PPI subnetwork	0.00073	<0.05	0.0056	<0.20	0.07	>=0.20	0.04	>=0.20
ENSG00000172977	KAT5 PPI subnetwork	0.02	>=0.20	0.00561	<0.20	0.15	>=0.20	0.21	>=0.20
GO:0034704	calcium channel complex	0.00255	<0.05	0.00569	<0.20	0.01	>=0.20	0.53	>=0.20
MP:0000889	abnormal cerebellar molecular layer	0.000972	<0.05	0.0057	<0.20	0.00276	<0.20	0.15	>=0.20
GO:0006605	protein targeting	0.00384	<0.20	0.00573	<0.20	0.53	>=0.20	0.16	>=0.20
MP:0002878	abnormal corticospinal tract morphology	0.000626	<0.05	0.00577	<0.20	0.00613	>=0.20	0.13	>=0.20
ENSG00000079841	RIMS1 PPI subnetwork	0.00141	<0.05	0.00577	<0.20	0.08	>=0.20	0.66	>=0.20
ENSG00000169783	LINGO1 PPI subnetwork	0.00519	<0.20	0.0058	<0.20	0.07	>=0.20	0.41	>=0.20
ENSG00000078295	ADCY2 PPI subnetwork	0.02	>=0.20	0.00581	<0.20	0.67	>=0.20	0.12	>=0.20
ENSG00000127527	EPS15L1 PPI subnetwork	0.04	>=0.20	0.00581	<0.20	0.67	>=0.20	1	>=0.20
ENSG00000151532	VTI1A PPI subnetwork	0.00318	<0.20	0.00582	<0.20	0.44	>=0.20	0.55	>=0.20
GO:0032271	regulation of protein polymerization	0.000202	<0.05	0.0059	<0.20	0.00956	>=0.20	0.22	>=0.20
REACTOME_SIGNALING_BY_ERBB4	REACTOME_SIGNALING_BY_ERBB4	0.0098	<0.20	0.00592	<0.20	0.24	>=0.20	0.25	>=0.20
MP:0001364	decreased anxiety-related response	0.000717	<0.05	0.00594	<0.20	0.01	>=0.20	0.72	>=0.20
REACTOME_GLUTAMATE_NEUROTRANSMITTER_RELEASE_CYCLE	REACTOME_GLUTAMATE_NEUROTRANSMITTER_RELEASE_CYCLE	0.00423	<0.20	0.00599	<0.20	0.18	>=0.20	0.58	>=0.20
GO:0031110	regulation of microtubule polymerization or depolymerization	0.00674	<0.20	0.00601	<0.20	0.04	>=0.20	0.18	>=0.20
MP:0003998	decreased thermal nociceptive threshold	0.0069	<0.20	0.00604	<0.20	0.11	>=0.20	0.59	>=0.20
GO:0009214	cyclic nucleotide catabolic process	0.02	>=0.20	0.00605	<0.20	0.62	>=0.20	0.11	>=0.20
ENSG00000198216	CACNA1E PPI subnetwork	0.00244	<0.05	0.00609	<0.20	0.09	>=0.20	0.44	>=0.20
GO:0003714	transcription corepressor activity	0.0016	<0.05	0.00612	<0.20	0.00677	>=0.20	0.14	>=0.20
GO:0004385	guanylate kinase activity	0.03	>=0.20	0.00612	<0.20	0.69	>=0.20	0.99	>=0.20
ENSG00000164885	CDK5 PPI subnetwork	0.000249	<0.05	0.00617	<0.20	0.00146	<0.20	0.9	>=0.20
ENSG00000025772	TOMM34 PPI subnetwork	0.00118	<0.05	0.00624	<0.20	0.18	>=0.20	0.00993	>=0.20
MP:0009747	impaired behavioral response to xenobiotic	0.01	<0.20	0.00624	<0.20	0.27	>=0.20	0.54	>=0.20
MP:0002273	abnormal pulmonary alveolus epithelial cell morphology	0.04	>=0.20	0.00626	<0.20	0.37	>=0.20	0.41	>=0.20
GO:0016568	chromatin modification	0.00679	<0.20	0.00627	<0.20	0.03	>=0.20	0.14	>=0.20
REACTOME_INSULIN_SYNTHESIS_AND_PROCESSING	REACTOME_INSULIN_SYNTHESIS_AND_PROCESSING	0.00938	<0.20	0.00627	<0.20	0.13	>=0.20	0.84	>=0.20
REACTOME_PLC:GAMMA1_SIGNALLING	REACTOME_PLC:GAMMA1_SIGNALLING	0.00933	<0.20	0.00639	<0.20	0.68	>=0.20	0.8	>=0.20
GO:0022029	telencephalon cell migration	0.01	<0.20	0.00639	<0.20	0.1	>=0.20	0.36	>=0.20
ENSG00000184348	HIST1H2AK PPI subnetwork	0.03	>=0.20	0.0064	<0.20	0.61	>=0.20	0.08	>=0.20
ENSG00000196747	HIST1H2AI PPI subnetwork	0.03	>=0.20	0.0064	<0.20	0.61	>=0.20	0.08	>=0.20
ENSG00000196866	HIST1H2AD PPI subnetwork	0.03	>=0.20	0.0064	<0.20	0.61	>=0.20	0.08	>=0.20
ENSG00000198374	HIST1H2AL PPI subnetwork	0.03	>=0.20	0.0064	<0.20	0.61	>=0.20	0.08	>=0.20
ENSG00000196787	HIST1H2AG PPI subnetwork	0.03	>=0.20	0.0064	<0.20	0.61	>=0.20	0.08	>=0.20
ENSG00000173786	CNP PPI subnetwork	0.00461	<0.20	0.0065	<0.20	0.25	>=0.20	0.05	>=0.20
ENSG00000170579	DLGAP1 PPI subnetwork	0.00046	<0.05	0.00653	<0.20	0.14	>=0.20	0.31	>=0.20
REACTOME_DARPP:32_EVENTS	REACTOME_DARPP:32_EVENTS	0.00201	<0.05	0.00653	<0.20	0.05	>=0.20	0.23	>=0.20
GO:0060191	regulation of lipase activity	0.02	>=0.20	0.00654	<0.20	0.88	>=0.20	0.76	>=0.20
ENSG00000141582	CBX4 PPI subnetwork	0.0018	<0.05	0.00658	<0.20	0.00895	>=0.20	0.35	>=0.20
ENSG00000119812	FAM98A PPI subnetwork	0.000906	<0.05	0.00661	<0.20	0.00481	>=0.20	0.37	>=0.20
MP:0003996	clonic seizures	0.00231	<0.05	0.00667	<0.20	0.07	>=0.20	0.2	>=0.20
MP:0000875	abnormal cerebellar Purkinje cell layer	0.000161	<0.01	0.00673	<0.20	0.04	>=0.20	0.05	>=0.20
ENSG00000215440	NPEPL1 PPI subnetwork	0.00961	<0.20	0.00673	<0.20	0.5	>=0.20	0.59	>=0.20
GO:0017156	calcium ion-dependent exocytosis	0.00687	<0.20	0.00674	<0.20	0.14	>=0.20	0.65	>=0.20
ENSG00000179335	CLK3 PPI subnetwork	0.00111	<0.05	0.00678	<0.20	0.00772	>=0.20	0.3	>=0.20
GO:0008081	phosphoric diester hydrolase activity	0.00834	<0.20	0.00679	<0.20	0.27	>=0.20	0.08	>=0.20
ENSG00000104388	RAB2A PPI subnetwork	0.00259	<0.05	0.0068	<0.20	0.09	>=0.20	0.08	>=0.20
GO:0032535	regulation of cellular component size	0.00194	<0.05	0.00681	<0.20	0.17	>=0.20	0.3	>=0.20
GO:0021761	limbic system development	0.00242	<0.05	0.00681	<0.20	0.00441	>=0.20	0.26	>=0.20
ENSG00000127588	GNG13 PPI subnetwork	0.00541	<0.20	0.00683	<0.20	0.17	>=0.20	0.35	>=0.20
MP:0009750	impaired behavioral response to addictive substance	0.03	>=0.20	0.00683	<0.20	0.25	>=0.20	0.84	>=0.20
ENSG00000168067	MAP4K2 PPI subnetwork	0.00246	<0.05	0.00685	<0.20	0.14	>=0.20	0.21	>=0.20
MP:0001963	abnormal hearing physiology	0.01	<0.20	0.00685	<0.20	0.13	>=0.20	0.16	>=0.20
GO:0008047	enzyme activator activity	0.00211	<0.05	0.00686	<0.20	0.09	>=0.20	0.49	>=0.20
MP:0004769	abnormal synaptic vesicle morphology	0.0022	<0.05	0.00689	<0.20	0.05	>=0.20	0.46	>=0.20
GO:0021885	forebrain cell migration	0.01	<0.20	0.0069	<0.20	0.1	>=0.20	0.29	>=0.20
ENSG00000178363	CALML3 PPI subnetwork	0.01	<0.20	0.00695	<0.20	0.22	>=0.20	0.19	>=0.20
MP:0001982	decreased chemically-elicited antinociception	0.00719	<0.20	0.00707	<0.20	0.09	>=0.20	0.72	>=0.20
ENSG00000114450	GNB4 PPI subnetwork	0.00719	<0.20	0.00712	<0.20	0.15	>=0.20	0.33	>=0.20
GO:0005834	heterotrimeric G-protein complex	0.00468	<0.20	0.00731	<0.20	0.13	>=0.20	0.36	>=0.20
ENSG00000001167	NFYA PPI subnetwork	0.0034	<0.20	0.00736	<0.20	0.05	>=0.20	0.00381	>=0.20
GO:0031234	extrinsic to internal side of plasma membrane	0.01	<0.20	0.00736	<0.20	0.39	>=0.20	0.47	>=0.20
ENSG00000179841	AKAP5 PPI subnetwork	0.00266	<0.05	0.0074	<0.20	0.18	>=0.20	0.35	>=0.20
ENSG00000012983	MAP4K5 PPI subnetwork	0.01	<0.20	0.00744	<0.20	0.2	>=0.20	0.27	>=0.20
ENSG00000108433	GOSR2 PPI subnetwork	0.00306	<0.20	0.00745	<0.20	0.18	>=0.20	0.32	>=0.20
MP:0000955	abnormal spinal cord morphology	0.01	<0.20	0.0075	<0.20	0.38	>=0.20	0.15	>=0.20
ENSG00000100285	NEFH PPI subnetwork	0.00253	<0.05	0.00751	<0.20	0.14	>=0.20	0.26	>=0.20
GO:0010863	positive regulation of phospholipase C activity	0.02	<0.20	0.00752	<0.20	0.93	>=0.20	0.77	>=0.20
MP:0000897	abnormal midbrain morphology	0.00555	<0.20	0.00754	<0.20	0.42	>=0.20	0.23	>=0.20
REACTOME_CAM_PATHWAY	REACTOME_CAM_PATHWAY	0.00735	<0.20	0.0076	<0.20	0.57	>=0.20	0.79	>=0.20
REACTOME_CALMODULIN_INDUCED_EVENTS	REACTOME_CALMODULIN_INDUCED_EVENTS	0.00735	<0.20	0.0076	<0.20	0.57	>=0.20	0.79	>=0.20
ENSG00000157456	CCNB2 PPI subnetwork	0.01	<0.20	0.00761	<0.20	0.36	>=0.20	0.24	>=0.20
GO:0007269	neurotransmitter secretion	0.00149	<0.05	0.00763	<0.20	0.11	>=0.20	0.33	>=0.20
MP:0001392	abnormal locomotor behavior	0.00733	<0.20	0.00765	<0.20	0.25	>=0.20	0.14	>=0.20
REACTOME_OTHER_SEMAPHORIN_INTERACTIONS	REACTOME_OTHER_SEMAPHORIN_INTERACTIONS	0.01	<0.20	0.00779	<0.20	0.03	>=0.20	0.41	>=0.20
GO:0030312	external encapsulating structure	0.00158	<0.05	0.00781	<0.20	0.1	>=0.20	0.24	>=0.20
REACTOME_ION_CHANNEL_TRANSPORT	REACTOME_ION_CHANNEL_TRANSPORT	0.00118	<0.05	0.00783	<0.20	0.09	>=0.20	0.5	>=0.20
ENSG00000088367	EPB41L1 PPI subnetwork	0.00705	<0.20	0.00783	<0.20	0.59	>=0.20	0.67	>=0.20
REACTOME_REGULATION_OF_INSULIN_SECRETION	REACTOME_REGULATION_OF_INSULIN_SECRETION	0.00159	<0.05	0.00785	<0.20	0.04	>=0.20	0.43	>=0.20
GO:0007613	memory	0.00977	<0.20	0.00785	<0.20	0.18	>=0.20	0.64	>=0.20
ENSG00000109339	MAPK10 PPI subnetwork	0.00516	<0.20	0.0079	<0.20	0.02	>=0.20	0.69	>=0.20
GO:0015172	acidic amino acid transmembrane transporter activity	0.00314	<0.20	0.00793	<0.20	0.07	>=0.20	0.21	>=0.20
ENSG00000182520	ENSG00000182520 PPI subnetwork	0.00183	<0.05	0.00794	<0.20	0.09	>=0.20	0.02	>=0.20
ENSG00000171549	ENSG00000171549 PPI subnetwork	0.00183	<0.05	0.00794	<0.20	0.09	>=0.20	0.02	>=0.20
REACTOME_CELL_DEATH_SIGNALLING_VIA_NRAGE_NRIF_AND_NADE	REACTOME_CELL_DEATH_SIGNALLING_VIA_NRAGE_NRIF_AND_NADE	0.00765	<0.20	0.00794	<0.20	0.11	>=0.20	0.23	>=0.20
GO:0006198	cAMP catabolic process	0.02	<0.20	0.00794	<0.20	0.65	>=0.20	0.04	>=0.20
ENSG00000141378	PTRH2 PPI subnetwork	0.00258	<0.05	0.00795	<0.20	0.02	>=0.20	0.12	>=0.20
ENSG00000049541	RFC2 PPI subnetwork	0.04	>=0.20	0.00797	<0.20	0.94	>=0.20	0.09	>=0.20
ENSG00000174437	ATP2A2 PPI subnetwork	0.00224	<0.05	0.00799	<0.20	0.37	>=0.20	0.03	>=0.20
GO:0060134	prepulse inhibition	0.00781	<0.20	0.008	<0.20	0.19	>=0.20	0.2	>=0.20
GO:0022037	metencephalon development	0.01	<0.20	0.00804	<0.20	0.53	>=0.20	0.34	>=0.20
ENSG00000184117	NIPSNAP1 PPI subnetwork	0.00993	<0.20	0.00805	<0.20	0.37	>=0.20	0.16	>=0.20
ENSG00000125352	RNF113A PPI subnetwork	0.04	>=0.20	0.00805	<0.20	0.36	>=0.20	0.91	>=0.20
ENSG00000104695	PPP2CB PPI subnetwork	0.00168	<0.05	0.0081	<0.20	0.25	>=0.20	0.05	>=0.20
GO:0031683	G-protein beta/gamma-subunit complex binding	0.00517	<0.20	0.0081	<0.20	0.03	>=0.20	0.2	>=0.20
ENSG00000198898	CAPZA2 PPI subnetwork	0.000979	<0.05	0.00811	<0.20	0.2	>=0.20	0.14	>=0.20
REACTOME_NEPHRIN_INTERACTIONS	REACTOME_NEPHRIN_INTERACTIONS	0.0053	<0.20	0.0082	<0.20	0.13	>=0.20	0.37	>=0.20
ENSG00000142599	RERE PPI subnetwork	0.00504	<0.20	0.00825	<0.20	0.06	>=0.20	0.27	>=0.20
REACTOME_G_ALPHA_1213_SIGNALLING_EVENTS	REACTOME_G_ALPHA_1213_SIGNALLING_EVENTS	0.00161	<0.05	0.00827	<0.20	0.00148	<0.20	0.5	>=0.20
ENSG00000108840	HDAC5 PPI subnetwork	0.00219	<0.05	0.00827	<0.20	0.16	>=0.20	0.6	>=0.20
ENSG00000166206	GABRB3 PPI subnetwork	0.00334	<0.20	0.00827	<0.20	0.15	>=0.20	0.2	>=0.20
ENSG00000070182	SPTB PPI subnetwork	0.02	>=0.20	0.00828	<0.20	0.21	>=0.20	0.34	>=0.20
ENSG00000138758	SEPT11 PPI subnetwork	0.00206	<0.05	0.0083	<0.20	0.21	>=0.20	0.05	>=0.20
MP:0001454	abnormal cued conditioning behavior	0.00244	<0.05	0.0083	<0.20	0.0034	>=0.20	0.14	>=0.20
REACTOME_CGMP_EFFECTS	REACTOME_CGMP_EFFECTS	0.02	>=0.20	0.0083	<0.20	0.68	>=0.20	0.61	>=0.20
ENSG00000100726	TELO2 PPI subnetwork	0.04	>=0.20	0.00854	<0.20	0.99	>=0.20	0.16	>=0.20
GO:0015631	tubulin binding	0.03	>=0.20	0.00855	<0.20	0.11	>=0.20	0.7	>=0.20
KEGG_CALCIUM_SIGNALING_PATHWAY	KEGG_CALCIUM_SIGNALING_PATHWAY	0.00664	<0.20	0.00862	<0.20	0.29	>=0.20	0.32	>=0.20
ENSG00000144848	ATG3 PPI subnetwork	0.08	>=0.20	0.0087	<0.20	0.49	>=0.20	0.45	>=0.20
MP:0006009	abnormal neuronal migration	0.000529	<0.05	0.00876	<0.20	0.00172	<0.20	0.11	>=0.20
ENSG00000018236	CNTN1 PPI subnetwork	0.00712	<0.20	0.00882	<0.20	0.18	>=0.20	0.28	>=0.20
GO:0007254	JNK cascade	0.02	>=0.20	0.00884	<0.20	0.59	>=0.20	0.56	>=0.20
ENSG00000178562	CD28 PPI subnetwork	0.01	<0.20	0.00885	<0.20	0.26	>=0.20	0.52	>=0.20
GO:0031109	microtubule polymerization or depolymerization	0.01	<0.20	0.00885	<0.20	0.03	>=0.20	0.22	>=0.20
ENSG00000164494	PDSS2 PPI subnetwork	0.000431	<0.05	0.00887	<0.20	0.03	>=0.20	0.47	>=0.20
GO:0002209	behavioral defense response	0.00734	<0.20	0.00889	<0.20	0.01	>=0.20	0.32	>=0.20
ENSG00000196220	SRGAP3 PPI subnetwork	0.00623	<0.20	0.00891	<0.20	0.12	>=0.20	0.41	>=0.20
MP:0001353	increased aggression towards mice	0.02	>=0.20	0.00893	<0.20	0.06	>=0.20	0.79	>=0.20
MP:0000864	abnormal cerebellum vermis morphology	0.02	<0.20	0.00898	<0.20	0.27	>=0.20	0.75	>=0.20
ENSG00000119917	IFIT3 PPI subnetwork	0.03	>=0.20	0.00901	<0.20	0.83	>=0.20	0.35	>=0.20
GO:0001662	behavioral fear response	0.00721	<0.20	0.00904	<0.20	0.00856	>=0.20	0.25	>=0.20
ENSG00000068793	CYFIP1 PPI subnetwork	0.000777	<0.05	0.00914	<0.20	0.06	>=0.20	0.05	>=0.20
ENSG00000154096	THY1 PPI subnetwork	0.00316	<0.20	0.00917	<0.20	0.06	>=0.20	0.23	>=0.20
MP:0002199	abnormal brain commissure morphology	0.0065	<0.20	0.00917	<0.20	0.1	>=0.20	0.27	>=0.20
REACTOME_THROMBOXANE_SIGNALLING_THROUGH_TP_RECEPTOR	REACTOME_THROMBOXANE_SIGNALLING_THROUGH_TP_RECEPTOR	0.00714	<0.20	0.00918	<0.20	0.13	>=0.20	0.44	>=0.20
REACTOME_P75_NTR_RECEPTOR:MEDIATED_SIGNALLING	REACTOME_P75_NTR_RECEPTOR:MEDIATED_SIGNALLING	0.00411	<0.20	0.00919	<0.20	0.22	>=0.20	0.26	>=0.20
MP:0009454	impaired contextual conditioning behavior	0.00128	<0.05	0.00926	<0.20	0.000334	<0.20	0.61	>=0.20
ENSG00000196535	MYO18A PPI subnetwork	0.06	>=0.20	0.0093	<0.20	0.53	>=0.20	0.85	>=0.20
ENSG00000126458	RRAS PPI subnetwork	0.00458	<0.20	0.00931	<0.20	0.16	>=0.20	0.73	>=0.20
GO:0050770	regulation of axonogenesis	0.00269	<0.05	0.00937	<0.20	0.06	>=0.20	0.1	>=0.20
MP:0000913	abnormal brain development	0.00183	<0.05	0.00945	<0.20	0.05	>=0.20	0.24	>=0.20
ENSG00000101150	TPD52L2 PPI subnetwork	0.00434	<0.20	0.00954	<0.20	0.28	>=0.20	0.06	>=0.20
ENSG00000186868	MAPT PPI subnetwork	0.00313	<0.20	0.00963	<0.20	0.08	>=0.20	0.72	>=0.20
GO:0008287	protein serine/threonine phosphatase complex	0.00571	<0.20	0.00968	<0.20	0.11	>=0.20	0.11	>=0.20
REACTOME_PLATELET_HOMEOSTASIS	REACTOME_PLATELET_HOMEOSTASIS	0.01	<0.20	0.00968	<0.20	0.26	>=0.20	0.48	>=0.20
ENSG00000078053	AMPH PPI subnetwork	0.00202	<0.05	0.00972	<0.20	0.2	>=0.20	0.14	>=0.20
ENSG00000111445	RFC5 PPI subnetwork	0.05	>=0.20	0.00974	<0.20	0.96	>=0.20	0.12	>=0.20
ENSG00000070770	CSNK2A2 PPI subnetwork	0.03	>=0.20	0.00977	<0.20	0.29	>=0.20	0.31	>=0.20
MP:0001900	impaired synaptic plasticity	0.00673	<0.20	0.00978	<0.20	0.03	>=0.20	0.45	>=0.20
REACTOME_ACTIVATION_OF_THE_AP:1_FAMILY_OF_TRANSCRIPTION_FACTORS	REACTOME_ACTIVATION_OF_THE_AP:1_FAMILY_OF_TRANSCRIPTION_FACTORS	0.00474	<0.20	0.00982	<0.20	0.21	>=0.20	0.21	>=0.20
ENSG00000108256	NUFIP2 PPI subnetwork	0.00375	<0.20	0.0099	<0.20	0.01	>=0.20	0.54	>=0.20
GO:0060076	excitatory synapse	0.01	<0.20	0.0099	<0.20	0.3	>=0.20	0.17	>=0.20
GO:0032320	positive regulation of Ras GTPase activity	0.02	>=0.20	0.00992	<0.20	0.27	>=0.20	0.74	>=0.20
GO:0030662	coated vesicle membrane	0.01	<0.20	0.00993	<0.20	0.52	>=0.20	0.67	>=0.20
ENSG00000106546	AHR PPI subnetwork	0.000285	<0.05	0.01	<0.20	0.0048	>=0.20	0.36	>=0.20
ENSG00000179295	PTPN11 PPI subnetwork	0.000446	<0.05	0.01	<0.20	0.14	>=0.20	0.02	>=0.20
MP:0000852	small cerebellum	0.000603	<0.05	0.01	<0.20	0.07	>=0.20	0.00118	>=0.20
ENSG00000136238	RAC1 PPI subnetwork	0.000678	<0.05	0.01	<0.20	0.03	>=0.20	0.29	>=0.20
ENSG00000132849	INADL PPI subnetwork	0.000956	<0.05	0.01	<0.20	0.02	>=0.20	0.06	>=0.20
MP:0010053	decreased grip strength	0.00118	<0.05	0.01	<0.20	0.09	>=0.20	0.08	>=0.20
GO:0031072	heat shock protein binding	0.00156	<0.05	0.01	<0.20	0.02	>=0.20	0.49	>=0.20
ENSG00000196628	TCF4 PPI subnetwork	0.00192	<0.05	0.01	<0.20	0.0083	>=0.20	0.18	>=0.20
GO:0000149	SNARE binding	0.00193	<0.05	0.01	<0.20	0.07	>=0.20	0.56	>=0.20
MP:0011086	partial postnatal lethality	0.00202	<0.05	0.01	<0.20	0.00326	>=0.20	0.32	>=0.20
ENSG00000182568	SATB1 PPI subnetwork	0.00229	<0.05	0.01	<0.20	0.05	>=0.20	0.01	>=0.20
MP:0000780	abnormal corpus callosum morphology	0.00241	<0.05	0.01	<0.20	0.000719	<0.20	0.27	>=0.20
MP:0009745	abnormal behavioral response to xenobiotic	0.00243	<0.05	0.01	<0.20	0.06	>=0.20	0.28	>=0.20
MP:0002885	abnormal AMPA-mediated synaptic currents	0.00254	<0.05	0.01	<0.20	0.03	>=0.20	0.31	>=0.20
ENSG00000155130	MARCKS PPI subnetwork	0.00263	<0.05	0.01	<0.20	0.27	>=0.20	0.02	>=0.20
ENSG00000128050	PAICS PPI subnetwork	0.00268	<0.05	0.01	<0.20	0.08	>=0.20	0.00232	>=0.20
ENSG00000100294	MCAT PPI subnetwork	0.00274	<0.05	0.01	<0.20	0.00524	>=0.20	0.48	>=0.20
ENSG00000152583	SPARCL1 PPI subnetwork	0.00315	<0.20	0.01	<0.20	0.01	>=0.20	0.4	>=0.20
ENSG00000198561	CTNND1 PPI subnetwork	0.00318	<0.20	0.01	<0.20	0.08	>=0.20	0.09	>=0.20
ENSG00000121274	PAPD5 PPI subnetwork	0.00393	<0.20	0.01	<0.20	0.09	>=0.20	0.06	>=0.20
MP:0001745	increased circulating corticosterone level	0.00393	<0.20	0.01	<0.20	0.15	>=0.20	0.37	>=0.20
GO:0008601	protein phosphatase type 2A regulator activity	0.00397	<0.20	0.01	<0.20	0.07	>=0.20	0.47	>=0.20
GO:0044306	neuron projection terminus	0.00401	<0.20	0.01	<0.20	0.13	>=0.20	0.06	>=0.20
ENSG00000125166	GOT2 PPI subnetwork	0.00403	<0.20	0.01	<0.20	0.08	>=0.20	0.34	>=0.20
MP:0005404	abnormal axon morphology	0.00416	<0.20	0.01	<0.20	0.03	>=0.20	0.13	>=0.20
GO:0005791	rough endoplasmic reticulum	0.00436	<0.20	0.01	<0.20	0.07	>=0.20	0.14	>=0.20
ENSG00000132334	PTPRE PPI subnetwork	0.00473	<0.20	0.01	<0.20	0.2	>=0.20	0.07	>=0.20
GO:0003712	transcription cofactor activity	0.00481	<0.20	0.01	<0.20	0.04	>=0.20	0.14	>=0.20
MP:0008143	abnormal dendrite morphology	0.00505	<0.20	0.01	<0.20	0.01	>=0.20	0.17	>=0.20
MP:0008221	abnormal hippocampal commissure morphology	0.00572	<0.20	0.01	<0.20	0.05	>=0.20	0.06	>=0.20
GO:0032318	regulation of Ras GTPase activity	0.00579	<0.20	0.01	<0.20	0.27	>=0.20	0.42	>=0.20
ENSG00000163531	NFASC PPI subnetwork	0.00618	<0.20	0.01	<0.20	0.01	>=0.20	0.4	>=0.20
GO:0051130	positive regulation of cellular component organization	0.00634	<0.20	0.01	<0.20	0.22	>=0.20	0.34	>=0.20
MP:0000819	abnormal olfactory bulb morphology	0.00646	<0.20	0.01	<0.20	0.01	>=0.20	0.1	>=0.20
ENSG00000196470	SIAH1 PPI subnetwork	0.00652	<0.20	0.01	<0.20	0.01	>=0.20	0.22	>=0.20
ENSG00000103043	VAC14 PPI subnetwork	0.00657	<0.20	0.01	<0.20	0.49	>=0.20	0.00305	>=0.20
ENSG00000168439	STIP1 PPI subnetwork	0.00685	<0.20	0.01	<0.20	0.16	>=0.20	0.09	>=0.20
GO:0033017	sarcoplasmic reticulum membrane	0.00694	<0.20	0.01	<0.20	0.45	>=0.20	0.12	>=0.20
ENSG00000111752	PHC1 PPI subnetwork	0.00713	<0.20	0.01	<0.20	0.01	>=0.20	0.39	>=0.20
REACTOME_NEUROTRANSMITTER_RELEASE_CYCLE	REACTOME_NEUROTRANSMITTER_RELEASE_CYCLE	0.00721	<0.20	0.01	<0.20	0.15	>=0.20	0.8	>=0.20
ENSG00000124222	STX16 PPI subnetwork	0.00754	<0.20	0.01	<0.20	0.33	>=0.20	0.44	>=0.20
REACTOME_DOWNSTREAM_SIGNALING_OF_ACTIVATED_FGFR	REACTOME_DOWNSTREAM_SIGNALING_OF_ACTIVATED_FGFR	0.0079	<0.20	0.01	<0.20	0.54	>=0.20	0.62	>=0.20
ENSG00000104142	VPS18 PPI subnetwork	0.00794	<0.20	0.01	<0.20	0.49	>=0.20	0.15	>=0.20
REACTOME_THROMBIN_SIGNALLING_THROUGH_PROTEINASE_ACTIVATED_RECEPTORS_PARS	REACTOME_THROMBIN_SIGNALLING_THROUGH_PROTEINASE_ACTIVATED_RECEPTORS_PARS	0.00832	<0.20	0.01	<0.20	0.06	>=0.20	0.62	>=0.20
ENSG00000102893	PHKB PPI subnetwork	0.00883	<0.20	0.01	<0.20	0.29	>=0.20	0.02	>=0.20
ENSG00000146535	GNA12 PPI subnetwork	0.00914	<0.20	0.01	<0.20	0.03	>=0.20	0.28	>=0.20
ENSG00000188612	SUMO2 PPI subnetwork	0.00951	<0.20	0.01	<0.20	0.3	>=0.20	0.07	>=0.20
ENSG00000139182	CLSTN3 PPI subnetwork	0.00955	<0.20	0.01	<0.20	0.09	>=0.20	0.36	>=0.20
ENSG00000101266	CSNK2A1 PPI subnetwork	0.00959	<0.20	0.01	<0.20	0.1	>=0.20	0.2	>=0.20
ENSG00000134259	NGF PPI subnetwork	0.00965	<0.20	0.01	<0.20	0.25	>=0.20	0.41	>=0.20
GO:0050321	tau-protein kinase activity	0.00993	<0.20	0.01	<0.20	0.04	>=0.20	0.46	>=0.20
ENSG00000185057	ENSG00000185057 PPI subnetwork	0.01	<0.20	0.01	<0.20	0.23	>=0.20	0.1	>=0.20
ENSG00000110148	CCKBR PPI subnetwork	0.01	<0.20	0.01	<0.20	0.07	>=0.20	0.58	>=0.20
ENSG00000198087	CD2AP PPI subnetwork	0.01	<0.20	0.01	<0.20	0.05	>=0.20	0.36	>=0.20
ENSG00000198722	UNC13B PPI subnetwork	0.01	<0.20	0.01	<0.20	0.1	>=0.20	0.68	>=0.20
ENSG00000069956	MAPK6 PPI subnetwork	0.01	<0.20	0.01	<0.20	0.31	>=0.20	0.41	>=0.20
GO:0016849	phosphorus-oxygen lyase activity	0.01	<0.20	0.01	<0.20	0.5	>=0.20	0.1	>=0.20
GO:0042220	response to cocaine	0.01	<0.20	0.01	<0.20	0.13	>=0.20	0.91	>=0.20
GO:0014073	response to tropane	0.01	<0.20	0.01	<0.20	0.13	>=0.20	0.91	>=0.20
ENSG00000177542	SLC25A22 PPI subnetwork	0.01	<0.20	0.01	<0.20	0.18	>=0.20	0.12	>=0.20
REACTOME_DSCAM_INTERACTIONS	REACTOME_DSCAM_INTERACTIONS	0.01	<0.20	0.01	<0.20	0.8	>=0.20	0.17	>=0.20
GO:0072522	purine-containing compound biosynthetic process	0.01	<0.20	0.01	<0.20	0.38	>=0.20	0.73	>=0.20
MP:0008965	increased basal metabolism	0.01	<0.20	0.01	<0.20	0.67	>=0.20	0.2	>=0.20
GO:0060589	nucleoside-triphosphatase regulator activity	0.01	<0.20	0.01	<0.20	0.34	>=0.20	0.38	>=0.20
ENSG00000154556	SORBS2 PPI subnetwork	0.01	<0.20	0.01	<0.20	0.22	>=0.20	0.23	>=0.20
GO:0019888	protein phosphatase regulator activity	0.01	<0.20	0.01	<0.20	0.09	>=0.20	0.62	>=0.20
ENSG00000106665	CLIP2 PPI subnetwork	0.01	<0.20	0.01	<0.20	0.58	>=0.20	0.04	>=0.20
ENSG00000082397	EPB41L3 PPI subnetwork	0.01	<0.20	0.01	<0.20	0.47	>=0.20	0.73	>=0.20
ENSG00000114554	PLXNA1 PPI subnetwork	0.01	<0.20	0.01	<0.20	0.38	>=0.20	0.06	>=0.20
GO:0007158	neuron cell-cell adhesion	0.01	<0.20	0.01	<0.20	0.15	>=0.20	0.09	>=0.20
REACTOME_PLC_BETA_MEDIATED_EVENTS	REACTOME_PLC_BETA_MEDIATED_EVENTS	0.01	<0.20	0.01	<0.20	0.74	>=0.20	0.61	>=0.20
ENSG00000215305	VPS16 PPI subnetwork	0.02	<0.20	0.01	<0.20	0.71	>=0.20	0.48	>=0.20
ENSG00000198380	GFPT1 PPI subnetwork	0.02	<0.20	0.01	<0.20	0.4	>=0.20	0.39	>=0.20
ENSG00000106571	GLI3 PPI subnetwork	0.02	<0.20	0.01	<0.20	0.57	>=0.20	0.71	>=0.20
REACTOME_G:PROTEIN_MEDIATED_EVENTS	REACTOME_G:PROTEIN_MEDIATED_EVENTS	0.02	<0.20	0.01	<0.20	0.8	>=0.20	0.49	>=0.20
ENSG00000198793	MTOR PPI subnetwork	0.02	<0.20	0.01	<0.20	0.8	>=0.20	0.83	>=0.20
ENSG00000134250	NOTCH2 PPI subnetwork	0.02	<0.20	0.01	<0.20	0.22	>=0.20	0.91	>=0.20
MP:0005547	abnormal Muller cell morphology	0.02	<0.20	0.01	<0.20	0.04	>=0.20	0.8	>=0.20
MP:0001968	abnormal touch/ nociception	0.02	<0.20	0.01	<0.20	0.19	>=0.20	0.52	>=0.20
GO:0030695	GTPase regulator activity	0.02	<0.20	0.01	<0.20	0.45	>=0.20	0.41	>=0.20
GO:0051050	positive regulation of transport	0.02	<0.20	0.01	<0.20	0.48	>=0.20	0.97	>=0.20
GO:0004114	3',5'-cyclic-nucleotide phosphodiesterase activity	0.02	>=0.20	0.01	<0.20	0.55	>=0.20	0.11	>=0.20
MP:0000243	myoclonus	0.02	>=0.20	0.01	<0.20	0.16	>=0.20	0.36	>=0.20
GO:0005096	GTPase activator activity	0.02	>=0.20	0.01	<0.20	0.35	>=0.20	0.58	>=0.20
GO:0006164	purine nucleotide biosynthetic process	0.02	>=0.20	0.01	<0.20	0.42	>=0.20	0.75	>=0.20
ENSG00000071243	ING3 PPI subnetwork	0.02	>=0.20	0.01	<0.20	0.56	>=0.20	0.03	>=0.20
ENSG00000166908	PIP4K2C PPI subnetwork	0.02	>=0.20	0.01	<0.20	0.45	>=0.20	0.66	>=0.20
GO:0009165	nucleotide biosynthetic process	0.02	>=0.20	0.01	<0.20	0.44	>=0.20	0.71	>=0.20
GO:0031098	stress-activated protein kinase signaling cascade	0.02	>=0.20	0.01	<0.20	0.5	>=0.20	0.7	>=0.20
GO:0043967	histone H4 acetylation	0.02	>=0.20	0.01	<0.20	0.13	>=0.20	0.27	>=0.20
ENSG00000173175	ADCY5 PPI subnetwork	0.02	>=0.20	0.01	<0.20	0.78	>=0.20	0.3	>=0.20
REACTOME_INHIBITION_OF_INSULIN_SECRETION_BY_ADRENALINENORADRENALINE	REACTOME_INHIBITION_OF_INSULIN_SECRETION_BY_ADRENALINENORADRENALINE	0.02	>=0.20	0.01	<0.20	0.16	>=0.20	0.57	>=0.20
ENSG00000142875	PRKACB PPI subnetwork	0.02	>=0.20	0.01	<0.20	0.57	>=0.20	0.54	>=0.20
ENSG00000051128	HOMER3 PPI subnetwork	0.02	>=0.20	0.01	<0.20	0.64	>=0.20	0.4	>=0.20
ENSG00000118046	STK11 PPI subnetwork	0.02	>=0.20	0.01	<0.20	0.65	>=0.20	0.78	>=0.20
ENSG00000135446	CDK4 PPI subnetwork	0.02	>=0.20	0.01	<0.20	0.72	>=0.20	0.04	>=0.20
GO:0045744	negative regulation of G-protein coupled receptor protein signaling pathway	0.03	>=0.20	0.01	<0.20	0.29	>=0.20	0.98	>=0.20
ENSG00000175029	CTBP2 PPI subnetwork	0.03	>=0.20	0.01	<0.20	0.16	>=0.20	0.31	>=0.20
GO:0010518	positive regulation of phospholipase activity	0.03	>=0.20	0.01	<0.20	0.95	>=0.20	0.81	>=0.20
GO:0007212	dopamine receptor signaling pathway	0.03	>=0.20	0.01	<0.20	0.58	>=0.20	0.45	>=0.20
ENSG00000130176	CNN1 PPI subnetwork	0.03	>=0.20	0.01	<0.20	0.33	>=0.20	0.43	>=0.20
ENSG00000006715	VPS41 PPI subnetwork	0.03	>=0.20	0.01	<0.20	0.7	>=0.20	0.81	>=0.20
ENSG00000072315	TRPC5 PPI subnetwork	0.03	>=0.20	0.01	<0.20	0.17	>=0.20	0.89	>=0.20
GO:0010517	regulation of phospholipase activity	0.03	>=0.20	0.01	<0.20	0.96	>=0.20	0.78	>=0.20
GO:0060193	positive regulation of lipase activity	0.03	>=0.20	0.01	<0.20	0.95	>=0.20	0.84	>=0.20
ENSG00000143093	FAM40A PPI subnetwork	0.04	>=0.20	0.01	<0.20	0.36	>=0.20	0.59	>=0.20
REACTOME_ACETYLCHOLINE_NEUROTRANSMITTER_RELEASE_CYCLE	REACTOME_ACETYLCHOLINE_NEUROTRANSMITTER_RELEASE_CYCLE	0.04	>=0.20	0.01	<0.20	0.32	>=0.20	0.67	>=0.20
GO:0021895	cerebral cortex neuron differentiation	0.04	>=0.20	0.01	<0.20	0.05	>=0.20	0.28	>=0.20
MP:0003043	hypoalgesia	0.04	>=0.20	0.01	<0.20	0.48	>=0.20	0.82	>=0.20
MP:0008536	enlarged third ventricle	0.04	>=0.20	0.01	<0.20	0.29	>=0.20	0.75	>=0.20
ENSG00000124299	PEPD PPI subnetwork	0.04	>=0.20	0.01	<0.20	0.29	>=0.20	0.42	>=0.20
GO:0048041	focal adhesion assembly	0.05	>=0.20	0.01	<0.20	0.67	>=0.20	0.92	>=0.20
MP:0000808	abnormal hippocampus development	0.05	>=0.20	0.01	<0.20	0.08	>=0.20	0.82	>=0.20
ENSG00000165219	GAPVD1 PPI subnetwork	0.05	>=0.20	0.01	<0.20	0.68	>=0.20	0.42	>=0.20
ENSG00000143079	CTTNBP2NL PPI subnetwork	0.06	>=0.20	0.01	<0.20	0.52	>=0.20	0.58	>=0.20
ENSG00000185008	ROBO2 PPI subnetwork	0.06	>=0.20	0.01	<0.20	0.81	>=0.20	0.44	>=0.20
ENSG00000141959	PFKL PPI subnetwork	0.00038	<0.05	0.02	<0.20	0.06	>=0.20	0.00447	>=0.20
ENSG00000159082	SYNJ1 PPI subnetwork	0.00046	<0.05	0.02	>=0.20	0.00355	>=0.20	0.55	>=0.20
GO:0043254	regulation of protein complex assembly	0.000594	<0.05	0.02	>=0.20	0.00745	>=0.20	0.19	>=0.20
GO:2000311	regulation of alpha-amino-3-hydroxy-5-methyl-4-isoxazole propionate selective glutamate receptor activity	0.000746	<0.05	0.02	>=0.20	0.00597	>=0.20	0.05	>=0.20
GO:0044057	regulation of system process	0.000784	<0.05	0.02	>=0.20	0.00178	<0.20	0.43	>=0.20
MP:0001504	abnormal posture	0.00103	<0.05	0.02	>=0.20	0.02	>=0.20	0.09	>=0.20
MP:0001523	impaired righting response	0.00153	<0.05	0.02	<0.20	0.04	>=0.20	0.03	>=0.20
GO:0001764	neuron migration	0.00166	<0.05	0.02	>=0.20	0.00186	<0.20	0.14	>=0.20
ENSG00000100393	EP300 PPI subnetwork	0.00176	<0.05	0.02	<0.20	0.03	>=0.20	0.21	>=0.20
ENSG00000106976	DNM1 PPI subnetwork	0.00179	<0.05	0.02	>=0.20	0.06	>=0.20	0.17	>=0.20
ENSG00000141367	CLTC PPI subnetwork	0.00199	<0.05	0.02	>=0.20	0.28	>=0.20	0.25	>=0.20
KEGG_GLIOMA	KEGG_GLIOMA	0.00218	<0.05	0.02	>=0.20	0.03	>=0.20	0.11	>=0.20
ENSG00000160867	FGFR4 PPI subnetwork	0.00249	<0.05	0.02	>=0.20	0.16	>=0.20	0.25	>=0.20
GO:0051493	regulation of cytoskeleton organization	0.00255	<0.05	0.02	>=0.20	0.04	>=0.20	0.06	>=0.20
GO:0043566	structure-specific DNA binding	0.00274	<0.05	0.02	>=0.20	0.02	>=0.20	0.07	>=0.20
KEGG_AMYOTROPHIC_LATERAL_SCLEROSIS_ALS	KEGG_AMYOTROPHIC_LATERAL_SCLEROSIS_ALS	0.00276	<0.05	0.02	<0.20	0.05	>=0.20	0.35	>=0.20
GO:0000988	protein binding transcription factor activity	0.00286	<0.20	0.02	<0.20	0.02	>=0.20	0.14	>=0.20
ENSG00000137575	SDCBP PPI subnetwork	0.00291	<0.20	0.02	>=0.20	0.02	>=0.20	0.7	>=0.20
KEGG_GAP_JUNCTION	KEGG_GAP_JUNCTION	0.00301	<0.20	0.02	>=0.20	0.06	>=0.20	0.17	>=0.20
ENSG00000010810	FYN PPI subnetwork	0.00305	<0.20	0.02	>=0.20	0.1	>=0.20	0.005	>=0.20
GO:0021510	spinal cord development	0.00317	<0.20	0.02	<0.20	0.21	>=0.20	0.17	>=0.20
MP:0002064	seizures	0.00333	<0.20	0.02	>=0.20	0.02	>=0.20	0.06	>=0.20
MP:0002574	increased vertical activity	0.00358	<0.20	0.02	>=0.20	0.02	>=0.20	0.28	>=0.20
GO:0006836	neurotransmitter transport	0.00367	<0.20	0.02	>=0.20	0.17	>=0.20	0.14	>=0.20
GO:0044304	main axon	0.00369	<0.20	0.02	>=0.20	0.00227	<0.20	0.33	>=0.20
ENSG00000133511	ENSG00000133511 PPI subnetwork	0.0038	<0.20	0.02	>=0.20	0.3	>=0.20	0.04	>=0.20
MP:0000812	abnormal dentate gyrus morphology	0.00381	<0.20	0.02	>=0.20	0.000523	<0.20	0.5	>=0.20
ENSG00000167193	CRK PPI subnetwork	0.00382	<0.20	0.02	>=0.20	0.06	>=0.20	0.13	>=0.20
ENSG00000076864	RAP1GAP PPI subnetwork	0.0039	<0.20	0.02	>=0.20	0.16	>=0.20	0.13	>=0.20
GO:0000989	transcription factor binding transcription factor activity	0.0039	<0.20	0.02	>=0.20	0.02	>=0.20	0.16	>=0.20
GO:0042692	muscle cell differentiation	0.00395	<0.20	0.02	>=0.20	0.000293	<0.20	0.55	>=0.20
GO:0019905	syntaxin binding	0.00403	<0.20	0.02	>=0.20	0.16	>=0.20	0.6	>=0.20
ENSG00000103423	DNAJA3 PPI subnetwork	0.00408	<0.20	0.02	>=0.20	0.4	>=0.20	0.21	>=0.20
MP:0001491	unresponsive to tactile stimuli	0.00413	<0.20	0.02	>=0.20	0.06	>=0.20	0.85	>=0.20
ENSG00000171533	MAP6 PPI subnetwork	0.00414	<0.20	0.02	>=0.20	0.12	>=0.20	0.08	>=0.20
ENSG00000184863	RBM33 PPI subnetwork	0.00454	<0.20	0.02	>=0.20	0.02	>=0.20	0.45	>=0.20
GO:0001964	startle response	0.00471	<0.20	0.02	<0.20	0.06	>=0.20	0.21	>=0.20
GO:0019933	cAMP-mediated signaling	0.00475	<0.20	0.02	>=0.20	0.01	>=0.20	0.84	>=0.20
REACTOME_LIGAND:GATED_ION_CHANNEL_TRANSPORT	REACTOME_LIGAND:GATED_ION_CHANNEL_TRANSPORT	0.00502	<0.20	0.02	>=0.20	0.03	>=0.20	0.66	>=0.20
MP:0000849	abnormal cerebellum morphology	0.00508	<0.20	0.02	>=0.20	0.12	>=0.20	0.03	>=0.20
MP:0000951	sporadic seizures	0.00518	<0.20	0.02	<0.20	0.000492	<0.20	0.67	>=0.20
GO:0017075	syntaxin-1 binding	0.00541	<0.20	0.02	<0.20	0.14	>=0.20	0.59	>=0.20
ENSG00000088320	REM1 PPI subnetwork	0.00541	<0.20	0.02	>=0.20	0.17	>=0.20	0.51	>=0.20
ENSG00000169220	RGS14 PPI subnetwork	0.00572	<0.20	0.02	<0.20	0.02	>=0.20	0.2	>=0.20
MP:0003484	abnormal channel response	0.00612	<0.20	0.02	>=0.20	0.04	>=0.20	0.34	>=0.20
REACTOME_INTEGRATION_OF_ENERGY_METABOLISM	REACTOME_INTEGRATION_OF_ENERGY_METABOLISM	0.00626	<0.20	0.02	>=0.20	0.08	>=0.20	0.4	>=0.20
ENSG00000151834	GABRA2 PPI subnetwork	0.00631	<0.20	0.02	>=0.20	0.09	>=0.20	0.29	>=0.20
ENSG00000114812	VIPR1 PPI subnetwork	0.0068	<0.20	0.02	>=0.20	0.03	>=0.20	0.69	>=0.20
GO:0043204	perikaryon	0.00682	<0.20	0.02	<0.20	0.05	>=0.20	0.26	>=0.20
ENSG00000076554	TPD52 PPI subnetwork	0.00689	<0.20	0.02	<0.20	0.35	>=0.20	0.08	>=0.20
ENSG00000127824	TUBA4A PPI subnetwork	0.00719	<0.20	0.02	>=0.20	0.32	>=0.20	0.01	>=0.20
ENSG00000148053	NTRK2 PPI subnetwork	0.00736	<0.20	0.02	>=0.20	0.08	>=0.20	0.1	>=0.20
GO:0051588	regulation of neurotransmitter transport	0.00774	<0.20	0.02	>=0.20	0.11	>=0.20	0.48	>=0.20
ENSG00000171867	PRNP PPI subnetwork	0.00774	<0.20	0.02	>=0.20	0.12	>=0.20	0.13	>=0.20
ENSG00000100151	PICK1 PPI subnetwork	0.00784	<0.20	0.02	>=0.20	0.15	>=0.20	0.23	>=0.20
MP:0002563	shortened circadian period	0.0084	<0.20	0.02	>=0.20	0.04	>=0.20	0.26	>=0.20
REACTOME_G_ALPHA_S_SIGNALLING_EVENTS	REACTOME_G_ALPHA_S_SIGNALLING_EVENTS	0.0088	<0.20	0.02	>=0.20	0.08	>=0.20	0.9	>=0.20
MP:0000877	abnormal Purkinje cell morphology	0.00884	<0.20	0.02	>=0.20	0.05	>=0.20	0.31	>=0.20
MP:0001415	increased exploration in new environment	0.00961	<0.20	0.02	>=0.20	0.03	>=0.20	0.5	>=0.20
ENSG00000141456	ENSG00000141456 PPI subnetwork	0.0098	<0.20	0.02	>=0.20	0.04	>=0.20	0.31	>=0.20
ENSG00000047056	WDR37 PPI subnetwork	0.01	<0.20	0.02	>=0.20	0.26	>=0.20	0.09	>=0.20
GO:0016247	channel regulator activity	0.01	<0.20	0.02	>=0.20	0.04	>=0.20	0.71	>=0.20
GO:0050769	positive regulation of neurogenesis	0.01	<0.20	0.02	>=0.20	0.09	>=0.20	0.22	>=0.20
MP:0001953	respiratory failure	0.01	<0.20	0.02	>=0.20	0.03	>=0.20	0.67	>=0.20
ENSG00000133083	DCLK1 PPI subnetwork	0.01	<0.20	0.02	>=0.20	0.29	>=0.20	0.06	>=0.20
GO:0034703	cation channel complex	0.01	<0.20	0.02	>=0.20	0.04	>=0.20	0.31	>=0.20
REACTOME_G:PROTEIN_ACTIVATION	REACTOME_G:PROTEIN_ACTIVATION	0.01	<0.20	0.02	>=0.20	0.12	>=0.20	0.62	>=0.20
GO:0022843	voltage-gated cation channel activity	0.01	<0.20	0.02	>=0.20	0.07	>=0.20	0.32	>=0.20
ENSG00000072062	PRKACA PPI subnetwork	0.01	<0.20	0.02	>=0.20	0.28	>=0.20	0.62	>=0.20
ENSG00000100201	DDX17 PPI subnetwork	0.01	<0.20	0.02	>=0.20	0.6	>=0.20	0.11	>=0.20
GO:0032319	regulation of Rho GTPase activity	0.01	<0.20	0.02	>=0.20	0.12	>=0.20	0.55	>=0.20
ENSG00000008952	SEC62 PPI subnetwork	0.01	<0.20	0.02	>=0.20	0.07	>=0.20	0.26	>=0.20
ENSG00000091129	NRCAM PPI subnetwork	0.01	<0.20	0.02	>=0.20	0.05	>=0.20	0.54	>=0.20
ENSG00000101849	TBL1X PPI subnetwork	0.01	<0.20	0.02	>=0.20	0.08	>=0.20	0.54	>=0.20
REACTOME_SIGNALLING_TO_RAS	REACTOME_SIGNALLING_TO_RAS	0.01	<0.20	0.02	>=0.20	0.34	>=0.20	0.48	>=0.20
ENSG00000183337	BCOR PPI subnetwork	0.01	<0.20	0.02	>=0.20	0.06	>=0.20	0.22	>=0.20
ENSG00000069424	KCNAB2 PPI subnetwork	0.01	<0.20	0.02	>=0.20	0.12	>=0.20	0.16	>=0.20
REACTOME_CA:DEPENDENT_EVENTS	REACTOME_CA:DEPENDENT_EVENTS	0.01	<0.20	0.02	>=0.20	0.62	>=0.20	0.68	>=0.20
GO:0019208	phosphatase regulator activity	0.02	<0.20	0.02	>=0.20	0.06	>=0.20	0.59	>=0.20
ENSG00000141101	NOB1 PPI subnetwork	0.02	<0.20	0.02	>=0.20	0.46	>=0.20	0.11	>=0.20
ENSG00000153774	CFDP1 PPI subnetwork	0.02	<0.20	0.02	>=0.20	0.57	>=0.20	0.01	>=0.20
ENSG00000197969	VPS13A PPI subnetwork	0.02	<0.20	0.02	>=0.20	0.2	>=0.20	0.00695	>=0.20
ENSG00000171314	PGAM1 PPI subnetwork	0.02	<0.20	0.02	>=0.20	0.69	>=0.20	0.08	>=0.20
ENSG00000078668	VDAC3 PPI subnetwork	0.02	<0.20	0.02	>=0.20	0.6	>=0.20	0.02	>=0.20
ENSG00000171720	HDAC3 PPI subnetwork	0.02	<0.20	0.02	>=0.20	0.09	>=0.20	0.32	>=0.20
GO:0016585	chromatin remodeling complex	0.02	<0.20	0.02	>=0.20	0.04	>=0.20	0.21	>=0.20
MP:0004101	abnormal brain interneuron morphology	0.02	>=0.20	0.02	>=0.20	0.1	>=0.20	0.47	>=0.20
GO:0070647	protein modification by small protein conjugation or removal	0.02	>=0.20	0.02	>=0.20	0.55	>=0.20	0.3	>=0.20
MP:0001890	anencephaly	0.02	>=0.20	0.02	>=0.20	0.13	>=0.20	0.35	>=0.20
REACTOME_POTASSIUM_CHANNELS	REACTOME_POTASSIUM_CHANNELS	0.02	>=0.20	0.02	>=0.20	0.11	>=0.20	0.32	>=0.20
ENSG00000092531	SNAP23 PPI subnetwork	0.02	>=0.20	0.02	>=0.20	0.24	>=0.20	0.71	>=0.20
ENSG00000163032	VSNL1 PPI subnetwork	0.02	>=0.20	0.02	>=0.20	0.28	>=0.20	0.32	>=0.20
GO:0048588	developmental cell growth	0.02	>=0.20	0.02	>=0.20	0.12	>=0.20	0.06	>=0.20
ENSG00000156052	GNAQ PPI subnetwork	0.02	>=0.20	0.02	>=0.20	0.14	>=0.20	0.5	>=0.20
ENSG00000169375	SIN3A PPI subnetwork	0.02	>=0.20	0.02	>=0.20	0.23	>=0.20	0.14	>=0.20
ENSG00000123080	CDKN2C PPI subnetwork	0.02	>=0.20	0.02	>=0.20	0.82	>=0.20	0.05	>=0.20
ENSG00000137574	TGS1 PPI subnetwork	0.02	>=0.20	0.02	>=0.20	0.2	>=0.20	0.03	>=0.20
GO:0007173	epidermal growth factor receptor signaling pathway	0.02	>=0.20	0.02	>=0.20	0.35	>=0.20	0.99	>=0.20
GO:0004112	cyclic-nucleotide phosphodiesterase activity	0.02	>=0.20	0.02	>=0.20	0.5	>=0.20	0.07	>=0.20
ENSG00000162521	RBBP4 PPI subnetwork	0.02	>=0.20	0.02	>=0.20	0.17	>=0.20	0.48	>=0.20
MP:0005136	decreased growth hormone level	0.02	>=0.20	0.02	>=0.20	0.06	>=0.20	0.57	>=0.20
GO:0034654	nucleobase-containing compound biosynthetic process	0.02	>=0.20	0.02	>=0.20	0.44	>=0.20	0.73	>=0.20
ENSG00000160007	ARHGAP35 PPI subnetwork	0.02	>=0.20	0.02	>=0.20	0.29	>=0.20	0.67	>=0.20
ENSG00000165409	TSHR PPI subnetwork	0.03	>=0.20	0.02	>=0.20	0.12	>=0.20	0.16	>=0.20
ENSG00000170296	GABARAP PPI subnetwork	0.03	>=0.20	0.02	>=0.20	0.22	>=0.20	0.38	>=0.20
ENSG00000159479	MED8 PPI subnetwork	0.03	>=0.20	0.02	>=0.20	0.2	>=0.20	0.81	>=0.20
ENSG00000111664	GNB3 PPI subnetwork	0.03	>=0.20	0.02	>=0.20	0.14	>=0.20	0.28	>=0.20
REACTOME_SIGNAL_AMPLIFICATION	REACTOME_SIGNAL_AMPLIFICATION	0.03	>=0.20	0.02	>=0.20	0.33	>=0.20	0.37	>=0.20
ENSG00000172531	PPP1CA PPI subnetwork	0.03	>=0.20	0.02	<0.20	0.09	>=0.20	0.74	>=0.20
GO:0030135	coated vesicle	0.03	>=0.20	0.02	>=0.20	0.58	>=0.20	0.54	>=0.20
ENSG00000183941	HIST2H4A PPI subnetwork	0.03	>=0.20	0.02	>=0.20	0.21	>=0.20	0.07	>=0.20
ENSG00000198327	HIST1H4F PPI subnetwork	0.03	>=0.20	0.02	>=0.20	0.21	>=0.20	0.07	>=0.20
ENSG00000197914	HIST1H4K PPI subnetwork	0.03	>=0.20	0.02	>=0.20	0.21	>=0.20	0.07	>=0.20
ENSG00000198339	HIST1H4I PPI subnetwork	0.03	>=0.20	0.02	>=0.20	0.21	>=0.20	0.07	>=0.20
ENSG00000182217	HIST2H4B PPI subnetwork	0.03	>=0.20	0.02	>=0.20	0.21	>=0.20	0.07	>=0.20
ENSG00000197061	HIST1H4C PPI subnetwork	0.03	>=0.20	0.02	>=0.20	0.21	>=0.20	0.07	>=0.20
ENSG00000198518	HIST1H4E PPI subnetwork	0.03	>=0.20	0.02	>=0.20	0.21	>=0.20	0.07	>=0.20
ENSG00000198558	HIST1H4L PPI subnetwork	0.03	>=0.20	0.02	>=0.20	0.21	>=0.20	0.07	>=0.20
ENSG00000188987	HIST1H4D PPI subnetwork	0.03	>=0.20	0.02	>=0.20	0.21	>=0.20	0.07	>=0.20
ENSG00000124529	HIST1H4B PPI subnetwork	0.03	>=0.20	0.02	>=0.20	0.21	>=0.20	0.07	>=0.20
ENSG00000196176	HIST1H4A PPI subnetwork	0.03	>=0.20	0.02	>=0.20	0.21	>=0.20	0.07	>=0.20
ENSG00000158406	HIST1H4H PPI subnetwork	0.03	>=0.20	0.02	>=0.20	0.21	>=0.20	0.07	>=0.20
ENSG00000197238	HIST1H4J PPI subnetwork	0.03	>=0.20	0.02	>=0.20	0.21	>=0.20	0.07	>=0.20
ENSG00000197837	HIST4H4 PPI subnetwork	0.03	>=0.20	0.02	>=0.20	0.21	>=0.20	0.07	>=0.20
REACTOME_NITRIC_OXIDE_STIMULATES_GUANYLATE_CYCLASE	REACTOME_NITRIC_OXIDE_STIMULATES_GUANYLATE_CYCLASE	0.03	>=0.20	0.02	>=0.20	0.68	>=0.20	0.44	>=0.20
GO:0033365	protein localization to organelle	0.03	>=0.20	0.02	>=0.20	0.51	>=0.20	0.39	>=0.20
ENSG00000164742	ADCY1 PPI subnetwork	0.03	>=0.20	0.02	>=0.20	0.57	>=0.20	0.18	>=0.20
KEGG_COLORECTAL_CANCER	KEGG_COLORECTAL_CANCER	0.03	>=0.20	0.02	>=0.20	0.48	>=0.20	0.67	>=0.20
MP:0008840	abnormal spike wave discharge	0.03	>=0.20	0.02	>=0.20	0.14	>=0.20	0.5	>=0.20
ENSG00000152268	ENSG00000152268 PPI subnetwork	0.03	>=0.20	0.02	>=0.20	0.26	>=0.20	0.47	>=0.20
ENSG00000147853	AK3 PPI subnetwork	0.03	>=0.20	0.02	>=0.20	0.39	>=0.20	0.65	>=0.20
ENSG00000149294	NCAM1 PPI subnetwork	0.03	>=0.20	0.02	>=0.20	0.22	>=0.20	0.44	>=0.20
GO:0038032	termination of G-protein coupled receptor signaling pathway	0.03	>=0.20	0.02	<0.20	0.53	>=0.20	0.94	>=0.20
ENSG00000203812	HIST2H2AA4 PPI subnetwork	0.03	>=0.20	0.02	<0.20	0.46	>=0.20	0.02	>=0.20
ENSG00000183558	HIST2H2AA3 PPI subnetwork	0.03	>=0.20	0.02	<0.20	0.46	>=0.20	0.02	>=0.20
GO:0048675	axon extension	0.03	>=0.20	0.02	>=0.20	0.09	>=0.20	0.32	>=0.20
REACTOME_PLATELET_CALCIUM_HOMEOSTASIS	REACTOME_PLATELET_CALCIUM_HOMEOSTASIS	0.03	>=0.20	0.02	>=0.20	0.57	>=0.20	0.31	>=0.20
ENSG00000124164	VAPB PPI subnetwork	0.03	>=0.20	0.02	>=0.20	0.21	>=0.20	0.1	>=0.20
ENSG00000136997	MYC PPI subnetwork	0.03	>=0.20	0.02	>=0.20	0.67	>=0.20	0.22	>=0.20
ENSG00000137841	PLCB2 PPI subnetwork	0.03	>=0.20	0.02	>=0.20	0.17	>=0.20	0.84	>=0.20
GO:0031290	retinal ganglion cell axon guidance	0.03	>=0.20	0.02	<0.20	0.52	>=0.20	0.17	>=0.20
ENSG00000156136	DCK PPI subnetwork	0.04	>=0.20	0.02	<0.20	0.54	>=0.20	0.64	>=0.20
ENSG00000166913	YWHAB PPI subnetwork	0.04	>=0.20	0.02	>=0.20	0.61	>=0.20	0.86	>=0.20
ENSG00000198554	WDHD1 PPI subnetwork	0.04	>=0.20	0.02	>=0.20	0.55	>=0.20	0.37	>=0.20
ENSG00000074047	GLI2 PPI subnetwork	0.04	>=0.20	0.02	>=0.20	0.61	>=0.20	0.09	>=0.20
ENSG00000075539	FRYL PPI subnetwork	0.04	>=0.20	0.02	>=0.20	0.44	>=0.20	0.31	>=0.20
ENSG00000141570	CBX8 PPI subnetwork	0.04	>=0.20	0.02	>=0.20	0.34	>=0.20	0.45	>=0.20
ENSG00000115677	HDLBP PPI subnetwork	0.04	>=0.20	0.02	>=0.20	0.52	>=0.20	0.09	>=0.20
ENSG00000137259	HIST1H2AB PPI subnetwork	0.04	>=0.20	0.02	>=0.20	0.49	>=0.20	0.06	>=0.20
ENSG00000168274	HIST1H2AE PPI subnetwork	0.04	>=0.20	0.02	>=0.20	0.49	>=0.20	0.06	>=0.20
GO:0032228	regulation of synaptic transmission, GABAergic	0.04	>=0.20	0.02	>=0.20	0.27	>=0.20	0.7	>=0.20
MP:0002183	gliosis	0.04	>=0.20	0.02	>=0.20	0.32	>=0.20	0.22	>=0.20
ENSG00000105968	H2AFV PPI subnetwork	0.04	>=0.20	0.02	>=0.20	0.3	>=0.20	0.02	>=0.20
ENSG00000127511	SIN3B PPI subnetwork	0.04	>=0.20	0.02	>=0.20	0.97	>=0.20	0.48	>=0.20
ENSG00000198626	RYR2 PPI subnetwork	0.04	>=0.20	0.02	>=0.20	0.07	>=0.20	0.88	>=0.20
ENSG00000196504	PRPF40A PPI subnetwork	0.04	>=0.20	0.02	>=0.20	0.58	>=0.20	0.52	>=0.20
GO:0007218	neuropeptide signaling pathway	0.04	>=0.20	0.02	>=0.20	0.32	>=0.20	0.85	>=0.20
ENSG00000205307	SAP25 PPI subnetwork	0.04	>=0.20	0.02	<0.20	0.93	>=0.20	0.22	>=0.20
ENSG00000077454	LRCH4 PPI subnetwork	0.04	>=0.20	0.02	<0.20	0.93	>=0.20	0.22	>=0.20
ENSG00000163879	DNALI1 PPI subnetwork	0.05	>=0.20	0.02	>=0.20	0.22	>=0.20	0.86	>=0.20
ENSG00000197448	GSTK1 PPI subnetwork	0.05	>=0.20	0.02	>=0.20	0.89	>=0.20	0.14	>=0.20
ENSG00000144283	PKP4 PPI subnetwork	0.05	>=0.20	0.02	>=0.20	0.24	>=0.20	0.56	>=0.20
ENSG00000136383	ALPK3 PPI subnetwork	0.05	>=0.20	0.02	>=0.20	0.69	>=0.20	0.63	>=0.20
GO:0031201	SNARE complex	0.05	>=0.20	0.02	>=0.20	0.38	>=0.20	0.91	>=0.20
GO:0042393	histone binding	0.05	>=0.20	0.02	>=0.20	0.33	>=0.20	0.41	>=0.20
ENSG00000105216	ENSG00000105216 PPI subnetwork	0.05	>=0.20	0.02	>=0.20	0.7	>=0.20	0.68	>=0.20
ENSG00000169131	ZNF354A PPI subnetwork	0.05	>=0.20	0.02	>=0.20	0.74	>=0.20	0.33	>=0.20
ENSG00000116903	EXOC8 PPI subnetwork	0.05	>=0.20	0.02	>=0.20	0.61	>=0.20	0.74	>=0.20
MP:0003729	abnormal photoreceptor outer segment morphology	0.06	>=0.20	0.02	>=0.20	0.1	>=0.20	1	>=0.20
GO:0023021	termination of signal transduction	0.06	>=0.20	0.02	>=0.20	0.63	>=0.20	0.97	>=0.20
ENSG00000164105	SAP30 PPI subnetwork	0.06	>=0.20	0.02	>=0.20	0.98	>=0.20	0.5	>=0.20
ENSG00000134759	ELP2 PPI subnetwork	0.06	>=0.20	0.02	>=0.20	0.89	>=0.20	0.47	>=0.20
ENSG00000130787	HIP1R PPI subnetwork	0.06	>=0.20	0.02	<0.20	0.73	>=0.20	0.76	>=0.20
GO:0050919	negative chemotaxis	0.06	>=0.20	0.02	>=0.20	0.39	>=0.20	0.5	>=0.20
ENSG00000101255	TRIB3 PPI subnetwork	0.07	>=0.20	0.02	>=0.20	0.72	>=0.20	0.59	>=0.20
MP:0003730	abnormal photoreceptor inner segment morphology	0.07	>=0.20	0.02	>=0.20	0.6	>=0.20	0.73	>=0.20
ENSG00000138741	TRPC3 PPI subnetwork	0.07	>=0.20	0.02	>=0.20	0.73	>=0.20	0.54	>=0.20
KEGG_PROXIMAL_TUBULE_BICARBONATE_RECLAMATION	KEGG_PROXIMAL_TUBULE_BICARBONATE_RECLAMATION	0.08	>=0.20	0.02	>=0.20	0.2	>=0.20	0.95	>=0.20
ENSG00000175536	LIPT2 PPI subnetwork	0.08	>=0.20	0.02	>=0.20	0.41	>=0.20	0.42	>=0.20
REACTOME_ASSOCIATION_OF_TRICCCT_WITH_TARGET_PROTEINS_DURING_BIOSYNTHESIS	REACTOME_ASSOCIATION_OF_TRICCCT_WITH_TARGET_PROTEINS_DURING_BIOSYNTHESIS	0.08	>=0.20	0.02	>=0.20	0.72	>=0.20	0.73	>=0.20
ENSG00000072682	P4HA2 PPI subnetwork	0.08	>=0.20	0.02	>=0.20	0.64	>=0.20	0.36	>=0.20
MP:0001529	abnormal vocalization	0.08	>=0.20	0.02	>=0.20	0.75	>=0.20	0.22	>=0.20
GO:0016579	protein deubiquitination	0.09	>=0.20	0.02	>=0.20	0.67	>=0.20	0.22	>=0.20
ENSG00000168539	CHRM1 PPI subnetwork	0.1	>=0.20	0.02	>=0.20	0.72	>=0.20	0.0083	>=0.20
GO:0008624	induction of apoptosis by extracellular signals	0.1	>=0.20	0.02	>=0.20	0.6	>=0.20	0.58	>=0.20
ENSG00000165629	ATP5C1 PPI subnetwork	0.1	>=0.20	0.02	>=0.20	0.95	>=0.20	0.31	>=0.20
MP:0001905	abnormal dopamine level	0.11	>=0.20	0.02	>=0.20	0.89	>=0.20	0.84	>=0.20
GO:0071901	negative regulation of protein serine/threonine kinase activity	0.11	>=0.20	0.02	>=0.20	0.42	>=0.20	0.89	>=0.20
MP:0005058	abnormal lysosome morphology	0.11	>=0.20	0.02	>=0.20	0.68	>=0.20	0.47	>=0.20
ENSG00000212645	ENSG00000212645 PPI subnetwork	0.12	>=0.20	0.02	>=0.20	0.73	>=0.20	0.4	>=0.20
ENSG00000010030	ETV7 PPI subnetwork	0.13	>=0.20	0.02	>=0.20	0.55	>=0.20	0.59	>=0.20
ENSG00000108443	RPS6KB1 PPI subnetwork	0.14	>=0.20	0.02	>=0.20	0.66	>=0.20	0.61	>=0.20
ENSG00000156697	UTP14A PPI subnetwork	0.16	>=0.20	0.02	>=0.20	0.84	>=0.20	0.47	>=0.20
GO:0042059	negative regulation of epidermal growth factor receptor signaling pathway	0.26	>=0.20	0.02	<0.20	0.94	>=0.20	1	>=0.20
MP:0000813	abnormal hippocampus layer morphology	0.000821	<0.05	0.03	>=0.20	0.00126	<0.20	0.02	>=0.20
ENSG00000197694	SPTAN1 PPI subnetwork	0.00141	<0.05	0.03	>=0.20	0.01	>=0.20	0.46	>=0.20
GO:0042063	gliogenesis	0.00144	<0.05	0.03	>=0.20	0.000104	<0.20	0.08	>=0.20
GO:0030041	actin filament polymerization	0.00202	<0.05	0.03	>=0.20	0.06	>=0.20	0.36	>=0.20
ENSG00000097007	ABL1 PPI subnetwork	0.0021	<0.05	0.03	>=0.20	0.05	>=0.20	0.06	>=0.20
GO:0032279	asymmetric synapse	0.00221	<0.05	0.03	>=0.20	0.00214	<0.20	0.08	>=0.20
MP:0009940	abnormal hippocampus pyramidal cell morphology	0.00225	<0.05	0.03	>=0.20	0.00814	>=0.20	0.23	>=0.20
ENSG00000136950	ARPC5L PPI subnetwork	0.00234	<0.05	0.03	>=0.20	0.09	>=0.20	0.05	>=0.20
GO:0003001	generation of a signal involved in cell-cell signaling	0.00258	<0.05	0.03	>=0.20	0.04	>=0.20	0.57	>=0.20
GO:0023061	signal release	0.00258	<0.05	0.03	>=0.20	0.04	>=0.20	0.57	>=0.20
ENSG00000100519	PSMC6 PPI subnetwork	0.00293	<0.20	0.03	>=0.20	0.18	>=0.20	0.02	>=0.20
ENSG00000184787	UBE2G2 PPI subnetwork	0.00302	<0.20	0.03	>=0.20	0.000334	<0.20	0.02	>=0.20
ENSG00000001626	CFTR PPI subnetwork	0.00311	<0.20	0.03	>=0.20	0.05	>=0.20	0.39	>=0.20
ENSG00000197283	SYNGAP1 PPI subnetwork	0.00421	<0.20	0.03	>=0.20	0.03	>=0.20	0.49	>=0.20
ENSG00000102606	ARHGEF7 PPI subnetwork	0.00561	<0.20	0.03	>=0.20	0.02	>=0.20	0.28	>=0.20
ENSG00000153147	SMARCA5 PPI subnetwork	0.00637	<0.20	0.03	>=0.20	0.02	>=0.20	0.08	>=0.20
GO:0034622	cellular macromolecular complex assembly	0.00641	<0.20	0.03	>=0.20	0.02	>=0.20	0.13	>=0.20
GO:0043679	axon terminus	0.00642	<0.20	0.03	>=0.20	0.11	>=0.20	0.12	>=0.20
ENSG00000206172	HBA1 PPI subnetwork	0.00682	<0.20	0.03	>=0.20	0.05	>=0.20	0.29	>=0.20
ENSG00000188536	HBA2 PPI subnetwork	0.00682	<0.20	0.03	>=0.20	0.05	>=0.20	0.29	>=0.20
GO:0043195	terminal button	0.00775	<0.20	0.03	>=0.20	0.09	>=0.20	0.34	>=0.20
ENSG00000167414	GNG8 PPI subnetwork	0.00779	<0.20	0.03	>=0.20	0.03	>=0.20	0.38	>=0.20
ENSG00000103266	STUB1 PPI subnetwork	0.0085	<0.20	0.03	>=0.20	0.12	>=0.20	0.48	>=0.20
MP:0011087	complete neonatal lethality	0.00863	<0.20	0.03	>=0.20	0.04	>=0.20	0.11	>=0.20
ENSG00000164077	MON1A PPI subnetwork	0.00895	<0.20	0.03	>=0.20	0.49	>=0.20	0.11	>=0.20
ENSG00000140443	IGF1R PPI subnetwork	0.00943	<0.20	0.03	>=0.20	0.1	>=0.20	0.12	>=0.20
REACTOME_PRESYNAPTIC_FUNCTION_OF_KAINATE_RECEPTORS	REACTOME_PRESYNAPTIC_FUNCTION_OF_KAINATE_RECEPTORS	0.00947	<0.20	0.03	>=0.20	0.07	>=0.20	0.28	>=0.20
ENSG00000005175	RPAP3 PPI subnetwork	0.00994	<0.20	0.03	>=0.20	0.31	>=0.20	0.08	>=0.20
ENSG00000171862	PTEN PPI subnetwork	0.01	<0.20	0.03	>=0.20	0.05	>=0.20	0.97	>=0.20
ENSG00000120129	DUSP1 PPI subnetwork	0.01	<0.20	0.03	>=0.20	0.12	>=0.20	0.33	>=0.20
REACTOME_G_ALPHA_Q_SIGNALLING_EVENTS	REACTOME_G_ALPHA_Q_SIGNALLING_EVENTS	0.01	<0.20	0.03	>=0.20	0.25	>=0.20	0.84	>=0.20
MP:0009546	absent gastric milk in neonates	0.01	<0.20	0.03	>=0.20	0.17	>=0.20	0.08	>=0.20
ENSG00000164086	DUSP7 PPI subnetwork	0.01	<0.20	0.03	>=0.20	0.69	>=0.20	0.15	>=0.20
MP:0001325	abnormal retina morphology	0.01	<0.20	0.03	>=0.20	0.02	>=0.20	0.33	>=0.20
ENSG00000023318	ERP44 PPI subnetwork	0.01	<0.20	0.03	>=0.20	0.08	>=0.20	0.31	>=0.20
ENSG00000125354	SEPT6 PPI subnetwork	0.01	<0.20	0.03	>=0.20	0.1	>=0.20	0.21	>=0.20
GO:0042596	fear response	0.01	<0.20	0.03	>=0.20	0.00236	<0.20	0.32	>=0.20
ENSG00000065361	ERBB3 PPI subnetwork	0.01	<0.20	0.03	>=0.20	0.04	>=0.20	0.04	>=0.20
GO:0001504	neurotransmitter uptake	0.01	<0.20	0.03	>=0.20	0.31	>=0.20	0.32	>=0.20
ENSG00000145782	ATG12 PPI subnetwork	0.01	<0.20	0.03	>=0.20	0.17	>=0.20	0.08	>=0.20
GO:0061351	neural precursor cell proliferation	0.01	<0.20	0.03	>=0.20	0.14	>=0.20	0.08	>=0.20
GO:0034399	nuclear periphery	0.02	<0.20	0.03	>=0.20	0.14	>=0.20	0.22	>=0.20
MP:0005241	abnormal retinal ganglion layer morphology	0.02	<0.20	0.03	>=0.20	0.09	>=0.20	0.42	>=0.20
GO:0009187	cyclic nucleotide metabolic process	0.02	<0.20	0.03	>=0.20	0.16	>=0.20	0.7	>=0.20
ENSG00000174775	HRAS PPI subnetwork	0.02	<0.20	0.03	>=0.20	0.05	>=0.20	0.73	>=0.20
ENSG00000143801	PSEN2 PPI subnetwork	0.02	>=0.20	0.03	>=0.20	0.14	>=0.20	0.77	>=0.20
ENSG00000100146	SOX10 PPI subnetwork	0.02	>=0.20	0.03	>=0.20	0.15	>=0.20	0.17	>=0.20
ENSG00000108953	YWHAE PPI subnetwork	0.02	>=0.20	0.03	>=0.20	0.43	>=0.20	0.15	>=0.20
GO:0004842	ubiquitin-protein ligase activity	0.02	>=0.20	0.03	>=0.20	0.23	>=0.20	0.67	>=0.20
GO:0005891	voltage-gated calcium channel complex	0.02	>=0.20	0.03	>=0.20	0.1	>=0.20	0.6	>=0.20
ENSG00000130713	EXOSC2 PPI subnetwork	0.02	>=0.20	0.03	>=0.20	0.28	>=0.20	0.12	>=0.20
ENSG00000132170	PPARG PPI subnetwork	0.02	>=0.20	0.03	>=0.20	0.25	>=0.20	0.73	>=0.20
ENSG00000066117	SMARCD1 PPI subnetwork	0.02	>=0.20	0.03	>=0.20	0.05	>=0.20	0.14	>=0.20
ENSG00000092054	MYH7 PPI subnetwork	0.02	>=0.20	0.03	>=0.20	0.12	>=0.20	0.36	>=0.20
GO:0022604	regulation of cell morphogenesis	0.02	>=0.20	0.03	>=0.20	0.1	>=0.20	0.37	>=0.20
ENSG00000067560	RHOA PPI subnetwork	0.02	>=0.20	0.03	>=0.20	0.33	>=0.20	0.4	>=0.20
ENSG00000127920	GNG11 PPI subnetwork	0.02	>=0.20	0.03	>=0.20	0.14	>=0.20	0.54	>=0.20
MP:0003063	increased coping response	0.02	>=0.20	0.03	>=0.20	0.26	>=0.20	0.13	>=0.20
ENSG00000137713	PPP2R1B PPI subnetwork	0.02	>=0.20	0.03	>=0.20	0.22	>=0.20	0.59	>=0.20
GO:0034706	sodium channel complex	0.02	>=0.20	0.03	>=0.20	0.2	>=0.20	0.09	>=0.20
GO:0051082	unfolded protein binding	0.02	>=0.20	0.03	>=0.20	0.14	>=0.20	0.41	>=0.20
ENSG00000177963	RIC8A PPI subnetwork	0.02	>=0.20	0.03	>=0.20	0.11	>=0.20	0.2	>=0.20
GO:0060992	response to fungicide	0.02	>=0.20	0.03	>=0.20	0.17	>=0.20	0.72	>=0.20
ENSG00000135624	CCT7 PPI subnetwork	0.02	>=0.20	0.03	>=0.20	0.63	>=0.20	0.44	>=0.20
ENSG00000075945	KIFAP3 PPI subnetwork	0.02	>=0.20	0.03	>=0.20	0.33	>=0.20	0.79	>=0.20
MP:0004948	abnormal neuronal precursor proliferation	0.02	>=0.20	0.03	>=0.20	0.0071	>=0.20	0.63	>=0.20
ENSG00000132432	SEC61G PPI subnetwork	0.02	>=0.20	0.03	>=0.20	0.68	>=0.20	0.00153	>=0.20
GO:0008277	regulation of G-protein coupled receptor protein signaling pathway	0.02	>=0.20	0.03	>=0.20	0.07	>=0.20	0.99	>=0.20
ENSG00000104915	STX10 PPI subnetwork	0.02	>=0.20	0.03	>=0.20	0.84	>=0.20	0.13	>=0.20
ENSG00000196557	CACNA1H PPI subnetwork	0.02	>=0.20	0.03	>=0.20	0.51	>=0.20	0.26	>=0.20
GO:0051494	negative regulation of cytoskeleton organization	0.03	>=0.20	0.03	>=0.20	0.07	>=0.20	0.46	>=0.20
GO:0048278	vesicle docking	0.03	>=0.20	0.03	>=0.20	0.6	>=0.20	0.62	>=0.20
MP:0000822	abnormal brain ventricle morphology	0.03	>=0.20	0.03	>=0.20	0.05	>=0.20	0.48	>=0.20
MP:0009434	paraparesis	0.03	>=0.20	0.03	>=0.20	0.2	>=0.20	0.81	>=0.20
REACTOME_G:PROTEIN_BETAGAMMA_SIGNALLING	REACTOME_G:PROTEIN_BETAGAMMA_SIGNALLING	0.03	>=0.20	0.03	>=0.20	0.13	>=0.20	0.58	>=0.20
GO:0010720	positive regulation of cell development	0.03	>=0.20	0.03	>=0.20	0.2	>=0.20	0.2	>=0.20
REACTOME_REGULATION_OF_WATER_BALANCE_BY_RENAL_AQUAPORINS	REACTOME_REGULATION_OF_WATER_BALANCE_BY_RENAL_AQUAPORINS	0.03	>=0.20	0.03	>=0.20	0.16	>=0.20	0.78	>=0.20
MP:0001065	abnormal trigeminal nerve morphology	0.03	>=0.20	0.03	>=0.20	0.09	>=0.20	0.27	>=0.20
GO:0019002	GMP binding	0.03	>=0.20	0.03	>=0.20	0.44	>=0.20	0.62	>=0.20
ENSG00000135903	PAX3 PPI subnetwork	0.03	>=0.20	0.03	>=0.20	0.19	>=0.20	0.21	>=0.20
ENSG00000163875	MEAF6 PPI subnetwork	0.03	>=0.20	0.03	>=0.20	0.19	>=0.20	0.05	>=0.20
GO:0003713	transcription coactivator activity	0.03	>=0.20	0.03	>=0.20	0.19	>=0.20	0.16	>=0.20
ENSG00000185721	DRG1 PPI subnetwork	0.03	>=0.20	0.03	>=0.20	0.24	>=0.20	0.22	>=0.20
GO:0030168	platelet activation	0.03	>=0.20	0.03	>=0.20	0.73	>=0.20	0.09	>=0.20
GO:0031111	negative regulation of microtubule polymerization or depolymerization	0.03	>=0.20	0.03	>=0.20	0.14	>=0.20	0.13	>=0.20
ENSG00000197959	DNM3 PPI subnetwork	0.03	>=0.20	0.03	>=0.20	0.62	>=0.20	0.18	>=0.20
ENSG00000058404	CAMK2B PPI subnetwork	0.04	>=0.20	0.03	>=0.20	0.48	>=0.20	0.56	>=0.20
ENSG00000106070	GRB10 PPI subnetwork	0.04	>=0.20	0.03	>=0.20	0.46	>=0.20	0.74	>=0.20
ENSG00000186951	PPARA PPI subnetwork	0.04	>=0.20	0.03	>=0.20	0.32	>=0.20	0.22	>=0.20
GO:0006904	vesicle docking involved in exocytosis	0.04	>=0.20	0.03	>=0.20	0.63	>=0.20	0.57	>=0.20
GO:0021795	cerebral cortex cell migration	0.04	>=0.20	0.03	>=0.20	0.06	>=0.20	0.35	>=0.20
GO:0003950	NAD+ ADP-ribosyltransferase activity	0.04	>=0.20	0.03	>=0.20	0.55	>=0.20	0.66	>=0.20
REACTOME_PHOSPHOLIPASE_C:MEDIATED_CASCADE	REACTOME_PHOSPHOLIPASE_C:MEDIATED_CASCADE	0.04	>=0.20	0.03	>=0.20	0.68	>=0.20	0.79	>=0.20
GO:0045921	positive regulation of exocytosis	0.04	>=0.20	0.03	>=0.20	0.62	>=0.20	0.6	>=0.20
GO:0016567	protein ubiquitination	0.04	>=0.20	0.03	>=0.20	0.61	>=0.20	0.5	>=0.20
KEGG_PROTEIN_EXPORT	KEGG_PROTEIN_EXPORT	0.04	>=0.20	0.03	>=0.20	0.61	>=0.20	0.03	>=0.20
MP:0001433	polyphagia	0.04	>=0.20	0.03	>=0.20	0.36	>=0.20	0.85	>=0.20
MP:0003732	abnormal retinal outer plexiform layer morphology	0.04	>=0.20	0.03	>=0.20	0.05	>=0.20	0.95	>=0.20
ENSG00000075151	EIF4G3 PPI subnetwork	0.04	>=0.20	0.03	>=0.20	0.3	>=0.20	0.05	>=0.20
ENSG00000205726	ITSN1 PPI subnetwork	0.04	>=0.20	0.03	>=0.20	0.16	>=0.20	0.91	>=0.20
GO:0006301	postreplication repair	0.04	>=0.20	0.03	>=0.20	0.6	>=0.20	0.78	>=0.20
REACTOME_ACTIVATION_OF_GABAB_RECEPTORS	REACTOME_ACTIVATION_OF_GABAB_RECEPTORS	0.04	>=0.20	0.03	>=0.20	0.39	>=0.20	0.55	>=0.20
REACTOME_GABA_B_RECEPTOR_ACTIVATION	REACTOME_GABA_B_RECEPTOR_ACTIVATION	0.04	>=0.20	0.03	>=0.20	0.39	>=0.20	0.55	>=0.20
ENSG00000074211	PPP2R2C PPI subnetwork	0.04	>=0.20	0.03	>=0.20	0.49	>=0.20	0.37	>=0.20
ENSG00000173327	MAP3K11 PPI subnetwork	0.04	>=0.20	0.03	>=0.20	0.13	>=0.20	0.42	>=0.20
ENSG00000183943	PRKX PPI subnetwork	0.05	>=0.20	0.03	>=0.20	0.61	>=0.20	0.5	>=0.20
ENSG00000211456	SACM1L PPI subnetwork	0.05	>=0.20	0.03	>=0.20	0.68	>=0.20	0.16	>=0.20
ENSG00000124587	PEX6 PPI subnetwork	0.05	>=0.20	0.03	>=0.20	0.36	>=0.20	0.56	>=0.20
ENSG00000121486	TRMT1L PPI subnetwork	0.05	>=0.20	0.03	>=0.20	0.97	>=0.20	0.03	>=0.20
KEGG_PHOSPHATIDYLINOSITOL_SIGNALING_SYSTEM	KEGG_PHOSPHATIDYLINOSITOL_SIGNALING_SYSTEM	0.05	>=0.20	0.03	>=0.20	0.77	>=0.20	0.61	>=0.20
ENSG00000177602	GSG2 PPI subnetwork	0.05	>=0.20	0.03	>=0.20	0.97	>=0.20	0.03	>=0.20
GO:0050808	synapse organization	0.05	>=0.20	0.03	>=0.20	0.41	>=0.20	0.44	>=0.20
ENSG00000155111	CDK19 PPI subnetwork	0.05	>=0.20	0.03	>=0.20	0.17	>=0.20	0.72	>=0.20
ENSG00000147689	FAM83A PPI subnetwork	0.05	>=0.20	0.03	>=0.20	0.68	>=0.20	0.65	>=0.20
ENSG00000197961	ZNF121 PPI subnetwork	0.06	>=0.20	0.03	>=0.20	0.97	>=0.20	0.03	>=0.20
ENSG00000129993	CBFA2T3 PPI subnetwork	0.06	>=0.20	0.03	>=0.20	0.12	>=0.20	0.36	>=0.20
ENSG00000105135	ILVBL PPI subnetwork	0.06	>=0.20	0.03	>=0.20	0.96	>=0.20	0.03	>=0.20
REACTOME_ADP_SIGNALLING_THROUGH_P2Y_PURINOCEPTOR_1	REACTOME_ADP_SIGNALLING_THROUGH_P2Y_PURINOCEPTOR_1	0.06	>=0.20	0.03	>=0.20	0.41	>=0.20	0.41	>=0.20
ENSG00000175895	PLEKHF2 PPI subnetwork	0.06	>=0.20	0.03	>=0.20	0.58	>=0.20	0.75	>=0.20
MP:0009746	enhanced behavioral response to xenobiotic	0.06	>=0.20	0.03	>=0.20	0.8	>=0.20	0.16	>=0.20
ENSG00000170248	PDCD6IP PPI subnetwork	0.06	>=0.20	0.03	>=0.20	0.22	>=0.20	0.99	>=0.20
ENSG00000134255	CEPT1 PPI subnetwork	0.06	>=0.20	0.03	>=0.20	0.97	>=0.20	0.03	>=0.20
ENSG00000182872	RBM10 PPI subnetwork	0.06	>=0.20	0.03	>=0.20	0.23	>=0.20	0.88	>=0.20
ENSG00000170653	ATF7 PPI subnetwork	0.06	>=0.20	0.03	>=0.20	0.66	>=0.20	0.21	>=0.20
ENSG00000100280	AP1B1 PPI subnetwork	0.06	>=0.20	0.03	>=0.20	0.85	>=0.20	0.64	>=0.20
MP:0000830	abnormal diencephalon morphology	0.07	>=0.20	0.03	>=0.20	0.17	>=0.20	0.7	>=0.20
ENSG00000171723	GPHN PPI subnetwork	0.07	>=0.20	0.03	>=0.20	0.88	>=0.20	0.3	>=0.20
ENSG00000138709	LARP1B PPI subnetwork	0.07	>=0.20	0.03	>=0.20	0.41	>=0.20	0.18	>=0.20
ENSG00000117676	RPS6KA1 PPI subnetwork	0.07	>=0.20	0.03	>=0.20	0.49	>=0.20	0.29	>=0.20
ENSG00000181852	RNF41 PPI subnetwork	0.08	>=0.20	0.03	>=0.20	0.42	>=0.20	0.32	>=0.20
ENSG00000133119	RFC3 PPI subnetwork	0.08	>=0.20	0.03	>=0.20	0.95	>=0.20	0.05	>=0.20
GO:0070646	protein modification by small protein removal	0.08	>=0.20	0.03	>=0.20	0.69	>=0.20	0.09	>=0.20
GO:0072594	establishment of protein localization to organelle	0.08	>=0.20	0.03	>=0.20	0.58	>=0.20	0.56	>=0.20
GO:0042058	regulation of epidermal growth factor receptor signaling pathway	0.08	>=0.20	0.03	>=0.20	0.62	>=0.20	1	>=0.20
GO:0001578	microtubule bundle formation	0.08	>=0.20	0.03	>=0.20	0.19	>=0.20	0.57	>=0.20
MP:0005333	decreased heart rate	0.08	>=0.20	0.03	>=0.20	0.3	>=0.20	0.99	>=0.20
MP:0011448	decreased dopaminergic neuron number	0.08	>=0.20	0.03	>=0.20	0.52	>=0.20	0.69	>=0.20
GO:0035253	ciliary rootlet	0.09	>=0.20	0.03	>=0.20	0.14	>=0.20	0.79	>=0.20
ENSG00000067191	CACNB1 PPI subnetwork	0.09	>=0.20	0.03	>=0.20	0.77	>=0.20	0.3	>=0.20
ENSG00000179958	DCTPP1 PPI subnetwork	0.09	>=0.20	0.03	>=0.20	0.62	>=0.20	0.4	>=0.20
ENSG00000075340	ADD2 PPI subnetwork	0.09	>=0.20	0.03	>=0.20	0.56	>=0.20	0.7	>=0.20
ENSG00000168502	CCDC165 PPI subnetwork	0.09	>=0.20	0.03	>=0.20	0.5	>=0.20	0.21	>=0.20
GO:0008361	regulation of cell size	0.09	>=0.20	0.03	>=0.20	0.5	>=0.20	0.74	>=0.20
GO:0005100	Rho GTPase activator activity	0.09	>=0.20	0.03	>=0.20	0.52	>=0.20	0.91	>=0.20
GO:0034483	heparan sulfate sulfotransferase activity	0.09	>=0.20	0.03	>=0.20	0.2	>=0.20	0.77	>=0.20
MP:0001384	abnormal pup retrieval	0.1	>=0.20	0.03	>=0.20	0.35	>=0.20	0.59	>=0.20
ENSG00000156313	RPGR PPI subnetwork	0.1	>=0.20	0.03	>=0.20	0.68	>=0.20	0.33	>=0.20
GO:0005099	Ras GTPase activator activity	0.1	>=0.20	0.03	>=0.20	0.58	>=0.20	0.93	>=0.20
ENSG00000188021	UBQLN2 PPI subnetwork	0.1	>=0.20	0.03	>=0.20	0.82	>=0.20	0.04	>=0.20
ENSG00000173566	NUDT18 PPI subnetwork	0.11	>=0.20	0.03	>=0.20	0.67	>=0.20	0.29	>=0.20
ENSG00000178607	ERN1 PPI subnetwork	0.11	>=0.20	0.03	>=0.20	0.7	>=0.20	0.28	>=0.20
ENSG00000166971	AKTIP PPI subnetwork	0.16	>=0.20	0.03	>=0.20	0.98	>=0.20	0.27	>=0.20
ENSG00000035928	RFC1 PPI subnetwork	0.16	>=0.20	0.03	>=0.20	0.99	>=0.20	0.06	>=0.20
GO:0043407	negative regulation of MAP kinase activity	0.17	>=0.20	0.03	>=0.20	0.62	>=0.20	0.94	>=0.20
ENSG00000065675	PRKCQ PPI subnetwork	0.19	>=0.20	0.03	>=0.20	0.78	>=0.20	0.31	>=0.20
GO:0021756	striatum development	0.21	>=0.20	0.03	>=0.20	0.66	>=0.20	0.66	>=0.20
GO:0006914	autophagy	0.47	>=0.20	0.03	>=0.20	0.99	>=0.20	0.76	>=0.20
ENSG00000126351	THRA PPI subnetwork	0.00211	<0.05	0.04	>=0.20	0.01	>=0.20	0.22	>=0.20
MP:0011091	complete prenatal lethality	0.00292	<0.20	0.04	>=0.20	0.02	>=0.20	0.24	>=0.20
MP:0002804	abnormal motor learning	0.003	<0.20	0.04	>=0.20	0.00094	<0.20	0.04	>=0.20
GO:0043623	cellular protein complex assembly	0.00311	<0.20	0.04	>=0.20	0.01	>=0.20	0.59	>=0.20
ENSG00000185518	SV2B PPI subnetwork	0.00316	<0.20	0.04	>=0.20	0.01	>=0.20	0.1	>=0.20
ENSG00000130725	UBE2M PPI subnetwork	0.00377	<0.20	0.04	>=0.20	0.02	>=0.20	0.000828	>=0.20
ENSG00000075624	ACTB PPI subnetwork	0.00386	<0.20	0.04	>=0.20	0.18	>=0.20	0.01	>=0.20
MP:0011089	complete perinatal lethality	0.00413	<0.20	0.04	>=0.20	0.00125	<0.20	0.39	>=0.20
MP:0008284	abnormal hippocampus pyramidal cell layer	0.00516	<0.20	0.04	>=0.20	0.01	>=0.20	0.1	>=0.20
GO:0004143	diacylglycerol kinase activity	0.00637	<0.20	0.04	>=0.20	0.04	>=0.20	0.1	>=0.20
ENSG00000179262	RAD23A PPI subnetwork	0.00775	<0.20	0.04	>=0.20	0.00558	>=0.20	0.24	>=0.20
GO:0003690	double-stranded DNA binding	0.0078	<0.20	0.04	>=0.20	0.00758	>=0.20	0.23	>=0.20
GO:0051899	membrane depolarization	0.00782	<0.20	0.04	>=0.20	0.03	>=0.20	0.52	>=0.20
ENSG00000179950	PUF60 PPI subnetwork	0.00796	<0.20	0.04	>=0.20	0.09	>=0.20	0.12	>=0.20
ENSG00000159216	RUNX1 PPI subnetwork	0.00819	<0.20	0.04	>=0.20	0.00752	>=0.20	0.02	>=0.20
ENSG00000124207	CSE1L PPI subnetwork	0.00846	<0.20	0.04	>=0.20	0.26	>=0.20	0.15	>=0.20
ENSG00000135018	UBQLN1 PPI subnetwork	0.00976	<0.20	0.04	>=0.20	0.06	>=0.20	0.53	>=0.20
ENSG00000100941	PNN PPI subnetwork	0.00979	<0.20	0.04	>=0.20	0.00361	>=0.20	0.88	>=0.20
MP:0000885	ectopic Purkinje cell	0.00983	<0.20	0.04	>=0.20	0.02	>=0.20	0.1	>=0.20
ENSG00000114841	DNAH1 PPI subnetwork	0.01	<0.20	0.04	>=0.20	0.4	>=0.20	0.11	>=0.20
ENSG00000158186	MRAS PPI subnetwork	0.01	<0.20	0.04	>=0.20	0.05	>=0.20	0.67	>=0.20
GO:0007213	G-protein coupled acetylcholine receptor signaling pathway	0.01	<0.20	0.04	>=0.20	0.02	>=0.20	0.02	>=0.20
GO:0019897	extrinsic to plasma membrane	0.01	<0.20	0.04	>=0.20	0.03	>=0.20	0.5	>=0.20
ENSG00000147099	HDAC8 PPI subnetwork	0.02	<0.20	0.04	>=0.20	0.08	>=0.20	0.21	>=0.20
ENSG00000133818	RRAS2 PPI subnetwork	0.02	<0.20	0.04	>=0.20	0.26	>=0.20	0.69	>=0.20
GO:0051129	negative regulation of cellular component organization	0.02	<0.20	0.04	>=0.20	0.00193	<0.20	0.64	>=0.20
ENSG00000154277	UCHL1 PPI subnetwork	0.02	>=0.20	0.04	>=0.20	0.3	>=0.20	0.12	>=0.20
GO:0033762	response to glucagon stimulus	0.02	>=0.20	0.04	>=0.20	0.12	>=0.20	0.45	>=0.20
MP:0004098	abnormal cerebellar granule cell morphology	0.02	>=0.20	0.04	>=0.20	0.01	>=0.20	0.64	>=0.20
GO:0022832	voltage-gated channel activity	0.02	>=0.20	0.04	>=0.20	0.06	>=0.20	0.22	>=0.20
GO:0005244	voltage-gated ion channel activity	0.02	>=0.20	0.04	>=0.20	0.06	>=0.20	0.22	>=0.20
MP:0004736	abnormal distortion product otoacoustic emission	0.02	>=0.20	0.04	>=0.20	0.05	>=0.20	0.17	>=0.20
MP:0000087	absent mandible	0.02	>=0.20	0.04	>=0.20	0.2	>=0.20	0.2	>=0.20
MP:0000857	abnormal cerebellar foliation	0.02	>=0.20	0.04	>=0.20	0.11	>=0.20	0.31	>=0.20
ENSG00000115760	BIRC6 PPI subnetwork	0.02	>=0.20	0.04	>=0.20	0.28	>=0.20	0.04	>=0.20
ENSG00000117592	PRDX6 PPI subnetwork	0.02	>=0.20	0.04	>=0.20	0.14	>=0.20	0.06	>=0.20
GO:0021781	glial cell fate commitment	0.02	>=0.20	0.04	>=0.20	0.34	>=0.20	0.23	>=0.20
GO:0046578	regulation of Ras protein signal transduction	0.02	>=0.20	0.04	>=0.20	0.34	>=0.20	0.55	>=0.20
GO:0006688	glycosphingolipid biosynthetic process	0.02	>=0.20	0.04	>=0.20	0.32	>=0.20	0.54	>=0.20
ENSG00000204227	RING1 PPI subnetwork	0.02	>=0.20	0.04	>=0.20	0.01	>=0.20	0.69	>=0.20
ENSG00000206287	RING1 PPI subnetwork	0.02	>=0.20	0.04	>=0.20	0.01	>=0.20	0.69	>=0.20
ENSG00000206215	ENSG00000206215 PPI subnetwork	0.02	>=0.20	0.04	>=0.20	0.01	>=0.20	0.69	>=0.20
MP:0005402	abnormal action potential	0.02	>=0.20	0.04	>=0.20	0.52	>=0.20	0.17	>=0.20
ENSG00000196365	LONP1 PPI subnetwork	0.03	>=0.20	0.04	>=0.20	0.57	>=0.20	0.13	>=0.20
KEGG_MELANOGENESIS	KEGG_MELANOGENESIS	0.03	>=0.20	0.04	>=0.20	0.31	>=0.20	0.19	>=0.20
ENSG00000163902	RPN1 PPI subnetwork	0.03	>=0.20	0.04	>=0.20	0.95	>=0.20	0.00612	>=0.20
ENSG00000174021	GNG5 PPI subnetwork	0.03	>=0.20	0.04	>=0.20	0.11	>=0.20	0.42	>=0.20
ENSG00000170310	STX8 PPI subnetwork	0.03	>=0.20	0.04	>=0.20	0.35	>=0.20	0.87	>=0.20
ENSG00000164104	HMGB2 PPI subnetwork	0.03	>=0.20	0.04	>=0.20	0.06	>=0.20	0.12	>=0.20
ENSG00000127314	RAP1B PPI subnetwork	0.03	>=0.20	0.04	>=0.20	0.35	>=0.20	0.6	>=0.20
ENSG00000175582	RAB6A PPI subnetwork	0.03	>=0.20	0.04	>=0.20	0.53	>=0.20	0.01	>=0.20
REACTOME_SIGNALLING_TO_ERKS	REACTOME_SIGNALLING_TO_ERKS	0.03	>=0.20	0.04	>=0.20	0.4	>=0.20	0.27	>=0.20
ENSG00000106992	AK1 PPI subnetwork	0.03	>=0.20	0.04	>=0.20	0.15	>=0.20	0.33	>=0.20
ENSG00000111450	STX2 PPI subnetwork	0.03	>=0.20	0.04	>=0.20	0.15	>=0.20	0.86	>=0.20
ENSG00000013297	CLDN11 PPI subnetwork	0.03	>=0.20	0.04	>=0.20	0.1	>=0.20	0.25	>=0.20
GO:0006607	NLS-bearing substrate import into nucleus	0.03	>=0.20	0.04	>=0.20	0.44	>=0.20	0.01	>=0.20
ENSG00000136286	MYO1G PPI subnetwork	0.03	>=0.20	0.04	>=0.20	0.18	>=0.20	0.25	>=0.20
GO:0021545	cranial nerve development	0.03	>=0.20	0.04	>=0.20	0.23	>=0.20	0.13	>=0.20
GO:0007026	negative regulation of microtubule depolymerization	0.03	>=0.20	0.04	>=0.20	0.04	>=0.20	0.29	>=0.20
GO:0017038	protein import	0.03	>=0.20	0.04	>=0.20	0.57	>=0.20	0.34	>=0.20
ENSG00000163159	VPS72 PPI subnetwork	0.03	>=0.20	0.04	>=0.20	0.17	>=0.20	0.03	>=0.20
ENSG00000143870	PDIA6 PPI subnetwork	0.04	>=0.20	0.04	>=0.20	0.07	>=0.20	0.45	>=0.20
GO:0032446	protein modification by small protein conjugation	0.04	>=0.20	0.04	>=0.20	0.57	>=0.20	0.46	>=0.20
MP:0002741	small olfactory bulb	0.04	>=0.20	0.04	>=0.20	0.00104	<0.20	0.46	>=0.20
MP:0008267	abnormal hippocampus CA3 region morphology	0.04	>=0.20	0.04	>=0.20	0.08	>=0.20	0.31	>=0.20
ENSG00000149091	DGKZ PPI subnetwork	0.04	>=0.20	0.04	>=0.20	0.77	>=0.20	0.24	>=0.20
GO:0015812	gamma-aminobutyric acid transport	0.04	>=0.20	0.04	>=0.20	0.56	>=0.20	0.73	>=0.20
ENSG00000196363	WDR5 PPI subnetwork	0.04	>=0.20	0.04	>=0.20	0.2	>=0.20	0.08	>=0.20
ENSG00000154143	PANX3 PPI subnetwork	0.04	>=0.20	0.04	>=0.20	0.6	>=0.20	0.5	>=0.20
ENSG00000127928	GNGT1 PPI subnetwork	0.04	>=0.20	0.04	>=0.20	0.16	>=0.20	0.41	>=0.20
ENSG00000068305	MEF2A PPI subnetwork	0.04	>=0.20	0.04	>=0.20	0.05	>=0.20	0.8	>=0.20
ENSG00000133216	EPHB2 PPI subnetwork	0.04	>=0.20	0.04	>=0.20	0.08	>=0.20	0.9	>=0.20
GO:0048471	perinuclear region of cytoplasm	0.04	>=0.20	0.04	>=0.20	0.06	>=0.20	0.71	>=0.20
ENSG00000136156	ITM2B PPI subnetwork	0.04	>=0.20	0.04	>=0.20	0.09	>=0.20	0.31	>=0.20
GO:0005272	sodium channel activity	0.04	>=0.20	0.04	>=0.20	0.34	>=0.20	0.28	>=0.20
ENSG00000111731	KIAA0528 PPI subnetwork	0.04	>=0.20	0.04	>=0.20	0.62	>=0.20	0.36	>=0.20
REACTOME_BOTULINUM_NEUROTOXICITY	REACTOME_BOTULINUM_NEUROTOXICITY	0.04	>=0.20	0.04	>=0.20	0.45	>=0.20	0.27	>=0.20
ENSG00000137709	POU2F3 PPI subnetwork	0.04	>=0.20	0.04	>=0.20	0.56	>=0.20	0.43	>=0.20
GO:0001104	RNA polymerase II transcription cofactor activity	0.04	>=0.20	0.04	>=0.20	0.39	>=0.20	0.12	>=0.20
ENSG00000105287	PRKD2 PPI subnetwork	0.04	>=0.20	0.04	>=0.20	0.06	>=0.20	0.69	>=0.20
GO:0016529	sarcoplasmic reticulum	0.05	>=0.20	0.04	>=0.20	0.27	>=0.20	0.33	>=0.20
REACTOME_DEPOLARIZATION_OF_THE_PRESYNAPTIC_TERMINAL_TRIGGERS_THE_OPENING_OF_CALCIUM_CHANNELS	REACTOME_DEPOLARIZATION_OF_THE_PRESYNAPTIC_TERMINAL_TRIGGERS_THE_OPENING_OF_CALCIUM_CHANNELS	0.05	>=0.20	0.04	>=0.20	0.19	>=0.20	0.34	>=0.20
ENSG00000139921	TMX1 PPI subnetwork	0.05	>=0.20	0.04	>=0.20	0.6	>=0.20	0.43	>=0.20
REACTOME_G_BETAGAMMA_SIGNALLING_THROUGH_PI3KGAMMA	REACTOME_G_BETAGAMMA_SIGNALLING_THROUGH_PI3KGAMMA	0.05	>=0.20	0.04	>=0.20	0.13	>=0.20	0.71	>=0.20
ENSG00000136531	SCN2A PPI subnetwork	0.05	>=0.20	0.04	>=0.20	0.39	>=0.20	0.07	>=0.20
GO:0005262	calcium channel activity	0.05	>=0.20	0.04	>=0.20	0.21	>=0.20	0.75	>=0.20
MP:0009712	impaired conditioned place preference behavior	0.05	>=0.20	0.04	>=0.20	0.3	>=0.20	0.84	>=0.20
GO:0005874	microtubule	0.05	>=0.20	0.04	>=0.20	0.23	>=0.20	0.5	>=0.20
MP:0004401	increased cochlear outer hair cell number	0.05	>=0.20	0.04	>=0.20	0.02	>=0.20	0.39	>=0.20
ENSG00000160447	PKN3 PPI subnetwork	0.05	>=0.20	0.04	>=0.20	0.44	>=0.20	0.44	>=0.20
ENSG00000154415	PPP1R3A PPI subnetwork	0.05	>=0.20	0.04	>=0.20	0.23	>=0.20	0.21	>=0.20
GO:0045761	regulation of adenylate cyclase activity	0.05	>=0.20	0.04	>=0.20	0.21	>=0.20	0.95	>=0.20
ENSG00000128245	YWHAH PPI subnetwork	0.05	>=0.20	0.04	>=0.20	0.55	>=0.20	0.39	>=0.20
ENSG00000108651	UTP6 PPI subnetwork	0.06	>=0.20	0.04	>=0.20	0.62	>=0.20	0.47	>=0.20
ENSG00000131437	KIF3A PPI subnetwork	0.06	>=0.20	0.04	>=0.20	0.46	>=0.20	0.28	>=0.20
ENSG00000134602	ENSG00000134602 PPI subnetwork	0.06	>=0.20	0.04	>=0.20	0.45	>=0.20	0.41	>=0.20
GO:0070507	regulation of microtubule cytoskeleton organization	0.06	>=0.20	0.04	>=0.20	0.15	>=0.20	0.12	>=0.20
ENSG00000178127	NDUFV2 PPI subnetwork	0.06	>=0.20	0.04	>=0.20	0.6	>=0.20	0.05	>=0.20
GO:0005876	spindle microtubule	0.06	>=0.20	0.04	>=0.20	0.5	>=0.20	0.11	>=0.20
GO:0007623	circadian rhythm	0.06	>=0.20	0.04	>=0.20	0.05	>=0.20	0.8	>=0.20
GO:2001014	regulation of skeletal muscle cell differentiation	0.06	>=0.20	0.04	>=0.20	0.08	>=0.20	0.78	>=0.20
GO:0051932	synaptic transmission, GABAergic	0.06	>=0.20	0.04	>=0.20	0.32	>=0.20	0.45	>=0.20
ENSG00000149428	HYOU1 PPI subnetwork	0.06	>=0.20	0.04	>=0.20	0.3	>=0.20	0.5	>=0.20
ENSG00000185122	HSF1 PPI subnetwork	0.06	>=0.20	0.04	>=0.20	0.18	>=0.20	0.66	>=0.20
ENSG00000128833	MYO5C PPI subnetwork	0.06	>=0.20	0.04	>=0.20	0.97	>=0.20	0.03	>=0.20
ENSG00000173744	AGFG1 PPI subnetwork	0.06	>=0.20	0.04	>=0.20	0.43	>=0.20	0.27	>=0.20
GO:0043189	H4/H2A histone acetyltransferase complex	0.06	>=0.20	0.04	>=0.20	0.51	>=0.20	0.4	>=0.20
ENSG00000130956	HABP4 PPI subnetwork	0.07	>=0.20	0.04	>=0.20	0.94	>=0.20	0.1	>=0.20
ENSG00000078967	UBE2D4 PPI subnetwork	0.07	>=0.20	0.04	>=0.20	0.45	>=0.20	0.75	>=0.20
GO:0001756	somitogenesis	0.07	>=0.20	0.04	>=0.20	0.12	>=0.20	0.61	>=0.20
ENSG00000113360	DROSHA PPI subnetwork	0.07	>=0.20	0.04	>=0.20	0.58	>=0.20	0.54	>=0.20
MP:0000880	decreased Purkinje cell number	0.07	>=0.20	0.04	>=0.20	0.25	>=0.20	0.87	>=0.20
ENSG00000185432	METTL7A PPI subnetwork	0.07	>=0.20	0.04	>=0.20	0.47	>=0.20	0.4	>=0.20
ENSG00000196943	C14orf21 PPI subnetwork	0.07	>=0.20	0.04	>=0.20	0.28	>=0.20	0.27	>=0.20
ENSG00000174307	PHLDA3 PPI subnetwork	0.07	>=0.20	0.04	>=0.20	0.81	>=0.20	0.2	>=0.20
ENSG00000135090	TAOK3 PPI subnetwork	0.07	>=0.20	0.04	>=0.20	0.27	>=0.20	0.46	>=0.20
GO:0000242	pericentriolar material	0.08	>=0.20	0.04	>=0.20	0.65	>=0.20	0.4	>=0.20
ENSG00000100479	POLE2 PPI subnetwork	0.08	>=0.20	0.04	>=0.20	0.54	>=0.20	0.03	>=0.20
ENSG00000111669	TPI1 PPI subnetwork	0.08	>=0.20	0.04	>=0.20	0.74	>=0.20	0.31	>=0.20
KEGG_GLYCOSAMINOGLYCAN_BIOSYNTHESIS_HEPARAN_SULFATE	KEGG_GLYCOSAMINOGLYCAN_BIOSYNTHESIS_HEPARAN_SULFATE	0.08	>=0.20	0.04	>=0.20	0.34	>=0.20	0.53	>=0.20
MP:0001179	thick pulmonary interalveolar septum	0.08	>=0.20	0.04	>=0.20	0.23	>=0.20	0.7	>=0.20
ENSG00000042980	ADAM28 PPI subnetwork	0.08	>=0.20	0.04	>=0.20	0.65	>=0.20	0.74	>=0.20
ENSG00000109332	UBE2D3 PPI subnetwork	0.08	>=0.20	0.04	>=0.20	0.6	>=0.20	0.83	>=0.20
ENSG00000101199	ARFGAP1 PPI subnetwork	0.09	>=0.20	0.04	>=0.20	0.97	>=0.20	0.67	>=0.20
ENSG00000172379	ARNT2 PPI subnetwork	0.09	>=0.20	0.04	>=0.20	0.79	>=0.20	0.56	>=0.20
ENSG00000152413	HOMER1 PPI subnetwork	0.1	>=0.20	0.04	>=0.20	0.49	>=0.20	0.57	>=0.20
ENSG00000115694	STK25 PPI subnetwork	0.1	>=0.20	0.04	>=0.20	0.82	>=0.20	0.77	>=0.20
ENSG00000132475	H3F3B PPI subnetwork	0.1	>=0.20	0.04	>=0.20	0.68	>=0.20	0.13	>=0.20
ENSG00000196285	ENSG00000196285 PPI subnetwork	0.1	>=0.20	0.04	>=0.20	0.68	>=0.20	0.13	>=0.20
ENSG00000163041	H3F3A PPI subnetwork	0.1	>=0.20	0.04	>=0.20	0.68	>=0.20	0.13	>=0.20
GO:0051058	negative regulation of small GTPase mediated signal transduction	0.1	>=0.20	0.04	>=0.20	0.73	>=0.20	0.15	>=0.20
GO:0051325	interphase	0.11	>=0.20	0.04	>=0.20	0.54	>=0.20	0.11	>=0.20
GO:0008017	microtubule binding	0.12	>=0.20	0.04	>=0.20	0.12	>=0.20	0.89	>=0.20
ENSG00000063245	EPN1 PPI subnetwork	0.12	>=0.20	0.04	>=0.20	0.62	>=0.20	1	>=0.20
GO:0046580	negative regulation of Ras protein signal transduction	0.12	>=0.20	0.04	>=0.20	0.69	>=0.20	0.36	>=0.20
GO:0006469	negative regulation of protein kinase activity	0.12	>=0.20	0.04	>=0.20	0.57	>=0.20	0.79	>=0.20
GO:0042787	protein ubiquitination involved in ubiquitin-dependent protein catabolic process	0.13	>=0.20	0.04	>=0.20	0.87	>=0.20	0.62	>=0.20
GO:0006297	nucleotide-excision repair, DNA gap filling	0.14	>=0.20	0.04	>=0.20	0.89	>=0.20	0.13	>=0.20
REACTOME_GRB2_EVENTS_IN_ERBB2_SIGNALING	REACTOME_GRB2_EVENTS_IN_ERBB2_SIGNALING	0.15	>=0.20	0.04	>=0.20	0.18	>=0.20	0.61	>=0.20
ENSG00000078369	GNB1 PPI subnetwork	0.15	>=0.20	0.04	>=0.20	0.58	>=0.20	0.65	>=0.20
ENSG00000139112	GABARAPL1 PPI subnetwork	0.16	>=0.20	0.04	>=0.20	0.94	>=0.20	0.67	>=0.20
MP:0001261	obese	0.19	>=0.20	0.04	>=0.20	0.86	>=0.20	0.95	>=0.20
GO:0016197	endosomal transport	0.22	>=0.20	0.04	>=0.20	0.88	>=0.20	0.96	>=0.20
ENSG00000197122	SRC PPI subnetwork	0.00143	<0.05	0.05	>=0.20	0.01	>=0.20	0.07	>=0.20
ENSG00000100030	MAPK1 PPI subnetwork	0.00248	<0.05	0.05	>=0.20	0.02	>=0.20	0.09	>=0.20
MP:0000433	microcephaly	0.00374	<0.20	0.05	>=0.20	0.02	>=0.20	0.03	>=0.20
GO:0060341	regulation of cellular localization	0.00637	<0.20	0.05	>=0.20	0.03	>=0.20	0.75	>=0.20
GO:0031345	negative regulation of cell projection organization	0.00708	<0.20	0.05	>=0.20	0.03	>=0.20	0.2	>=0.20
ENSG00000138071	ACTR2 PPI subnetwork	0.00712	<0.20	0.05	>=0.20	0.1	>=0.20	0.19	>=0.20
ENSG00000151693	ASAP2 PPI subnetwork	0.00715	<0.20	0.05	>=0.20	0.14	>=0.20	0.21	>=0.20
MP:0011088	partial neonatal lethality	0.00842	<0.20	0.05	>=0.20	0.00411	>=0.20	0.11	>=0.20
KEGG_WNT_SIGNALING_PATHWAY	KEGG_WNT_SIGNALING_PATHWAY	0.00844	<0.20	0.05	>=0.20	0.04	>=0.20	0.26	>=0.20
MP:0001525	impaired balance	0.00868	<0.20	0.05	>=0.20	0.1	>=0.20	0.15	>=0.20
ENSG00000151320	AKAP6 PPI subnetwork	0.01	<0.20	0.05	>=0.20	0.02	>=0.20	0.03	>=0.20
GO:0003730	mRNA 3'-UTR binding	0.01	<0.20	0.05	>=0.20	0.06	>=0.20	0.03	>=0.20
GO:0032273	positive regulation of protein polymerization	0.01	<0.20	0.05	>=0.20	0.04	>=0.20	0.6	>=0.20
KEGG_UBIQUITIN_MEDIATED_PROTEOLYSIS	KEGG_UBIQUITIN_MEDIATED_PROTEOLYSIS	0.01	<0.20	0.05	>=0.20	0.2	>=0.20	0.24	>=0.20
ENSG00000166592	RRAD PPI subnetwork	0.01	<0.20	0.05	>=0.20	0.05	>=0.20	0.51	>=0.20
ENSG00000196549	MME PPI subnetwork	0.01	<0.20	0.05	>=0.20	0.04	>=0.20	0.46	>=0.20
ENSG00000121879	PIK3CA PPI subnetwork	0.01	<0.20	0.05	>=0.20	0.05	>=0.20	0.5	>=0.20
ENSG00000165029	ABCA1 PPI subnetwork	0.02	<0.20	0.05	>=0.20	0.15	>=0.20	0.5	>=0.20
MP:0008584	photoreceptor outer segment degeneration	0.02	>=0.20	0.05	>=0.20	0.07	>=0.20	0.47	>=0.20
REACTOME_PLATELET_ACTIVATION_SIGNALING_AND_AGGREGATION	REACTOME_PLATELET_ACTIVATION_SIGNALING_AND_AGGREGATION	0.02	>=0.20	0.05	>=0.20	0.21	>=0.20	0.2	>=0.20
ENSG00000059769	DNAJC25 PPI subnetwork	0.02	>=0.20	0.05	>=0.20	0.01	>=0.20	0.55	>=0.20
ENSG00000175166	PSMD2 PPI subnetwork	0.02	>=0.20	0.05	>=0.20	0.22	>=0.20	0.28	>=0.20
GO:0034702	ion channel complex	0.02	>=0.20	0.05	>=0.20	0.03	>=0.20	0.53	>=0.20
GO:0004683	calmodulin-dependent protein kinase activity	0.02	>=0.20	0.05	>=0.20	0.1	>=0.20	0.05	>=0.20
GO:0019787	small conjugating protein ligase activity	0.02	>=0.20	0.05	>=0.20	0.2	>=0.20	0.63	>=0.20
GO:0005184	neuropeptide hormone activity	0.02	>=0.20	0.05	>=0.20	0.14	>=0.20	0.74	>=0.20
ENSG00000079739	PGM1 PPI subnetwork	0.02	>=0.20	0.05	>=0.20	0.28	>=0.20	0.01	>=0.20
ENSG00000058729	RIOK2 PPI subnetwork	0.02	>=0.20	0.05	>=0.20	0.25	>=0.20	0.15	>=0.20
GO:0010469	regulation of receptor activity	0.02	>=0.20	0.05	>=0.20	0.17	>=0.20	0.65	>=0.20
ENSG00000100412	ACO2 PPI subnetwork	0.02	>=0.20	0.05	>=0.20	0.19	>=0.20	0.29	>=0.20
ENSG00000106636	YKT6 PPI subnetwork	0.02	>=0.20	0.05	>=0.20	0.66	>=0.20	0.2	>=0.20
ENSG00000184486	POU3F2 PPI subnetwork	0.02	>=0.20	0.05	>=0.20	0.03	>=0.20	0.28	>=0.20
ENSG00000089280	FUS PPI subnetwork	0.02	>=0.20	0.05	>=0.20	0.06	>=0.20	0.37	>=0.20
REACTOME_GLUCAGON_SIGNALING_IN_METABOLIC_REGULATION	REACTOME_GLUCAGON_SIGNALING_IN_METABOLIC_REGULATION	0.02	>=0.20	0.05	>=0.20	0.07	>=0.20	0.45	>=0.20
ENSG00000164754	RAD21 PPI subnetwork	0.02	>=0.20	0.05	>=0.20	0.15	>=0.20	0.41	>=0.20
ENSG00000214122	ENSG00000214122 PPI subnetwork	0.03	>=0.20	0.05	>=0.20	0.35	>=0.20	0.66	>=0.20
ENSG00000141736	ERBB2 PPI subnetwork	0.03	>=0.20	0.05	>=0.20	0.08	>=0.20	0.23	>=0.20
REACTOME_ADP_SIGNALLING_THROUGH_P2Y_PURINOCEPTOR_12	REACTOME_ADP_SIGNALLING_THROUGH_P2Y_PURINOCEPTOR_12	0.03	>=0.20	0.05	>=0.20	0.12	>=0.20	0.43	>=0.20
ENSG00000151729	SLC25A4 PPI subnetwork	0.03	>=0.20	0.05	>=0.20	0.77	>=0.20	0.52	>=0.20
ENSG00000115310	RTN4 PPI subnetwork	0.03	>=0.20	0.05	>=0.20	0.11	>=0.20	0.31	>=0.20
GO:0016917	GABA receptor activity	0.03	>=0.20	0.05	>=0.20	0.21	>=0.20	0.6	>=0.20
ENSG00000198053	SIRPA PPI subnetwork	0.03	>=0.20	0.05	>=0.20	0.08	>=0.20	0.19	>=0.20
KEGG_CARDIAC_MUSCLE_CONTRACTION	KEGG_CARDIAC_MUSCLE_CONTRACTION	0.03	>=0.20	0.05	>=0.20	0.03	>=0.20	0.21	>=0.20
ENSG00000147140	NONO PPI subnetwork	0.03	>=0.20	0.05	>=0.20	0.06	>=0.20	0.32	>=0.20
ENSG00000180104	EXOC3 PPI subnetwork	0.03	>=0.20	0.05	>=0.20	0.39	>=0.20	0.19	>=0.20
ENSG00000141503	MINK1 PPI subnetwork	0.03	>=0.20	0.05	>=0.20	0.3	>=0.20	0.36	>=0.20
ENSG00000146232	NFKBIE PPI subnetwork	0.03	>=0.20	0.05	>=0.20	0.2	>=0.20	0.06	>=0.20
ENSG00000096433	ITPR3 PPI subnetwork	0.03	>=0.20	0.05	>=0.20	0.37	>=0.20	0.59	>=0.20
ENSG00000182093	WRB PPI subnetwork	0.03	>=0.20	0.05	>=0.20	0.1	>=0.20	0.02	>=0.20
GO:0034708	methyltransferase complex	0.03	>=0.20	0.05	>=0.20	0.06	>=0.20	0.46	>=0.20
GO:0035097	histone methyltransferase complex	0.03	>=0.20	0.05	>=0.20	0.06	>=0.20	0.46	>=0.20
MP:0002176	increased brain weight	0.03	>=0.20	0.05	>=0.20	0.03	>=0.20	0.52	>=0.20
GO:0045665	negative regulation of neuron differentiation	0.03	>=0.20	0.05	>=0.20	0.05	>=0.20	0.04	>=0.20
ENSG00000184985	SORCS2 PPI subnetwork	0.04	>=0.20	0.05	>=0.20	0.17	>=0.20	0.16	>=0.20
GO:0030553	cGMP binding	0.04	>=0.20	0.05	>=0.20	0.46	>=0.20	0.49	>=0.20
REACTOME_NRAGE_SIGNALS_DEATH_THROUGH_JNK	REACTOME_NRAGE_SIGNALS_DEATH_THROUGH_JNK	0.04	>=0.20	0.05	>=0.20	0.16	>=0.20	0.07	>=0.20
ENSG00000161956	SENP3 PPI subnetwork	0.04	>=0.20	0.05	>=0.20	0.17	>=0.20	0.15	>=0.20
ENSG00000112983	BRD8 PPI subnetwork	0.04	>=0.20	0.05	>=0.20	0.15	>=0.20	0.14	>=0.20
ENSG00000179899	ENSG00000179899 PPI subnetwork	0.04	>=0.20	0.05	>=0.20	0.03	>=0.20	0.27	>=0.20
ENSG00000111530	CAND1 PPI subnetwork	0.04	>=0.20	0.05	>=0.20	0.65	>=0.20	0.13	>=0.20
REACTOME_PI3KAKT_ACTIVATION	REACTOME_PI3KAKT_ACTIVATION	0.04	>=0.20	0.05	>=0.20	0.53	>=0.20	0.84	>=0.20
ENSG00000102054	RBBP7 PPI subnetwork	0.05	>=0.20	0.05	>=0.20	0.25	>=0.20	0.7	>=0.20
ENSG00000144580	RQCD1 PPI subnetwork	0.05	>=0.20	0.05	>=0.20	0.66	>=0.20	0.11	>=0.20
GO:0043543	protein acylation	0.05	>=0.20	0.05	>=0.20	0.3	>=0.20	0.22	>=0.20
MP:0004768	abnormal axonal transport	0.05	>=0.20	0.05	>=0.20	0.15	>=0.20	0.28	>=0.20
GO:0046058	cAMP metabolic process	0.05	>=0.20	0.05	>=0.20	0.26	>=0.20	0.86	>=0.20
GO:0048814	regulation of dendrite morphogenesis	0.05	>=0.20	0.05	>=0.20	0.35	>=0.20	0.58	>=0.20
ENSG00000091127	PUS7 PPI subnetwork	0.05	>=0.20	0.05	>=0.20	0.47	>=0.20	0.17	>=0.20
ENSG00000111087	GLI1 PPI subnetwork	0.05	>=0.20	0.05	>=0.20	0.47	>=0.20	0.7	>=0.20
ENSG00000120158	RCL1 PPI subnetwork	0.05	>=0.20	0.05	>=0.20	0.43	>=0.20	0.13	>=0.20
ENSG00000090989	EXOC1 PPI subnetwork	0.05	>=0.20	0.05	>=0.20	0.59	>=0.20	0.12	>=0.20
GO:0000159	protein phosphatase type 2A complex	0.05	>=0.20	0.05	>=0.20	0.34	>=0.20	0.48	>=0.20
REACTOME_CYCLIN_D_ASSOCIATED_EVENTS_IN_G1	REACTOME_CYCLIN_D_ASSOCIATED_EVENTS_IN_G1	0.05	>=0.20	0.05	>=0.20	0.39	>=0.20	0.09	>=0.20
REACTOME_G1_PHASE	REACTOME_G1_PHASE	0.05	>=0.20	0.05	>=0.20	0.39	>=0.20	0.09	>=0.20
ENSG00000139505	MTMR6 PPI subnetwork	0.05	>=0.20	0.05	>=0.20	0.56	>=0.20	0.42	>=0.20
GO:0009898	internal side of plasma membrane	0.05	>=0.20	0.05	>=0.20	0.3	>=0.20	0.67	>=0.20
GO:0021697	cerebellar cortex formation	0.05	>=0.20	0.05	>=0.20	0.31	>=0.20	0.72	>=0.20
ENSG00000196498	NCOR2 PPI subnetwork	0.06	>=0.20	0.05	>=0.20	0.33	>=0.20	0.47	>=0.20
ENSG00000076944	STXBP2 PPI subnetwork	0.06	>=0.20	0.05	>=0.20	0.24	>=0.20	0.53	>=0.20
GO:0005083	small GTPase regulator activity	0.06	>=0.20	0.05	>=0.20	0.44	>=0.20	0.7	>=0.20
ENSG00000065534	MYLK PPI subnetwork	0.06	>=0.20	0.05	>=0.20	0.12	>=0.20	0.54	>=0.20
GO:0000245	spliceosomal complex assembly	0.06	>=0.20	0.05	>=0.20	0.14	>=0.20	0.47	>=0.20
GO:0016528	sarcoplasm	0.06	>=0.20	0.05	>=0.20	0.29	>=0.20	0.28	>=0.20
GO:0051339	regulation of lyase activity	0.06	>=0.20	0.05	>=0.20	0.2	>=0.20	0.94	>=0.20
GO:0019233	sensory perception of pain	0.06	>=0.20	0.05	>=0.20	0.28	>=0.20	0.89	>=0.20
ENSG00000115946	PNO1 PPI subnetwork	0.06	>=0.20	0.05	>=0.20	0.47	>=0.20	0.14	>=0.20
ENSG00000130826	DKC1 PPI subnetwork	0.06	>=0.20	0.05	>=0.20	0.24	>=0.20	0.28	>=0.20
ENSG00000183856	IQGAP3 PPI subnetwork	0.06	>=0.20	0.05	>=0.20	0.64	>=0.20	0.04	>=0.20
GO:0048511	rhythmic process	0.06	>=0.20	0.05	>=0.20	0.05	>=0.20	0.91	>=0.20
ENSG00000124588	NQO2 PPI subnetwork	0.06	>=0.20	0.05	>=0.20	0.61	>=0.20	0.44	>=0.20
ENSG00000072195	SPEG PPI subnetwork	0.06	>=0.20	0.05	>=0.20	0.55	>=0.20	0.63	>=0.20
GO:0042461	photoreceptor cell development	0.06	>=0.20	0.05	>=0.20	0.19	>=0.20	0.96	>=0.20
ENSG00000177728	KIAA0195 PPI subnetwork	0.07	>=0.20	0.05	>=0.20	0.64	>=0.20	0.61	>=0.20
ENSG00000204843	DCTN1 PPI subnetwork	0.07	>=0.20	0.05	>=0.20	0.26	>=0.20	0.2	>=0.20
REACTOME_CLASS_C3_METABOTROPIC_GLUTAMATEPHEROMONE_RECEPTORS	REACTOME_CLASS_C3_METABOTROPIC_GLUTAMATEPHEROMONE_RECEPTORS	0.07	>=0.20	0.05	>=0.20	0.24	>=0.20	0.64	>=0.20
ENSG00000102878	HSF4 PPI subnetwork	0.07	>=0.20	0.05	>=0.20	0.55	>=0.20	0.57	>=0.20
REACTOME_PI3K_EVENTS_IN_ERBB4_SIGNALING	REACTOME_PI3K_EVENTS_IN_ERBB4_SIGNALING	0.07	>=0.20	0.05	>=0.20	0.35	>=0.20	0.59	>=0.20
GO:0004659	prenyltransferase activity	0.07	>=0.20	0.05	>=0.20	0.61	>=0.20	0.48	>=0.20
ENSG00000165059	PRKACG PPI subnetwork	0.07	>=0.20	0.05	>=0.20	0.56	>=0.20	0.58	>=0.20
MP:0006007	abnormal basal ganglion morphology	0.08	>=0.20	0.05	>=0.20	0.17	>=0.20	0.26	>=0.20
GO:0035267	NuA4 histone acetyltransferase complex	0.08	>=0.20	0.05	>=0.20	0.54	>=0.20	0.44	>=0.20
ENSG00000185811	IKZF1 PPI subnetwork	0.08	>=0.20	0.05	>=0.20	0.86	>=0.20	0.89	>=0.20
MP:0004395	increased cochlear inner hair cell number	0.08	>=0.20	0.05	>=0.20	0.02	>=0.20	0.44	>=0.20
REACTOME_ISG15_ANTIVIRAL_MECHANISM	REACTOME_ISG15_ANTIVIRAL_MECHANISM	0.08	>=0.20	0.05	>=0.20	0.86	>=0.20	0.54	>=0.20
REACTOME_ANTIVIRAL_MECHANISM_BY_IFN:STIMULATED_GENES	REACTOME_ANTIVIRAL_MECHANISM_BY_IFN:STIMULATED_GENES	0.08	>=0.20	0.05	>=0.20	0.86	>=0.20	0.54	>=0.20
ENSG00000183751	TBL3 PPI subnetwork	0.08	>=0.20	0.05	>=0.20	0.4	>=0.20	0.14	>=0.20
REACTOME_N:GLYCAN_ANTENNAE_ELONGATION	REACTOME_N:GLYCAN_ANTENNAE_ELONGATION	0.08	>=0.20	0.05	>=0.20	0.18	>=0.20	0.65	>=0.20
ENSG00000172071	EIF2AK3 PPI subnetwork	0.08	>=0.20	0.05	>=0.20	0.49	>=0.20	0.39	>=0.20
REACTOME_INHIBITION__OF_VOLTAGE_GATED_CA2_CHANNELS_VIA_GBETAGAMMA_SUBUNITS	REACTOME_INHIBITION__OF_VOLTAGE_GATED_CA2_CHANNELS_VIA_GBETAGAMMA_SUBUNITS	0.09	>=0.20	0.05	>=0.20	0.25	>=0.20	0.64	>=0.20
REACTOME_ACTIVATION_OF_G_PROTEIN_GATED_POTASSIUM_CHANNELS	REACTOME_ACTIVATION_OF_G_PROTEIN_GATED_POTASSIUM_CHANNELS	0.09	>=0.20	0.05	>=0.20	0.25	>=0.20	0.64	>=0.20
REACTOME_G_PROTEIN_GATED_POTASSIUM_CHANNELS	REACTOME_G_PROTEIN_GATED_POTASSIUM_CHANNELS	0.09	>=0.20	0.05	>=0.20	0.25	>=0.20	0.64	>=0.20
GO:0035064	methylated histone residue binding	0.09	>=0.20	0.05	>=0.20	0.14	>=0.20	0.52	>=0.20
ENSG00000113312	TTC1 PPI subnetwork	0.09	>=0.20	0.05	>=0.20	0.07	>=0.20	0.69	>=0.20
ENSG00000119048	UBE2B PPI subnetwork	0.09	>=0.20	0.05	>=0.20	0.75	>=0.20	0.43	>=0.20
GO:0007628	adult walking behavior	0.09	>=0.20	0.05	>=0.20	0.54	>=0.20	0.22	>=0.20
GO:0032886	regulation of microtubule-based process	0.09	>=0.20	0.05	>=0.20	0.17	>=0.20	0.28	>=0.20
GO:0007200	phospholipase C-activating G-protein coupled receptor signaling pathway	0.1	>=0.20	0.05	>=0.20	0.71	>=0.20	0.73	>=0.20
REACTOME_LOSS_OF_NLP_FROM_MITOTIC_CENTROSOMES	REACTOME_LOSS_OF_NLP_FROM_MITOTIC_CENTROSOMES	0.1	>=0.20	0.05	>=0.20	0.48	>=0.20	0.23	>=0.20
REACTOME_LOSS_OF_PROTEINS_REQUIRED_FOR_INTERPHASE_MICROTUBULE_ORGANIZATIONFROM_THE_CENTROSOME	REACTOME_LOSS_OF_PROTEINS_REQUIRED_FOR_INTERPHASE_MICROTUBULE_ORGANIZATIONFROM_THE_CENTROSOME	0.1	>=0.20	0.05	>=0.20	0.48	>=0.20	0.23	>=0.20
ENSG00000106123	EPHB6 PPI subnetwork	0.1	>=0.20	0.05	>=0.20	0.58	>=0.20	0.51	>=0.20
ENSG00000153395	LPCAT1 PPI subnetwork	0.1	>=0.20	0.05	>=0.20	0.97	>=0.20	0.24	>=0.20
REACTOME_P38MAPK_EVENTS	REACTOME_P38MAPK_EVENTS	0.1	>=0.20	0.05	>=0.20	0.62	>=0.20	0.92	>=0.20
ENSG00000163512	AZI2 PPI subnetwork	0.11	>=0.20	0.05	>=0.20	0.73	>=0.20	0.31	>=0.20
GO:0006513	protein monoubiquitination	0.11	>=0.20	0.05	>=0.20	0.35	>=0.20	0.89	>=0.20
GO:0051329	interphase of mitotic cell cycle	0.12	>=0.20	0.05	>=0.20	0.58	>=0.20	0.11	>=0.20
GO:0047485	protein N-terminus binding	0.12	>=0.20	0.05	>=0.20	0.55	>=0.20	0.58	>=0.20
ENSG00000115966	ATF2 PPI subnetwork	0.12	>=0.20	0.05	>=0.20	0.76	>=0.20	0.53	>=0.20
ENSG00000198932	GPRASP1 PPI subnetwork	0.12	>=0.20	0.05	>=0.20	0.15	>=0.20	0.91	>=0.20
ENSG00000105939	ZC3HAV1 PPI subnetwork	0.13	>=0.20	0.05	>=0.20	0.96	>=0.20	0.25	>=0.20
ENSG00000147162	OGT PPI subnetwork	0.13	>=0.20	0.05	>=0.20	0.45	>=0.20	0.72	>=0.20
GO:2000104	negative regulation of DNA-dependent DNA replication	0.16	>=0.20	0.05	>=0.20	0.44	>=0.20	0.4	>=0.20
ENSG00000137656	BUD13 PPI subnetwork	0.16	>=0.20	0.05	>=0.20	0.48	>=0.20	0.84	>=0.20
ENSG00000134640	MTNR1B PPI subnetwork	0.19	>=0.20	0.05	>=0.20	0.72	>=0.20	0.41	>=0.20
ENSG00000083896	YTHDC1 PPI subnetwork	0.22	>=0.20	0.05	>=0.20	0.73	>=0.20	0.81	>=0.20
GO:0022616	DNA strand elongation	0.28	>=0.20	0.05	>=0.20	0.93	>=0.20	0.19	>=0.20
GO:0006271	DNA strand elongation involved in DNA replication	0.28	>=0.20	0.05	>=0.20	0.9	>=0.20	0.23	>=0.20
ENSG00000171566	PLRG1 PPI subnetwork	0.35	>=0.20	0.05	>=0.20	0.92	>=0.20	0.58	>=0.20
ENSG00000131153	GINS2 PPI subnetwork	0.46	>=0.20	0.05	>=0.20	0.74	>=0.20	0.7	>=0.20
GO:0010001	glial cell differentiation	0.00379	<0.20	0.06	>=0.20	0.000288	<0.20	0.08	>=0.20
GO:0004713	protein tyrosine kinase activity	0.00736	<0.20	0.06	>=0.20	0.1	>=0.20	0.25	>=0.20
MP:0001524	impaired limb coordination	0.00889	<0.20	0.06	>=0.20	0.24	>=0.20	0.12	>=0.20
GO:0007015	actin filament organization	0.00935	<0.20	0.06	>=0.20	0.2	>=0.20	0.76	>=0.20
ENSG00000138385	SSB PPI subnetwork	0.01	<0.20	0.06	>=0.20	0.12	>=0.20	0.11	>=0.20
GO:0051046	regulation of secretion	0.01	<0.20	0.06	>=0.20	0.06	>=0.20	0.87	>=0.20
ENSG00000121481	RNF2 PPI subnetwork	0.02	<0.20	0.06	>=0.20	0.00419	>=0.20	0.31	>=0.20
GO:0030666	endocytic vesicle membrane	0.02	<0.20	0.06	>=0.20	0.03	>=0.20	0.84	>=0.20
GO:0030659	cytoplasmic vesicle membrane	0.02	<0.20	0.06	>=0.20	0.17	>=0.20	0.87	>=0.20
ENSG00000204220	PFDN6 PPI subnetwork	0.02	>=0.20	0.06	>=0.20	0.12	>=0.20	0.17	>=0.20
ENSG00000206211	ENSG00000206211 PPI subnetwork	0.02	>=0.20	0.06	>=0.20	0.12	>=0.20	0.17	>=0.20
ENSG00000206283	PFDN6 PPI subnetwork	0.02	>=0.20	0.06	>=0.20	0.12	>=0.20	0.17	>=0.20
GO:0019935	cyclic-nucleotide-mediated signaling	0.02	>=0.20	0.06	>=0.20	0.02	>=0.20	0.82	>=0.20
ENSG00000170365	SMAD1 PPI subnetwork	0.02	>=0.20	0.06	>=0.20	0.00324	>=0.20	0.72	>=0.20
ENSG00000177606	JUN PPI subnetwork	0.02	>=0.20	0.06	>=0.20	0.1	>=0.20	0.03	>=0.20
ENSG00000137497	NUMA1 PPI subnetwork	0.03	>=0.20	0.06	>=0.20	0.71	>=0.20	0.01	>=0.20
ENSG00000164708	PGAM2 PPI subnetwork	0.03	>=0.20	0.06	>=0.20	0.26	>=0.20	0.21	>=0.20
ENSG00000108797	CNTNAP1 PPI subnetwork	0.03	>=0.20	0.06	>=0.20	0.16	>=0.20	0.25	>=0.20
MP:0002913	abnormal PNS synaptic transmission	0.03	>=0.20	0.06	>=0.20	0.23	>=0.20	0.1	>=0.20
MP:0003861	abnormal nervous system development	0.03	>=0.20	0.06	>=0.20	0.02	>=0.20	0.76	>=0.20
GO:0021675	nerve development	0.03	>=0.20	0.06	>=0.20	0.2	>=0.20	0.13	>=0.20
GO:0046875	ephrin receptor binding	0.03	>=0.20	0.06	>=0.20	0.05	>=0.20	0.44	>=0.20
GO:0004890	GABA-A receptor activity	0.03	>=0.20	0.06	>=0.20	0.13	>=0.20	0.57	>=0.20
MP:0004620	cervical vertebral fusion	0.03	>=0.20	0.06	>=0.20	0.12	>=0.20	0.55	>=0.20
GO:0014902	myotube differentiation	0.03	>=0.20	0.06	>=0.20	0.03	>=0.20	0.89	>=0.20
ENSG00000100764	PSMC1 PPI subnetwork	0.03	>=0.20	0.06	>=0.20	0.31	>=0.20	0.12	>=0.20
MP:0003953	abnormal hormone level	0.03	>=0.20	0.06	>=0.20	0.22	>=0.20	0.79	>=0.20
GO:0022836	gated channel activity	0.03	>=0.20	0.06	>=0.20	0.1	>=0.20	0.51	>=0.20
ENSG00000174197	MGA PPI subnetwork	0.03	>=0.20	0.06	>=0.20	0.04	>=0.20	0.18	>=0.20
ENSG00000158560	DYNC1I1 PPI subnetwork	0.03	>=0.20	0.06	>=0.20	0.02	>=0.20	0.56	>=0.20
MP:0003817	abnormal pituitary diverticulum morphology	0.03	>=0.20	0.06	>=0.20	0.01	>=0.20	0.15	>=0.20
ENSG00000108296	CWC25 PPI subnetwork	0.03	>=0.20	0.06	>=0.20	0.1	>=0.20	0.52	>=0.20
REACTOME_G_BETAGAMMA_SIGNALLING_THROUGH_PLC_BETA	REACTOME_G_BETAGAMMA_SIGNALLING_THROUGH_PLC_BETA	0.03	>=0.20	0.06	>=0.20	0.14	>=0.20	0.36	>=0.20
GO:0005249	voltage-gated potassium channel activity	0.03	>=0.20	0.06	>=0.20	0.09	>=0.20	0.39	>=0.20
GO:0019932	second-messenger-mediated signaling	0.04	>=0.20	0.06	>=0.20	0.26	>=0.20	0.74	>=0.20
GO:0009190	cyclic nucleotide biosynthetic process	0.04	>=0.20	0.06	>=0.20	0.21	>=0.20	0.85	>=0.20
ENSG00000099204	ABLIM1 PPI subnetwork	0.04	>=0.20	0.06	>=0.20	0.88	>=0.20	0.54	>=0.20
ENSG00000131711	MAP1B PPI subnetwork	0.04	>=0.20	0.06	>=0.20	0.18	>=0.20	0.67	>=0.20
MP:0009888	palatal shelves fail to meet at midline	0.04	>=0.20	0.06	>=0.20	0.02	>=0.20	0.24	>=0.20
ENSG00000047936	ROS1 PPI subnetwork	0.04	>=0.20	0.06	>=0.20	0.39	>=0.20	0.3	>=0.20
GO:0051056	regulation of small GTPase mediated signal transduction	0.04	>=0.20	0.06	>=0.20	0.28	>=0.20	0.46	>=0.20
MP:0000968	abnormal sensory neuron innervation pattern	0.04	>=0.20	0.06	>=0.20	0.1	>=0.20	0.07	>=0.20
ENSG00000135823	STX6 PPI subnetwork	0.04	>=0.20	0.06	>=0.20	0.12	>=0.20	0.66	>=0.20
ENSG00000006451	RALA PPI subnetwork	0.04	>=0.20	0.06	>=0.20	0.31	>=0.20	0.59	>=0.20
GO:0007214	gamma-aminobutyric acid signaling pathway	0.04	>=0.20	0.06	>=0.20	0.33	>=0.20	0.43	>=0.20
GO:0008076	voltage-gated potassium channel complex	0.04	>=0.20	0.06	>=0.20	0.15	>=0.20	0.38	>=0.20
GO:0034705	potassium channel complex	0.04	>=0.20	0.06	>=0.20	0.15	>=0.20	0.38	>=0.20
GO:0001076	RNA polymerase II transcription factor binding transcription factor activity	0.05	>=0.20	0.06	>=0.20	0.14	>=0.20	0.23	>=0.20
ENSG00000183741	CBX6 PPI subnetwork	0.05	>=0.20	0.06	>=0.20	0.03	>=0.20	0.53	>=0.20
ENSG00000125503	PPP1R12C PPI subnetwork	0.05	>=0.20	0.06	>=0.20	0.12	>=0.20	0.19	>=0.20
ENSG00000147443	DOK2 PPI subnetwork	0.05	>=0.20	0.06	>=0.20	0.35	>=0.20	0.42	>=0.20
ENSG00000141404	GNAL PPI subnetwork	0.05	>=0.20	0.06	>=0.20	0.07	>=0.20	0.68	>=0.20
GO:0032147	activation of protein kinase activity	0.05	>=0.20	0.06	>=0.20	0.48	>=0.20	0.57	>=0.20
ENSG00000111344	RASAL1 PPI subnetwork	0.05	>=0.20	0.06	>=0.20	0.29	>=0.20	0.81	>=0.20
GO:0009123	nucleoside monophosphate metabolic process	0.05	>=0.20	0.06	>=0.20	0.22	>=0.20	0.81	>=0.20
REACTOME_PROSTACYCLIN_SIGNALLING_THROUGH_PROSTACYCLIN_RECEPTOR	REACTOME_PROSTACYCLIN_SIGNALLING_THROUGH_PROSTACYCLIN_RECEPTOR	0.05	>=0.20	0.06	>=0.20	0.15	>=0.20	0.45	>=0.20
ENSG00000075089	ACTR6 PPI subnetwork	0.05	>=0.20	0.06	>=0.20	0.24	>=0.20	0.1	>=0.20
ENSG00000119866	BCL11A PPI subnetwork	0.05	>=0.20	0.06	>=0.20	0.59	>=0.20	0.32	>=0.20
ENSG00000108270	AATF PPI subnetwork	0.06	>=0.20	0.06	>=0.20	0.4	>=0.20	0.13	>=0.20
GO:0042462	eye photoreceptor cell development	0.06	>=0.20	0.06	>=0.20	0.14	>=0.20	0.95	>=0.20
GO:0010927	cellular component assembly involved in morphogenesis	0.06	>=0.20	0.06	>=0.20	0.12	>=0.20	0.5	>=0.20
GO:0030818	negative regulation of cAMP biosynthetic process	0.06	>=0.20	0.06	>=0.20	0.38	>=0.20	0.62	>=0.20
GO:0030815	negative regulation of cAMP metabolic process	0.06	>=0.20	0.06	>=0.20	0.38	>=0.20	0.62	>=0.20
GO:0031279	regulation of cyclase activity	0.06	>=0.20	0.06	>=0.20	0.19	>=0.20	0.94	>=0.20
ENSG00000143622	RIT1 PPI subnetwork	0.06	>=0.20	0.06	>=0.20	0.38	>=0.20	0.99	>=0.20
GO:0030100	regulation of endocytosis	0.06	>=0.20	0.06	>=0.20	0.64	>=0.20	0.38	>=0.20
ENSG00000183735	TBK1 PPI subnetwork	0.06	>=0.20	0.06	>=0.20	0.18	>=0.20	0.15	>=0.20
ENSG00000160695	ENSG00000160695 PPI subnetwork	0.06	>=0.20	0.06	>=0.20	0.77	>=0.20	0.29	>=0.20
ENSG00000164032	H2AFZ PPI subnetwork	0.06	>=0.20	0.06	>=0.20	0.19	>=0.20	0.02	>=0.20
ENSG00000197892	KIF13B PPI subnetwork	0.07	>=0.20	0.06	>=0.20	0.61	>=0.20	0.39	>=0.20
GO:0051350	negative regulation of lyase activity	0.07	>=0.20	0.06	>=0.20	0.5	>=0.20	0.59	>=0.20
MP:0009254	disorganized pancreatic islets	0.07	>=0.20	0.06	>=0.20	0.32	>=0.20	0.94	>=0.20
ENSG00000103507	BCKDK PPI subnetwork	0.08	>=0.20	0.06	>=0.20	0.45	>=0.20	0.38	>=0.20
GO:0007379	segment specification	0.08	>=0.20	0.06	>=0.20	0.54	>=0.20	0.06	>=0.20
ENSG00000141027	NCOR1 PPI subnetwork	0.08	>=0.20	0.06	>=0.20	0.18	>=0.20	0.22	>=0.20
ENSG00000099725	ENSG00000099725 PPI subnetwork	0.08	>=0.20	0.06	>=0.20	0.69	>=0.20	0.63	>=0.20
GO:0016570	histone modification	0.08	>=0.20	0.06	>=0.20	0.17	>=0.20	0.26	>=0.20
ENSG00000114670	NEK11 PPI subnetwork	0.08	>=0.20	0.06	>=0.20	0.33	>=0.20	0.28	>=0.20
ENSG00000184489	PTP4A3 PPI subnetwork	0.08	>=0.20	0.06	>=0.20	0.72	>=0.20	0.1	>=0.20
ENSG00000101439	CST3 PPI subnetwork	0.09	>=0.20	0.06	>=0.20	0.14	>=0.20	0.88	>=0.20
ENSG00000008735	MAPK8IP2 PPI subnetwork	0.09	>=0.20	0.06	>=0.20	0.67	>=0.20	0.37	>=0.20
GO:0043409	negative regulation of MAPK cascade	0.09	>=0.20	0.06	>=0.20	0.17	>=0.20	0.84	>=0.20
MP:0006254	thin cerebral cortex	0.09	>=0.20	0.06	>=0.20	0.41	>=0.20	0.39	>=0.20
ENSG00000160584	SIK3 PPI subnetwork	0.09	>=0.20	0.06	>=0.20	0.64	>=0.20	0.66	>=0.20
ENSG00000122140	MRPS2 PPI subnetwork	0.09	>=0.20	0.06	>=0.20	0.79	>=0.20	0.04	>=0.20
MP:0002626	increased heart rate	0.09	>=0.20	0.06	>=0.20	0.1	>=0.20	0.92	>=0.20
ENSG00000122965	RBM19 PPI subnetwork	0.1	>=0.20	0.06	>=0.20	0.63	>=0.20	0.21	>=0.20
GO:0004722	protein serine/threonine phosphatase activity	0.1	>=0.20	0.06	>=0.20	0.37	>=0.20	0.28	>=0.20
ENSG00000145912	NHP2 PPI subnetwork	0.1	>=0.20	0.06	>=0.20	0.6	>=0.20	0.24	>=0.20
ENSG00000072958	AP1M1 PPI subnetwork	0.1	>=0.20	0.06	>=0.20	0.45	>=0.20	0.47	>=0.20
ENSG00000178028	DMAP1 PPI subnetwork	0.1	>=0.20	0.06	>=0.20	0.43	>=0.20	0.02	>=0.20
ENSG00000121152	NCAPH PPI subnetwork	0.1	>=0.20	0.06	>=0.20	0.3	>=0.20	0.32	>=0.20
MP:0000929	open neural tube	0.11	>=0.20	0.06	>=0.20	0.22	>=0.20	0.39	>=0.20
ENSG00000065613	SLK PPI subnetwork	0.11	>=0.20	0.06	>=0.20	0.46	>=0.20	0.66	>=0.20
ENSG00000181072	CHRM2 PPI subnetwork	0.11	>=0.20	0.06	>=0.20	0.44	>=0.20	0.48	>=0.20
ENSG00000077063	CTTNBP2 PPI subnetwork	0.11	>=0.20	0.06	>=0.20	0.7	>=0.20	0.33	>=0.20
ENSG00000117020	AKT3 PPI subnetwork	0.11	>=0.20	0.06	>=0.20	0.55	>=0.20	0.5	>=0.20
ENSG00000130520	LSM4 PPI subnetwork	0.12	>=0.20	0.06	>=0.20	0.67	>=0.20	0.55	>=0.20
ENSG00000166747	AP1G1 PPI subnetwork	0.12	>=0.20	0.06	>=0.20	0.74	>=0.20	0.67	>=0.20
MP:0001404	no spontaneous movement	0.12	>=0.20	0.06	>=0.20	0.36	>=0.20	0.39	>=0.20
ENSG00000166508	MCM7 PPI subnetwork	0.12	>=0.20	0.06	>=0.20	0.65	>=0.20	0.1	>=0.20
GO:0042800	histone methyltransferase activity (H3-K4 specific)	0.13	>=0.20	0.06	>=0.20	0.07	>=0.20	0.75	>=0.20
ENSG00000135916	ITM2C PPI subnetwork	0.13	>=0.20	0.06	>=0.20	0.58	>=0.20	0.18	>=0.20
ENSG00000031698	SARS PPI subnetwork	0.13	>=0.20	0.06	>=0.20	0.88	>=0.20	0.17	>=0.20
ENSG00000079462	PAFAH1B3 PPI subnetwork	0.13	>=0.20	0.06	>=0.20	0.89	>=0.20	0.93	>=0.20
ENSG00000185532	PRKG1 PPI subnetwork	0.13	>=0.20	0.06	>=0.20	0.92	>=0.20	0.41	>=0.20
GO:0032321	positive regulation of Rho GTPase activity	0.14	>=0.20	0.06	>=0.20	0.38	>=0.20	0.94	>=0.20
ENSG00000172613	RAD9A PPI subnetwork	0.14	>=0.20	0.06	>=0.20	0.62	>=0.20	0.27	>=0.20
ENSG00000025770	NCAPH2 PPI subnetwork	0.14	>=0.20	0.06	>=0.20	0.19	>=0.20	0.29	>=0.20
ENSG00000136738	STAM PPI subnetwork	0.14	>=0.20	0.06	>=0.20	0.73	>=0.20	0.94	>=0.20
REACTOME_ENDOSOMAL_SORTING_COMPLEX_REQUIRED_FOR_TRANSPORT_ESCRT	REACTOME_ENDOSOMAL_SORTING_COMPLEX_REQUIRED_FOR_TRANSPORT_ESCRT	0.14	>=0.20	0.06	>=0.20	0.55	>=0.20	0.96	>=0.20
GO:0046328	regulation of JNK cascade	0.14	>=0.20	0.06	>=0.20	0.52	>=0.20	0.56	>=0.20
ENSG00000168214	RBPJ PPI subnetwork	0.16	>=0.20	0.06	>=0.20	0.78	>=0.20	0.65	>=0.20
GO:0046034	ATP metabolic process	0.16	>=0.20	0.06	>=0.20	0.87	>=0.20	0.13	>=0.20
ENSG00000047249	ATP6V1H PPI subnetwork	0.16	>=0.20	0.06	>=0.20	0.71	>=0.20	0.48	>=0.20
GO:0005868	cytoplasmic dynein complex	0.16	>=0.20	0.06	>=0.20	0.36	>=0.20	0.89	>=0.20
GO:0033673	negative regulation of kinase activity	0.17	>=0.20	0.06	>=0.20	0.57	>=0.20	0.79	>=0.20
REACTOME_SEMAPHORIN_INTERACTIONS	REACTOME_SEMAPHORIN_INTERACTIONS	0.17	>=0.20	0.06	>=0.20	0.21	>=0.20	0.83	>=0.20
GO:0016887	ATPase activity	0.17	>=0.20	0.06	>=0.20	0.93	>=0.20	0.3	>=0.20
ENSG00000174744	BRMS1 PPI subnetwork	0.19	>=0.20	0.06	>=0.20	0.98	>=0.20	0.75	>=0.20
ENSG00000168374	ARF4 PPI subnetwork	0.19	>=0.20	0.06	>=0.20	0.93	>=0.20	0.13	>=0.20
MP:0008540	abnormal cerebrum morphology	0.2	>=0.20	0.06	>=0.20	0.39	>=0.20	0.62	>=0.20
GO:0031965	nuclear membrane	0.2	>=0.20	0.06	>=0.20	0.9	>=0.20	0.33	>=0.20
MP:0002079	increased circulating insulin level	0.23	>=0.20	0.06	>=0.20	0.79	>=0.20	1	>=0.20
MP:0000091	short premaxilla	0.26	>=0.20	0.06	>=0.20	0.41	>=0.20	0.79	>=0.20
MP:0008451	retinal rod cell degeneration	0.33	>=0.20	0.06	>=0.20	0.75	>=0.20	0.99	>=0.20
ENSG00000077235	GTF3C1 PPI subnetwork	0.33	>=0.20	0.06	>=0.20	0.99	>=0.20	0.26	>=0.20
ENSG00000071564	TCF3 PPI subnetwork	0.00471	<0.20	0.07	>=0.20	0.000116	<0.20	0.13	>=0.20
ENSG00000105963	ADAP1 PPI subnetwork	0.00498	<0.20	0.07	>=0.20	0.0079	>=0.20	0.51	>=0.20
ENSG00000118680	MYL12B PPI subnetwork	0.00613	<0.20	0.07	>=0.20	0.25	>=0.20	0.59	>=0.20
GO:0030833	regulation of actin filament polymerization	0.0062	<0.20	0.07	>=0.20	0.06	>=0.20	0.19	>=0.20
GO:0032956	regulation of actin cytoskeleton organization	0.00633	<0.20	0.07	>=0.20	0.08	>=0.20	0.11	>=0.20
ENSG00000105855	ITGB8 PPI subnetwork	0.0077	<0.20	0.07	>=0.20	0.05	>=0.20	0.55	>=0.20
GO:0042391	regulation of membrane potential	0.01	<0.20	0.07	>=0.20	0.03	>=0.20	0.29	>=0.20
GO:0005230	extracellular ligand-gated ion channel activity	0.01	<0.20	0.07	>=0.20	0.05	>=0.20	0.59	>=0.20
ENSG00000198873	GRK5 PPI subnetwork	0.02	>=0.20	0.07	>=0.20	0.02	>=0.20	0.92	>=0.20
GO:0009952	anterior/posterior pattern specification	0.02	>=0.20	0.07	>=0.20	0.02	>=0.20	0.31	>=0.20
GO:0048638	regulation of developmental growth	0.02	>=0.20	0.07	>=0.20	0.00821	>=0.20	0.46	>=0.20
ENSG00000109534	GAR1 PPI subnetwork	0.02	>=0.20	0.07	>=0.20	0.04	>=0.20	0.09	>=0.20
GO:0030165	PDZ domain binding	0.02	>=0.20	0.07	>=0.20	0.01	>=0.20	0.41	>=0.20
ENSG00000101132	PFDN4 PPI subnetwork	0.03	>=0.20	0.07	>=0.20	0.05	>=0.20	0.16	>=0.20
GO:0043242	negative regulation of protein complex disassembly	0.03	>=0.20	0.07	>=0.20	0.02	>=0.20	0.61	>=0.20
MP:0011085	complete postnatal lethality	0.03	>=0.20	0.07	>=0.20	0.02	>=0.20	0.21	>=0.20
GO:0012506	vesicle membrane	0.03	>=0.20	0.07	>=0.20	0.16	>=0.20	0.9	>=0.20
ENSG00000130429	ARPC1B PPI subnetwork	0.03	>=0.20	0.07	>=0.20	0.12	>=0.20	0.49	>=0.20
REACTOME_DEGRADATION_OF_BETA:CATENIN_BY_THE_DESTRUCTION_COMPLEX	REACTOME_DEGRADATION_OF_BETA:CATENIN_BY_THE_DESTRUCTION_COMPLEX	0.03	>=0.20	0.07	>=0.20	0.27	>=0.20	0.47	>=0.20
REACTOME_SIGNALING_BY_WNT	REACTOME_SIGNALING_BY_WNT	0.03	>=0.20	0.07	>=0.20	0.27	>=0.20	0.47	>=0.20
ENSG00000132589	FLOT2 PPI subnetwork	0.03	>=0.20	0.07	>=0.20	0.61	>=0.20	0.00357	>=0.20
ENSG00000173889	PHC3 PPI subnetwork	0.03	>=0.20	0.07	>=0.20	0.00615	>=0.20	0.49	>=0.20
GO:0030018	Z disc	0.03	>=0.20	0.07	>=0.20	0.08	>=0.20	0.26	>=0.20
MP:0001489	decreased startle reflex	0.04	>=0.20	0.07	>=0.20	0.04	>=0.20	0.36	>=0.20
ENSG00000108515	ENO3 PPI subnetwork	0.04	>=0.20	0.07	>=0.20	0.09	>=0.20	0.08	>=0.20
ENSG00000107758	PPP3CB PPI subnetwork	0.04	>=0.20	0.07	>=0.20	0.35	>=0.20	0.06	>=0.20
ENSG00000067606	PRKCZ PPI subnetwork	0.04	>=0.20	0.07	>=0.20	0.25	>=0.20	0.19	>=0.20
ENSG00000087903	RFX2 PPI subnetwork	0.04	>=0.20	0.07	>=0.20	0.38	>=0.20	0.74	>=0.20
GO:0035914	skeletal muscle cell differentiation	0.04	>=0.20	0.07	>=0.20	0.03	>=0.20	0.91	>=0.20
ENSG00000092203	TOX4 PPI subnetwork	0.04	>=0.20	0.07	>=0.20	0.04	>=0.20	0.19	>=0.20
MP:0003123	paternal imprinting	0.04	>=0.20	0.07	>=0.20	0.03	>=0.20	0.41	>=0.20
ENSG00000108848	LUC7L3 PPI subnetwork	0.04	>=0.20	0.07	>=0.20	0.03	>=0.20	0.88	>=0.20
ENSG00000100603	SNW1 PPI subnetwork	0.04	>=0.20	0.07	>=0.20	0.31	>=0.20	0.4	>=0.20
GO:0022834	ligand-gated channel activity	0.04	>=0.20	0.07	>=0.20	0.18	>=0.20	0.77	>=0.20
GO:0015276	ligand-gated ion channel activity	0.04	>=0.20	0.07	>=0.20	0.18	>=0.20	0.77	>=0.20
ENSG00000175550	DRAP1 PPI subnetwork	0.05	>=0.20	0.07	>=0.20	0.04	>=0.20	0.15	>=0.20
GO:0045778	positive regulation of ossification	0.05	>=0.20	0.07	>=0.20	0.43	>=0.20	0.28	>=0.20
ENSG00000134243	SORT1 PPI subnetwork	0.05	>=0.20	0.07	>=0.20	0.16	>=0.20	0.08	>=0.20
GO:0009247	glycolipid biosynthetic process	0.05	>=0.20	0.07	>=0.20	0.27	>=0.20	0.57	>=0.20
GO:0016881	acid-amino acid ligase activity	0.05	>=0.20	0.07	>=0.20	0.32	>=0.20	0.56	>=0.20
ENSG00000213611	ENSG00000213611 PPI subnetwork	0.05	>=0.20	0.07	>=0.20	0.11	>=0.20	0.34	>=0.20
MP:0008535	enlarged lateral ventricles	0.05	>=0.20	0.07	>=0.20	0.22	>=0.20	0.33	>=0.20
MP:0002026	leukemia	0.05	>=0.20	0.07	>=0.20	0.06	>=0.20	0.14	>=0.20
ENSG00000153113	CAST PPI subnetwork	0.05	>=0.20	0.07	>=0.20	0.21	>=0.20	0.98	>=0.20
ENSG00000162735	PEX19 PPI subnetwork	0.06	>=0.20	0.07	>=0.20	0.21	>=0.20	0.27	>=0.20
ENSG00000101040	ZMYND8 PPI subnetwork	0.06	>=0.20	0.07	>=0.20	0.27	>=0.20	0.45	>=0.20
GO:0006913	nucleocytoplasmic transport	0.06	>=0.20	0.07	>=0.20	0.66	>=0.20	0.54	>=0.20
ENSG00000166411	IDH3A PPI subnetwork	0.06	>=0.20	0.07	>=0.20	0.62	>=0.20	0.02	>=0.20
GO:0015179	L-amino acid transmembrane transporter activity	0.06	>=0.20	0.07	>=0.20	0.12	>=0.20	0.66	>=0.20
GO:0060538	skeletal muscle organ development	0.06	>=0.20	0.07	>=0.20	0.06	>=0.20	0.66	>=0.20
ENSG00000113916	BCL6 PPI subnetwork	0.06	>=0.20	0.07	>=0.20	0.24	>=0.20	0.7	>=0.20
ENSG00000180855	ZNF443 PPI subnetwork	0.06	>=0.20	0.07	>=0.20	0.61	>=0.20	0.4	>=0.20
GO:0006112	energy reserve metabolic process	0.06	>=0.20	0.07	>=0.20	0.28	>=0.20	0.53	>=0.20
GO:0032409	regulation of transporter activity	0.06	>=0.20	0.07	>=0.20	0.25	>=0.20	0.29	>=0.20
GO:0051169	nuclear transport	0.06	>=0.20	0.07	>=0.20	0.69	>=0.20	0.58	>=0.20
MP:0008148	abnormal rib-sternum attachment	0.06	>=0.20	0.07	>=0.20	0.12	>=0.20	0.79	>=0.20
ENSG00000148377	IDI2 PPI subnetwork	0.06	>=0.20	0.07	>=0.20	0.59	>=0.20	0.42	>=0.20
ENSG00000183117	CSMD1 PPI subnetwork	0.06	>=0.20	0.07	>=0.20	0.55	>=0.20	0.34	>=0.20
ENSG00000080503	SMARCA2 PPI subnetwork	0.07	>=0.20	0.07	>=0.20	0.12	>=0.20	0.06	>=0.20
ENSG00000111266	DUSP16 PPI subnetwork	0.07	>=0.20	0.07	>=0.20	0.68	>=0.20	0.46	>=0.20
ENSG00000127337	YEATS4 PPI subnetwork	0.07	>=0.20	0.07	>=0.20	0.31	>=0.20	0.02	>=0.20
ENSG00000182901	RGS7 PPI subnetwork	0.07	>=0.20	0.07	>=0.20	0.56	>=0.20	0.86	>=0.20
ENSG00000120690	ELF1 PPI subnetwork	0.07	>=0.20	0.07	>=0.20	0.21	>=0.20	0.57	>=0.20
ENSG00000150990	DHX37 PPI subnetwork	0.07	>=0.20	0.07	>=0.20	0.17	>=0.20	0.19	>=0.20
MP:0000784	forebrain hypoplasia	0.07	>=0.20	0.07	>=0.20	0.04	>=0.20	0.11	>=0.20
GO:0030817	regulation of cAMP biosynthetic process	0.07	>=0.20	0.07	>=0.20	0.29	>=0.20	0.94	>=0.20
GO:0005245	voltage-gated calcium channel activity	0.07	>=0.20	0.07	>=0.20	0.22	>=0.20	0.53	>=0.20
ENSG00000009790	TRAF3IP3 PPI subnetwork	0.07	>=0.20	0.07	>=0.20	0.62	>=0.20	0.56	>=0.20
GO:0006171	cAMP biosynthetic process	0.07	>=0.20	0.07	>=0.20	0.23	>=0.20	0.95	>=0.20
GO:0030803	negative regulation of cyclic nucleotide biosynthetic process	0.08	>=0.20	0.07	>=0.20	0.38	>=0.20	0.66	>=0.20
GO:0030809	negative regulation of nucleotide biosynthetic process	0.08	>=0.20	0.07	>=0.20	0.38	>=0.20	0.66	>=0.20
GO:0030800	negative regulation of cyclic nucleotide metabolic process	0.08	>=0.20	0.07	>=0.20	0.38	>=0.20	0.66	>=0.20
ENSG00000141510	TP53 PPI subnetwork	0.08	>=0.20	0.07	>=0.20	0.65	>=0.20	0.18	>=0.20
ENSG00000055130	CUL1 PPI subnetwork	0.08	>=0.20	0.07	>=0.20	0.45	>=0.20	0.1	>=0.20
MP:0002578	impaired ability to fire action potentials	0.08	>=0.20	0.07	>=0.20	0.42	>=0.20	0.47	>=0.20
GO:0031346	positive regulation of cell projection organization	0.08	>=0.20	0.07	>=0.20	0.3	>=0.20	0.65	>=0.20
ENSG00000137054	POLR1E PPI subnetwork	0.08	>=0.20	0.07	>=0.20	0.48	>=0.20	0.13	>=0.20
GO:0072657	protein localization in membrane	0.09	>=0.20	0.07	>=0.20	0.37	>=0.20	0.62	>=0.20
GO:0007194	negative regulation of adenylate cyclase activity	0.09	>=0.20	0.07	>=0.20	0.51	>=0.20	0.6	>=0.20
GO:0031280	negative regulation of cyclase activity	0.09	>=0.20	0.07	>=0.20	0.51	>=0.20	0.6	>=0.20
ENSG00000178105	DDX10 PPI subnetwork	0.09	>=0.20	0.07	>=0.20	0.4	>=0.20	0.15	>=0.20
MP:0008515	thin retinal outer nuclear layer	0.1	>=0.20	0.07	>=0.20	0.21	>=0.20	0.99	>=0.20
GO:0016569	covalent chromatin modification	0.1	>=0.20	0.07	>=0.20	0.17	>=0.20	0.27	>=0.20
ENSG00000175203	DCTN2 PPI subnetwork	0.1	>=0.20	0.07	>=0.20	0.3	>=0.20	0.39	>=0.20
GO:0004386	helicase activity	0.1	>=0.20	0.07	>=0.20	0.74	>=0.20	0.21	>=0.20
GO:0007029	endoplasmic reticulum organization	0.1	>=0.20	0.07	>=0.20	0.84	>=0.20	0.38	>=0.20
ENSG00000139197	PEX5 PPI subnetwork	0.11	>=0.20	0.07	>=0.20	0.42	>=0.20	0.57	>=0.20
GO:0003924	GTPase activity	0.11	>=0.20	0.07	>=0.20	0.86	>=0.20	0.5	>=0.20
GO:0031281	positive regulation of cyclase activity	0.11	>=0.20	0.07	>=0.20	0.26	>=0.20	0.98	>=0.20
GO:0045762	positive regulation of adenylate cyclase activity	0.11	>=0.20	0.07	>=0.20	0.26	>=0.20	0.98	>=0.20
ENSG00000112049	ENSG00000112049 PPI subnetwork	0.11	>=0.20	0.07	>=0.20	0.43	>=0.20	0.83	>=0.20
ENSG00000080603	SRCAP PPI subnetwork	0.11	>=0.20	0.07	>=0.20	0.58	>=0.20	0.05	>=0.20
ENSG00000198933	TBKBP1 PPI subnetwork	0.11	>=0.20	0.07	>=0.20	0.66	>=0.20	0.41	>=0.20
KEGG_TYPE_II_DIABETES_MELLITUS	KEGG_TYPE_II_DIABETES_MELLITUS	0.11	>=0.20	0.07	>=0.20	0.45	>=0.20	0.71	>=0.20
GO:0031594	neuromuscular junction	0.11	>=0.20	0.07	>=0.20	0.64	>=0.20	0.58	>=0.20
GO:0007190	activation of adenylate cyclase activity	0.12	>=0.20	0.07	>=0.20	0.27	>=0.20	0.98	>=0.20
GO:0005813	centrosome	0.12	>=0.20	0.07	>=0.20	0.63	>=0.20	0.47	>=0.20
ENSG00000196405	EVL PPI subnetwork	0.12	>=0.20	0.07	>=0.20	0.31	>=0.20	0.8	>=0.20
ENSG00000215301	DDX3X PPI subnetwork	0.13	>=0.20	0.07	>=0.20	0.74	>=0.20	0.17	>=0.20
ENSG00000115145	STAM2 PPI subnetwork	0.13	>=0.20	0.07	>=0.20	0.51	>=0.20	0.94	>=0.20
GO:0051349	positive regulation of lyase activity	0.13	>=0.20	0.07	>=0.20	0.28	>=0.20	0.98	>=0.20
REACTOME_RECRUITMENT_OF_MITOTIC_CENTROSOME_PROTEINS_AND_COMPLEXES	REACTOME_RECRUITMENT_OF_MITOTIC_CENTROSOME_PROTEINS_AND_COMPLEXES	0.13	>=0.20	0.07	>=0.20	0.52	>=0.20	0.28	>=0.20
REACTOME_CENTROSOME_MATURATION	REACTOME_CENTROSOME_MATURATION	0.13	>=0.20	0.07	>=0.20	0.52	>=0.20	0.28	>=0.20
ENSG00000104738	MCM4 PPI subnetwork	0.14	>=0.20	0.07	>=0.20	0.28	>=0.20	0.11	>=0.20
GO:0005815	microtubule organizing center	0.14	>=0.20	0.07	>=0.20	0.62	>=0.20	0.48	>=0.20
REACTOME_SHC1_EVENTS_IN_ERBB4_SIGNALING	REACTOME_SHC1_EVENTS_IN_ERBB4_SIGNALING	0.14	>=0.20	0.07	>=0.20	0.11	>=0.20	0.23	>=0.20
ENSG00000100304	TTLL12 PPI subnetwork	0.14	>=0.20	0.07	>=0.20	0.97	>=0.20	0.2	>=0.20
GO:0070302	regulation of stress-activated protein kinase signaling cascade	0.15	>=0.20	0.07	>=0.20	0.66	>=0.20	0.71	>=0.20
ENSG00000097046	CDC7 PPI subnetwork	0.16	>=0.20	0.07	>=0.20	0.64	>=0.20	0.19	>=0.20
ENSG00000132467	UTP3 PPI subnetwork	0.16	>=0.20	0.07	>=0.20	0.51	>=0.20	0.39	>=0.20
GO:0035176	social behavior	0.17	>=0.20	0.07	>=0.20	0.19	>=0.20	0.52	>=0.20
ENSG00000072135	PTPN18 PPI subnetwork	0.17	>=0.20	0.07	>=0.20	0.59	>=0.20	0.77	>=0.20
MP:0005668	decreased circulating leptin level	0.18	>=0.20	0.07	>=0.20	0.59	>=0.20	0.42	>=0.20
MP:0004252	abnormal direction of heart looping	0.19	>=0.20	0.07	>=0.20	0.34	>=0.20	0.78	>=0.20
MP:0005445	abnormal neurotransmitter secretion	0.2	>=0.20	0.07	>=0.20	0.87	>=0.20	0.95	>=0.20
ENSG00000131238	PPT1 PPI subnetwork	0.2	>=0.20	0.07	>=0.20	0.92	>=0.20	0.12	>=0.20
GO:0033180	proton-transporting V-type ATPase, V1 domain	0.2	>=0.20	0.07	>=0.20	0.83	>=0.20	0.23	>=0.20
ENSG00000185658	BRWD1 PPI subnetwork	0.22	>=0.20	0.07	>=0.20	0.92	>=0.20	0.21	>=0.20
GO:0015850	organic alcohol transport	0.22	>=0.20	0.07	>=0.20	0.72	>=0.20	0.96	>=0.20
ENSG00000162736	NCSTN PPI subnetwork	0.24	>=0.20	0.07	>=0.20	0.58	>=0.20	0.59	>=0.20
MP:0002275	abnormal type II pneumocyte morphology	0.26	>=0.20	0.07	>=0.20	0.84	>=0.20	0.46	>=0.20
ENSG00000138376	BARD1 PPI subnetwork	0.27	>=0.20	0.07	>=0.20	0.86	>=0.20	0.1	>=0.20
ENSG00000147536	GINS4 PPI subnetwork	0.41	>=0.20	0.07	>=0.20	0.89	>=0.20	0.23	>=0.20
ENSG00000102882	MAPK3 PPI subnetwork	0.00258	<0.05	0.08	>=0.20	0.00142	<0.20	0.38	>=0.20
ENSG00000104067	TJP1 PPI subnetwork	0.00564	<0.20	0.08	>=0.20	0.1	>=0.20	0.04	>=0.20
ENSG00000183023	SLC8A1 PPI subnetwork	0.00736	<0.20	0.08	>=0.20	0.08	>=0.20	0.42	>=0.20
ENSG00000198677	TTC37 PPI subnetwork	0.0095	<0.20	0.08	>=0.20	0.01	>=0.20	0.03	>=0.20
MP:0000743	muscle spasm	0.01	<0.20	0.08	>=0.20	0.13	>=0.20	0.06	>=0.20
ENSG00000170606	HSPA4 PPI subnetwork	0.01	<0.20	0.08	>=0.20	0.07	>=0.20	0.04	>=0.20
REACTOME_ADHERENS_JUNCTIONS_INTERACTIONS	REACTOME_ADHERENS_JUNCTIONS_INTERACTIONS	0.02	>=0.20	0.08	>=0.20	0.08	>=0.20	0.08	>=0.20
ENSG00000126457	PRMT1 PPI subnetwork	0.02	>=0.20	0.08	>=0.20	0.01	>=0.20	0.36	>=0.20
GO:0044433	cytoplasmic vesicle part	0.02	>=0.20	0.08	>=0.20	0.1	>=0.20	0.65	>=0.20
ENSG00000154229	PRKCA PPI subnetwork	0.02	>=0.20	0.08	>=0.20	0.22	>=0.20	0.64	>=0.20
MP:0001327	decreased retinal photoreceptor cell number	0.02	>=0.20	0.08	>=0.20	0.12	>=0.20	0.9	>=0.20
GO:0033555	multicellular organismal response to stress	0.02	>=0.20	0.08	>=0.20	0.03	>=0.20	0.51	>=0.20
MP:0001406	abnormal gait	0.02	>=0.20	0.08	>=0.20	0.19	>=0.20	0.05	>=0.20
GO:0051146	striated muscle cell differentiation	0.02	>=0.20	0.08	>=0.20	0.00196	<0.20	0.37	>=0.20
GO:0090066	regulation of anatomical structure size	0.03	>=0.20	0.08	>=0.20	0.08	>=0.20	0.84	>=0.20
ENSG00000124214	STAU1 PPI subnetwork	0.03	>=0.20	0.08	>=0.20	0.02	>=0.20	0.7	>=0.20
ENSG00000081479	LRP2 PPI subnetwork	0.03	>=0.20	0.08	>=0.20	0.12	>=0.20	0.59	>=0.20
KEGG_GNRH_SIGNALING_PATHWAY	KEGG_GNRH_SIGNALING_PATHWAY	0.03	>=0.20	0.08	>=0.20	0.36	>=0.20	0.58	>=0.20
ENSG00000173894	CBX2 PPI subnetwork	0.03	>=0.20	0.08	>=0.20	0.00246	<0.20	0.44	>=0.20
ENSG00000110931	CAMKK2 PPI subnetwork	0.03	>=0.20	0.08	>=0.20	0.31	>=0.20	0.07	>=0.20
ENSG00000215778	ENSG00000215778 PPI subnetwork	0.03	>=0.20	0.08	>=0.20	0.03	>=0.20	0.93	>=0.20
ENSG00000160791	CCR5 PPI subnetwork	0.03	>=0.20	0.08	>=0.20	0.03	>=0.20	0.93	>=0.20
ENSG00000182944	EWSR1 PPI subnetwork	0.03	>=0.20	0.08	>=0.20	0.28	>=0.20	0.33	>=0.20
ENSG00000167721	TSR1 PPI subnetwork	0.03	>=0.20	0.08	>=0.20	0.17	>=0.20	0.2	>=0.20
ENSG00000066044	ELAVL1 PPI subnetwork	0.04	>=0.20	0.08	>=0.20	0.29	>=0.20	0.44	>=0.20
ENSG00000102572	STK24 PPI subnetwork	0.04	>=0.20	0.08	>=0.20	0.21	>=0.20	0.47	>=0.20
ENSG00000100804	PSMB5 PPI subnetwork	0.04	>=0.20	0.08	>=0.20	0.38	>=0.20	0.4	>=0.20
GO:0034504	protein localization to nucleus	0.04	>=0.20	0.08	>=0.20	0.38	>=0.20	0.29	>=0.20
ENSG00000213585	VDAC1 PPI subnetwork	0.04	>=0.20	0.08	>=0.20	0.3	>=0.20	0.14	>=0.20
ENSG00000150459	SAP18 PPI subnetwork	0.05	>=0.20	0.08	>=0.20	0.23	>=0.20	0.07	>=0.20
ENSG00000145817	YIPF5 PPI subnetwork	0.05	>=0.20	0.08	>=0.20	0.38	>=0.20	0.14	>=0.20
ENSG00000162407	PPAP2B PPI subnetwork	0.05	>=0.20	0.08	>=0.20	0.33	>=0.20	0.48	>=0.20
GO:0016363	nuclear matrix	0.05	>=0.20	0.08	>=0.20	0.26	>=0.20	0.21	>=0.20
MP:0004100	abnormal spinal cord interneuron morphology	0.05	>=0.20	0.08	>=0.20	0.09	>=0.20	0.23	>=0.20
REACTOME_DCC_MEDIATED_ATTRACTIVE_SIGNALING	REACTOME_DCC_MEDIATED_ATTRACTIVE_SIGNALING	0.05	>=0.20	0.08	>=0.20	0.7	>=0.20	0.61	>=0.20
GO:0072372	primary cilium	0.05	>=0.20	0.08	>=0.20	0.27	>=0.20	0.99	>=0.20
ENSG00000089154	GCN1L1 PPI subnetwork	0.05	>=0.20	0.08	>=0.20	0.5	>=0.20	0.08	>=0.20
MP:0009409	abnormal skeletal muscle fiber type ratio	0.05	>=0.20	0.08	>=0.20	0.01	>=0.20	0.58	>=0.20
GO:0001975	response to amphetamine	0.05	>=0.20	0.08	>=0.20	0.46	>=0.20	0.11	>=0.20
GO:0007519	skeletal muscle tissue development	0.05	>=0.20	0.08	>=0.20	0.03	>=0.20	0.71	>=0.20
ENSG00000166794	PPIB PPI subnetwork	0.05	>=0.20	0.08	>=0.20	0.06	>=0.20	0.73	>=0.20
GO:0001508	regulation of action potential	0.05	>=0.20	0.08	>=0.20	0.2	>=0.20	0.18	>=0.20
ENSG00000139514	SLC7A1 PPI subnetwork	0.06	>=0.20	0.08	>=0.20	0.05	>=0.20	0.26	>=0.20
ENSG00000107186	MPDZ PPI subnetwork	0.06	>=0.20	0.08	>=0.20	0.35	>=0.20	0.16	>=0.20
ENSG00000103510	KAT8 PPI subnetwork	0.06	>=0.20	0.08	>=0.20	0.31	>=0.20	0.14	>=0.20
GO:0004843	ubiquitin-specific protease activity	0.06	>=0.20	0.08	>=0.20	0.36	>=0.20	0.57	>=0.20
ENSG00000161939	C17orf49 PPI subnetwork	0.06	>=0.20	0.08	>=0.20	0.16	>=0.20	0.18	>=0.20
ENSG00000042429	MED17 PPI subnetwork	0.07	>=0.20	0.08	>=0.20	0.3	>=0.20	0.8	>=0.20
ENSG00000007174	DNAH9 PPI subnetwork	0.07	>=0.20	0.08	>=0.20	0.62	>=0.20	0.4	>=0.20
REACTOME_MAPK_TARGETS_NUCLEAR_EVENTS_MEDIATED_BY_MAP_KINASES	REACTOME_MAPK_TARGETS_NUCLEAR_EVENTS_MEDIATED_BY_MAP_KINASES	0.07	>=0.20	0.08	>=0.20	0.14	>=0.20	0.79	>=0.20
ENSG00000104938	CLEC4M PPI subnetwork	0.07	>=0.20	0.08	>=0.20	0.54	>=0.20	0.46	>=0.20
ENSG00000178568	ERBB4 PPI subnetwork	0.07	>=0.20	0.08	>=0.20	0.12	>=0.20	0.65	>=0.20
GO:0032412	regulation of ion transmembrane transporter activity	0.07	>=0.20	0.08	>=0.20	0.21	>=0.20	0.3	>=0.20
ENSG00000119383	PPP2R4 PPI subnetwork	0.08	>=0.20	0.08	>=0.20	0.26	>=0.20	0.85	>=0.20
ENSG00000116473	RAP1A PPI subnetwork	0.08	>=0.20	0.08	>=0.20	0.64	>=0.20	0.81	>=0.20
GO:0005112	Notch binding	0.08	>=0.20	0.08	>=0.20	0.1	>=0.20	0.54	>=0.20
ENSG00000172534	HCFC1 PPI subnetwork	0.08	>=0.20	0.08	>=0.20	0.35	>=0.20	0.47	>=0.20
ENSG00000163877	SNIP1 PPI subnetwork	0.08	>=0.20	0.08	>=0.20	0.34	>=0.20	0.5	>=0.20
ENSG00000163349	HIPK1 PPI subnetwork	0.09	>=0.20	0.08	>=0.20	0.14	>=0.20	0.33	>=0.20
ENSG00000130985	UBA1 PPI subnetwork	0.09	>=0.20	0.08	>=0.20	0.12	>=0.20	0.85	>=0.20
ENSG00000152818	UTRN PPI subnetwork	0.09	>=0.20	0.08	>=0.20	0.68	>=0.20	0.35	>=0.20
KEGG_NOTCH_SIGNALING_PATHWAY	KEGG_NOTCH_SIGNALING_PATHWAY	0.09	>=0.20	0.08	>=0.20	0.35	>=0.20	0.69	>=0.20
ENSG00000011052	NME2 PPI subnetwork	0.09	>=0.20	0.08	>=0.20	0.36	>=0.20	0.07	>=0.20
ENSG00000167508	MVD PPI subnetwork	0.1	>=0.20	0.08	>=0.20	0.56	>=0.20	0.19	>=0.20
ENSG00000147601	TERF1 PPI subnetwork	0.1	>=0.20	0.08	>=0.20	0.22	>=0.20	0.66	>=0.20
GO:0051047	positive regulation of secretion	0.1	>=0.20	0.08	>=0.20	0.58	>=0.20	1	>=0.20
ENSG00000165527	ARF6 PPI subnetwork	0.1	>=0.20	0.08	>=0.20	0.65	>=0.20	0.15	>=0.20
KEGG_VASCULAR_SMOOTH_MUSCLE_CONTRACTION	KEGG_VASCULAR_SMOOTH_MUSCLE_CONTRACTION	0.1	>=0.20	0.08	>=0.20	0.68	>=0.20	0.47	>=0.20
ENSG00000196277	GRM7 PPI subnetwork	0.1	>=0.20	0.08	>=0.20	0.46	>=0.20	0.76	>=0.20
GO:0006473	protein acetylation	0.1	>=0.20	0.08	>=0.20	0.36	>=0.20	0.3	>=0.20
GO:0018130	heterocycle biosynthetic process	0.1	>=0.20	0.08	>=0.20	0.49	>=0.20	0.83	>=0.20
ENSG00000186416	NKRF PPI subnetwork	0.11	>=0.20	0.08	>=0.20	0.75	>=0.20	0.39	>=0.20
ENSG00000120885	CLU PPI subnetwork	0.11	>=0.20	0.08	>=0.20	0.49	>=0.20	0.31	>=0.20
ENSG00000140992	PDPK1 PPI subnetwork	0.11	>=0.20	0.08	>=0.20	0.33	>=0.20	0.95	>=0.20
ENSG00000102804	TSC22D1 PPI subnetwork	0.11	>=0.20	0.08	>=0.20	0.9	>=0.20	0.24	>=0.20
GO:0048741	skeletal muscle fiber development	0.11	>=0.20	0.08	>=0.20	0.21	>=0.20	0.73	>=0.20
MP:0000925	abnormal floor plate morphology	0.11	>=0.20	0.08	>=0.20	0.34	>=0.20	0.65	>=0.20
ENSG00000163050	ADCK3 PPI subnetwork	0.11	>=0.20	0.08	>=0.20	0.4	>=0.20	0.33	>=0.20
GO:0006813	potassium ion transport	0.11	>=0.20	0.08	>=0.20	0.41	>=0.20	0.53	>=0.20
GO:0010579	positive regulation of adenylate cyclase activity involved in G-protein coupled receptor signaling pathway	0.12	>=0.20	0.08	>=0.20	0.25	>=0.20	0.95	>=0.20
GO:0007189	adenylate cyclase-activating G-protein coupled receptor signaling pathway	0.12	>=0.20	0.08	>=0.20	0.25	>=0.20	0.95	>=0.20
GO:0010578	regulation of adenylate cyclase activity involved in G-protein coupled receptor signaling pathway	0.12	>=0.20	0.08	>=0.20	0.25	>=0.20	0.95	>=0.20
ENSG00000185359	HGS PPI subnetwork	0.12	>=0.20	0.08	>=0.20	0.69	>=0.20	0.66	>=0.20
GO:0032589	neuron projection membrane	0.12	>=0.20	0.08	>=0.20	0.14	>=0.20	0.88	>=0.20
ENSG00000146109	ABT1 PPI subnetwork	0.13	>=0.20	0.08	>=0.20	0.59	>=0.20	0.24	>=0.20
GO:0070035	purine NTP-dependent helicase activity	0.13	>=0.20	0.08	>=0.20	0.85	>=0.20	0.37	>=0.20
GO:0008026	ATP-dependent helicase activity	0.13	>=0.20	0.08	>=0.20	0.85	>=0.20	0.37	>=0.20
REACTOME_PI3K_EVENTS_IN_ERBB2_SIGNALING	REACTOME_PI3K_EVENTS_IN_ERBB2_SIGNALING	0.13	>=0.20	0.08	>=0.20	0.42	>=0.20	0.77	>=0.20
ENSG00000145335	SNCA PPI subnetwork	0.14	>=0.20	0.08	>=0.20	0.24	>=0.20	1	>=0.20
ENSG00000128731	HERC2 PPI subnetwork	0.14	>=0.20	0.08	>=0.20	0.41	>=0.20	0.43	>=0.20
ENSG00000183520	UTP11L PPI subnetwork	0.14	>=0.20	0.08	>=0.20	0.68	>=0.20	0.23	>=0.20
GO:0051937	catecholamine transport	0.15	>=0.20	0.08	>=0.20	0.53	>=0.20	0.98	>=0.20
MP:0004770	abnormal synaptic vesicle recycling	0.16	>=0.20	0.08	>=0.20	0.87	>=0.20	0.94	>=0.20
ENSG00000185745	IFIT1 PPI subnetwork	0.16	>=0.20	0.08	>=0.20	0.98	>=0.20	0.21	>=0.20
GO:0031396	regulation of protein ubiquitination	0.16	>=0.20	0.08	>=0.20	0.84	>=0.20	0.45	>=0.20
MP:0005669	increased circulating leptin level	0.16	>=0.20	0.08	>=0.20	0.93	>=0.20	0.95	>=0.20
GO:0042384	cilium assembly	0.17	>=0.20	0.08	>=0.20	0.49	>=0.20	0.7	>=0.20
REACTOME_RETROGRADE_NEUROTROPHIN_SIGNALLING	REACTOME_RETROGRADE_NEUROTROPHIN_SIGNALLING	0.17	>=0.20	0.08	>=0.20	0.81	>=0.20	0.98	>=0.20
ENSG00000184672	RALYL PPI subnetwork	0.17	>=0.20	0.08	>=0.20	0.26	>=0.20	0.2	>=0.20
ENSG00000160469	BRSK1 PPI subnetwork	0.17	>=0.20	0.08	>=0.20	0.49	>=0.20	0.28	>=0.20
ENSG00000177971	IMP3 PPI subnetwork	0.17	>=0.20	0.08	>=0.20	0.65	>=0.20	0.17	>=0.20
GO:0043596	nuclear replication fork	0.19	>=0.20	0.08	>=0.20	0.26	>=0.20	0.61	>=0.20
ENSG00000137486	ARRB1 PPI subnetwork	0.19	>=0.20	0.08	>=0.20	0.73	>=0.20	0.76	>=0.20
ENSG00000138663	COPS4 PPI subnetwork	0.2	>=0.20	0.08	>=0.20	0.8	>=0.20	0.46	>=0.20
GO:0050432	catecholamine secretion	0.2	>=0.20	0.08	>=0.20	0.6	>=0.20	0.99	>=0.20
GO:0042625	ATPase activity, coupled to transmembrane movement of ions	0.22	>=0.20	0.08	>=0.20	0.91	>=0.20	0.32	>=0.20
ENSG00000100150	DEPDC5 PPI subnetwork	0.24	>=0.20	0.08	>=0.20	0.78	>=0.20	0.41	>=0.20
GO:0008373	sialyltransferase activity	0.25	>=0.20	0.08	>=0.20	0.4	>=0.20	0.65	>=0.20
ENSG00000171311	EXOSC1 PPI subnetwork	0.00624	<0.20	0.09	>=0.20	0.03	>=0.20	0.00384	>=0.20
ENSG00000130294	KIF1A PPI subnetwork	0.00868	<0.20	0.09	>=0.20	0.05	>=0.20	0.21	>=0.20
GO:0000122	negative regulation of transcription from RNA polymerase II promoter	0.00889	<0.20	0.09	>=0.20	0.000971	<0.20	0.07	>=0.20
MP:0003733	abnormal retinal inner nuclear layer morphology	0.02	<0.20	0.09	>=0.20	0.1	>=0.20	0.28	>=0.20
KEGG_MAPK_SIGNALING_PATHWAY	KEGG_MAPK_SIGNALING_PATHWAY	0.02	>=0.20	0.09	>=0.20	0.07	>=0.20	0.61	>=0.20
ENSG00000112208	BAG2 PPI subnetwork	0.02	>=0.20	0.09	>=0.20	0.14	>=0.20	0.69	>=0.20
ENSG00000163346	PBXIP1 PPI subnetwork	0.02	>=0.20	0.09	>=0.20	0.02	>=0.20	0.28	>=0.20
ENSG00000072803	FBXW11 PPI subnetwork	0.02	>=0.20	0.09	>=0.20	0.29	>=0.20	0.09	>=0.20
GO:0046928	regulation of neurotransmitter secretion	0.03	>=0.20	0.09	>=0.20	0.03	>=0.20	0.56	>=0.20
MP:0001575	cyanosis	0.03	>=0.20	0.09	>=0.20	0.02	>=0.20	0.1	>=0.20
GO:0003002	regionalization	0.03	>=0.20	0.09	>=0.20	0.02	>=0.20	0.12	>=0.20
GO:0000502	proteasome complex	0.03	>=0.20	0.09	>=0.20	0.28	>=0.20	0.21	>=0.20
REACTOME_ION_TRANSPORT_BY_P:TYPE_ATPASES	REACTOME_ION_TRANSPORT_BY_P:TYPE_ATPASES	0.04	>=0.20	0.09	>=0.20	0.48	>=0.20	0.35	>=0.20
ENSG00000183072	NKX2-5 PPI subnetwork	0.04	>=0.20	0.09	>=0.20	0.00149	<0.20	0.97	>=0.20
MP:0000480	increased rib number	0.04	>=0.20	0.09	>=0.20	0.00339	>=0.20	0.46	>=0.20
ENSG00000086232	EIF2AK1 PPI subnetwork	0.05	>=0.20	0.09	>=0.20	0.11	>=0.20	0.23	>=0.20
ENSG00000164687	FABP5 PPI subnetwork	0.05	>=0.20	0.09	>=0.20	0.24	>=0.20	0.06	>=0.20
ENSG00000134287	ARF3 PPI subnetwork	0.05	>=0.20	0.09	>=0.20	0.14	>=0.20	0.08	>=0.20
MP:0011100	complete preweaning lethality	0.05	>=0.20	0.09	>=0.20	0.72	>=0.20	0.02	>=0.20
ENSG00000082701	GSK3B PPI subnetwork	0.05	>=0.20	0.09	>=0.20	0.14	>=0.20	0.48	>=0.20
ENSG00000196092	PAX5 PPI subnetwork	0.05	>=0.20	0.09	>=0.20	0.01	>=0.20	0.04	>=0.20
ENSG00000136810	TXN PPI subnetwork	0.05	>=0.20	0.09	>=0.20	0.03	>=0.20	0.38	>=0.20
GO:0015079	potassium ion transmembrane transporter activity	0.06	>=0.20	0.09	>=0.20	0.13	>=0.20	0.48	>=0.20
GO:0022406	membrane docking	0.06	>=0.20	0.09	>=0.20	0.43	>=0.20	0.51	>=0.20
ENSG00000132109	TRIM21 PPI subnetwork	0.06	>=0.20	0.09	>=0.20	0.35	>=0.20	0.04	>=0.20
ENSG00000150907	FOXO1 PPI subnetwork	0.06	>=0.20	0.09	>=0.20	0.22	>=0.20	0.77	>=0.20
MP:0004261	abnormal embryonic neuroepithelium morphology	0.06	>=0.20	0.09	>=0.20	0.16	>=0.20	0.65	>=0.20
ENSG00000101773	RBBP8 PPI subnetwork	0.06	>=0.20	0.09	>=0.20	0.25	>=0.20	0.26	>=0.20
ENSG00000116478	HDAC1 PPI subnetwork	0.06	>=0.20	0.09	>=0.20	0.13	>=0.20	0.39	>=0.20
GO:0030551	cyclic nucleotide binding	0.07	>=0.20	0.09	>=0.20	0.4	>=0.20	0.28	>=0.20
GO:0031625	ubiquitin protein ligase binding	0.07	>=0.20	0.09	>=0.20	0.03	>=0.20	0.79	>=0.20
ENSG00000129691	ASH2L PPI subnetwork	0.07	>=0.20	0.09	>=0.20	0.17	>=0.20	0.51	>=0.20
GO:0009124	nucleoside monophosphate biosynthetic process	0.07	>=0.20	0.09	>=0.20	0.24	>=0.20	0.89	>=0.20
ENSG00000168610	STAT3 PPI subnetwork	0.07	>=0.20	0.09	>=0.20	0.33	>=0.20	0.79	>=0.20
GO:0019783	small conjugating protein-specific protease activity	0.07	>=0.20	0.09	>=0.20	0.48	>=0.20	0.39	>=0.20
REACTOME_GAB1_SIGNALOSOME	REACTOME_GAB1_SIGNALOSOME	0.08	>=0.20	0.09	>=0.20	0.36	>=0.20	0.87	>=0.20
ENSG00000072110	ACTN1 PPI subnetwork	0.08	>=0.20	0.09	>=0.20	0.37	>=0.20	0.71	>=0.20
MP:0001924	infertility	0.08	>=0.20	0.09	>=0.20	0.43	>=0.20	0.49	>=0.20
ENSG00000112651	MRPL2 PPI subnetwork	0.08	>=0.20	0.09	>=0.20	0.37	>=0.20	0.21	>=0.20
ENSG00000130589	RP4-697K14.7 PPI subnetwork	0.08	>=0.20	0.09	>=0.20	0.63	>=0.20	0.4	>=0.20
GO:0007019	microtubule depolymerization	0.08	>=0.20	0.09	>=0.20	0.06	>=0.20	0.19	>=0.20
MP:0004981	decreased neuronal precursor cell number	0.08	>=0.20	0.09	>=0.20	0.06	>=0.20	0.49	>=0.20
ENSG00000070759	TESK2 PPI subnetwork	0.08	>=0.20	0.09	>=0.20	0.17	>=0.20	0.14	>=0.20
ENSG00000156931	VPS8 PPI subnetwork	0.09	>=0.20	0.09	>=0.20	0.09	>=0.20	0.69	>=0.20
ENSG00000155380	SLC16A1 PPI subnetwork	0.09	>=0.20	0.09	>=0.20	0.44	>=0.20	0.49	>=0.20
GO:0030814	regulation of cAMP metabolic process	0.09	>=0.20	0.09	>=0.20	0.27	>=0.20	0.94	>=0.20
ENSG00000158691	ZSCAN12 PPI subnetwork	0.1	>=0.20	0.09	>=0.20	0.22	>=0.20	0.72	>=0.20
GO:0022898	regulation of transmembrane transporter activity	0.1	>=0.20	0.09	>=0.20	0.27	>=0.20	0.35	>=0.20
ENSG00000198836	OPA1 PPI subnetwork	0.1	>=0.20	0.09	>=0.20	0.51	>=0.20	0.38	>=0.20
GO:0016558	protein import into peroxisome matrix	0.1	>=0.20	0.09	>=0.20	0.15	>=0.20	0.77	>=0.20
MP:0001906	increased dopamine level	0.1	>=0.20	0.09	>=0.20	0.02	>=0.20	0.78	>=0.20
ENSG00000187778	MCRS1 PPI subnetwork	0.1	>=0.20	0.09	>=0.20	0.33	>=0.20	0.1	>=0.20
ENSG00000114030	KPNA1 PPI subnetwork	0.1	>=0.20	0.09	>=0.20	0.46	>=0.20	0.18	>=0.20
GO:0007631	feeding behavior	0.11	>=0.20	0.09	>=0.20	0.44	>=0.20	0.81	>=0.20
ENSG00000008838	MED24 PPI subnetwork	0.11	>=0.20	0.09	>=0.20	0.38	>=0.20	0.72	>=0.20
ENSG00000100109	TFIP11 PPI subnetwork	0.11	>=0.20	0.09	>=0.20	0.46	>=0.20	0.63	>=0.20
ENSG00000077809	GTF2I PPI subnetwork	0.11	>=0.20	0.09	>=0.20	0.45	>=0.20	0.31	>=0.20
ENSG00000105663	ENSG00000105663 PPI subnetwork	0.11	>=0.20	0.09	>=0.20	0.77	>=0.20	0.16	>=0.20
ENSG00000160087	UBE2J2 PPI subnetwork	0.12	>=0.20	0.09	>=0.20	0.2	>=0.20	0.12	>=0.20
REACTOME_NCAM_SIGNALING_FOR_NEURITE_OUT:GROWTH	REACTOME_NCAM_SIGNALING_FOR_NEURITE_OUT:GROWTH	0.12	>=0.20	0.09	>=0.20	0.24	>=0.20	0.36	>=0.20
MP:0002572	abnormal emotion/affect behavior	0.12	>=0.20	0.09	>=0.20	0.3	>=0.20	0.12	>=0.20
ENSG00000136518	ACTL6A PPI subnetwork	0.12	>=0.20	0.09	>=0.20	0.11	>=0.20	0.08	>=0.20
MP:0005322	abnormal serotonin level	0.12	>=0.20	0.09	>=0.20	0.65	>=0.20	0.68	>=0.20
GO:0007416	synapse assembly	0.13	>=0.20	0.09	>=0.20	0.48	>=0.20	0.28	>=0.20
MP:0003728	abnormal retinal photoreceptor layer morphology	0.13	>=0.20	0.09	>=0.20	0.05	>=0.20	0.67	>=0.20
MP:0000706	small thymus	0.13	>=0.20	0.09	>=0.20	0.24	>=0.20	0.24	>=0.20
ENSG00000169957	ZNF768 PPI subnetwork	0.14	>=0.20	0.09	>=0.20	0.35	>=0.20	0.69	>=0.20
ENSG00000160094	ZNF362 PPI subnetwork	0.14	>=0.20	0.09	>=0.20	0.41	>=0.20	0.57	>=0.20
GO:0004860	protein kinase inhibitor activity	0.15	>=0.20	0.09	>=0.20	0.48	>=0.20	0.48	>=0.20
ENSG00000099917	MED15 PPI subnetwork	0.15	>=0.20	0.09	>=0.20	0.78	>=0.20	0.97	>=0.20
GO:0005657	replication fork	0.15	>=0.20	0.09	>=0.20	0.51	>=0.20	0.13	>=0.20
ENSG00000112578	BYSL PPI subnetwork	0.15	>=0.20	0.09	>=0.20	0.68	>=0.20	0.08	>=0.20
GO:0010741	negative regulation of intracellular protein kinase cascade	0.15	>=0.20	0.09	>=0.20	0.22	>=0.20	0.89	>=0.20
ENSG00000160916	ENSG00000160916 PPI subnetwork	0.16	>=0.20	0.09	>=0.20	0.86	>=0.20	0.23	>=0.20
GO:0044419	interspecies interaction between organisms	0.16	>=0.20	0.09	>=0.20	0.54	>=0.20	0.38	>=0.20
GO:0071359	cellular response to dsRNA	0.16	>=0.20	0.09	>=0.20	0.77	>=0.20	0.75	>=0.20
GO:0055074	calcium ion homeostasis	0.16	>=0.20	0.09	>=0.20	0.87	>=0.20	0.69	>=0.20
GO:0035145	exon-exon junction complex	0.17	>=0.20	0.09	>=0.20	0.23	>=0.20	0.99	>=0.20
ENSG00000136653	RASSF5 PPI subnetwork	0.17	>=0.20	0.09	>=0.20	0.7	>=0.20	0.65	>=0.20
ENSG00000139144	PIK3C2G PPI subnetwork	0.17	>=0.20	0.09	>=0.20	0.23	>=0.20	0.81	>=0.20
GO:0010008	endosome membrane	0.17	>=0.20	0.09	>=0.20	0.66	>=0.20	0.46	>=0.20
GO:0019210	kinase inhibitor activity	0.17	>=0.20	0.09	>=0.20	0.57	>=0.20	0.49	>=0.20
ENSG00000152270	PDE3B PPI subnetwork	0.18	>=0.20	0.09	>=0.20	0.4	>=0.20	0.5	>=0.20
GO:0007031	peroxisome organization	0.18	>=0.20	0.09	>=0.20	0.38	>=0.20	0.79	>=0.20
GO:0051348	negative regulation of transferase activity	0.18	>=0.20	0.09	>=0.20	0.48	>=0.20	0.82	>=0.20
ENSG00000186810	CXCR3 PPI subnetwork	0.19	>=0.20	0.09	>=0.20	0.57	>=0.20	0.16	>=0.20
MP:0005122	increased circulating thyroid-stimulating hormone level	0.21	>=0.20	0.09	>=0.20	0.43	>=0.20	0.6	>=0.20
ENSG00000122884	P4HA1 PPI subnetwork	0.21	>=0.20	0.09	>=0.20	0.97	>=0.20	0.08	>=0.20
GO:0010830	regulation of myotube differentiation	0.23	>=0.20	0.09	>=0.20	0.25	>=0.20	0.88	>=0.20
ENSG00000117410	ATP6V0B PPI subnetwork	0.24	>=0.20	0.09	>=0.20	0.58	>=0.20	0.17	>=0.20
MP:0000837	abnormal hypothalamus morphology	0.24	>=0.20	0.09	>=0.20	0.64	>=0.20	0.36	>=0.20
ENSG00000127586	CHTF18 PPI subnetwork	0.24	>=0.20	0.09	>=0.20	0.63	>=0.20	0.16	>=0.20
ENSG00000163510	CWC22 PPI subnetwork	0.25	>=0.20	0.09	>=0.20	0.73	>=0.20	0.65	>=0.20
REACTOME_SIGNALING_BY_SCF:KIT	REACTOME_SIGNALING_BY_SCF:KIT	0.26	>=0.20	0.09	>=0.20	0.95	>=0.20	0.65	>=0.20
ENSG00000164167	LSM6 PPI subnetwork	0.26	>=0.20	0.09	>=0.20	0.83	>=0.20	0.73	>=0.20
REACTOME_RIG:IMDA5_MEDIATED_INDUCTION_OF_IFN:ALPHABETA_PATHWAYS	REACTOME_RIG:IMDA5_MEDIATED_INDUCTION_OF_IFN:ALPHABETA_PATHWAYS	0.27	>=0.20	0.09	>=0.20	0.95	>=0.20	0.83	>=0.20
ENSG00000198523	PLN PPI subnetwork	0.28	>=0.20	0.09	>=0.20	0.78	>=0.20	0.34	>=0.20
ENSG00000100994	PYGB PPI subnetwork	0.29	>=0.20	0.09	>=0.20	0.83	>=0.20	0.36	>=0.20
MP:0000820	abnormal choroid plexus morphology	0.32	>=0.20	0.09	>=0.20	0.55	>=0.20	0.93	>=0.20
ENSG00000197548	ATG7 PPI subnetwork	0.35	>=0.20	0.09	>=0.20	0.85	>=0.20	0.54	>=0.20
ENSG00000169020	ATP5I PPI subnetwork	0.39	>=0.20	0.09	>=0.20	0.8	>=0.20	0.46	>=0.20
GO:0032041	NAD-dependent histone deacetylase activity (H3-K14 specific)	0.4	>=0.20	0.09	>=0.20	0.67	>=0.20	0.99	>=0.20
GO:0031078	histone deacetylase activity (H3-K14 specific)	0.4	>=0.20	0.09	>=0.20	0.67	>=0.20	0.99	>=0.20
GO:0046970	NAD-dependent histone deacetylase activity (H4-K16 specific)	0.4	>=0.20	0.09	>=0.20	0.67	>=0.20	0.99	>=0.20
GO:0034739	histone deacetylase activity (H4-K16 specific)	0.4	>=0.20	0.09	>=0.20	0.67	>=0.20	0.99	>=0.20
ENSG00000067842	ATP2B3 PPI subnetwork	0.46	>=0.20	0.09	>=0.20	0.98	>=0.20	0.57	>=0.20
ENSG00000138835	RGS3 PPI subnetwork	0.01	<0.20	0.1	>=0.20	0.00803	>=0.20	0.7	>=0.20
GO:0008227	G-protein coupled amine receptor activity	0.02	>=0.20	0.1	>=0.20	0.01	>=0.20	0.31	>=0.20
ENSG00000157933	SKI PPI subnetwork	0.02	>=0.20	0.1	>=0.20	0.05	>=0.20	0.53	>=0.20
ENSG00000111640	GAPDH PPI subnetwork	0.02	>=0.20	0.1	>=0.20	0.39	>=0.20	0.2	>=0.20
GO:0048708	astrocyte differentiation	0.02	>=0.20	0.1	>=0.20	0.00204	<0.20	0.1	>=0.20
GO:0032403	protein complex binding	0.03	>=0.20	0.1	>=0.20	0.0028	<0.20	0.42	>=0.20
ENSG00000010803	SCMH1 PPI subnetwork	0.03	>=0.20	0.1	>=0.20	0.02	>=0.20	0.21	>=0.20
ENSG00000134308	YWHAQ PPI subnetwork	0.04	>=0.20	0.1	>=0.20	0.1	>=0.20	0.51	>=0.20
ENSG00000013561	RNF14 PPI subnetwork	0.04	>=0.20	0.1	>=0.20	0.06	>=0.20	0.62	>=0.20
MP:0003360	abnormal depression-related behavior	0.04	>=0.20	0.1	>=0.20	0.01	>=0.20	0.85	>=0.20
GO:0051018	protein kinase A binding	0.04	>=0.20	0.1	>=0.20	0.13	>=0.20	0.26	>=0.20
ENSG00000113580	NR3C1 PPI subnetwork	0.04	>=0.20	0.1	>=0.20	0.23	>=0.20	0.29	>=0.20
ENSG00000081189	MEF2C PPI subnetwork	0.04	>=0.20	0.1	>=0.20	0.08	>=0.20	0.19	>=0.20
ENSG00000165916	PSMC3 PPI subnetwork	0.04	>=0.20	0.1	>=0.20	0.56	>=0.20	0.09	>=0.20
GO:0005057	receptor signaling protein activity	0.04	>=0.20	0.1	>=0.20	0.39	>=0.20	0.04	>=0.20
MP:0002916	increased synaptic depression	0.04	>=0.20	0.1	>=0.20	0.13	>=0.20	0.41	>=0.20
REACTOME_CIRCADIAN_CLOCK	REACTOME_CIRCADIAN_CLOCK	0.04	>=0.20	0.1	>=0.20	0.08	>=0.20	0.29	>=0.20
ENSG00000083520	DIS3 PPI subnetwork	0.04	>=0.20	0.1	>=0.20	0.17	>=0.20	0.1	>=0.20
ENSG00000108671	PSMD11 PPI subnetwork	0.04	>=0.20	0.1	>=0.20	0.38	>=0.20	0.19	>=0.20
REACTOME_ANTIGEN_PROCESSING_UBIQUITINATION__PROTEASOME_DEGRADATION	REACTOME_ANTIGEN_PROCESSING_UBIQUITINATION__PROTEASOME_DEGRADATION	0.04	>=0.20	0.1	>=0.20	0.44	>=0.20	0.22	>=0.20
ENSG00000162298	SYVN1 PPI subnetwork	0.05	>=0.20	0.1	>=0.20	0.3	>=0.20	0.14	>=0.20
GO:0042054	histone methyltransferase activity	0.05	>=0.20	0.1	>=0.20	0.02	>=0.20	0.5	>=0.20
ENSG00000175792	RUVBL1 PPI subnetwork	0.05	>=0.20	0.1	>=0.20	0.19	>=0.20	0.03	>=0.20
GO:0070888	E-box binding	0.05	>=0.20	0.1	>=0.20	0.01	>=0.20	0.17	>=0.20
ENSG00000069974	RAB27A PPI subnetwork	0.05	>=0.20	0.1	>=0.20	0.3	>=0.20	0.69	>=0.20
ENSG00000131747	TOP2A PPI subnetwork	0.05	>=0.20	0.1	>=0.20	0.35	>=0.20	0.11	>=0.20
ENSG00000083642	PDS5B PPI subnetwork	0.05	>=0.20	0.1	>=0.20	0.3	>=0.20	0.25	>=0.20
ENSG00000110448	CD5 PPI subnetwork	0.06	>=0.20	0.1	>=0.20	0.3	>=0.20	0.08	>=0.20
GO:0021846	cell proliferation in forebrain	0.06	>=0.20	0.1	>=0.20	0.15	>=0.20	0.11	>=0.20
REACTOME_HEMOSTASIS	REACTOME_HEMOSTASIS	0.06	>=0.20	0.1	>=0.20	0.16	>=0.20	0.16	>=0.20
ENSG00000069345	DNAJA2 PPI subnetwork	0.06	>=0.20	0.1	>=0.20	0.46	>=0.20	0.28	>=0.20
ENSG00000128340	RAC2 PPI subnetwork	0.06	>=0.20	0.1	>=0.20	0.23	>=0.20	0.85	>=0.20
GO:0005267	potassium channel activity	0.06	>=0.20	0.1	>=0.20	0.1	>=0.20	0.42	>=0.20
ENSG00000153391	INO80C PPI subnetwork	0.06	>=0.20	0.1	>=0.20	0.1	>=0.20	0.47	>=0.20
ENSG00000101361	NOP56 PPI subnetwork	0.07	>=0.20	0.1	>=0.20	0.16	>=0.20	0.12	>=0.20
MP:0001954	respiratory distress	0.07	>=0.20	0.1	>=0.20	0.05	>=0.20	0.22	>=0.20
ENSG00000151148	UBE3B PPI subnetwork	0.07	>=0.20	0.1	>=0.20	0.46	>=0.20	0.05	>=0.20
GO:0030802	regulation of cyclic nucleotide biosynthetic process	0.07	>=0.20	0.1	>=0.20	0.23	>=0.20	0.88	>=0.20
GO:0030808	regulation of nucleotide biosynthetic process	0.07	>=0.20	0.1	>=0.20	0.23	>=0.20	0.88	>=0.20
GO:0000118	histone deacetylase complex	0.07	>=0.20	0.1	>=0.20	0.25	>=0.20	0.43	>=0.20
ENSG00000166025	AMOTL1 PPI subnetwork	0.07	>=0.20	0.1	>=0.20	0.22	>=0.20	0.04	>=0.20
GO:0007219	Notch signaling pathway	0.07	>=0.20	0.1	>=0.20	0.18	>=0.20	0.29	>=0.20
ENSG00000120616	EPC1 PPI subnetwork	0.07	>=0.20	0.1	>=0.20	0.11	>=0.20	0.19	>=0.20
GO:0061053	somite development	0.07	>=0.20	0.1	>=0.20	0.06	>=0.20	0.51	>=0.20
ENSG00000100462	PRMT5 PPI subnetwork	0.08	>=0.20	0.1	>=0.20	0.32	>=0.20	0.42	>=0.20
MP:0008587	short photoreceptor outer segment	0.08	>=0.20	0.1	>=0.20	0.14	>=0.20	1	>=0.20
ENSG00000096401	CDC5L PPI subnetwork	0.08	>=0.20	0.1	>=0.20	0.06	>=0.20	0.32	>=0.20
ENSG00000119616	FCF1 PPI subnetwork	0.08	>=0.20	0.1	>=0.20	0.23	>=0.20	0.09	>=0.20
ENSG00000171208	NETO2 PPI subnetwork	0.08	>=0.20	0.1	>=0.20	0.4	>=0.20	0.07	>=0.20
GO:0007188	adenylate cyclase-modulating G-protein coupled receptor signaling pathway	0.09	>=0.20	0.1	>=0.20	0.11	>=0.20	0.95	>=0.20
ENSG00000138398	PPIG PPI subnetwork	0.09	>=0.20	0.1	>=0.20	0.08	>=0.20	0.9	>=0.20
ENSG00000196591	HDAC2 PPI subnetwork	0.09	>=0.20	0.1	>=0.20	0.36	>=0.20	0.11	>=0.20
ENSG00000132341	RAN PPI subnetwork	0.09	>=0.20	0.1	>=0.20	0.75	>=0.20	0.02	>=0.20
GO:0015872	dopamine transport	0.1	>=0.20	0.1	>=0.20	0.29	>=0.20	0.9	>=0.20
REACTOME_BETA:CATENIN_PHOSPHORYLATION_CASCADE	REACTOME_BETA:CATENIN_PHOSPHORYLATION_CASCADE	0.1	>=0.20	0.1	>=0.20	0.22	>=0.20	0.87	>=0.20
GO:0048747	muscle fiber development	0.1	>=0.20	0.1	>=0.20	0.13	>=0.20	0.66	>=0.20
MP:0005407	hyperalgesia	0.11	>=0.20	0.1	>=0.20	0.36	>=0.20	0.46	>=0.20
ENSG00000184226	PCDH9 PPI subnetwork	0.11	>=0.20	0.1	>=0.20	0.7	>=0.20	0.47	>=0.20
MP:0001407	short stride length	0.11	>=0.20	0.1	>=0.20	0.33	>=0.20	0.51	>=0.20
REACTOME_CLASS_I_MHC_MEDIATED_ANTIGEN_PROCESSING__PRESENTATION	REACTOME_CLASS_I_MHC_MEDIATED_ANTIGEN_PROCESSING__PRESENTATION	0.11	>=0.20	0.1	>=0.20	0.73	>=0.20	0.34	>=0.20
ENSG00000118965	WDR35 PPI subnetwork	0.11	>=0.20	0.1	>=0.20	0.62	>=0.20	0.5	>=0.20
ENSG00000087269	NOP14 PPI subnetwork	0.11	>=0.20	0.1	>=0.20	0.5	>=0.20	0.11	>=0.20
ENSG00000205609	EIF3CL PPI subnetwork	0.11	>=0.20	0.1	>=0.20	0.78	>=0.20	0.11	>=0.20
GO:0000123	histone acetyltransferase complex	0.12	>=0.20	0.1	>=0.20	0.44	>=0.20	0.14	>=0.20
ENSG00000121031	ENSG00000121031 PPI subnetwork	0.12	>=0.20	0.1	>=0.20	0.78	>=0.20	0.38	>=0.20
MP:0003324	increased liver adenoma incidence	0.13	>=0.20	0.1	>=0.20	0.82	>=0.20	0.45	>=0.20
ENSG00000074181	NOTCH3 PPI subnetwork	0.13	>=0.20	0.1	>=0.20	0.46	>=0.20	0.83	>=0.20
KEGG_ALDOSTERONE_REGULATED_SODIUM_REABSORPTION	KEGG_ALDOSTERONE_REGULATED_SODIUM_REABSORPTION	0.13	>=0.20	0.1	>=0.20	0.22	>=0.20	0.63	>=0.20
GO:0032098	regulation of appetite	0.13	>=0.20	0.1	>=0.20	0.16	>=0.20	0.99	>=0.20
ENSG00000101745	ANKRD12 PPI subnetwork	0.13	>=0.20	0.1	>=0.20	0.45	>=0.20	0.05	>=0.20
GO:0031593	polyubiquitin binding	0.13	>=0.20	0.1	>=0.20	0.4	>=0.20	0.24	>=0.20
ENSG00000163956	LRPAP1 PPI subnetwork	0.13	>=0.20	0.1	>=0.20	0.27	>=0.20	0.43	>=0.20
ENSG00000120008	WDR11 PPI subnetwork	0.14	>=0.20	0.1	>=0.20	0.73	>=0.20	0.17	>=0.20
MP:0002664	decreased circulating adrenocorticotropin level	0.15	>=0.20	0.1	>=0.20	0.44	>=0.20	0.33	>=0.20
ENSG00000128708	HAT1 PPI subnetwork	0.15	>=0.20	0.1	>=0.20	0.3	>=0.20	0.65	>=0.20
ENSG00000086619	ERO1LB PPI subnetwork	0.15	>=0.20	0.1	>=0.20	0.73	>=0.20	0.25	>=0.20
ENSG00000145216	FIP1L1 PPI subnetwork	0.15	>=0.20	0.1	>=0.20	0.52	>=0.20	0.11	>=0.20
ENSG00000166582	CENPV PPI subnetwork	0.16	>=0.20	0.1	>=0.20	0.35	>=0.20	0.62	>=0.20
ENSG00000112282	MED23 PPI subnetwork	0.17	>=0.20	0.1	>=0.20	0.78	>=0.20	0.73	>=0.20
ENSG00000114315	HES1 PPI subnetwork	0.17	>=0.20	0.1	>=0.20	0.22	>=0.20	0.24	>=0.20
GO:0035282	segmentation	0.17	>=0.20	0.1	>=0.20	0.19	>=0.20	0.28	>=0.20
MP:0003194	abnormal frequency of paradoxical sleep	0.17	>=0.20	0.1	>=0.20	0.34	>=0.20	0.69	>=0.20
MP:0001077	abnormal spinal nerve morphology	0.18	>=0.20	0.1	>=0.20	0.64	>=0.20	0.07	>=0.20
GO:0006874	cellular calcium ion homeostasis	0.18	>=0.20	0.1	>=0.20	0.86	>=0.20	0.74	>=0.20
ENSG00000159259	CHAF1B PPI subnetwork	0.18	>=0.20	0.1	>=0.20	0.68	>=0.20	0.52	>=0.20
ENSG00000105229	PIAS4 PPI subnetwork	0.18	>=0.20	0.1	>=0.20	0.64	>=0.20	0.33	>=0.20
ENSG00000105248	CCDC94 PPI subnetwork	0.19	>=0.20	0.1	>=0.20	0.5	>=0.20	0.86	>=0.20
ENSG00000172795	DCP2 PPI subnetwork	0.19	>=0.20	0.1	>=0.20	0.83	>=0.20	0.19	>=0.20
ENSG00000164609	SLU7 PPI subnetwork	0.2	>=0.20	0.1	>=0.20	0.7	>=0.20	0.61	>=0.20
GO:0072662	protein localization to peroxisome	0.21	>=0.20	0.1	>=0.20	0.53	>=0.20	0.73	>=0.20
GO:0072663	establishment of protein localization to peroxisome	0.21	>=0.20	0.1	>=0.20	0.53	>=0.20	0.73	>=0.20
GO:0006625	protein targeting to peroxisome	0.21	>=0.20	0.1	>=0.20	0.53	>=0.20	0.73	>=0.20
REACTOME_INTERFERON_SIGNALING	REACTOME_INTERFERON_SIGNALING	0.21	>=0.20	0.1	>=0.20	0.97	>=0.20	0.94	>=0.20
[truncated: 8,971 more rows]
