# Supplementary material for: Genome-wide association studies and Mendelian randomization analyses for leisure sedentary behaviours
Source: Nat Commun. 2020 Apr 21;11:1770. doi: 10.1038/s41467-020-15553-w (PMC7174427; doi:10.1038/s41467-020-15553-w)
Supplement: Supplementary file 10 — Supplementary Dataset 8 [file 41467_2020_15553_MOESM10_ESM.xlsx]

## Sheet: Blad1
Supplementary Data 8: Results of enriched tissue sets discovered by DEPICT for sedentary behaviour and sedentary behaviour traits separately DEPICT.v1.beta version rel137 (obtained from https://data.broadinstitute.org/mpg/depict/) was used to perform an integrated gene function analysis. Results of the reconstituted gene set enrichment analysis for sedentary behaviour and sedentary behaviour trai…
				Lowest P value		Television watching		Computer use		Driving
MeSH term	Name	MeSH first level term	MeSH second level term	P value	FDR	P value	FDR	P value	FDR	P value	FDR
A08.186.211.464.405	Hippocampus	Nervous System	Central Nervous System	2.76e-09	<0.01	1.19e-07	<0.01	0.00119	<0.20	0.08	>=0.20
A08.186.211.464	Limbic System	Nervous System	Central Nervous System	2.64e-08	<0.01	3.37e-07	<0.01	0.0022	<0.20	0.09	>=0.20
A08.186.211.730.885.287	Cerebrum	Nervous System	Central Nervous System	2.76e-08	<0.01	3.37e-07	<0.01	0.00196	<0.20	0.09	>=0.20
A08.186.211.730.885.287.500	Cerebral Cortex	Nervous System	Central Nervous System	3.07e-08	<0.01	3.53e-07	<0.01	0.00228	<0.20	0.09	>=0.20
A08.186.211.730.885	Telencephalon	Nervous System	Central Nervous System	3.61e-08	<0.01	4.01e-07	<0.01	0.00199	<0.20	0.09	>=0.20
A08.186.211.464.710	Parahippocampal Gyrus	Nervous System	Central Nervous System	1.13e-07	<0.01	9.47e-07	<0.01	0.00349	<0.20	0.09	>=0.20
A08.186.211.464.710.225	Entorhinal Cortex	Nervous System	Central Nervous System	1.13e-07	<0.01	9.47e-07	<0.01	0.00349	<0.20	0.09	>=0.20
A08.186.211	Brain	Nervous System	Central Nervous System	1.26e-07	<0.01	2.47e-06	<0.01	0.00381	<0.20	0.07	>=0.20
A08.186	Central Nervous System	Nervous System	Central Nervous System	1.29e-07	<0.01	2.54e-06	<0.01	0.00381	<0.20	0.07	>=0.20
A08.186.211.730	Prosencephalon	Nervous System	Central Nervous System	1.82e-07	<0.01	1.43e-06	<0.01	0.00237	<0.20	0.1	>=0.20
A08.186.211.730.885.287.500.863	Temporal Lobe	Nervous System	Central Nervous System	2.52e-07	<0.01	1.69e-06	<0.01	0.00375	<0.20	0.1	>=0.20
A09.371.729	Retina	Sense Organs	Eye	2.7e-07	<0.01	1.07e-05	<0.01	0.00343	<0.20	0.13	>=0.20
A08.186.211.730.885.287.500.571	Occipital Lobe	Nervous System	Central Nervous System	3.82e-07	<0.01	4.06e-06	<0.01	0.00283	<0.20	0.06	>=0.20
A08.186.211.730.885.287.500.571.735	Visual Cortex	Nervous System	Central Nervous System	5.87e-07	<0.01	7.16e-06	<0.01	0.00305	<0.20	0.06	>=0.20
A08.186.211.730.885.287.500.670	Parietal Lobe	Nervous System	Central Nervous System	1.73e-06	<0.01	5.83e-06	<0.01	0.00264	<0.20	0.09	>=0.20
A08.186.211.132.810.428.200	Cerebellum	Nervous System	Central Nervous System	8e-05	<0.01	0.00104	<0.01	0.14	>=0.20	0.14	>=0.20
A08.186.211.865	Rhombencephalon	Nervous System	Central Nervous System	8.1e-05	<0.01	0.00096	<0.01	0.12	>=0.20	0.14	>=0.20
A08.186.211.865.428	Metencephalon	Nervous System	Central Nervous System	8.1e-05	<0.01	0.00096	<0.01	0.12	>=0.20	0.14	>=0.20
A08.186.211.730.885.287.249	Basal Ganglia	Nervous System	Central Nervous System	9.06e-05	<0.01	0.000163	<0.01	0.01	<0.20	0.34	>=0.20
A08.186.211.132	Brain Stem	Nervous System	Central Nervous System	0.000196	<0.01	0.00106	<0.01	0.07	>=0.20	0.16	>=0.20
A08.186.211.730.885.287.249.487	Corpus Striatum	Nervous System	Central Nervous System	0.000487	<0.01	0.000407	<0.01	0.03	>=0.20	0.38	>=0.20
A08.186.211.730.885.287.500.270	Frontal Lobe	Nervous System	Central Nervous System	0.00333	<0.05	0.00203	<0.01	0.12	>=0.20	0.37	>=0.20
A11.872.653	Neural Stem Cells	Cells	Stem Cells	0.01	<0.20	0.00896	<0.20	0.25	>=0.20	0.24	>=0.20
A06.407.312.782	Testis	Endocrine System	Endocrine Glands	0.02	<0.20	0.01	<0.20	0.23	>=0.20	0.25	>=0.20
A05.360.444	Genitalia Male	Urogenital System	Genitalia	0.04	>=0.20	0.09	>=0.20	0.25	>=0.20	0.63	>=0.20
A10.336.707	Prostate	Tissues	Exocrine Glands	0.05	>=0.20	0.09	>=0.20	0.28	>=0.20	0.68	>=0.20
A10.336	Exocrine Glands	Tissues	Exocrine Glands	0.06	>=0.20	0.11	>=0.20	0.3	>=0.20	0.66	>=0.20
A08.186.211.653	Mesencephalon	Nervous System	Central Nervous System	0.11	>=0.20	0.09	>=0.20	0.06	>=0.20	0.37	>=0.20
A02.165	Cartilage	Musculoskeletal System	Cartilage	0.14	>=0.20	0.21	>=0.20	0.26	>=0.20	0.42	>=0.20
A09.371	Eye	Sense Organs	Eye	0.18	>=0.20	0.51	>=0.20	0.25	>=0.20	0.1	>=0.20
A08.186.211.730.317	Diencephalon	Nervous System	Central Nervous System	0.2	>=0.20	0.22	>=0.20	0.12	>=0.20	0.42	>=0.20
A08.186.211.730.317.357	Hypothalamus	Nervous System	Central Nervous System	0.2	>=0.20	0.25	>=0.20	0.18	>=0.20	0.48	>=0.20
A08.186.211.730.317.357.352	Hypothalamus Middle	Nervous System	Central Nervous System	0.21	>=0.20	0.31	>=0.20	0.21	>=0.20	0.5	>=0.20
A08.713	Neurosecretory Systems	Nervous System	Neurosecretory Systems	0.21	>=0.20	0.31	>=0.20	0.21	>=0.20	0.5	>=0.20
A08.186.211.730.317.357.352.435	Hypothalamo Hypophyseal System	Nervous System	Central Nervous System	0.21	>=0.20	0.31	>=0.20	0.21	>=0.20	0.5	>=0.20
A11.872.190	Embryonic Stem Cells	Cells	Stem Cells	0.23	>=0.20	0.5	>=0.20	0.14	>=0.20	0.15	>=0.20
A11.872.700	Pluripotent Stem Cells	Cells	Stem Cells	0.24	>=0.20	0.36	>=0.20	0.22	>=0.20	0.47	>=0.20
A11.872.700.500	Induced Pluripotent Stem Cells	Cells	Stem Cells	0.24	>=0.20	0.36	>=0.20	0.22	>=0.20	0.47	>=0.20
A04.411	Lung	Respiratory System	Lung	0.24	>=0.20	0.18	>=0.20	0.86	>=0.20	0.33	>=0.20
A11.329.830	Stromal Cells	Cells	Connective Tissue Cells	0.24	>=0.20	0.26	>=0.20	0.26	>=0.20	0.66	>=0.20
A11.118.637.555.567.569.200.700	T Lymphocytes Regulatory	Cells	Blood Cells	0.28	>=0.20	0.13	>=0.20	0.94	>=0.20	0.86	>=0.20
A02.835.583.443	Joint Capsule	Musculoskeletal System	Skeleton	0.28	>=0.20	0.35	>=0.20	0.41	>=0.20	0.78	>=0.20
A02.835.583	Joints	Musculoskeletal System	Skeleton	0.28	>=0.20	0.35	>=0.20	0.41	>=0.20	0.78	>=0.20
A02.835.583.443.800	Synovial Membrane	Musculoskeletal System	Skeleton	0.28	>=0.20	0.35	>=0.20	0.41	>=0.20	0.78	>=0.20
A02.835.583.443.800.800	Synovial Fluid	Musculoskeletal System	Skeleton	0.28	>=0.20	0.16	>=0.20	0.87	>=0.20	0.47	>=0.20
A07.541.510.110	Aortic Valve	Cardiovascular System	Heart	0.29	>=0.20	0.5	>=0.20	0.24	>=0.20	0.17	>=0.20
A07.541.510	Heart Valves	Cardiovascular System	Heart	0.29	>=0.20	0.5	>=0.20	0.24	>=0.20	0.17	>=0.20
A02.835.232.834.151	Cervical Vertebrae	Musculoskeletal System	Skeleton	0.29	>=0.20	0.53	>=0.20	0.05	>=0.20	0.39	>=0.20
A11.329.114	Adipocytes	Cells	Connective Tissue Cells	0.29	>=0.20	0.29	>=0.20	0.53	>=0.20	0.47	>=0.20
A17.815	Skin	Integumentary System	Skin	0.29	>=0.20	0.43	>=0.20	0.34	>=0.20	0.33	>=0.20
A02.835.232.834	Spine	Musculoskeletal System	Skeleton	0.3	>=0.20	0.54	>=0.20	0.05	>=0.20	0.39	>=0.20
A07.541.358.100	Atrial Appendage	Cardiovascular System	Heart	0.31	>=0.20	0.41	>=0.20	0.15	>=0.20	0.17	>=0.20
A07.541.358	Heart Atria	Cardiovascular System	Heart	0.32	>=0.20	0.41	>=0.20	0.13	>=0.20	0.18	>=0.20
A10.165.114	Adipose Tissue	Tissues	Connective Tissue	0.32	>=0.20	0.3	>=0.20	0.51	>=0.20	0.49	>=0.20
A15.382.490.555.567.537	Killer Cells Natural	Hemic and Immune Systems	Immune System	0.32	>=0.20	0.16	>=0.20	0.85	>=0.20	0.94	>=0.20
A11.627.340.360	Granulocyte Precursor Cells	Cells	Myeloid Cells	0.33	>=0.20	0.13	>=0.20	0.78	>=0.20	0.32	>=0.20
A05.360.319.679.690	Myometrium	Urogenital System	Genitalia	0.33	>=0.20	0.23	>=0.20	0.55	>=0.20	0.55	>=0.20
A10.165.114.830.750	Subcutaneous Fat	Tissues	Connective Tissue	0.35	>=0.20	0.3	>=0.20	0.54	>=0.20	0.54	>=0.20
A10.165.114.830	Adipose Tissue White	Tissues	Connective Tissue	0.35	>=0.20	0.3	>=0.20	0.54	>=0.20	0.54	>=0.20
A06.407.900	Thyroid Gland	Endocrine System	Endocrine Glands	0.39	>=0.20	0.27	>=0.20	0.8	>=0.20	0.67	>=0.20
A15.382.520.604.700	Spleen	Hemic and Immune Systems	Immune System	0.39	>=0.20	0.29	>=0.20	0.44	>=0.20	0.42	>=0.20
A05.360.319.114.373	Fallopian Tubes	Urogenital System	Genitalia	0.41	>=0.20	0.33	>=0.20	0.87	>=0.20	0.18	>=0.20
A11.118.637.555.567.569	T Lymphocytes	Cells	Blood Cells	0.43	>=0.20	0.2	>=0.20	0.99	>=0.20	0.56	>=0.20
A11.872	Stem Cells	Cells	Stem Cells	0.45	>=0.20	0.4	>=0.20	0.48	>=0.20	0.35	>=0.20
A05.360	Genitalia	Urogenital System	Genitalia	0.45	>=0.20	0.54	>=0.20	0.64	>=0.20	0.54	>=0.20
A06.407.312	Gonads	Endocrine System	Endocrine Glands	0.45	>=0.20	0.39	>=0.20	0.81	>=0.20	0.23	>=0.20
A06.407	Endocrine Glands	Endocrine System	Endocrine Glands	0.46	>=0.20	0.41	>=0.20	0.82	>=0.20	0.19	>=0.20
A10.165.114.830.500	Abdominal Fat	Tissues	Connective Tissue	0.46	>=0.20	0.37	>=0.20	0.61	>=0.20	0.54	>=0.20
A10.165.114.830.500.750	Subcutaneous Fat Abdominal	Tissues	Connective Tissue	0.46	>=0.20	0.37	>=0.20	0.61	>=0.20	0.54	>=0.20
A11.872.040	Adult Stem Cells	Cells	Stem Cells	0.46	>=0.20	0.52	>=0.20	0.41	>=0.20	0.58	>=0.20
A15.145.229.637.555.567.569.200	CD4 Positive T Lymphocytes	Hemic and Immune Systems	Blood	0.46	>=0.20	0.22	>=0.20	0.96	>=0.20	0.9	>=0.20
A11.329.228	Fibroblasts	Cells	Connective Tissue Cells	0.46	>=0.20	0.46	>=0.20	0.36	>=0.20	0.7	>=0.20
A11.872.378.590.817	Megakaryocyte Erythroid Progenitor Cells	Cells	Stem Cells	0.47	>=0.20	0.43	>=0.20	0.83	>=0.20	0.24	>=0.20
A15.378.316.378.590.837.250	Erythroid Precursor Cells	Hemic and Immune Systems	Hematopoietic System	0.47	>=0.20	0.43	>=0.20	0.83	>=0.20	0.24	>=0.20
A10.549.400	Lymph Nodes	Tissues	Lymphoid Tissue	0.53	>=0.20	0.4	>=0.20	0.83	>=0.20	0.19	>=0.20
A10.615.550.599	Mouth Mucosa	Tissues	Membranes	0.54	>=0.20	0.45	>=0.20	0.85	>=0.20	0.36	>=0.20
A05.360.319.114.630	Ovary	Urogenital System	Genitalia	0.54	>=0.20	0.48	>=0.20	0.84	>=0.20	0.23	>=0.20
A05.360.319.114	Adnexa Uteri	Urogenital System	Genitalia	0.54	>=0.20	0.48	>=0.20	0.84	>=0.20	0.23	>=0.20
A15.382.490.555.567.622	Lymphocytes Null	Hemic and Immune Systems	Immune System	0.55	>=0.20	0.26	>=0.20	0.94	>=0.20	0.71	>=0.20
A11.872.580	Mesenchymal Stem Cells	Cells	Stem Cells	0.56	>=0.20	0.73	>=0.20	0.11	>=0.20	0.7	>=0.20
A05.360.444.492.362	Foreskin	Urogenital System	Genitalia	0.61	>=0.20	0.81	>=0.20	0.18	>=0.20	0.55	>=0.20
A15.145.229.334	Erythrocytes	Hemic and Immune Systems	Blood	0.61	>=0.20	0.67	>=0.20	0.76	>=0.20	0.31	>=0.20
A10.549	Lymphoid Tissue	Tissues	Lymphoid Tissue	0.61	>=0.20	0.46	>=0.20	0.83	>=0.20	0.21	>=0.20
A15.382.520	Lymphatic System	Hemic and Immune Systems	Immune System	0.61	>=0.20	0.46	>=0.20	0.83	>=0.20	0.21	>=0.20
A05.360.444.492	Penis	Urogenital System	Genitalia	0.61	>=0.20	0.82	>=0.20	0.17	>=0.20	0.55	>=0.20
A11.443	Erythroid Cells	Cells	Erythroid Cells	0.62	>=0.20	0.68	>=0.20	0.76	>=0.20	0.31	>=0.20
A10.615.789	Serous Membrane	Tissues	Membranes	0.62	>=0.20	0.72	>=0.20	0.63	>=0.20	0.28	>=0.20
A06.407.071	Adrenal Glands	Endocrine System	Endocrine Glands	0.63	>=0.20	0.64	>=0.20	0.71	>=0.20	0.06	>=0.20
A05.810.453	Kidney	Urogenital System	Urinary Tract	0.65	>=0.20	0.6	>=0.20	0.64	>=0.20	0.43	>=0.20
A03.734	Pancreas	Digestive System	Pancreas	0.66	>=0.20	0.91	>=0.20	0.17	>=0.20	0.37	>=0.20
A15.145.229.188	Blood Platelets	Hemic and Immune Systems	Blood	0.66	>=0.20	0.78	>=0.20	0.52	>=0.20	0.6	>=0.20
A11.872.378.294	Lymphoid Progenitor Cells	Cells	Stem Cells	0.67	>=0.20	0.31	>=0.20	0.98	>=0.20	0.55	>=0.20
A11.118.637.555.567.562.440	Precursor Cells B Lymphoid	Cells	Blood Cells	0.67	>=0.20	0.31	>=0.20	0.98	>=0.20	0.55	>=0.20
A03.734.414	Islets of Langerhans	Digestive System	Pancreas	0.67	>=0.20	0.87	>=0.20	0.32	>=0.20	0.38	>=0.20
A05.810	Urinary Tract	Urogenital System	Urinary Tract	0.71	>=0.20	0.67	>=0.20	0.66	>=0.20	0.44	>=0.20
A11.329.629	Osteoblasts	Cells	Connective Tissue Cells	0.73	>=0.20	0.93	>=0.20	0.19	>=0.20	0.75	>=0.20
A06.407.071.140	Adrenal Cortex	Endocrine System	Endocrine Glands	0.75	>=0.20	0.76	>=0.20	0.86	>=0.20	0.07	>=0.20
A05.360.319.887	Vulva	Urogenital System	Genitalia	0.75	>=0.20	0.85	>=0.20	0.58	>=0.20	0.35	>=0.20
A09.531	Nose	Sense Organs	Nose	0.77	>=0.20	0.84	>=0.20	0.5	>=0.20	0.82	>=0.20
A10.615.550.760	Respiratory Mucosa	Tissues	Membranes	0.77	>=0.20	0.84	>=0.20	0.5	>=0.20	0.82	>=0.20
A04.531.520	Nasal Mucosa	Respiratory System	Nose	0.77	>=0.20	0.84	>=0.20	0.5	>=0.20	0.82	>=0.20
A03.556.875.875	Stomach	Digestive System	Gastrointestinal Tract	0.8	>=0.20	0.93	>=0.20	0.25	>=0.20	0.95	>=0.20
A07.541	Heart	Cardiovascular System	Heart	0.82	>=0.20	0.87	>=0.20	0.4	>=0.20	0.24	>=0.20
A10.272.497	Epidermis	Tissues	Epithelium	0.82	>=0.20	0.83	>=0.20	0.9	>=0.20	0.47	>=0.20
A02.835.232.043.300.710	Tarsal Bones	Musculoskeletal System	Skeleton	0.84	>=0.20	0.85	>=0.20	0.83	>=0.20	0.44	>=0.20
A02.835.232.043.300	Foot Bones	Musculoskeletal System	Skeleton	0.84	>=0.20	0.85	>=0.20	0.83	>=0.20	0.44	>=0.20
A02.835.232.043	Bones of Lower Extremity	Musculoskeletal System	Skeleton	0.85	>=0.20	0.86	>=0.20	0.84	>=0.20	0.44	>=0.20
A05.360.319	Genitalia Female	Urogenital System	Genitalia	0.85	>=0.20	0.85	>=0.20	0.84	>=0.20	0.42	>=0.20
A07.541.560	Heart Ventricles	Cardiovascular System	Heart	0.86	>=0.20	0.89	>=0.20	0.45	>=0.20	0.27	>=0.20
A09.371.337.168	Conjunctiva	Sense Organs	Eye	0.86	>=0.20	0.89	>=0.20	0.79	>=0.20	0.44	>=0.20
A09.371.337	Eyelids	Sense Organs	Eye	0.86	>=0.20	0.89	>=0.20	0.79	>=0.20	0.44	>=0.20
A09.371.060	Anterior Eye Segment	Sense Organs	Eye	0.87	>=0.20	0.89	>=0.20	0.8	>=0.20	0.44	>=0.20
A15.382.490.555.567	Lymphocytes	Hemic and Immune Systems	Immune System	0.87	>=0.20	0.63	>=0.20	0.95	>=0.20	0.7	>=0.20
A11.382.625	Enteroendocrine Cells	Cells	Endocrine Cells	0.87	>=0.20	0.94	>=0.20	0.64	>=0.20	0.34	>=0.20
A11.436.294.064	Glucagon Secreting Cells	Cells	Epithelial Cells	0.87	>=0.20	0.94	>=0.20	0.64	>=0.20	0.34	>=0.20
A11.118.637.415	Granulocytes	Cells	Blood Cells	0.87	>=0.20	0.64	>=0.20	0.91	>=0.20	0.78	>=0.20
A11.872.378	Hematopoietic Stem Cells	Cells	Stem Cells	0.88	>=0.20	0.56	>=0.20	0.97	>=0.20	0.45	>=0.20
A03.556.249.249.209	Cecum	Digestive System	Gastrointestinal Tract	0.88	>=0.20	0.93	>=0.20	0.7	>=0.20	0.45	>=0.20
A10.272	Epithelium	Tissues	Epithelium	0.88	>=0.20	0.92	>=0.20	0.63	>=0.20	0.81	>=0.20
A15.382.490.315.583	Neutrophils	Hemic and Immune Systems	Immune System	0.88	>=0.20	0.67	>=0.20	0.9	>=0.20	0.79	>=0.20
A15.145.846	Serum	Hemic and Immune Systems	Blood	0.89	>=0.20	0.91	>=0.20	0.31	>=0.20	0.52	>=0.20
A14.549	Mouth	Stomatognathic System	Mouth	0.89	>=0.20	0.84	>=0.20	0.96	>=0.20	0.41	>=0.20
A03.556.875	Upper Gastrointestinal Tract	Digestive System	Gastrointestinal Tract	0.9	>=0.20	0.96	>=0.20	0.45	>=0.20	0.92	>=0.20
A07.231.908.670.874	Umbilical Veins	Cardiovascular System	Blood Vessels	0.9	>=0.20	0.77	>=0.20	0.7	>=0.20	0.47	>=0.20
A07.231.908.670	Portal System	Cardiovascular System	Blood Vessels	0.9	>=0.20	0.77	>=0.20	0.7	>=0.20	0.47	>=0.20
A11.627.635	Myeloid Progenitor Cells	Cells	Myeloid Cells	0.9	>=0.20	0.66	>=0.20	0.96	>=0.20	0.48	>=0.20
A10.615	Membranes	Tissues	Membranes	0.91	>=0.20	0.95	>=0.20	0.75	>=0.20	0.84	>=0.20
A15.145	Blood	Hemic and Immune Systems	Blood	0.92	>=0.20	0.57	>=0.20	0.97	>=0.20	0.79	>=0.20
A10.615.550	Mucous Membrane	Tissues	Membranes	0.92	>=0.20	0.95	>=0.20	0.76	>=0.20	0.79	>=0.20
A03.620	Liver	Digestive System	Liver	0.92	>=0.20	0.98	>=0.20	0.5	>=0.20	0.4	>=0.20
A07.231.908	Veins	Cardiovascular System	Blood Vessels	0.92	>=0.20	0.81	>=0.20	0.68	>=0.20	0.49	>=0.20
A15.145.229	Blood Cells	Hemic and Immune Systems	Blood	0.94	>=0.20	0.65	>=0.20	0.98	>=0.20	0.79	>=0.20
A11.872.190.260	Embryoid Bodies	Cells	Stem Cells	0.94	>=0.20	0.99	>=0.20	0.29	>=0.20	0.73	>=0.20
A11.329.171	Chondrocytes	Cells	Connective Tissue Cells	0.94	>=0.20	0.97	>=0.20	0.55	>=0.20	0.88	>=0.20
A10.690.467	Muscle Smooth	Tissues	Muscles	0.94	>=0.20	0.94	>=0.20	0.43	>=0.20	0.68	>=0.20
A15.382.520.604.800	Palatine Tonsil	Hemic and Immune Systems	Immune System	0.94	>=0.20	0.88	>=0.20	0.81	>=0.20	0.45	>=0.20
A04.623.603	Oropharynx	Respiratory System	Pharynx	0.94	>=0.20	0.88	>=0.20	0.81	>=0.20	0.45	>=0.20
A11.063	Antibody Producing Cells	Cells	Antibody-Producing Cells	0.95	>=0.20	0.84	>=0.20	0.83	>=0.20	0.62	>=0.20
A11.118.637.555.567.562	B Lymphocytes	Cells	Blood Cells	0.95	>=0.20	0.84	>=0.20	0.83	>=0.20	0.62	>=0.20
A03.556.500.760.464	Parotid Gland	Digestive System	Gastrointestinal Tract	0.95	>=0.20	0.94	>=0.20	0.84	>=0.20	0.56	>=0.20
A11.436.348	Hepatocytes	Cells	Epithelial Cells	0.95	>=0.20	0.99	>=0.20	0.7	>=0.20	0.25	>=0.20
A15.145.693	Plasma	Hemic and Immune Systems	Blood	0.95	>=0.20	0.91	>=0.20	0.76	>=0.20	0.48	>=0.20
A15.145.229.637.555.567.562.725	Plasma Cells	Hemic and Immune Systems	Blood	0.95	>=0.20	0.91	>=0.20	0.76	>=0.20	0.47	>=0.20
A14.549.885	Tongue	Stomatognathic System	Mouth	0.96	>=0.20	0.94	>=0.20	0.99	>=0.20	0.5	>=0.20
A03.556.875.500	Esophagus	Digestive System	Gastrointestinal Tract	0.96	>=0.20	0.96	>=0.20	0.91	>=0.20	0.58	>=0.20
A10.690.552	Muscle Striated	Tissues	Muscles	0.96	>=0.20	0.93	>=0.20	0.8	>=0.20	0.35	>=0.20
A10.690.552.500	Muscle Skeletal	Tissues	Muscles	0.96	>=0.20	0.93	>=0.20	0.8	>=0.20	0.35	>=0.20
A03.556.500.760	Salivary Glands	Digestive System	Gastrointestinal Tract	0.96	>=0.20	0.95	>=0.20	0.85	>=0.20	0.53	>=0.20
A11.436.329	Granulosa Cells	Cells	Epithelial Cells	0.96	>=0.20	0.99	>=0.20	0.44	>=0.20	0.3	>=0.20
A06.407.312.497.535.300.500	Cumulus Cells	Endocrine System	Endocrine Glands	0.96	>=0.20	0.99	>=0.20	0.44	>=0.20	0.3	>=0.20
A05.360.319.114.630.535	Ovarian Follicle	Urogenital System	Genitalia	0.96	>=0.20	0.99	>=0.20	0.44	>=0.20	0.3	>=0.20
A02.633.567.850	Quadriceps Muscle	Musculoskeletal System	Muscles	0.96	>=0.20	0.94	>=0.20	0.82	>=0.20	0.37	>=0.20
A03.556.124.369	Intestinal Mucosa	Digestive System	Gastrointestinal Tract	0.97	>=0.20	0.99	>=0.20	0.72	>=0.20	0.8	>=0.20
A15.382.812.260	Dendritic Cells	Hemic and Immune Systems	Immune System	0.97	>=0.20	0.91	>=0.20	0.75	>=0.20	0.92	>=0.20
A11.066	Antigen Presenting Cells	Cells	Antigen-Presenting Cells	0.97	>=0.20	0.91	>=0.20	0.75	>=0.20	0.92	>=0.20
A11.436.397	Keratinocytes	Cells	Epithelial Cells	0.97	>=0.20	1	>=0.20	0.36	>=0.20	0.57	>=0.20
A05.360.490.690	Ovum	Urogenital System	Genitalia	0.97	>=0.20	0.97	>=0.20	0.39	>=0.20	0.79	>=0.20
A11.497.497.600	Oocytes	Cells	Germ Cells	0.97	>=0.20	0.97	>=0.20	0.39	>=0.20	0.79	>=0.20
A10.615.284	Extraembryonic Membranes	Tissues	Membranes	0.97	>=0.20	0.99	>=0.20	0.65	>=0.20	0.4	>=0.20
A10.615.284.473	Chorion	Tissues	Membranes	0.97	>=0.20	0.99	>=0.20	0.65	>=0.20	0.4	>=0.20
A11.872.378.590.635	Granulocyte Macrophage Progenitor Cells	Cells	Stem Cells	0.97	>=0.20	0.8	>=0.20	0.96	>=0.20	0.66	>=0.20
A07.231.114	Arteries	Cardiovascular System	Blood Vessels	0.97	>=0.20	0.97	>=0.20	0.65	>=0.20	0.7	>=0.20
A11.620	Muscle Cells	Cells	Muscle Cells	0.98	>=0.20	0.98	>=0.20	0.36	>=0.20	0.7	>=0.20
A11.620.520	Myocytes Smooth Muscle	Cells	Muscle Cells	0.98	>=0.20	0.98	>=0.20	0.36	>=0.20	0.7	>=0.20
A05.360.319.679.256	Cervix Uteri	Urogenital System	Genitalia	0.98	>=0.20	0.99	>=0.20	0.77	>=0.20	0.27	>=0.20
A03.556.124.684	Intestine Small	Digestive System	Gastrointestinal Tract	0.98	>=0.20	0.99	>=0.20	0.61	>=0.20	0.82	>=0.20
A14.549.167.646	Periodontium	Stomatognathic System	Mouth	0.98	>=0.20	0.99	>=0.20	0.81	>=0.20	0.36	>=0.20
A15.145.229.637.555	Leukocytes Mononuclear	Hemic and Immune Systems	Blood	0.98	>=0.20	0.83	>=0.20	0.97	>=0.20	0.84	>=0.20
A10.690	Muscles	Tissues	Muscles	0.98	>=0.20	0.97	>=0.20	0.77	>=0.20	0.38	>=0.20
A07.231	Blood Vessels	Cardiovascular System	Blood Vessels	0.98	>=0.20	0.94	>=0.20	0.66	>=0.20	0.61	>=0.20
A11.436.275	Endothelial Cells	Cells	Epithelial Cells	0.98	>=0.20	0.93	>=0.20	0.75	>=0.20	0.81	>=0.20
A03.556.249.124	Ileum	Digestive System	Gastrointestinal Tract	0.98	>=0.20	0.99	>=0.20	0.61	>=0.20	0.86	>=0.20
A11.329	Connective Tissue Cells	Cells	Connective Tissue Cells	0.98	>=0.20	0.91	>=0.20	0.94	>=0.20	0.91	>=0.20
A10.165.450.300.425	Keloid	Tissues	Connective Tissue	0.98	>=0.20	1	>=0.20	0.65	>=0.20	0.75	>=0.20
A05.360.319.679.490	Endometrium	Urogenital System	Genitalia	0.98	>=0.20	0.99	>=0.20	0.64	>=0.20	0.88	>=0.20
A05.360.490	Germ Cells	Urogenital System	Genitalia	0.99	>=0.20	0.98	>=0.20	0.48	>=0.20	0.9	>=0.20
A11.382	Endocrine Cells	Cells	Endocrine Cells	0.99	>=0.20	1	>=0.20	0.56	>=0.20	0.28	>=0.20
A11.118.637	Leukocytes	Cells	Blood Cells	0.99	>=0.20	0.86	>=0.20	0.97	>=0.20	0.87	>=0.20
A05.810.890	Urinary Bladder	Urogenital System	Urinary Tract	0.99	>=0.20	0.99	>=0.20	0.84	>=0.20	0.5	>=0.20
A15.382.216	Bone Marrow	Hemic and Immune Systems	Immune System	0.99	>=0.20	0.94	>=0.20	0.79	>=0.20	0.72	>=0.20
A05.360.319.679	Uterus	Urogenital System	Genitalia	0.99	>=0.20	0.99	>=0.20	0.79	>=0.20	0.79	>=0.20
A02.835.232	Bone and Bones	Musculoskeletal System	Skeleton	0.99	>=0.20	0.95	>=0.20	0.78	>=0.20	0.72	>=0.20
A02.835	Skeleton	Musculoskeletal System	Skeleton	0.99	>=0.20	0.95	>=0.20	0.78	>=0.20	0.74	>=0.20
A15.145.300	Fetal Blood	Hemic and Immune Systems	Blood	0.99	>=0.20	0.94	>=0.20	0.81	>=0.20	0.57	>=0.20
A15.378	Hematopoietic System	Hemic and Immune Systems	Hematopoietic System	0.99	>=0.20	0.88	>=0.20	0.96	>=0.20	0.88	>=0.20
A15.378.316	Bone Marrow Cells	Hemic and Immune Systems	Hematopoietic System	0.99	>=0.20	0.88	>=0.20	0.96	>=0.20	0.88	>=0.20
A10.165	Connective Tissue	Tissues	Connective Tissue	0.99	>=0.20	0.95	>=0.20	0.79	>=0.20	0.73	>=0.20
A10.165.450	Granulation Tissue	Tissues	Connective Tissue	0.99	>=0.20	1	>=0.20	0.64	>=0.20	0.79	>=0.20
A10.165.450.300	Cicatrix	Tissues	Connective Tissue	0.99	>=0.20	1	>=0.20	0.64	>=0.20	0.79	>=0.20
A11.627.624.249	Monocyte Macrophage Precursor Cells	Cells	Myeloid Cells	0.99	>=0.20	0.95	>=0.20	0.97	>=0.20	0.8	>=0.20
A15.382	Immune System	Hemic and Immune Systems	Immune System	0.99	>=0.20	0.94	>=0.20	0.91	>=0.20	0.82	>=0.20
A03.556.249.249.356	Colon	Digestive System	Gastrointestinal Tract	0.99	>=0.20	1	>=0.20	0.77	>=0.20	0.51	>=0.20
A05.810.453.324	Kidney Cortex	Urogenital System	Urinary Tract	1	>=0.20	1	>=0.20	0.84	>=0.20	0.79	>=0.20
A03.556.249.249	Intestine Large	Digestive System	Gastrointestinal Tract	1	>=0.20	1	>=0.20	0.76	>=0.20	0.52	>=0.20
A03.556.249	Lower Gastrointestinal Tract	Digestive System	Gastrointestinal Tract	1	>=0.20	1	>=0.20	0.75	>=0.20	0.54	>=0.20
A03.556.124	Intestines	Digestive System	Gastrointestinal Tract	1	>=0.20	1	>=0.20	0.77	>=0.20	0.59	>=0.20
A03.556	Gastrointestinal Tract	Digestive System	Gastrointestinal Tract	1	>=0.20	1	>=0.20	0.88	>=0.20	0.58	>=0.20
A11.436	Epithelial Cells	Cells	Epithelial Cells	1	>=0.20	1	>=0.20	0.75	>=0.20	0.75	>=0.20
A11.627	Myeloid Cells	Cells	Myeloid Cells	1	>=0.20	0.92	>=0.20	0.98	>=0.20	0.89	>=0.20
A15.382.680	Phagocytes	Hemic and Immune Systems	Immune System	1	>=0.20	0.93	>=0.20	0.97	>=0.20	0.9	>=0.20
A14.724.557	Nasopharynx	Stomatognathic System	Pharynx	1	>=0.20	1	>=0.20	0.93	>=0.20	0.44	>=0.20
A15.378.316.580	Monocytes	Hemic and Immune Systems	Hematopoietic System	1	>=0.20	0.96	>=0.20	0.94	>=0.20	0.93	>=0.20
A03.556.124.526.767	Rectum	Digestive System	Gastrointestinal Tract	1	>=0.20	1	>=0.20	0.62	>=0.20	0.64	>=0.20
A03.556.249.249.356.668	Colon Sigmoid	Digestive System	Gastrointestinal Tract	1	>=0.20	1	>=0.20	0.9	>=0.20	0.49	>=0.20
A15.382.812	Mononuclear Phagocyte System	Hemic and Immune Systems	Immune System	1	>=0.20	0.97	>=0.20	0.96	>=0.20	0.92	>=0.20
A14.724	Pharynx	Stomatognathic System	Pharynx	1	>=0.20	1	>=0.20	0.94	>=0.20	0.46	>=0.20
A14.549.167	Dentition	Stomatognathic System	Mouth	1	>=0.20	1	>=0.20	0.86	>=0.20	0.65	>=0.20
A11.329.372.600	Macrophages Alveolar	Cells	Connective Tissue Cells	1	>=0.20	0.98	>=0.20	0.99	>=0.20	0.77	>=0.20
A15.382.812.522	Macrophages	Hemic and Immune Systems	Immune System	1	>=0.20	0.96	>=0.20	1	>=0.20	0.86	>=0.20
