# Supplementary material for: Genome-wide association studies and Mendelian randomization analyses for leisure sedentary behaviours
Source: Nat Commun. 2020 Apr 21;11:1770. doi: 10.1038/s41467-020-15553-w (PMC7174427; doi:10.1038/s41467-020-15553-w)
Supplement: Supplementary file 11 — Supplementary Dataset 9 [file 41467_2020_15553_MOESM11_ESM.xlsx]

## Sheet: Blad1
Supplementary Data 9: Genetic association estimates for the association between sedentary behaviours and coronary artery disease. EA stands for effect allele, exp for exposure (sedentary behaviour trait) and out for outcome (coronary artery disease), P value for the P value of the Mendelian randomization estimate and P value GWAS for the P value of the SNP in the current GWAS of sedentary behavio…
Instruments for television watching											Instruments for computer use											Instruments for driving
SNP	EA	beta exp	se exp	beta out	se out	beta	se	P value	P value GWAS		SNP	EA	beta exp	se exp	beta out	se out	beta	se	P value	P value GWAS		SNP	EA	beta exp	se exp	beta out	se out	beta	se	P value	P value GWAS
rs3796386	G	-0.0261712	0.0021795	-0.030072	0.0099764	1.14905	0.381198	0.00257561	3.2e-33		rs4977839	G	-0.0199181	0.00223302	0.004707	0.0094072	-0.236318	0.472294	0.616821	4.7e-19		rs1198575	T	0.0189685	0.00282745	0.014571	0.012439	0.768168	0.655771	0.241439	2e-11
rs12554512	T	0.0207024	0.00219328	0.004031	0.0094778	0.194712	0.457812	0.670611	3.8e-21		rs9372625	G	-0.0183911	0.00227197	-0.001176	0.0099177	0.063944	0.539266	0.905611	5.7e-16		rs6012558	G	0.0144779	0.00226377	0.00939	0.0098873	0.648575	0.682924	0.342263	1.6e-10
rs10189857	A	-0.020463	0.00217999	-0.021607	0.0096592	1.05591	0.472032	0.0252906	6.2e-21		rs6744254	C	-0.0159012	0.00220373	-0.011212	0.0094191	0.705104	0.592352	0.23391	5.4e-13		rs10186876	A	0.0144048	0.00233801	0.010474	0.0097352	0.727119	0.67583	0.281977	7.2e-10
rs9718104	T	-0.0407684	0.00461017	-0.003094	0.0205882	0.0758921	0.505004	0.880544	9.3e-19		rs12145677	G	-0.0170774	0.00240509	0.02044	0.0103816	-1.1969	0.607915	0.0489683	1.2e-12		rs4765541	T	0.0137597	0.00235511	0.026247	0.0101219	1.90753	0.735619	0.00951178	5.1e-09
rs6905544	A	-0.0189935	0.00221031	0.005059	0.0096733	-0.266354	0.509295	0.600984	8.5e-18		rs13262595	A	-0.0157346	0.00221517	0.001634	0.0098254	-0.103848	0.624445	0.867918	1.2e-12		rs9840902	G	-0.0148575	0.00271642	0.003642	0.0116818	-0.245129	0.786256	0.755218	4.5e-08
rs13029509	G	-0.018334	0.00215848	0.006592	0.0096961	-0.359551	0.528859	0.496592	2e-17		rs2220599	C	-0.0160514	0.00229019	0.005952	0.0095299	-0.370809	0.593711	0.532259	2.4e-12		rs2552183	A	-0.0225892	0.00422795	-0.01982	0.0132711	0.87741	0.587498	0.135314	9.2e-08
rs11689199	A	0.0184644	0.00220443	0.015033	0.0099709	0.814161	0.540007	0.131635	5.5e-17		rs2748985	T	-0.0153444	0.00221274	0.015474	0.010072	-1.00845	0.656396	0.124455	4.1e-12		rs10945894	C	0.0123909	0.00232345	0.01333	0.0098547	1.07579	0.795318	0.176166	9.7e-08
rs17379561	A	-0.0254838	0.00307206	-0.018595	0.0134101	0.729679	0.526221	0.165551	1.1e-16		rs136553	C	-0.0152252	0.00227739	0.002698	0.0094061	-0.177206	0.617798	0.774239	2.3e-11		rs72761109	C	0.0127145	0.0024046	-0.017839	0.0106814	-1.40304	0.840096	0.0948997	1.2e-07
rs374722	G	0.0244932	0.0030238	-0.004592	0.0125997	-0.187481	0.514416	0.71552	5.5e-16		rs66643547	C	-0.0153853	0.00231818	0.014395	0.0129397	-0.935633	0.841043	0.265937	3.2e-11		rs12686163	G	0.0162944	0.00310112	-0.010658	0.0130734	-0.65409	0.802325	0.414933	1.5e-07
rs1243182	C	-0.0185916	0.00234162	-0.003574	0.0102262	0.192237	0.550044	0.726718	2e-15		rs2068625	T	-0.0158375	0.00239755	-0.020167	0.0108704	1.27337	0.686371	0.0635646	4e-11		rs11264313	A	-0.0116395	0.00222759	0.023205	0.0094876	-1.99364	0.815121	0.0144522	1.7e-07
rs1421334	A	0.0173137	0.00218309	0.014371	0.009594	0.830036	0.554128	0.134155	2.2e-15		rs2345941	A	0.014647	0.00221726	-0.00302	0.0094126	-0.206186	0.64263	0.748327	4e-11		rs11689629	C	0.0136873	0.00262522	-0.022834	0.0113386	-1.66826	0.828403	0.0440275	1.9e-07
rs262890	A	-0.0185683	0.00235563	-0.010082	0.0100513	0.542968	0.541315	0.315835	3.2e-15		rs11708955	T	-0.0157497	0.00238749	0.041853	0.010588	-2.65738	0.672267	7.7219e-05	4.2e-11		rs10189857	A	-0.0116306	0.00225117	-0.021607	0.0096592	1.85777	0.830499	0.0252906	2.4e-07
rs10054327	G	0.0172449	0.00219021	-0.001239	0.0094376	-0.0718473	0.547269	0.895551	3.4e-15		rs784256	G	0.0185078	0.00283011	-0.018356	0.0126638	-0.991798	0.684241	0.147202	6.2e-11		rs62263037	G	-0.0116239	0.00227582	0.014351	0.0100046	-1.23461	0.860692	0.151447	3.3e-07
rs6825241	C	-0.0169583	0.00216609	-0.005433	0.00933	0.320374	0.550173	0.560354	4.9e-15		rs7209653	T	0.0156381	0.00241261	-0.009965	0.0104055	-0.637226	0.665394	0.338231	9.1e-11		rs11172304	T	0.0114047	0.00223609	0.023322	0.0094463	2.04495	0.828281	0.0135528	3.4e-07
rs7991062	C	-0.0177381	0.00228727	-0.000846	0.0098558	0.0476939	0.555629	0.931595	8.8e-15		rs1448355	C	-0.0146118	0.00227388	0.004163	0.0097906	-0.284907	0.670047	0.670688	1.3e-10		rs4469016	C	-0.0114127	0.00224028	0.002491	0.0092475	-0.218266	0.810282	0.787645	3.5e-07
rs2616830	G	0.0164651	0.00216551	-0.020912	0.0093148	-1.27008	0.56573	0.0247662	2.9e-14		rs73578186	C	0.0149904	0.00236483	0.007512	0.0098688	0.501121	0.658341	0.446546	2.3e-10		rs7932210	G	-0.0129518	0.00254216	0.01049	0.011294	-0.809926	0.872002	0.352987	3.5e-07
rs9964724	C	0.0176465	0.00232664	-0.014143	0.0097646	-0.801462	0.553345	0.147507	3.3e-14		rs55772938	A	-0.0151223	0.00241703	0.011547	0.010362	-0.763574	0.685213	0.265125	3.9e-10		rs2102422	T	0.0114235	0.00224669	0.003045	0.0094539	0.266556	0.827583	0.747385	3.7e-07
rs11917871	T	-0.0166474	0.00220627	0.000309	0.0097211	-0.0185615	0.583941	0.974642	4.5e-14		rs11749912	A	0.0139203	0.00223731	-0.002031	0.0094854	-0.145902	0.681408	0.830455	4.9e-10		rs2944829	G	-0.0112746	0.00224027	-0.023743	0.0093561	2.10588	0.829839	0.0111583	4.8e-07
rs801733	A	0.0168585	0.00225323	0.000752	0.0102056	0.0446066	0.605368	0.941261	7.3e-14		rs2734849	A	-0.0135145	0.00220049	0.006824	0.0095451	-0.504939	0.706286	0.474657	8.2e-10		rs3929563	T	-0.0118035	0.00235638	-0.004369	0.0103316	0.370144	0.8753	0.672385	5.5e-07
rs17789218	T	0.0185965	0.00251401	0.002873	0.0122304	0.154491	0.657672	0.814281	1.4e-13		rs6129084	A	-0.0140927	0.00230251	0.004485	0.0096353	-0.31825	0.683709	0.641591	9.3e-10		rs140398213	C	-0.0367571	0.00736596	-0.026348	0.0445656	0.716814	1.21244	0.554374	6e-07
rs4577309	A	0.0160037	0.00216796	0.017253	0.0095234	1.07806	0.595075	0.0700414	1.6e-13		rs6774533	C	-0.0149436	0.00245831	-0.005898	0.0098808	0.394684	0.661206	0.550564	1.2e-09		rs6736898	A	-0.0116172	0.00233271	0.013575	0.0098091	-1.16853	0.84436	0.166383	6.4e-07
rs6797840	A	-0.0161032	0.00218412	-0.008182	0.0093061	0.508098	0.577904	0.379288	1.7e-13		rs4073003	A	0.0201634	0.00331978	-0.030232	0.0124162	-1.49935	0.615779	0.0148966	1.2e-09		rs10968218	T	-0.0116388	0.00234525	-0.015591	0.0098982	1.33957	0.850449	0.115225	7e-07
rs72834698	G	0.0226559	0.0031007	0.013951	0.0160107	0.615778	0.70669	0.38356	2.7e-13		rs6857629	G	0.0153859	0.00256016	0.008912	0.0103044	0.579232	0.66973	0.387108	1.9e-09		rs1869165	T	-0.0141748	0.00286365	0.000688	0.0118708	-0.0485368	0.837458	0.953783	7.4e-07
rs6131281	C	0.0160808	0.00220553	-0.003219	0.0095332	-0.200177	0.592831	0.735618	3.1e-13		rs113851275	G	-0.0209442	0.00353742	0.018272	0.0154132	-0.872413	0.735917	0.235829	3.2e-09		rs34936791	G	-0.0221849	0.00450804	0.014445	0.0228053	-0.651119	1.02796	0.526469	8.6e-07
rs7184800	G	0.0168167	0.00234935	0.007946	0.0105695	0.472506	0.628512	0.45218	8.2e-13		rs166835	C	0.0131356	0.00222179	0.008935	0.0094528	0.680213	0.719632	0.344545	3.4e-09		rs1807998	T	-0.0143667	0.00292164	-0.002775	0.0116036	0.193155	0.807673	0.810989	8.8e-07
rs4845364	A	-0.0153008	0.00215604	-0.012368	0.0095592	0.808324	0.624752	0.195723	1.3e-12		rs7288455	A	0.013109	0.00222709	0.000734	0.0099264	0.0559921	0.75722	0.941055	4e-09		rs9841945	T	0.0114271	0.0023327	-0.007565	0.0098699	-0.662023	0.863727	0.443396	9.6e-07
rs10772643	C	0.0247995	0.00349653	0.00224	0.0140564	0.0903244	0.566802	0.873387	1.3e-12		rs17789218	T	-0.0150545	0.00256134	0.002873	0.0122304	-0.19084	0.812408	0.814281	4.2e-09		rs2174099	G	-0.013511	0.00276171	-0.007773	0.0126226	0.575309	0.934246	0.538026	1e-06
rs13107325	C	-0.0291705	0.00412256	0.00667	0.0223469	-0.228656	0.766079	0.76534	1.5e-12		rs10208088	C	0.0131026	0.00223225	0.010452	0.0099916	0.797704	0.762566	0.295525	4.4e-09		rs13172369	A	0.0110693	0.00227094	-0.007117	0.0098656	-0.642949	0.891258	0.470666	1.1e-06
rs1031423	T	-0.0185194	0.00262613	-0.021627	0.0120077	1.1678	0.648385	0.071688	1.8e-12		rs10754920	C	0.0202406	0.00349047	0.02266	0.01327	1.11953	0.655613	0.0877085	6.7e-09		rs1973141	C	0.0110673	0.00227033	0.008838	0.0096646	0.798569	0.873257	0.360469	1.1e-06
rs11218575	C	0.0153751	0.00218733	0.009227	0.0096592	0.600126	0.628237	0.339449	2.1e-12		rs206965	T	0.0156007	0.00271472	0.007897	0.0121935	0.506195	0.7816	0.517218	9.1e-09		rs72834907	G	-0.0147773	0.00303574	0.001887	0.0148538	-0.127696	1.00518	0.89891	1.1e-06
rs148544378	C	0.0531894	0.00757316	-0.041869	0.0503001	-0.787168	0.945679	0.405192	2.2e-12		rs35933007	G	-0.0151917	0.00264445	-0.029223	0.0140238	1.92362	0.923122	0.037177	9.2e-09		rs17087842	C	0.0303424	0.00625897	-0.006333	0.0257643	-0.208718	0.849119	0.805833	1.2e-06
rs749671	G	0.015654	0.00223821	0.010346	0.0101404	0.660917	0.647783	0.307598	2.7e-12		rs1469249	G	0.0155576	0.00271086	-0.020553	0.0119154	-1.32109	0.765889	0.0845436	9.5e-09		rs4588892	T	0.0127437	0.00263974	-0.012471	0.0107628	-0.978601	0.844558	0.246573	1.4e-06
rs72781699	G	-0.0186804	0.00267802	-0.037166	0.0117481	1.98957	0.6289	0.00155844	3e-12		rs9477970	T	-0.0160441	0.00280044	0.004509	0.0120349	-0.281038	0.750114	0.707913	1e-08		rs62042809	G	0.018609	0.00385156	-0.011872	0.0167754	-0.637971	0.901467	0.47913	1.4e-06
rs9867121	C	0.0194994	0.00280905	0.003545	0.0118035	0.1818	0.605326	0.763922	3.9e-12		rs78082503	G	-0.0153586	0.00268761	0.015704	0.0111506	-1.02249	0.726017	0.159026	1.1e-08		rs1871807	T	-0.0146665	0.00304927	0.004458	0.0135904	-0.303958	0.926629	0.742892	1.5e-06
rs3754970	T	-0.014997	0.0021699	-0.007732	0.0095397	0.51557	0.636107	0.417648	4.8e-12		rs162894	T	0.0133847	0.00234032	0.018461	0.0095994	1.37926	0.717192	0.0544623	1.1e-08		rs12783517	C	-0.0116734	0.00242564	-0.002235	0.0105956	0.191461	0.90767	0.832937	1.5e-06
rs11810109	A	0.0162518	0.00235696	0.007284	0.0105	0.448197	0.646082	0.487861	5.4e-12		rs7020477	A	0.0142337	0.00249819	0.000296	0.011268	0.0207957	0.791642	0.979043	1.2e-08		rs56300715	G	-0.013467	0.0028017	0.006263	0.0112462	-0.465063	0.835093	0.577596	1.5e-06
rs17207890	G	0.015694	0.00228666	0.004421	0.010425	0.2817	0.664267	0.67151	6.7e-12		rs12603813	T	0.014406	0.00253374	-0.017393	0.0108226	-1.20734	0.751256	0.108032	1.3e-08		rs73013484	C	-0.0166667	0.00348267	0.03451	0.0184146	-2.0706	1.10487	0.0609226	1.7e-06
rs2447098	C	-0.014947	0.00217845	0.016974	0.0097798	-1.13561	0.654299	0.0826313	6.8e-12		rs4592851	G	-0.0144061	0.00254163	0.004792	0.0110442	-0.332637	0.766634	0.664366	1.4e-08		rs55810623	G	0.0150595	0.00315521	0.015772	0.0127225	1.04731	0.844816	0.215089	1.8e-06
rs66852340	C	-0.0177896	0.00260074	-0.017953	0.0110377	1.00919	0.620458	0.10384	7.9e-12		rs12706626	G	-0.012866	0.00226649	-0.00849	0.0102132	0.659879	0.793813	0.405817	1.4e-08		rs139177312	A	-0.0416195	0.00876483	-0.006527	0.0438335	0.156826	1.0532	0.881629	2e-06
rs2034768	A	0.0147356	0.00215816	0.002369	0.0093246	0.160767	0.632794	0.79945	8.6e-12		rs1319734	A	0.0126928	0.00225812	0.001556	0.0098601	0.122589	0.776826	0.874608	1.9e-08		rs113036181	G	0.0327793	0.00688927	0.029841	0.0380969	0.910361	1.16222	0.433456	2e-06
rs1278847	C	0.0159233	0.00234661	0.01819	0.0105434	1.14235	0.662137	0.0844824	1.2e-11		rs9608249	G	0.0173846	0.00310761	0.001349	0.0137936	0.0775974	0.793438	0.922092	2.2e-08		rs12617392	C	0.0106388	0.00224556	0.013017	0.0095973	1.22354	0.902104	0.174998	2.2e-06
rs10145592	C	-0.014845	0.00220802	0.014961	0.0097765	-1.00781	0.658572	0.125942	1.8e-11		rs6498759	T	0.0132648	0.0023861	-0.009175	0.0096603	-0.69168	0.728266	0.342232	2.7e-08		rs1892417	T	-0.0125694	0.00265839	-0.015394	0.0114809	1.22472	0.913401	0.179974	2.3e-06
rs7700107	A	-0.0210603	0.00313788	-0.020327	0.0125976	0.965181	0.598168	0.106623	1.9e-11		rs3944151	A	0.0136733	0.00246948	-0.005558	0.0108487	-0.406486	0.793422	0.608427	3.1e-08		rs60267112	A	0.0401694	0.00850187	0.006991	0.0401608	0.174038	0.999786	0.861806	2.3e-06
rs6673341	T	-0.014513	0.0021693	-0.005689	0.0095929	0.391993	0.660987	0.553153	2.2e-11		rs3730399	A	0.0246511	0.00446121	-0.009146	0.0180746	-0.371018	0.733217	0.612847	3.3e-08		rs722092	T	0.0108295	0.00229901	-0.000938	0.0095592	-0.0866153	0.8827	0.921833	2.5e-06
rs7564130	T	-0.0149864	0.00225071	-0.009865	0.0097374	0.658263	0.649749	0.31101	2.8e-11		rs4702	G	0.0121782	0.00221469	-0.037567	0.0102447	-3.08477	0.841233	0.000245442	3.8e-08		rs12986369	A	0.0106686	0.00226654	-0.00217	0.0099025	-0.203401	0.928191	0.826544	2.5e-06
rs263771	C	-0.017013	0.00256135	-0.01732	0.0116721	1.01805	0.686069	0.137841	3.1e-11		rs198262	C	0.0300048	0.00546001	-0.030871	0.0262162	-1.02887	0.873734	0.238974	3.9e-08		rs184504353	C	-0.0120802	0.00257597	-0.018604	0.0132591	1.54004	1.09759	0.160583	2.7e-06
rs7189927	T	0.0149741	0.00225865	0.015343	0.010513	1.02464	0.702079	0.144446	3.4e-11		rs6935828	C	-0.0121206	0.00221282	-0.009762	0.0093713	0.805406	0.773171	0.297555	4.3e-08		rs181132458	T	-0.0301633	0.00643161	0.011869	0.0406268	-0.393491	1.3469	0.770174	2.7e-06
rs10041724	T	0.0180931	0.00273852	-0.005869	0.0118947	-0.324378	0.657416	0.621721	3.9e-11		rs147543875	C	0.0416072	0.00763353	-0.046551	0.0504945	-1.11882	1.2136	0.356579	5e-08		rs145602752	G	-0.0119853	0.00255996	-0.009962	0.0170535	0.831185	1.42287	0.559112	2.8e-06
rs984409	G	-0.0148683	0.00225294	0.01636	0.0108899	-1.10033	0.732424	0.133017	4.1e-11		rs1620977	A	0.0134695	0.00248779	0.003757	0.0109095	0.278926	0.809941	0.730561	6.2e-08		rs873225	A	0.0127119	0.00271505	-0.003214	0.010588	-0.252834	0.83292	0.76147	2.8e-06
rs9563168	G	0.0175868	0.00266741	0.009997	0.0115862	0.568438	0.658801	0.388227	4.3e-11		rs55836224	T	0.0146903	0.00272129	-0.042823	0.012313	-2.91505	0.838172	0.000505417	6.7e-08		rs36188135	G	0.0107412	0.00229131	0.001722	0.0098178	0.160317	0.914032	0.860769	2.8e-06
rs9902312	T	0.0153237	0.00232706	-0.003343	0.0097059	-0.218159	0.633391	0.730523	4.5e-11		rs61859627	A	0.0133959	0.00248633	0.009515	0.0108834	0.710292	0.812443	0.381973	7.1e-08		rs12208074	C	-0.0118711	0.00253753	0.006221	0.0103707	-0.524046	0.873609	0.548597	2.9e-06
rs11714337	G	0.0144017	0.00218888	0.025202	0.0100752	1.74993	0.699584	0.0123707	4.7e-11		rs7984359	C	0.0167388	0.0031159	-0.006586	0.0132765	-0.393457	0.793157	0.619849	7.8e-08		rs408711	G	-0.0126749	0.00270809	-0.0124	0.0106357	0.978311	0.839115	0.243661	2.9e-06
rs62332760	G	-0.0144128	0.00221698	0.00733	0.0098558	-0.508576	0.683823	0.457043	8e-11		rs671131	C	-0.0145507	0.00271154	0.002977	0.0109584	-0.204595	0.753118	0.785881	8e-08		rs6674816	G	0.010981	0.0023498	0.006242	0.0099753	0.568436	0.908415	0.531482	3e-06
rs1451533	G	-0.0157043	0.00243314	-0.010086	0.0106097	0.642244	0.675592	0.341787	1.1e-10		rs10502680	C	-0.0126845	0.00237288	0.009484	0.0096005	-0.747684	0.756869	0.323219	9e-08		rs2356877	C	-0.0135715	0.00290737	-0.00136	0.0138576	0.10021	1.02108	0.92182	3e-06
rs6850494	A	-0.0143297	0.00222236	-0.008284	0.0094886	0.5781	0.662163	0.382637	1.1e-10		rs55897719	C	0.0126225	0.00236546	-0.00652	0.0103783	-0.516538	0.822206	0.529851	9.5e-08		rs9527962	T	-0.010768	0.00230632	-0.013295	0.0097885	1.23468	0.909036	0.174392	3e-06
rs2073869	C	0.0186112	0.0029076	0.009083	0.0120218	0.488039	0.645944	0.449923	1.5e-10		rs10172483	A	0.0138238	0.00259319	-0.025217	0.0113788	-1.82417	0.823131	0.026682	9.8e-08		rs115120148	G	0.0482694	0.0103611	-0.0002	0.0443842	-0.00414341	0.91951	0.996405	3.2e-06
rs6721975	T	-0.0166905	0.00261401	-0.010856	0.0127496	0.65043	0.763884	0.394504	1.7e-10		rs2120461	C	-0.0122317	0.0023171	0.015529	0.0102545	-1.26957	0.838354	0.129935	1.3e-07		rs11530800	T	-0.0106842	0.00229461	0.000944	0.0097233	-0.0883548	0.910063	0.922658	3.2e-06
rs7693082	G	0.0150716	0.00235845	-0.019221	0.0108736	-1.27531	0.721463	0.0771151	1.7e-10		rs6449708	T	0.0116284	0.00221011	0.013456	0.0093116	1.15717	0.800764	0.148436	1.4e-07		rs1882285	T	0.0311657	0.00671614	-0.020638	0.0182049	-0.662202	0.584133	0.256941	3.5e-06
rs10057545	G	-0.0138921	0.00218505	0.007122	0.0093833	-0.512665	0.675441	0.447848	2e-10		rs9731969	G	0.016086	0.00305415	-0.007751	0.0125541	-0.481848	0.780436	0.536966	1.4e-07		rs7630371	A	-0.0123705	0.00267441	-0.007106	0.0109758	0.574431	0.887256	0.517357	3.7e-06
rs182355396	C	-0.0802623	0.0126343	-0.022344	0.0653374	0.278387	0.814048	0.732367	2.1e-10		rs10160068	A	-0.0125345	0.00237852	-0.005625	0.0098362	0.448761	0.78473	0.567412	1.4e-07		rs11030026	G	-0.0139622	0.00301861	-0.022072	0.0142324	1.58084	1.01935	0.120943	3.7e-06
rs6670915	C	0.0137322	0.00216788	0.004995	0.0093626	0.363744	0.681799	0.593684	2.4e-10		rs17785248	A	0.0132021	0.00251975	0.015874	0.0109964	1.20238	0.832928	0.148862	1.6e-07		rs4243827	T	-0.015127	0.00328031	-0.016203	0.0202493	1.07113	1.33862	0.423609	4e-06
rs303753	G	-0.0144597	0.00229051	-0.025529	0.0103848	1.76553	0.718189	0.0139595	2.7e-10		rs60950793	T	0.012052	0.00229988	-0.015112	0.0096266	-1.2539	0.798755	0.116458	1.6e-07		rs12040559	T	-0.0178201	0.00386408	-0.012827	0.0142455	0.719805	0.799406	0.367894	4e-06
rs2584597	T	0.0150996	0.00239572	0.015037	0.0111311	0.995854	0.737178	0.176728	2.9e-10		rs1532214	A	-0.0139125	0.00265897	-0.016501	0.0108161	1.18606	0.777438	0.12711	1.7e-07		rs10122353	T	0.0103228	0.00223734	0.004005	0.0094083	0.387976	0.91141	0.670335	4e-06
rs9569734	A	0.0188846	0.00300692	0.003712	0.0119599	0.196562	0.633315	0.756279	3.4e-10		rs56221179	A	0.0145899	0.00278942	-0.005792	0.0120664	-0.396987	0.827038	0.63122	1.7e-07		rs1330329	T	0.0131587	0.00285795	0.008563	0.0115417	0.650748	0.877116	0.458137	4.1e-06
rs56858768	G	-0.0148792	0.00236956	-0.002321	0.0105988	0.15599	0.712323	0.82666	3.4e-10		rs11210383	C	0.0118467	0.00227556	-0.000494	0.0101154	-0.0416994	0.853858	0.96105	1.9e-07		rs116947966	C	0.0522375	0.01137	-0.034949	0.0514179	-0.66904	0.98431	0.496691	4.3e-06
rs7248205	C	0.0139253	0.00221689	-0.034085	0.0100187	-2.4477	0.71946	0.000668609	3.4e-10		rs7904398	C	0.0114159	0.00220461	-0.003431	0.0092627	-0.300546	0.811386	0.711077	2.2e-07		rs6920691	C	-0.0114886	0.00250235	-0.016896	0.0110464	1.47068	0.96151	0.126129	4.4e-06
rs56103247	C	0.0297647	0.00475247	0.070965	0.028958	2.3842	0.972897	0.0142611	3.8e-10		rs12280377	C	-0.012415	0.00239782	0.007311	0.0113321	-0.588884	0.912775	0.518825	2.2e-07		rs61452714	C	-0.0296908	0.00646829	0.011507	0.0207523	-0.387561	0.698947	0.579242	4.4e-06
rs1913808	G	0.0149234	0.0023854	0.003148	0.0103859	0.210944	0.695947	0.761811	3.9e-10		rs35545995	A	-0.0114044	0.0022031	-0.00339	0.0094734	0.297254	0.830679	0.72046	2.3e-07		rs3912113	G	0.0123747	0.00269728	-0.004636	0.010475	-0.374635	0.846485	0.658071	4.5e-06
rs12541615	T	-0.0175199	0.00280013	-0.010433	0.012591	0.595494	0.718668	0.407326	3.9e-10		rs455940	T	-0.0122636	0.00237114	0.012982	0.010551	-1.05858	0.860351	0.218546	2.3e-07		rs12139904	T	-0.0183849	0.00401222	0.027587	0.0151818	-1.50052	0.825776	0.0692003	4.6e-06
rs4523073	A	-0.0137517	0.00221114	-0.012734	0.0098243	0.925995	0.714406	0.194916	5e-10		rs11693600	C	-0.0115855	0.00224404	0.000493	0.0096592	-0.0425532	0.833732	0.959294	2.4e-07		rs16999714	A	-0.0137307	0.00300165	0.005952	0.0127334	-0.433481	0.927367	0.640191	4.8e-06
rs2460	G	-0.0152938	0.00245865	0.015087	0.0105293	-0.986478	0.688469	0.151898	5e-10		rs9321254	G	-0.0171656	0.00332409	0.024283	0.0151471	-1.41463	0.88241	0.108903	2.4e-07		rs72871345	G	-0.0174827	0.00382644	-0.024211	0.0174521	1.38485	0.99825	0.165356	4.9e-06
rs8756	C	-0.0134501	0.00216618	-0.020032	0.0095343	1.48936	0.708865	0.035637	5.3e-10		rs56229818	T	0.0113688	0.00219961	-0.014284	0.0092182	-1.25642	0.810833	0.121251	2.4e-07		rs187280471	A	-0.0419966	0.00923016	-0.010663	0.0601581	0.253902	1.43245	0.859312	5.4e-06
rs12491503	G	-0.0142607	0.00229906	-0.014832	0.0097048	1.04006	0.680528	0.126434	5.5e-10		rs4654361	A	-0.0114667	0.00222735	0.001305	0.0094528	-0.113808	0.82437	0.890197	2.6e-07		rs36028660	T	-0.0141937	0.0031221	-0.003396	0.0123021	0.239261	0.86673	0.782509	5.5e-06
rs56398417	C	0.0144253	0.00232895	0.025531	0.0105717	1.76988	0.732858	0.0157338	5.9e-10		rs6428459	T	-0.0136282	0.00264433	-0.014568	0.0105195	1.06896	0.771892	0.166096	2.6e-07		rs2007669	A	0.0108856	0.00240353	-6.5e-05	0.0105673	-0.00597119	0.97076	0.995092	5.9e-06
rs71658797	T	-0.0203521	0.00329198	-0.045108	0.0174489	2.21638	0.857351	0.0097337	6.3e-10		rs911554	G	0.0117287	0.00228175	-0.005094	0.0095831	-0.434319	0.817064	0.59503	2.7e-07		rs61796876	C	0.0301527	0.00667132	-0.010738	0.0305016	-0.356121	1.01157	0.724803	6.2e-06
rs10947452	T	0.0140576	0.00227421	0.018136	0.0098341	1.29012	0.699558	0.0651547	6.4e-10		rs10272986	A	-0.0123451	0.00241825	-0.006104	0.0100741	0.494447	0.81604	0.544574	3.3e-07		rs3211062	C	-0.0112008	0.00247791	0.001183	0.0101654	-0.105617	0.90756	0.907355	6.2e-06
rs62641636	A	0.0144237	0.00233911	0.005284	0.0104467	0.366342	0.724273	0.612993	7e-10		rs7968738	G	0.012836	0.00251707	-0.009103	0.0101295	-0.709177	0.789148	0.368833	3.4e-07		rs2031877	G	0.0232559	0.00514495	0.021414	0.0211151	0.920799	0.907946	0.310508	6.2e-06
rs17512836	T	0.0422142	0.00684643	0.046004	0.0326253	1.08978	0.772851	0.158519	7e-10		rs6794799	C	0.0204626	0.00401866	-0.001404	0.0194487	-0.068613	0.950451	0.942451	3.5e-07		rs12677686	T	-0.0140359	0.00310884	0.008949	0.0123651	-0.637579	0.880962	0.469231	6.3e-06
rs62379379	G	-0.0260246	0.0042322	-0.04831	0.0174554	1.85632	0.670727	0.00564664	7.8e-10		rs1991401	A	-0.0121645	0.00238694	0.007387	0.0102697	-0.607259	0.844235	0.471956	3.5e-07		rs149032673	C	-0.0360419	0.00798418	-0.047058	0.0502675	1.30565	1.3947	0.349195	6.4e-06
rs114600294	G	-0.0162426	0.00264223	-0.015066	0.0174033	0.927561	1.07146	0.386656	7.9e-10		rs6755003	T	0.0113656	0.00223251	-0.014478	0.0095158	-1.27384	0.837246	0.128142	3.6e-07		rs72787944	T	0.0209425	0.00465188	0.015236	0.022751	0.727516	1.08636	0.503059	6.7e-06
rs10427502	G	0.0136963	0.00223339	0.001386	0.0101371	0.101195	0.740134	0.891248	8.6e-10		rs56692296	G	0.0136554	0.00268483	-0.001098	0.0110496	-0.0804078	0.809174	0.920844	3.7e-07		rs13376183	C	0.0148003	0.00329185	-0.013028	0.0183733	-0.880252	1.24141	0.47828	6.9e-06
rs4973576	C	-0.0145232	0.00237947	0.005069	0.0110942	-0.349028	0.763895	0.647739	1e-09		rs34396405	T	-0.0132175	0.00260942	0.009552	0.0115786	-0.722678	0.876005	0.409389	4.1e-07		rs12085998	A	0.0130537	0.00290558	-0.00129	0.0129311	-0.0988226	0.990608	0.920535	7e-06
rs6973656	A	-0.0134657	0.00220552	0.014375	0.0095375	-1.06753	0.708281	0.131757	1e-09		rs2761438	A	0.0114923	0.00227123	-0.014537	0.0098037	-1.26493	0.853067	0.138126	4.2e-07		rs16891753	A	-0.0199664	0.00444557	-0.022239	0.0149613	1.11382	0.749324	0.137164	7.1e-06
rs648044	A	-0.013834	0.00226591	0.015549	0.0103902	-1.12397	0.751063	0.134522	1e-09		rs2294698	T	0.0112392	0.00222598	0.002783	0.0095169	0.247615	0.84676	0.76996	4.4e-07		rs72699047	G	0.0108787	0.00242432	-0.006735	0.0109519	-0.6191	1.00673	0.53858	7.2e-06
rs10876864	G	-0.0133403	0.0021844	0.00079	0.0096885	-0.0592191	0.726258	0.935013	1e-09		rs7776771	G	0.0113646	0.00225011	0.00213	0.0105695	0.187424	0.930037	0.840289	4.4e-07		rs78912669	C	-0.0361355	0.00805956	0.001082	0.0316281	-0.0299429	0.875264	0.97271	7.3e-06
rs10932837	C	-0.0131055	0.00216152	0.004509	0.0095104	-0.344054	0.72568	0.63542	1.3e-09		rs7613188	C	-0.0112149	0.00222377	-0.000934	0.0095614	0.0832821	0.852562	0.922183	4.6e-07		rs7211564	G	0.0102175	0.00228561	0.001971	0.0096603	0.192904	0.945466	0.838329	7.8e-06
rs6141814	C	-0.0135023	0.00222588	-0.004241	0.0096168	0.314095	0.712234	0.659214	1.3e-09		rs76336198	C	0.0125989	0.00249944	0.014914	0.0107053	1.18375	0.849701	0.163577	4.6e-07		rs116024147	T	-0.0372257	0.00833764	0.039833	0.0447894	-1.07004	1.20318	0.37382	8e-06
rs34864022	A	-0.0263815	0.00435706	0.018534	0.0224914	-0.702538	0.852544	0.409912	1.4e-09		rs3010239	G	0.013579	0.00269748	0.018643	0.0114928	1.37293	0.846366	0.104772	4.8e-07		rs13033720	T	0.0109222	0.00244748	0.013398	0.0103272	1.22668	0.945524	0.194511	8.1e-06
rs9471333	C	0.0131038	0.00216935	-0.001947	0.0092453	-0.148583	0.705543	0.833204	1.5e-09		rs2576559	G	0.0113351	0.00225089	0.003376	0.0093757	0.297836	0.827139	0.718787	4.8e-07		rs141165958	A	0.0271501	0.00608494	0.004817	0.0284779	0.177421	1.04891	0.86568	8.1e-06
rs10739499	C	0.0138371	0.00229003	0.01799	0.0097808	1.30013	0.706853	0.0658684	1.5e-09		rs57269203	G	0.0133002	0.00264529	0.012913	0.011747	0.970888	0.88322	0.271655	5e-07		rs11847717	G	-0.0113991	0.00256034	0.017111	0.0109019	-1.50108	0.956383	0.116521	8.5e-06
rs12342024	G	-0.0205172	0.00340797	-0.04057	0.0154436	1.97737	0.752715	0.00861469	1.7e-09		rs11634155	T	0.0118009	0.00234859	-0.013762	0.0107433	-1.16618	0.91038	0.200199	5e-07		rs12707086	G	0.0147491	0.00331455	-0.009215	0.0144084	-0.624784	0.9769	0.52246	8.6e-06
rs6472942	T	-0.0131633	0.00218761	0.001854	0.0093398	-0.140846	0.709533	0.84265	1.8e-09		rs12363232	C	-0.0115883	0.00231449	0.009744	0.0098862	-0.840848	0.853119	0.324321	5.5e-07		rs9852100	A	-0.00997441	0.00224329	-0.001895	0.0092475	0.189986	0.927123	0.837634	8.7e-06
rs55700114	G	-0.014333	0.00239284	-0.001226	0.0103533	0.0855369	0.72234	0.905738	2.1e-09		rs8091177	C	0.0137274	0.00274313	-0.014099	0.0114266	-1.02707	0.832394	0.217249	5.6e-07		rs10770190	A	-0.0129149	0.0029067	-0.018658	0.011482	1.44469	0.889051	0.104167	8.9e-06
rs34811474	G	0.0152829	0.00255709	0.010812	0.014995	0.707457	0.981162	0.470885	2.3e-09		rs6780848	T	-0.0124135	0.00248311	-0.013675	0.0100177	1.10162	0.807	0.172227	5.8e-07		rs2431176	G	-0.010577	0.00238565	-0.012454	0.0108454	1.17746	1.02538	0.250836	9.3e-06
rs55909997	G	-0.0135532	0.00227041	-0.008726	0.0098341	0.643833	0.725592	0.374906	2.4e-09		rs10828248	A	-0.0115738	0.002317	-7.1e-05	0.0101752	0.00613454	0.879158	0.994433	5.9e-07		rs7569882	G	-0.0289457	0.00654189	0.085734	0.033831	-2.96189	1.16877	0.0112709	9.7e-06
rs7089973	C	-0.013355	0.00223661	-0.011666	0.0098732	0.873531	0.739289	0.237371	2.4e-09		rs77039416	T	0.0183653	0.00367796	-0.012826	0.0150547	-0.698382	0.819736	0.394236	5.9e-07		rs62250713	A	0.0102427	0.00231575	-0.000309	0.0096907	-0.0301678	0.946108	0.974563	9.7e-06
rs10771746	C	-0.0142821	0.00239463	0.010844	0.0103642	-0.759272	0.725678	0.295425	2.5e-09		rs9914041	C	0.0110149	0.00220677	-0.017446	0.0095343	-1.58385	0.865582	0.0672777	6e-07
rs10737620	T	0.0144141	0.00241921	0.003718	0.0102154	0.257942	0.708709	0.715888	2.6e-09		rs9995717	A	0.0117808	0.00236156	-0.007685	0.0101219	-0.652333	0.859186	0.447706	6.1e-07
rs11245482	T	-0.0132329	0.00222132	-0.017735	0.0097939	1.34022	0.740117	0.0701686	2.6e-09		rs11672035	C	0.0134282	0.00269448	0.013018	0.0164571	0.969452	1.22556	0.428929	6.2e-07
rs7693703	G	0.0228437	0.0038412	0.022563	0.0166841	0.987712	0.730359	0.176258	2.7e-09		rs2041687	T	-0.0112118	0.00225078	-0.003648	0.0097146	0.325371	0.866462	0.707276	6.3e-07
rs405797	T	-0.0148849	0.00250575	-0.015854	0.0106673	1.06511	0.716652	0.13722	2.8e-09		rs9426808	A	0.012389	0.00248886	-0.00948	0.0103001	-0.765195	0.831391	0.357375	6.4e-07
rs2184364	A	0.0156396	0.00263677	-0.003829	0.0112799	-0.244827	0.72124	0.734268	3e-09		rs143165192	G	0.0182798	0.0036723	-0.002789	0.0174728	-0.152573	0.955853	0.873181	6.4e-07
rs10994943	T	0.0129868	0.00219109	0.009021	0.0095929	0.694628	0.738665	0.347021	3.1e-09		rs6440008	T	-0.011315	0.00227645	0.016852	0.01006	-1.48935	0.889085	0.093905	6.7e-07
rs17727474	C	0.017551	0.00296085	0.0159	0.0129397	0.905931	0.737263	0.219156	3.1e-09		rs9908234	A	-0.0232349	0.00468437	0.006724	0.0175488	-0.289392	0.755278	0.701601	7e-07
rs9834970	T	0.0127684	0.00215775	-0.009733	0.0092377	-0.762272	0.723481	0.292058	3.3e-09		rs12752313	G	0.0167443	0.00338139	0.00361	0.0143845	0.215596	0.859068	0.801841	7.3e-07
rs74802478	G	0.0166419	0.00281818	0.009964	0.0123684	0.59873	0.743208	0.420473	3.5e-09		rs17567151	C	-0.0132887	0.00268453	-0.005322	0.0115417	0.400491	0.868535	0.644719	7.4e-07
rs7716447	A	-0.0133844	0.00226863	-0.00993	0.01322	0.741908	0.987717	0.452572	3.6e-09		rs9621675	C	0.0307817	0.00622244	0.047731	0.0253298	1.55063	0.822885	0.0595134	7.5e-07
rs7609	A	0.0151499	0.00256689	0.040947	0.0109117	2.70279	0.720249	0.000175026	3.6e-09		rs17337530	C	-0.0130369	0.00264089	-0.005096	0.0118393	0.39089	0.908138	0.666882	8e-07
rs72725224	A	-0.0464317	0.007876	-0.027838	0.0337452	0.599547	0.726771	0.409402	3.7e-09		rs2689105	T	-0.0122716	0.00248652	-0.003273	0.0101306	0.266713	0.825532	0.746634	8e-07
rs74996610	C	-0.0305519	0.00519585	0.026026	0.0212215	-0.851862	0.694605	0.220049	4.1e-09		rs11153800	G	0.0113337	0.0022986	0.006446	0.0101925	0.568746	0.899309	0.527109	8.2e-07
rs148648822	G	-0.017551	0.00298724	-0.009633	0.0140043	0.548858	0.79792	0.491541	4.2e-09		rs5760866	C	-0.0120051	0.00243827	0.002511	0.0100644	-0.209161	0.838344	0.802979	8.5e-07
rs2971640	G	-0.0126576	0.00215401	-0.017245	0.0094017	1.36242	0.742771	0.066618	4.2e-09		rs62553704	C	-0.0232612	0.00472956	-0.005603	0.0218885	0.240873	0.940988	0.797967	8.7e-07
rs57585211	T	-0.0167329	0.00285006	0.004714	0.01225	-0.28172	0.732091	0.700374	4.3e-09		rs4852252	T	-0.0108178	0.00221792	-0.031786	0.0096212	2.93831	0.889386	0.000954023	1.1e-06
rs2173650	G	0.017845	0.00304387	0.001091	0.0136686	0.0611376	0.765962	0.936382	4.6e-09		rs7349566	T	-0.0116495	0.00239471	-0.009068	0.0099069	0.778403	0.850414	0.360023	1.1e-06
rs4775373	T	0.0132229	0.00225713	0.02119	0.0095321	1.60252	0.720878	0.0262148	4.7e-09		rs36083938	C	-0.0113721	0.00233626	0.005261	0.0109671	-0.462623	0.964387	0.631435	1.1e-06
rs72828890	C	0.0192918	0.00329837	0.018924	0.0181452	0.980935	0.940565	0.296985	4.9e-09		rs13132330	C	-0.0206498	0.00423085	0.017222	0.0211683	-0.834003	1.02511	0.415888	1.1e-06
rs631130	T	-0.0138158	0.00236338	0.008532	0.0109475	-0.617554	0.79239	0.43577	5e-09		rs11218470	C	0.0128073	0.00262889	0.020731	0.0106434	1.61869	0.831042	0.0514413	1.1e-06
rs11130793	C	0.0129223	0.00221055	0.004349	0.0096375	0.33655	0.745804	0.651804	5e-09		rs3803740	C	-0.0133115	0.00273487	0.026143	0.0136882	-1.96394	1.0283	0.056147	1.1e-06
rs12105701	C	-0.0128825	0.00220843	-0.003353	0.0098189	0.260276	0.762189	0.732739	5.4e-09		rs818515	A	-0.0112697	0.0023182	-0.010042	0.0098786	0.891062	0.876563	0.309372	1.2e-06
rs7788008	G	0.0126792	0.0021785	0.008069	0.0093485	0.636397	0.73731	0.388064	5.9e-09		rs9310017	G	0.0112299	0.00231265	0.009221	0.0095636	0.821111	0.851619	0.334957	1.2e-06
rs2045147	A	0.0126686	0.00217659	0.004118	0.0093409	0.325056	0.737327	0.659317	5.9e-09		rs12331037	G	0.0106828	0.00220341	-0.006997	0.0092095	-0.654978	0.862087	0.447399	1.2e-06
rs4382592	T	0.0136721	0.00235776	0.010715	0.0098297	0.783713	0.718961	0.275685	6.7e-09		rs117963025	T	-0.0277118	0.00571657	-0.018126	0.0294696	0.65409	1.06343	0.538506	1.2e-06
rs1022785	G	0.0180068	0.00311082	0.030662	0.0136578	1.7028	0.75848	0.024767	7.1e-09		rs187377617	A	0.0610189	0.0125668	0.000717	0.0628683	0.0117505	1.03031	0.9909	1.2e-06
rs42210	G	-0.0138517	0.00239536	0.02571	0.0100589	-1.85609	0.726185	0.01059	7.3e-09		rs6485204	T	0.0141064	0.00290917	-0.008668	0.0122749	-0.614473	0.870165	0.480091	1.2e-06
rs2291681	G	0.0127084	0.00220239	0.001205	0.009292	0.0948192	0.73117	0.896818	7.9e-09		rs12590377	C	-0.0125397	0.00258461	0.000131	0.0105097	-0.0104468	0.838114	0.990055	1.2e-06
rs11763734	A	-0.012463	0.00216247	0.007084	0.0095549	-0.568402	0.766661	0.458451	8.2e-09		rs13020592	C	-0.011701	0.00241548	-0.001643	0.011923	0.140415	1.01897	0.890398	1.3e-06
rs78394231	T	-0.0208531	0.00363518	-0.008817	0.0177574	0.422815	0.851547	0.619524	9.7e-09		rs16838450	G	-0.0142991	0.00295598	0.003803	0.0123325	-0.265961	0.862467	0.757799	1.3e-06
rs59210467	C	-0.0134192	0.00234497	-0.008012	0.0113201	0.597055	0.843575	0.47909	1e-08		rs7636115	C	-0.0162072	0.00334771	-0.012174	0.0165169	0.751148	1.01911	0.461084	1.3e-06
rs11081851	G	-0.0125498	0.00219056	-0.006713	0.0094322	0.534909	0.751582	0.476644	1e-08		rs440313	T	0.0112054	0.00231187	0.011364	0.0095332	1.01415	0.850768	0.233244	1.3e-06
rs2164744	T	-0.0128573	0.00224685	-0.00633	0.0094745	0.492327	0.736897	0.504064	1.1e-08		rs1983536	G	0.0171338	0.00355207	-0.010661	0.014341	-0.62222	0.837001	0.457244	1.4e-06
rs11629120	T	-0.0126288	0.00220791	0.019218	0.0098004	-1.52176	0.776036	0.049886	1.1e-08		rs7241130	G	-0.0113384	0.00235177	0.001246	0.0098384	-0.109892	0.867706	0.89922	1.4e-06
rs11657730	C	0.0129477	0.00226497	0.014674	0.0129865	1.13333	1.003	0.2585	1.1e-08		rs262936	C	-0.0115863	0.00240773	0.002743	0.0105336	-0.236745	0.909143	0.794552	1.5e-06
rs2787374	T	0.012493	0.00219413	0.000646	0.0096081	0.051709	0.769079	0.946395	1.2e-08		rs41278842	A	-0.0108796	0.00226335	-0.000367	0.0094159	0.0337329	0.865464	0.968909	1.5e-06
rs1352890	C	-0.0122805	0.00215851	-0.026152	0.0095929	2.12955	0.781149	0.00640715	1.3e-08		rs492540	C	0.0122451	0.002548	0.010239	0.0115222	0.836171	0.940964	0.374201	1.5e-06
rs2092829	G	0.0135603	0.00238603	0.008389	0.0107498	0.618644	0.792741	0.435163	1.3e-08		rs112077663	C	-0.0711412	0.0147877	-0.044012	0.0572338	0.618657	0.80451	0.441902	1.5e-06
rs3137	G	0.0170005	0.00299537	0.009922	0.0114689	0.58363	0.674621	0.386972	1.4e-08		rs9609286	T	-0.0117292	0.00244341	0.007479	0.0103794	-0.637639	0.88492	0.471179	1.6e-06
rs4937842	G	-0.0128044	0.00225644	0.011787	0.0096711	-0.920543	0.755295	0.222925	1.4e-08		rs6429307	A	-0.0113042	0.00236216	0.002596	0.0105021	-0.229649	0.929044	0.804762	1.7e-06
rs77215114	A	0.024415	0.00430915	0.032048	0.0188686	1.31264	0.772828	0.0894166	1.5e-08		rs151147005	G	0.018257	0.00381553	0.005125	0.0150221	0.280714	0.822813	0.73298	1.7e-06
rs10940659	A	-0.0126823	0.00223989	0.019313	0.009254	-1.52283	0.729678	0.0368891	1.5e-08		rs11596235	C	-0.0113584	0.00237393	-0.020439	0.0106759	1.79946	0.939912	0.0555564	1.7e-06
rs973734	C	0.0170761	0.00301339	-0.012792	0.0135535	-0.749117	0.793712	0.345264	1.5e-08		rs4757132	C	0.0155562	0.00325364	-0.007173	0.0125367	-0.461102	0.805897	0.567213	1.7e-06
rs2717559	A	0.0124298	0.00219436	-0.017608	0.0103468	-1.4166	0.832419	0.0887962	1.5e-08		rs10939871	T	0.0118014	0.0024735	0.012212	0.0110866	1.03479	0.939431	0.270675	1.8e-06
rs12725114	G	0.015309	0.00271147	0.009773	0.0118328	0.638383	0.772931	0.408847	1.6e-08		rs9993498	C	0.0133184	0.00279744	-0.013237	0.0128974	-0.993888	0.96839	0.304736	1.9e-06
rs11020045	A	-0.0129952	0.00230152	-0.000627	0.0103501	0.0482486	0.796456	0.951694	1.6e-08		rs4876765	T	-0.0107039	0.00224846	-0.003141	0.0097961	0.293444	0.91519	0.748485	1.9e-06
rs12475168	G	-0.018196	0.00322661	-0.027518	0.0129158	1.51231	0.709815	0.0331247	1.7e-08		rs11222814	T	-0.010578	0.00221803	0.002307	0.0096733	-0.218094	0.914473	0.8115	1.9e-06
rs255292	C	-0.0124149	0.00219925	-0.022096	0.00943	1.7798	0.759571	0.0191212	1.7e-08		rs11657135	A	0.0118806	0.00249541	0.001539	0.0103935	0.129539	0.87483	0.882285	1.9e-06
rs10246289	A	0.0192722	0.00341707	0.026435	0.0127312	1.37166	0.660599	0.0378574	1.7e-08		rs7186518	G	-0.0104915	0.00220745	-0.012817	0.0093344	1.22166	0.889711	0.169723	2e-06
rs6124476	T	0.0123596	0.00219694	0.00746	0.0091932	0.603579	0.74381	0.417096	1.8e-08		rs2285421	T	-0.0104968	0.00220817	-0.009284	0.009669	0.88446	0.921138	0.336964	2e-06
rs6031440	A	0.0124464	0.00221242	0.015302	0.0098862	1.22943	0.794302	0.121667	1.8e-08		rs77446893	G	0.0129633	0.00273033	-0.004683	0.0107064	-0.361251	0.825901	0.66182	2.1e-06
rs183566425	A	0.0464157	0.00825832	0.016502	0.0489814	0.355526	1.05528	0.73619	1.9e-08		rs4530624	C	0.0105479	0.00222369	-0.000635	0.0100578	-0.0602016	0.953536	0.949659	2.1e-06
rs12272012	G	-0.0295782	0.00525808	-0.001366	0.0244858	0.0461827	0.827833	0.955511	1.9e-08		rs4245670	A	-0.0109602	0.00231319	0.00833	0.009758	-0.760023	0.890312	0.393294	2.2e-06
rs12289262	C	-0.0137276	0.00244533	-0.02785	0.0104533	2.02876	0.761481	0.00771647	2e-08		rs60768803	G	0.016873	0.0035662	-0.008438	0.01288	-0.500089	0.76335	0.512388	2.2e-06
rs12476388	C	0.0133031	0.00237409	-0.006547	0.0104717	-0.492141	0.787162	0.531834	2.1e-08		rs9691664	C	0.0172749	0.00365092	0.02819	0.0145322	1.63185	0.841232	0.0524003	2.2e-06
rs4334769	G	0.0121315	0.00216621	-0.003653	0.0091964	-0.301117	0.75806	0.691205	2.1e-08		rs642492	C	-0.012601	0.00266497	-0.018265	0.0129202	1.44949	1.02533	0.157457	2.3e-06
rs11179838	C	0.012644	0.00225742	0.001699	0.0097798	0.134372	0.773474	0.862081	2.1e-08		rs72999390	G	0.0237133	0.00501483	-0.008045	0.0291785	-0.339261	1.23047	0.782766	2.3e-06
rs11125515	C	-0.0136577	0.00244084	0.001937	0.0102784	-0.141825	0.752572	0.850521	2.2e-08		rs7209692	T	0.014014	0.00296923	-0.001393	0.0133004	-0.0994006	0.949079	0.916587	2.4e-06
rs2694151	C	0.0257978	0.00461633	0.020945	0.0193444	0.811891	0.749847	0.278923	2.3e-08		rs76866419	G	0.0162878	0.00345674	0.006698	0.0177063	0.411228	1.08709	0.70522	2.5e-06
rs7157001	A	-0.0139661	0.00249846	-0.020841	0.0120447	1.49226	0.862424	0.0835759	2.3e-08		rs3925033	T	-0.0104475	0.00221851	-0.012467	0.0093735	1.1933	0.8972	0.18351	2.5e-06
rs141184308	A	0.0432607	0.00777329	-0.026859	0.0583505	-0.620864	1.34881	0.645298	2.6e-08		rs11610669	A	-0.0119747	0.00254187	0.004859	0.0107824	-0.405772	0.900432	0.652248	2.5e-06
rs1790135	C	-0.0140131	0.00251799	-0.006395	0.0111952	0.456359	0.79891	0.567846	2.6e-08		rs76289965	G	-0.0263229	0.00560062	-0.002877	0.0340005	0.109296	1.29167	0.932566	2.6e-06
rs71362609	C	0.0121195	0.00218179	-0.00892	0.0110496	-0.736004	0.911721	0.419511	2.8e-08		rs1338263	A	-0.0104452	0.00222366	0.005127	0.009455	-0.490847	0.9052	0.587644	2.6e-06
rs1156541	C	0.0144511	0.0026009	0.011289	0.0111354	0.781186	0.770557	0.310681	2.8e-08		rs12921224	G	-0.0105851	0.00225358	0.007325	0.0095538	-0.69201	0.902571	0.443254	2.6e-06
rs4675246	G	-0.0148496	0.00267587	0.013262	0.013195	-0.893088	0.888576	0.314859	2.9e-08		rs7719907	C	0.0129146	0.00275439	-0.012268	0.0105825	-0.949933	0.819421	0.246345	2.7e-06
rs138256022	C	-0.0313469	0.00565322	-0.000964	0.0309969	0.0307526	0.988835	0.97519	2.9e-08		rs57068401	G	0.0150068	0.00319961	0.021914	0.0134937	1.46027	0.899172	0.104372	2.7e-06
rs10234444	G	0.0158909	0.00286457	0.015171	0.0120251	0.954697	0.756729	0.207089	2.9e-08		rs12925639	C	0.012766	0.00272233	-0.001022	0.0133656	-0.0800564	1.04697	0.939049	2.7e-06
rs2791574	T	-0.0126402	0.00228208	-0.032079	0.0097798	2.53786	0.773706	0.0010376	3e-08		rs11001622	G	0.0129406	0.00276195	-0.023032	0.0121424	-1.77982	0.938318	0.0578511	2.8e-06
rs35574015	T	-0.0131592	0.00237523	-0.011323	0.0099699	0.860463	0.757637	0.256074	3e-08		rs4751642	C	-0.0106258	0.00226689	-0.000217	0.0095049	0.020422	0.894511	0.981786	2.8e-06
rs11896615	G	0.0168393	0.00304112	0.00439	0.0139706	0.2607	0.829643	0.753345	3.1e-08		rs2702733	C	-0.0111518	0.00238181	0.010666	0.0100242	-0.956438	0.898886	0.287317	2.8e-06
rs10890123	C	0.0142118	0.0025712	0.00257	0.01113	0.180836	0.783152	0.817387	3.3e-08		rs189397543	A	-0.0654214	0.0139556	0.041553	0.0691079	-0.635159	1.05635	0.547655	2.8e-06
rs11201422	T	0.0126882	0.00229902	-0.003549	0.0108009	-0.279709	0.851255	0.74247	3.4e-08		rs13276452	G	-0.0173943	0.00372057	-0.022096	0.0132135	1.2703	0.759645	0.0944791	2.9e-06
rs8043253	C	-0.0120657	0.00218665	-0.021781	0.0092964	1.8052	0.770482	0.0191319	3.4e-08		rs10758821	G	0.0103443	0.00221006	-0.010292	0.0092421	-0.994944	0.893449	0.265451	2.9e-06
rs6996198	C	-0.0163982	0.00297381	-0.006626	0.0123032	0.404069	0.750277	0.590191	3.5e-08		rs7335281	A	0.0124506	0.00266305	0.001636	0.0109551	0.131399	0.879885	0.881288	2.9e-06
rs112632642	G	-0.0242344	0.0043975	-0.010697	0.0191457	0.441397	0.790022	0.576356	3.6e-08		rs1609031	C	0.0109924	0.00235362	0.017936	0.0095669	1.63167	0.870319	0.0608206	3e-06
rs9528023	C	0.0133133	0.00242043	0.007986	0.0113733	0.599851	0.854281	0.482573	3.8e-08		rs1530875	C	-0.0149268	0.00319937	-0.006372	0.0174597	0.426883	1.16969	0.715145	3.1e-06
rs12632778	T	-0.028473	0.00518053	0.01012	0.0162909	-0.355424	0.572153	0.534464	3.9e-08		rs6491262	C	-0.0108165	0.0023196	-0.006091	0.0104055	0.563121	0.962002	0.558303	3.1e-06
rs6125906	C	-0.0205948	0.00374704	0.000885	0.0164691	-0.042972	0.799673	0.957145	3.9e-08		rs11180823	A	0.0103936	0.00223197	0.004007	0.010954	0.385526	1.05392	0.714512	3.2e-06
rs141425667	G	-0.0240563	0.00438104	0.008529	0.0215637	-0.354543	0.896385	0.692455	4e-08		rs9691744	G	-0.0108087	0.00232474	-0.000867	0.0103348	0.0802132	0.956156	0.933143	3.3e-06
rs10791546	C	0.0120455	0.00219515	0.005508	0.0095864	0.457266	0.795849	0.565586	4.1e-08		rs76112266	C	0.0136905	0.00294812	-0.004895	0.0130114	-0.357547	0.950396	0.706762	3.4e-06
rs11654952	T	-0.0171839	0.00313587	0.009143	0.0141781	-0.532068	0.82508	0.519013	4.3e-08		rs11961239	T	0.0375956	0.00809323	0.073546	0.0267442	1.95624	0.711365	0.0059599	3.4e-06
rs114328297	T	0.0143839	0.00262854	-0.00767	0.0113299	-0.533235	0.787679	0.498425	4.4e-08		rs2209725	C	0.0103779	0.00223531	-0.01252	0.0095038	-1.20641	0.915773	0.187715	3.4e-06
rs72671494	T	-0.0172607	0.00315538	0.000446	0.0167537	-0.025839	0.970627	0.978762	4.5e-08		rs4766107	T	0.0103405	0.00222669	-0.014148	0.0097059	-1.36821	0.93863	0.144932	3.4e-06
rs328277	C	0.0121693	0.00222434	0.000194	0.0093083	0.0159418	0.7649	0.983372	4.5e-08		rs9424100	A	-0.0116172	0.00250491	-0.000134	0.0103186	0.0115346	0.888217	0.989639	3.5e-06
rs2336895	G	0.0123098	0.00225242	-0.008923	0.0095842	-0.72487	0.778583	0.351848	4.6e-08		rs3826616	A	-0.0103406	0.00223199	-0.019595	0.0116884	1.89496	1.13034	0.0936504	3.6e-06
rs746020	C	0.0126729	0.00232773	0.004802	0.0100361	0.378919	0.791934	0.632314	5.2e-08		rs59262698	T	0.0103178	0.00223093	0.005954	0.0094734	0.577061	0.918161	0.529679	3.7e-06
rs6707827	A	-0.0129233	0.00237421	-0.004862	0.0107074	0.37622	0.828535	0.649772	5.2e-08		rs3754669	C	0.0153283	0.00331738	0.008452	0.0138251	0.551398	0.901933	0.540967	3.8e-06
rs17014081	A	-0.0162341	0.00298187	-0.018893	0.0130114	1.16378	0.801486	0.146492	5.2e-08		rs9862761	G	0.0106332	0.00230004	-0.000252	0.010588	-0.0236994	0.995749	0.981012	3.8e-06
rs17538215	C	-0.0123552	0.00226944	-0.020709	0.0097559	1.67614	0.789619	0.0337777	5.2e-08		rs78464245	T	0.0293563	0.00635919	0.00136	0.0430916	0.0463274	1.46788	0.974822	3.9e-06
rs1521753	C	-0.0118648	0.00218226	-0.010636	0.009543	0.896433	0.804312	0.26505	5.4e-08		rs35622755	A	0.0156296	0.00338812	-0.021914	0.0176053	-1.40208	1.12641	0.213228	4e-06
rs62491455	C	-0.0194692	0.00358453	-0.001118	0.0185732	0.057424	0.953979	0.952001	5.6e-08		rs9896714	A	-0.0142627	0.00309167	0.007356	0.012301	-0.515751	0.862459	0.54984	4e-06
rs11771391	G	-0.01219	0.00224612	-0.006521	0.0098113	0.534947	0.804865	0.50628	5.7e-08		rs34015835	A	0.0115224	0.00250001	-0.012582	0.0108693	-1.09196	0.943319	0.247039	4e-06
rs4553169	G	0.015203	0.00280263	0.004698	0.0112441	0.309018	0.739597	0.676079	5.8e-08		rs4696169	G	-0.0139158	0.00302124	0.001664	0.011885	-0.119576	0.854065	0.888653	4.1e-06
rs59045886	G	-0.0187914	0.00346381	0.003987	0.0154838	-0.212172	0.823983	0.796797	5.8e-08		rs72816721	A	-0.0166327	0.0036109	0.007234	0.0173989	-0.434926	1.04607	0.677576	4.1e-06
rs11718196	A	0.0165674	0.00305546	-0.001722	0.0133297	-0.103939	0.804574	0.897211	5.9e-08		rs7792650	C	0.0194025	0.00421832	0.001975	0.0146137	0.101791	0.753186	0.892496	4.2e-06
rs8070135	G	-0.0123341	0.00227667	0.008236	0.0096809	-0.667742	0.784889	0.39491	6e-08		rs2042356	T	0.0103514	0.00224998	-0.002887	0.0096038	-0.278899	0.927778	0.763712	4.2e-06
rs1495203	G	-0.0169157	0.00312644	-0.009081	0.0120251	0.536839	0.710884	0.450147	6.3e-08		rs6857	C	0.0134486	0.00292319	-0.078183	0.0144899	-5.81347	1.07743	6.82609e-08	4.2e-06
rs2825002	G	0.0125017	0.00231238	0.004871	0.0095028	0.389627	0.760121	0.608241	6.4e-08		rs113345120	C	-0.0108713	0.00236641	0.000213	0.0101763	-0.0195929	0.93607	0.983301	4.3e-06
rs9295364	T	-0.0184795	0.0034222	-0.003023	0.0173902	0.163587	0.941054	0.861996	6.7e-08		rs2740780	A	0.0104109	0.00227014	-0.003428	0.0098102	-0.32927	0.942301	0.726765	4.5e-06
rs4360003	A	0.0117966	0.00218613	-0.003148	0.0101763	-0.266857	0.862647	0.757058	6.8e-08		rs9736132	C	-0.0278778	0.00607514	-0.023533	0.0182038	0.844148	0.652986	0.196097	4.5e-06
rs4326129	A	0.0125137	0.00231944	-0.00654	0.0100937	-0.522627	0.806612	0.517031	6.8e-08		rs303752	G	0.0104083	0.00226914	-0.023481	0.0103935	-2.25599	0.998578	0.0238709	4.5e-06
rs499035	C	0.0129919	0.00240772	0.009731	0.0100698	0.749005	0.775083	0.333867	6.8e-08		rs150704300	A	0.0344688	0.00752186	-0.069936	0.0432958	-2.02897	1.25609	0.106244	4.6e-06
rs2809789	C	-0.0116633	0.00216266	0.004422	0.0094561	-0.379138	0.810757	0.640046	6.9e-08		rs143033730	C	0.03778	0.00824809	0.036137	0.0388659	0.956511	1.02874	0.352481	4.6e-06
rs76246107	G	-0.0219963	0.00407939	0.02529	0.022701	-1.14974	1.03204	0.265259	7e-08		rs10734394	G	-0.0119263	0.00260356	-0.02849	0.0106575	2.38884	0.893613	0.00751237	4.6e-06
rs329120	C	0.0118075	0.00219165	-0.020066	0.0093474	-1.69943	0.791649	0.0318177	7.1e-08		rs112875429	A	-0.0234827	0.00513218	-0.001539	0.0259327	0.0655376	1.10433	0.952677	4.7e-06
rs11113670	G	-0.0122816	0.00227937	-0.011613	0.0095571	0.945561	0.778164	0.224321	7.1e-08		rs4763358	G	-0.011665	0.00254784	0.009146	0.0120729	-0.784055	1.03497	0.448712	4.7e-06
rs17569099	T	-0.0213619	0.00397169	-0.033987	0.023305	1.59101	1.09096	0.144742	7.5e-08		rs73208963	G	0.0318279	0.00695542	-0.007364	0.0426853	-0.231369	1.34113	0.86303	4.7e-06
rs62485866	T	-0.0186923	0.00347785	0.016448	0.0171013	-0.879935	0.914885	0.336151	7.7e-08		rs6472184	C	-0.0164523	0.00359691	0.026332	0.0176574	-1.60051	1.07325	0.13589	4.8e-06
rs9649581	G	-0.013356	0.00248669	-0.006909	0.0108997	0.517296	0.81609	0.526165	7.8e-08		rs35864353	G	-0.0123356	0.00269909	0.006939	0.0125965	-0.562518	1.02115	0.581725	4.9e-06
rs6425422	T	0.0116012	0.00216375	0.007851	0.0096375	0.67674	0.830733	0.415284	8.2e-08		rs3845915	A	0.0152042	0.00332801	-0.001751	0.0125606	-0.115166	0.826127	0.889131	4.9e-06
rs1183668	C	0.0120508	0.0022483	-0.000384	0.0102164	-0.0318651	0.847778	0.970017	8.3e-08		rs7576657	A	0.0111103	0.00243287	0.007934	0.0108791	0.714112	0.97919	0.465825	5e-06
rs631408	T	-0.0119627	0.00223275	0.000883	0.0093322	-0.0738128	0.780108	0.924618	8.4e-08		rs75333655	G	0.0382813	0.00840378	-0.036216	0.0583559	-0.946049	1.5244	0.534859	5.2e-06
rs7184767	T	0.0127451	0.00237933	0.007245	0.0123662	0.568454	0.970271	0.557962	8.5e-08		rs141684699	G	0.0428418	0.0093999	0.069291	0.0492866	1.61737	1.15043	0.15976	5.2e-06
rs76092590	A	0.0152914	0.00285963	0.004851	0.0116471	0.317237	0.761676	0.677045	8.9e-08		rs117568942	T	0.053315	0.0117019	0.033779	0.0613084	0.633574	1.14993	0.581655	5.2e-06
rs10109061	A	0.0117609	0.00219886	0.035642	0.0097689	3.03055	0.830625	0.000263758	8.9e-08		rs10992691	T	0.0139062	0.00305701	0.036299	0.0112408	2.61027	0.80833	0.00124129	5.4e-06
rs11696187	C	0.0157901	0.00295424	0.011993	0.012301	0.759527	0.779032	0.329579	9e-08		rs8059438	C	0.0170982	0.00375745	-0.012688	0.0147929	-0.742066	0.865173	0.391053	5.4e-06
rs11109106	G	-0.0161356	0.0030234	-0.00476	0.0116894	0.295	0.724448	0.683856	9.5e-08		rs4704513	C	-0.0124781	0.00274593	0.004983	0.0134622	-0.39934	1.07887	0.711273	5.5e-06
rs76611993	T	0.0242813	0.00456447	0.013415	0.0218603	0.552483	0.900294	0.539434	1e-07		rs9497965	C	-0.0101813	0.00224284	0.000366	0.0095191	-0.0359483	0.934959	0.96933	5.6e-06
rs1192427	G	0.0124652	0.00234366	-0.012899	0.0099688	-1.0348	0.79973	0.195687	1e-07		rs186107267	G	-0.0529207	0.011655	0.058895	0.063154	-1.11289	1.19337	0.351046	5.6e-06
rs151057105	C	0.0198234	0.00372685	0.002566	0.0149157	0.129443	0.752429	0.863411	1e-07		rs11053629	C	0.0101922	0.00224561	-0.007759	0.0098243	-0.761268	0.963904	0.429658	5.7e-06
rs190585799	A	-0.0698664	0.0131491	0.068085	0.0681162	-0.974503	0.974949	0.317532	1.1e-07		rs6487366	G	0.0106662	0.00235044	-0.005084	0.0097732	-0.476646	0.916278	0.602926	5.7e-06
rs150414909	T	0.0137552	0.00259089	0.001773	0.0135676	0.128897	0.986362	0.896029	1.1e-07		rs7860831	T	-0.0115654	0.00255078	0.006132	0.0105163	-0.530202	0.90929	0.559829	5.8e-06
rs12474994	T	0.013464	0.00253836	-0.001663	0.0124911	-0.123515	0.927741	0.894087	1.1e-07		rs75243428	T	0.031138	0.00687491	0.010496	0.038992	0.33708	1.25223	0.787789	5.9e-06
rs9903845	C	-0.0122261	0.00230557	-0.019272	0.0100665	1.5763	0.823361	0.0555603	1.1e-07		rs4707672	T	0.020023	0.00442356	-0.02949	0.0141194	-1.47281	0.705159	0.0367423	6e-06
rs17589588	A	0.0116784	0.00220621	-0.005353	0.0096244	-0.458368	0.82412	0.578081	1.2e-07		rs1111435	G	-0.0103345	0.00228307	0.011395	0.0095397	-1.10262	0.923093	0.232289	6e-06
rs11200784	T	0.012265	0.00231646	0.015013	0.0100383	1.22405	0.818451	0.134765	1.2e-07		rs12606024	T	-0.0138883	0.00306832	0.006851	0.0125704	-0.493293	0.905107	0.585746	6e-06
rs10501367	T	-0.0127042	0.00239881	0.004874	0.0104945	-0.383653	0.826065	0.642337	1.2e-07		rs28637581	A	-0.0109712	0.00242551	0.011784	0.0103642	-1.07408	0.944673	0.255542	6.1e-06
rs1275201	T	-0.011525	0.00218002	-0.025761	0.0100763	2.23523	0.874299	0.0105703	1.2e-07		rs4838101	G	0.0100668	0.00222608	0.009145	0.0092964	0.908432	0.923471	0.325256	6.1e-06
rs1435752	T	0.0131214	0.00247668	-0.009601	0.0107455	-0.731705	0.818929	0.371595	1.2e-07		rs79926521	A	0.0188813	0.00417612	0.045313	0.0159487	2.39989	0.844682	0.00449481	6.1e-06
rs11793828	A	0.0114917	0.00217771	0.010018	0.0092953	0.87176	0.808871	0.281146	1.3e-07		rs6927187	G	0.0106628	0.00235915	-0.01327	0.0096266	-1.24451	0.902821	0.168058	6.2e-06
rs1925577	T	0.0116691	0.00220847	0.000566	0.0095212	0.0485042	0.815933	0.952597	1.3e-07		rs62347772	G	-0.0103558	0.00229363	-0.001168	0.0100796	0.112787	0.973329	0.90775	6.3e-06
rs17362576	C	0.0114718	0.00217351	-0.004246	0.0093681	-0.370125	0.81662	0.650376	1.3e-07		rs1078273	C	0.0103628	0.00229386	0.006931	0.009544	0.668835	0.920987	0.467707	6.3e-06
rs17881016	A	0.0128957	0.00245191	0.006129	0.0120816	0.475275	0.93687	0.611944	1.4e-07		rs72890654	G	-0.0147857	0.00327869	0.020451	0.0182201	-1.38316	1.23228	0.261675	6.5e-06
rs9651873	A	0.0116293	0.00220629	0.004606	0.0094213	0.396069	0.810135	0.624918	1.4e-07		rs11067988	T	0.0100226	0.00222441	-0.004313	0.0095712	-0.430327	0.954962	0.652262	6.6e-06
rs916965	G	0.013958	0.00266032	-0.003431	0.0105228	-0.245809	0.75389	0.744384	1.5e-07		rs8189707	A	-0.0100519	0.00223111	-0.014912	0.0110398	1.4835	1.09828	0.176776	6.6e-06
rs7953067	T	-0.0119321	0.00226973	-0.001849	0.0095984	0.15496	0.804418	0.847244	1.5e-07		rs1409797	A	0.00996777	0.00221353	0.002155	0.0094235	0.216197	0.945397	0.819115	6.7e-06
rs5009257	C	-0.0120996	0.00230293	-0.00558	0.0106825	0.461172	0.88288	0.601427	1.5e-07		rs4935797	T	-0.0122496	0.00272224	0.004806	0.0111593	-0.392339	0.910993	0.666707	6.8e-06
rs17503486	T	-0.0135824	0.00259184	0.003777	0.0118469	-0.27808	0.872224	0.749865	1.6e-07		rs9515852	C	-0.00993807	0.00220961	0.00102	0.0092964	-0.102636	0.935433	0.912632	6.9e-06
rs6507560	G	-0.0122138	0.00233121	-0.005938	0.0098319	0.486171	0.804983	0.545875	1.6e-07		rs6462875	A	0.0108706	0.00241874	-0.00425	0.0097168	-0.390963	0.893861	0.661831	7e-06
rs321550	A	-0.0116792	0.00223704	0.001389	0.0094713	-0.118929	0.810955	0.883405	1.8e-07		rs1714091	A	0.0114676	0.00255491	0.001287	0.0110485	0.112229	0.963454	0.907267	7.2e-06
rs137911777	C	0.011813	0.00226321	-0.013038	0.0102903	-1.1037	0.8711	0.205149	1.8e-07		rs71405799	T	-0.0158748	0.00353636	-0.012875	0.0168015	0.811034	1.05838	0.443497	7.2e-06
rs56405138	T	0.01727	0.00330677	0.002043	0.013875	0.118298	0.803416	0.88294	1.8e-07		rs56360045	T	-0.0117656	0.00262141	-0.00727	0.0117123	0.617903	0.99547	0.534787	7.2e-06
rs1465552	A	-0.0174137	0.00333525	0.005406	0.0146137	-0.310445	0.839207	0.711437	1.8e-07		rs12935101	C	0.0112896	0.00251606	-0.00316	0.0100937	-0.279904	0.894071	0.75423	7.2e-06
rs138967900	C	-0.0122253	0.00234822	-0.002795	0.012641	0.228624	1.034	0.82501	1.9e-07		rs12612562	T	0.0159066	0.00354587	0.01358	0.0150917	0.853734	0.94877	0.368209	7.3e-06
rs2188179	A	0.0119736	0.00229745	0.020551	0.0108389	1.71636	0.905233	0.0579546	1.9e-07		rs2961660	G	-0.00989156	0.00220757	-0.015761	0.0097515	1.59338	0.98584	0.106037	7.4e-06
rs185492684	G	-0.024607	0.00473207	-0.025864	0.0242772	1.05108	0.986597	0.286712	2e-07		rs72847500	T	-0.015214	0.00339363	0.004373	0.0155001	-0.287433	1.01881	0.777846	7.4e-06
rs13164139	C	0.0113893	0.00219034	-0.005995	0.0094376	-0.526371	0.828637	0.525282	2e-07		rs112016369	A	0.0345637	0.00771199	0.007738	0.0596258	0.223876	1.7251	0.896744	7.4e-06
rs112678091	G	-0.0228617	0.0043983	-0.044825	0.0182864	1.9607	0.799871	0.0142351	2e-07		rs589208	T	-0.0103781	0.00231908	-0.006812	0.0097124	0.656382	0.935855	0.483071	7.6e-06
rs56958352	G	0.0120737	0.0023222	0.001171	0.0102425	0.0969877	0.848331	0.908978	2e-07		rs59634021	A	0.018724	0.00418196	-0.028861	0.0208261	-1.54139	1.11227	0.165805	7.6e-06
rs1542256	A	-0.0126769	0.00243941	-0.003432	0.0106705	0.270729	0.841728	0.74773	2e-07		rs4672250	G	-0.0103354	0.00231008	0.024467	0.0101132	-2.3673	0.978501	0.0155498	7.7e-06
rs912107	T	-0.0166355	0.00320449	-0.00506	0.0140032	0.304169	0.841766	0.717841	2.1e-07		rs11723207	T	0.0105154	0.00235184	0.004415	0.010261	0.41986	0.975807	0.666999	7.8e-06
rs6694001	T	-0.0112669	0.00217386	-0.007435	0.0094441	0.659898	0.838216	0.431127	2.2e-07		rs702329	A	0.0129171	0.00288958	-0.001805	0.0136295	-0.139737	1.05515	0.894642	7.8e-06
rs72766630	G	-0.0151293	0.00292014	-0.015237	0.0125932	1.00712	0.832372	0.226302	2.2e-07		rs60922845	C	0.0284749	0.00636938	-0.018973	0.0263705	-0.666306	0.926096	0.471846	7.8e-06
rs9907634	T	0.0114564	0.00221109	0.010934	0.0099709	0.954401	0.870334	0.27282	2.2e-07		rs3026996	A	0.0114362	0.0025643	-0.016344	0.0122076	-1.42915	1.06745	0.180623	8.2e-06
rs12819734	G	-0.0113741	0.00220306	0.002288	0.0097048	-0.201159	0.853237	0.813619	2.4e-07		rs73182233	C	0.0212493	0.00477135	-0.024102	0.0185645	-1.13425	0.873652	0.19419	8.4e-06
rs56979842	G	-0.0119858	0.00231927	-0.007055	0.0112365	0.588613	0.937484	0.530093	2.4e-07		rs6564810	C	0.00990526	0.00222354	0.021169	0.0094962	2.13715	0.958703	0.0258001	8.4e-06
rs12965155	C	0.0113985	0.0022081	-0.003109	0.009405	-0.272755	0.825109	0.74097	2.4e-07		rs6444297	A	-0.00990962	0.00222589	-0.013334	0.0093735	1.34556	0.945899	0.154875	8.5e-06
rs72768080	T	0.0139371	0.00270078	0.008004	0.0123097	0.574295	0.883233	0.515551	2.5e-07		rs1463152	T	-0.010547	0.00237075	0.016652	0.0104109	-1.57884	0.987096	0.109715	8.6e-06
rs11595160	G	-0.0125487	0.0024317	0.009312	0.010123	-0.742069	0.806697	0.357633	2.5e-07		rs9572914	G	0.010704	0.00240585	-0.002499	0.0100731	-0.233464	0.941059	0.804067	8.6e-06
rs249960	A	0.0144533	0.00280781	0.029746	0.0114874	2.05808	0.794794	0.00961306	2.6e-07		rs113333746	G	-0.0211922	0.00476472	0.051483	0.0214877	-2.42934	1.01394	0.0165783	8.7e-06
rs1202207	G	-0.0112034	0.00217618	-0.008791	0.0093844	0.784673	0.837639	0.348878	2.6e-07		rs7514092	G	-0.010478	0.00235805	0.009403	0.0120349	-0.897404	1.14859	0.43462	8.8e-06
rs7335939	G	0.0149014	0.00289316	0.00882	0.0116829	0.591891	0.784014	0.450279	2.6e-07		rs7790204	T	-0.00999812	0.00224983	-0.001571	0.0095223	0.15713	0.952409	0.868959	8.8e-06
rs62173890	G	0.011651	0.00226473	-0.015899	0.0153046	-1.3646	1.31359	0.29888	2.7e-07		rs77575781	C	-0.0315594	0.0070998	0.004987	0.0343481	-0.158019	1.08836	0.884561	8.8e-06
rs74470071	C	-0.0486569	0.00946306	-0.013831	0.041914	0.284256	0.861419	0.741411	2.7e-07		rs115445169	C	0.0170765	0.00384461	0.002175	0.0163257	0.127368	0.956033	0.894015	8.9e-06
rs12074336	T	0.0303685	0.00591399	-0.011073	0.0250474	-0.364621	0.824782	0.65843	2.8e-07		rs584121	C	-0.0117261	0.00263905	0.009656	0.0111919	-0.823462	0.954444	0.388266	8.9e-06
rs6428313	C	-0.0128215	0.00249575	0.022457	0.0121837	-1.75151	0.950255	0.0652998	2.8e-07		rs140618956	A	0.0151378	0.003409	0.013554	0.0162833	0.895374	1.07567	0.405191	9e-06
rs117799466	G	0.0121604	0.0023674	0.011052	0.0123727	0.908852	1.01746	0.37172	2.8e-07		rs7962991	G	-0.0101178	0.00228057	0.0169	0.010211	-1.67032	1.00921	0.0979087	9.1e-06
rs35208273	T	-0.0120263	0.00234235	-0.003951	0.0126139	0.32853	1.04886	0.754109	2.8e-07		rs60736043	G	-0.0108788	0.00245339	-0.016795	0.0105141	1.54383	0.966476	0.110181	9.2e-06
rs6835324	G	-0.0155605	0.0030349	-0.018226	0.0136567	1.1713	0.877652	0.182013	2.9e-07		rs148762810	C	-0.0296066	0.00667608	-0.000978	0.0400826	0.0330332	1.35384	0.980534	9.2e-06
rs11775169	T	0.015276	0.00297967	0.011331	0.0127518	0.741752	0.83476	0.374229	2.9e-07		rs112073698	A	-0.0152175	0.00343176	0.025187	0.0204687	-1.65513	1.34508	0.218505	9.2e-06
rs13251292	A	-0.0113241	0.00220634	-0.015058	0.0103229	1.32973	0.911587	0.144648	2.9e-07		rs6540251	T	-0.0108133	0.00244102	-0.016981	0.0104978	1.57038	0.970823	0.105754	9.4e-06
rs4350655	T	0.0152833	0.00297964	-0.013446	0.0120153	-0.879784	0.786172	0.263109	2.9e-07		rs17641583	A	-0.0376474	0.00850115	-0.019762	0.0604275	0.524923	1.60509	0.74364	9.5e-06
rs34624793	T	-0.0160424	0.00313215	0.019996	0.0170665	-1.24645	1.06384	0.241337	3e-07		rs1841696	C	-0.0128798	0.00290938	-0.01164	0.01142	0.903741	0.88666	0.308077	9.6e-06
rs76566605	A	0.0174891	0.00341367	0.007225	0.0165103	0.413114	0.944034	0.661672	3e-07		rs259294	A	-0.0109452	0.00247279	0.010105	0.0099753	-0.923236	0.911386	0.311059	9.6e-06
rs2592991	C	-0.0152055	0.00296957	-0.019306	0.0134025	1.26967	0.881424	0.149732	3e-07		rs113797233	C	-0.0110525	0.00249974	0.00964	0.0121707	-0.872201	1.10117	0.428322	9.8e-06
rs2593602	A	-0.01168	0.00227856	-0.013812	0.0098145	1.18253	0.840283	0.159337	3e-07
rs11656471	G	-0.0141665	0.00276905	-0.022566	0.0128767	1.59291	0.908954	0.0796934	3.1e-07
rs11119610	C	-0.0112367	0.00220109	0.004388	0.0100253	-0.390506	0.892193	0.661609	3.3e-07
rs12442126	T	0.0122273	0.00239396	0.000565	0.0101763	0.0462081	0.832261	0.955723	3.3e-07
rs906864	G	-0.0127664	0.00250405	-0.005129	0.0116905	0.401758	0.915724	0.660856	3.4e-07
rs58658850	A	-0.0155801	0.00305437	-0.007027	0.0137729	0.451024	0.884006	0.609908	3.4e-07
rs13294381	A	0.011655	0.00228601	-0.001122	0.0100426	-0.0962677	0.861656	0.911042	3.4e-07
rs2281695	T	0.0137109	0.00268935	-0.022885	0.0115308	-1.66911	0.840995	0.0471796	3.4e-07
rs1991413	G	-0.0109812	0.0021561	-0.001625	0.0094908	0.14798	0.864277	0.864052	3.5e-07
rs11184928	G	0.0190781	0.00374962	-0.020296	0.013698	-1.06384	0.717996	0.138426	3.6e-07
rs4872381	T	0.0110049	0.00216331	0.006922	0.0094604	0.628993	0.859653	0.464363	3.6e-07
rs1331687	G	0.0139746	0.00274563	0.013552	0.0127475	0.969759	0.912191	0.287732	3.6e-07
rs4420638	A	0.0139982	0.00275177	-0.091906	0.0140977	-6.56556	1.00711	7.06742e-11	3.6e-07
rs7608199	G	-0.0113195	0.00222627	-0.002345	0.0099753	0.207165	0.881249	0.814146	3.7e-07
rs12518971	C	0.0127781	0.00251446	-0.007708	0.0123151	-0.60322	0.963766	0.531382	3.7e-07
rs7718708	A	0.011049	0.00217235	-0.008379	0.0094267	-0.758349	0.853172	0.374079	3.7e-07
rs1085727	T	-0.0119635	0.00235554	-0.003058	0.0096874	0.255611	0.809746	0.752255	3.8e-07
rs11686212	A	0.0113481	0.00223371	0.008508	0.0098525	0.749729	0.868207	0.387842	3.8e-07
rs4416719	A	0.0143822	0.00283286	0.002356	0.0115558	0.163814	0.803479	0.838447	3.8e-07
rs7308280	C	-0.0115005	0.00226478	-0.010681	0.0100915	0.928742	0.877484	0.289866	3.8e-07
rs11676297	C	-0.0115927	0.00228408	-0.021769	0.0103381	1.87782	0.891777	0.0352299	3.9e-07
rs6450476	A	0.0120324	0.00237123	0.007516	0.0102403	0.624647	0.85106	0.462971	3.9e-07
rs112941590	G	0.0368546	0.00726365	0.08264	0.0529658	2.24233	1.43716	0.1187	3.9e-07
rs17691473	C	-0.0115758	0.00228355	-0.006557	0.0102403	0.56644	0.88463	0.521969	4e-07
rs220723	A	-0.0128798	0.00254128	0.014401	0.0108704	-1.11811	0.843988	0.185241	4e-07
rs198457	C	-0.0141267	0.00278571	-0.000723	0.0138164	0.0511797	0.978035	0.958266	4e-07
rs17084992	T	-0.0126966	0.00250401	-0.014654	0.0114776	1.15417	0.90399	0.201691	4e-07
rs6554208	G	-0.0115951	0.00229049	0.004464	0.0095734	-0.38499	0.825642	0.641006	4.1e-07
rs1534654	C	-0.0152928	0.00301969	0.003026	0.0164245	-0.197871	1.074	0.853828	4.1e-07
rs10866961	A	-0.0127481	0.00251673	0.008777	0.0120284	-0.688495	0.943545	0.46558	4.1e-07
rs6746218	C	-0.0114931	0.00227424	-0.011958	0.0099959	1.04045	0.869731	0.231583	4.3e-07
rs72673365	T	0.0140548	0.00277999	0.024957	0.0120588	1.77569	0.857984	0.038489	4.3e-07
rs7422793	T	-0.0114951	0.00227583	-0.004434	0.0100492	0.38573	0.874216	0.659047	4.4e-07
rs78555585	C	0.0416115	0.00824078	0.031073	0.0478973	0.746741	1.15106	0.516505	4.4e-07
rs1009785	G	-0.011608	0.00229759	-0.008511	0.0094658	0.733201	0.815455	0.368583	4.4e-07
rs1734394	C	-0.0118055	0.00234393	-0.0039	0.0098536	0.330354	0.834662	0.692257	4.7e-07
rs6549377	C	0.0131073	0.00260091	0.006229	0.0104098	0.475231	0.794199	0.549587	4.7e-07
rs35388269	C	-0.0145718	0.00289133	-0.014764	0.0137686	1.01319	0.94488	0.283588	4.7e-07
rs6840685	A	-0.0110925	0.00220385	0.009548	0.009947	-0.860762	0.896732	0.337112	4.8e-07
rs115217651	T	0.0504025	0.0100132	-0.018164	0.0438335	-0.360379	0.869669	0.678591	4.8e-07
rs2192534	C	0.0108815	0.00216414	0.000907	0.0099644	0.0833525	0.915719	0.927473	5e-07
rs2807736	G	-0.0136317	0.00271267	-0.00173	0.0124824	0.12691	0.915689	0.88977	5e-07
rs59682551	T	-0.0126212	0.00251457	0.017026	0.0126454	-1.349	1.00192	0.178168	5.2e-07
rs11653498	G	-0.0150278	0.00299527	-0.028722	0.0125476	1.91126	0.834959	0.0220768	5.2e-07
rs9615257	A	0.0118625	0.0023657	0.003261	0.0096983	0.2749	0.81756	0.736687	5.3e-07
rs35983385	G	-0.0133665	0.00266662	-0.006796	0.0117742	0.508435	0.880874	0.563808	5.4e-07
rs35658682	C	-0.0115589	0.00230716	0.013419	0.0097624	-1.16092	0.844579	0.169268	5.4e-07
rs12883788	C	-0.0109031	0.00217727	-0.00562	0.010072	0.51545	0.923774	0.576856	5.5e-07
rs142549311	C	0.0293514	0.00586424	0.00118	0.0353649	0.0402025	1.20488	0.973382	5.6e-07
rs12283653	A	-0.0111144	0.00222311	0.001042	0.0096233	-0.0937522	0.865841	0.913774	5.7e-07
rs75405010	G	-0.0207712	0.00415668	-0.0301	0.0194596	1.44912	0.936855	0.121913	5.8e-07
rs112351343	G	0.0148222	0.00297133	0.00783	0.0144757	0.528262	0.976623	0.588572	6.1e-07
rs75874640	T	-0.0327375	0.00656822	0.073541	0.0426625	-2.24638	1.30317	0.0847466	6.2e-07
rs55652646	G	0.0112709	0.00226178	0.013723	0.0100568	1.21756	0.89228	0.172395	6.3e-07
rs72818277	C	-0.0192849	0.00387682	-0.008398	0.0209923	0.43547	1.08854	0.689119	6.5e-07
rs4780287	G	-0.0109662	0.00220366	0.002219	0.0097515	-0.202349	0.889232	0.819992	6.5e-07
rs12192393	C	-0.014308	0.00287706	-0.00308	0.0132102	0.215264	0.923274	0.815642	6.6e-07
rs13238989	G	0.0109848	0.00220958	0.007803	0.0096831	0.710345	0.8815	0.420337	6.6e-07
rs7243703	A	0.0110062	0.00221338	0.013689	0.0098319	1.24375	0.893306	0.16383	6.6e-07
rs4816405	C	0.0216562	0.00435506	0.007693	0.0147918	0.355233	0.683028	0.603004	6.6e-07
rs9421464	C	0.0113697	0.00228934	0.0391	0.0105228	3.43896	0.925513	0.000202609	6.8e-07
rs10421059	A	-0.0130319	0.00262362	0.016292	0.0125878	-1.25016	0.965922	0.195573	6.8e-07
rs1039325	T	-0.0109227	0.0022003	7.7e-05	0.0095647	-0.00704954	0.875672	0.993577	6.9e-07
rs11612160	A	-0.0112017	0.00225671	0.006122	0.0097982	-0.546524	0.874707	0.532097	6.9e-07
rs1999896	G	0.0115595	0.00233285	0.019646	0.0097407	1.69955	0.842658	0.0437061	7.2e-07
rs138005298	T	0.0170836	0.00344667	-0.010289	0.0204199	-0.602274	1.19529	0.614352	7.2e-07
rs73040059	A	0.0138272	0.00279129	-0.002812	0.0122054	-0.203367	0.882709	0.817789	7.3e-07
rs1897697	C	0.0135137	0.00272843	-0.012356	0.0116558	-0.914331	0.862517	0.289111	7.3e-07
rs76558730	A	-0.0271025	0.00547761	0.002565	0.0273003	-0.0946407	1.0073	0.925145	7.5e-07
rs12409242	G	-0.0149166	0.00301558	-0.009199	0.0133026	0.616695	0.891798	0.489239	7.6e-07
rs6936397	G	-0.0117682	0.00237963	-0.016006	0.0106238	1.36011	0.902755	0.131909	7.6e-07
rs7532726	A	0.0120785	0.00244444	0.020806	0.0106542	1.72256	0.88208	0.050838	7.8e-07
rs3923114	T	0.0108353	0.00219284	-0.008188	0.0101252	-0.755678	0.934464	0.418702	7.8e-07
rs10799145	T	-0.0106414	0.00215579	0.006024	0.0094919	-0.566091	0.891978	0.525659	8e-07
rs7950577	G	0.0115476	0.00234016	-0.004931	0.0104304	-0.427015	0.903253	0.63639	8e-07
rs73038369	G	-0.0108635	0.00220221	-0.005537	0.0095897	0.509688	0.882745	0.563676	8.1e-07
rs56099375	C	0.012445	0.00252694	0.00833	0.0125172	0.669345	1.0058	0.505741	8.4e-07
rs1011124	A	-0.0108336	0.00220122	-0.006555	0.0095082	0.605062	0.877658	0.490568	8.6e-07
rs13150131	T	-0.0107543	0.0021849	-0.006065	0.009304	0.56396	0.865142	0.514485	8.6e-07
rs909691	A	-0.0107571	0.00218575	-0.000298	0.0114961	0.0277026	1.0687	0.97932	8.6e-07
rs67408834	A	-0.0155969	0.00317045	-0.029306	0.0171208	1.87896	1.09771	0.0869485	8.7e-07
rs143957786	A	0.0245066	0.0049835	0.040051	0.0305179	1.63429	1.24529	0.189393	8.8e-07
rs11652522	C	-0.0177633	0.0036128	-0.016849	0.0156109	0.948529	0.878829	0.28045	8.8e-07
rs9914872	G	-0.0109942	0.00223711	-1e-06	0.0097298	9.09571e-05	0.884994	0.999918	8.9e-07
rs61983990	G	-0.0192755	0.00392455	-0.004343	0.020686	0.225312	1.07318	0.833708	9e-07
rs11990118	G	0.0227217	0.00462883	-0.024917	0.0229748	-1.09662	1.01114	0.278127	9.2e-07
rs11223716	T	-0.0112892	0.00230015	0.015011	0.0098362	-1.32968	0.871293	0.126986	9.2e-07
rs204092	T	0.0110525	0.00225261	-0.00382	0.0093376	-0.345623	0.844841	0.682467	9.3e-07
rs7639565	C	-0.0107386	0.00219005	-0.012828	0.0092573	1.19457	0.862058	0.165833	9.4e-07
rs1868973	C	-0.0109759	0.00223801	-0.002914	0.0095821	0.265491	0.873013	0.761045	9.4e-07
rs13044742	A	0.0159277	0.00324749	-0.001944	0.013963	-0.122052	0.876649	0.889272	9.4e-07
rs72647213	A	0.019227	0.00392189	0.002349	0.0157032	0.122172	0.816726	0.88109	9.5e-07
rs1965122	C	-0.0106215	0.0021676	0.002328	0.0100546	-0.219178	0.946627	0.816899	9.6e-07
rs9398250	G	0.0212022	0.00432723	0.024367	0.0156587	1.14927	0.738541	0.119677	9.6e-07
rs10516283	T	0.0105963	0.00216395	0.015717	0.0094028	1.48325	0.887366	0.0946183	9.7e-07
rs190328705	A	-0.0308284	0.00629413	-0.04094	0.039118	1.328	1.26889	0.295295	9.7e-07
rs13112718	A	0.0162945	0.00333008	-0.013779	0.0130114	-0.845623	0.798515	0.289602	9.9e-07
rs2282930	G	0.012887	0.00263367	-0.000749	0.0104815	-0.0581206	0.813339	0.943032	9.9e-07
rs1784515	C	0.0159757	0.00326396	-0.035938	0.0148885	-2.24954	0.931947	0.0157867	9.9e-07
rs11643761	T	0.0174968	0.00357562	-0.029308	0.0175695	-1.67505	1.00416	0.0952923	9.9e-07
rs716174	G	0.0106312	0.00217641	-0.008525	0.0094897	-0.801885	0.892627	0.369003	1e-06
rs4485668	T	-0.0117846	0.00241027	-0.009471	0.0098558	0.803676	0.836329	0.336574	1e-06
rs4130759	A	-0.0107536	0.00219959	-0.003124	0.0095147	0.290507	0.884792	0.742659	1e-06
rs4373298	C	0.0110149	0.00225279	0.009477	0.0096364	0.86038	0.874851	0.325382	1e-06
rs10499077	A	0.016911	0.0034589	-0.000774	0.013195	-0.045769	0.780261	0.953224	1e-06
rs12544752	T	0.0125083	0.0025609	0.001786	0.0112973	0.142785	0.903184	0.874385	1e-06
rs305303	C	-0.0126414	0.00258696	-0.00089	0.0114613	0.0704036	0.906648	0.938104	1e-06
rs113634123	C	0.0240067	0.00490948	-0.02454	0.0345284	-1.02221	1.43828	0.477258	1e-06
rs1387490	C	-0.0168386	0.00344763	0.01592	0.0171241	-0.945447	1.01696	0.352535	1e-06
rs9315092	C	-0.0108284	0.00221665	0.01475	0.0092627	-1.36216	0.855408	0.111293	1e-06
rs56315139	C	0.0120464	0.00246738	0.016894	0.011206	1.40241	0.930236	0.131661	1e-06
rs12940081	C	-0.0291343	0.00595615	-0.034139	0.0337452	1.17178	1.15826	0.311696	1e-06
rs58323113	G	0.0111368	0.00227781	-0.003886	0.0100796	-0.348933	0.905071	0.699844	1e-06
rs56291613	G	0.0110509	0.0022632	0.011343	0.0102306	1.02643	0.925771	0.267546	1e-06
rs7539775	G	-0.0120616	0.00247738	-0.023381	0.010538	1.93847	0.873682	0.0265049	1.1e-06
rs10913907	G	0.030632	0.00627951	-0.018617	0.0203167	-0.607763	0.663251	0.359489	1.1e-06
rs7634445	A	-0.0107165	0.0021991	0.001448	0.0093735	-0.135119	0.874679	0.877233	1.1e-06
rs4078533	T	0.0105407	0.00216583	-0.012955	0.0092779	-1.22905	0.880198	0.162615	1.1e-06
rs2100249	G	-0.0111698	0.00229106	-0.01082	0.0096483	0.968683	0.863784	0.2621	1.1e-06
rs2341674	C	-0.0138919	0.0028477	0.014613	0.0128007	-1.05191	0.921451	0.253629	1.1e-06
rs72735284	C	-0.0160891	0.00330674	0.007286	0.014328	-0.452853	0.890541	0.611092	1.1e-06
rs1944870	C	0.0108605	0.0022323	-0.008908	0.0099134	-0.82022	0.912794	0.368876	1.1e-06
rs9539393	G	-0.0123243	0.00253348	-0.007623	0.0106347	0.618534	0.862905	0.473495	1.1e-06
rs7160796	G	-0.011433	0.00234738	0.00331	0.0103935	-0.289513	0.909079	0.75013	1.1e-06
rs8081039	C	-0.0227621	0.00467962	-0.003122	0.0206349	0.137158	0.906546	0.879741	1.1e-06
rs3768469	G	-0.0106398	0.00219009	-0.015417	0.0095451	1.44899	0.897113	0.106273	1.2e-06
rs73120967	C	-0.0140071	0.00288634	-0.002561	0.011986	0.182836	0.855709	0.830808	1.2e-06
rs17834666	G	-0.0152993	0.0031558	-0.015467	0.013333	1.01096	0.871478	0.246027	1.2e-06
rs61742813	T	-0.0143258	0.00295498	0.021025	0.0118252	-1.46763	0.825448	0.0754067	1.2e-06
rs2964295	A	-0.0108409	0.00223551	-7.7e-05	0.0095701	0.00710273	0.882777	0.99358	1.2e-06
rs7794450	T	-0.0106991	0.00220492	-0.004772	0.0095842	0.446019	0.895795	0.618553	1.2e-06
rs1464883	A	0.0106098	0.0021852	0.013925	0.0097722	1.31247	0.921054	0.154169	1.2e-06
rs13338369	A	0.0137462	0.00282627	-0.004719	0.0114874	-0.343295	0.835678	0.681221	1.2e-06
rs11861749	T	-0.0111575	0.00229639	-0.004907	0.0100242	0.439794	0.898427	0.624477	1.2e-06
rs6051596	A	-0.0105909	0.0021785	-0.023327	0.0093387	2.20255	0.881766	0.0124937	1.2e-06
rs160152	G	0.0111107	0.00229781	0.012017	0.0100209	1.08157	0.901914	0.230453	1.3e-06
rs3804474	C	0.0104503	0.00215978	0.025869	0.0092214	2.47543	0.882405	0.00502663	1.3e-06
rs6921272	A	0.0198027	0.00409539	0.028955	0.0153817	1.46217	0.776748	0.0597774	1.3e-06
rs111526220	A	-0.0568958	0.0117683	-0.007367	0.0194748	0.129482	0.342289	0.70522	1.3e-06
rs3741280	G	-0.0118429	0.00244871	0.001956	0.0099666	-0.165162	0.841568	0.84441	1.3e-06
rs9533089	T	0.0106764	0.00220276	-0.009885	0.0101849	-0.925874	0.953964	0.33177	1.3e-06
rs8008382	T	0.0114567	0.00236908	2e-05	0.0099318	0.0017457	0.866899	0.998393	1.3e-06
rs2076586	C	0.0122117	0.00253018	-0.009907	0.0110214	-0.811271	0.902528	0.368713	1.4e-06
rs144583467	G	0.0154143	0.00319754	-0.003822	0.0125237	-0.247952	0.812473	0.760228	1.4e-06
rs12330646	C	-0.0158705	0.00328451	0.022519	0.019553	-1.41892	1.23203	0.249448	1.4e-06
rs2579365	C	0.0228051	0.00473146	-0.018197	0.0153763	-0.797936	0.674248	0.236633	1.4e-06
rs11757516	C	-0.0117755	0.00243702	0.015715	0.0100828	-1.33455	0.856252	0.119092	1.4e-06
rs144825291	C	0.0327259	0.00678573	-0.006328	0.0364598	-0.193364	1.1141	0.86221	1.4e-06
rs10791303	T	-0.0108133	0.0022436	0.00499	0.0098873	-0.461469	0.914365	0.613778	1.4e-06
rs138785753	G	0.0337931	0.00700343	0.00199	0.0374429	0.0588878	1.108	0.957614	1.4e-06
rs72787866	C	0.0106151	0.00219818	0.009088	0.0093822	0.856139	0.883854	0.332723	1.4e-06
rs193793	G	0.0108237	0.00224753	0.000831	0.0095321	0.076776	0.880669	0.930529	1.5e-06
rs17750984	G	-0.0127506	0.00265105	-0.010137	0.012792	0.795021	1.00325	0.428099	1.5e-06
rs35612658	G	0.0116755	0.00242574	0.017892	0.0106835	1.53244	0.915036	0.0939868	1.5e-06
rs75356132	C	0.043034	0.00893351	0.043569	0.0461864	1.01243	1.07325	0.345512	1.5e-06
rs74998211	T	0.0105691	0.00220025	0.011761	0.0095158	1.11277	0.900342	0.216479	1.6e-06
rs4719620	G	0.010443	0.00217492	0.002616	0.0094767	0.250503	0.907469	0.782513	1.6e-06
rs758737	T	-0.0108221	0.00225248	0.010949	0.0104196	-1.01173	0.962808	0.293347	1.6e-06
rs61997667	C	-0.0144051	0.0030007	-0.007441	0.0134579	0.516553	0.934246	0.580325	1.6e-06
rs62155725	A	-0.0143941	0.00300842	-0.023938	0.0136089	1.66304	0.94545	0.0785782	1.7e-06
rs16832855	G	-0.0215781	0.00450298	0.024838	0.0188143	-1.15107	0.871916	0.18678	1.7e-06
rs10001607	C	0.0104451	0.00218303	-0.019098	0.0098123	-1.82842	0.939417	0.0516148	1.7e-06
rs6875133	G	0.0122749	0.0025649	0.000178	0.0137382	0.0145011	1.11921	0.989662	1.7e-06
rs55853834	A	-0.01418	0.00296313	0.012303	0.0116069	-0.86763	0.81854	0.289157	1.7e-06
rs2508819	T	0.0103943	0.00217117	0.003685	0.0093833	0.354521	0.902735	0.694527	1.7e-06
rs79373894	T	0.0288517	0.00602551	0.018536	0.037066	0.642458	1.28471	0.617018	1.7e-06
rs1884581	C	0.0177696	0.00372365	0.024069	0.0158412	1.3545	0.891478	0.128664	1.8e-06
rs9749730	G	-0.010697	0.00223777	0.021987	0.010501	-2.05544	0.981677	0.0362777	1.8e-06
rs77554090	C	-0.0196157	0.00410977	-0.039577	0.0209489	2.01762	1.06797	0.0588629	1.8e-06
rs4860734	G	-0.0115917	0.00242964	0.008029	0.0107618	-0.692651	0.928406	0.455628	1.8e-06
rs1644522	A	0.0109993	0.0023011	0.001402	0.0095538	0.127463	0.868583	0.883331	1.8e-06
rs1897707	C	0.0116088	0.00243013	0.001424	0.0103272	0.122666	0.889601	0.890329	1.8e-06
rs9377117	T	0.011311	0.00236696	0.003281	0.0099807	0.290072	0.882389	0.742356	1.8e-06
rs8014837	G	-0.0107559	0.00225293	-0.004721	0.0095006	0.438922	0.883292	0.619248	1.8e-06
rs146256516	T	0.0397712	0.00834104	0.024056	0.0327339	0.60486	0.823055	0.462403	1.9e-06
rs146764812	C	0.0373573	0.00783916	0.003643	0.0451979	0.0975178	1.20988	0.935759	1.9e-06
rs36081798	C	0.012126	0.00254475	0.029669	0.0122652	2.44673	1.01148	0.0155651	1.9e-06
rs2250170	A	-0.0104373	0.00219142	0.011669	0.0099503	-1.11801	0.95334	0.240905	1.9e-06
rs35264357	A	0.0338705	0.00711432	0.044773	0.0414611	1.32189	1.22411	0.280196	1.9e-06
rs7188873	A	-0.0106366	0.00223425	-0.007231	0.0098319	0.679822	0.924346	0.462057	1.9e-06
rs113997714	T	0.0185944	0.00391076	0.017459	0.0181376	0.938939	0.975433	0.335755	2e-06
rs183715480	C	-0.0176404	0.00371382	-0.018662	0.020384	1.05791	1.15553	0.359918	2e-06
rs72822409	T	0.0252231	0.00530843	-0.009581	0.0279054	-0.37985	1.10634	0.731344	2e-06
rs7923239	A	-0.0112683	0.00237016	0.000143	0.011256	-0.0126905	0.998908	0.989864	2e-06
rs4778058	T	0.0104463	0.00219948	0.003818	0.0098384	0.365488	0.941807	0.697963	2e-06
rs4785187	G	-0.0123762	0.00260526	0.015467	0.010601	-1.24974	0.856563	0.144561	2e-06
rs62119828	T	0.0113544	0.00238835	0.003367	0.0105901	0.296537	0.932687	0.750532	2e-06
rs2034604	C	0.0102812	0.00216568	-0.009643	0.0095777	-0.937926	0.931574	0.314022	2.1e-06
rs12739999	G	-0.0135927	0.00287227	-0.01803	0.0117438	1.32645	0.863978	0.124716	2.2e-06
rs6807873	C	-0.0109369	0.0023089	-0.006233	0.0106901	0.569906	0.977434	0.559851	2.2e-06
rs150534565	G	-0.0357015	0.00753461	0.025303	0.0498645	-0.708738	1.39671	0.61185	2.2e-06
rs1566085	G	0.0103586	0.00218623	0.001303	0.0094495	0.125789	0.912237	0.890327	2.2e-06
rs10969660	T	-0.0467832	0.00987433	-0.003688	0.0207121	0.0788317	0.442725	0.858676	2.2e-06
rs2613971	A	-0.0110228	0.00232866	0.018861	0.0097385	-1.71109	0.883487	0.0527764	2.2e-06
rs12284227	T	0.0173497	0.00366621	-0.000655	0.0149179	-0.0377528	0.859836	0.964979	2.2e-06
rs2612054	T	-0.0172423	0.00364179	-0.000252	0.0134894	0.0146152	0.782343	0.985095	2.2e-06
rs6574126	T	-0.0102255	0.00216171	0.015573	0.0092953	-1.52296	0.909031	0.0938631	2.2e-06
rs146769105	A	0.0406025	0.00858167	-0.007364	0.040692	-0.181368	1.0022	0.856392	2.2e-06
rs4808804	A	-0.0106141	0.00224378	0.008238	0.0096168	-0.776137	0.90604	0.391652	2.2e-06
rs77516476	A	-0.0331487	0.00701025	0.05166	0.0384662	-1.55843	1.16041	0.179273	2.3e-06
rs9308733	G	0.0102645	0.00217181	-0.006536	0.0096711	-0.636758	0.942189	0.49915	2.3e-06
rs11986200	G	0.0103339	0.00218756	-0.004721	0.0093909	-0.456846	0.908747	0.615161	2.3e-06
rs9304217	T	0.0136706	0.00289162	0.007861	0.0129669	0.57503	0.948525	0.544358	2.3e-06
rs7276690	T	0.0115263	0.00244076	0.001605	0.0100448	0.139247	0.871468	0.873051	2.3e-06
rs1516537	G	-0.0104038	0.00220709	0.009515	0.0095343	-0.91457	0.916425	0.318291	2.4e-06
rs434656	C	0.019875	0.00421623	0.039563	0.0265584	1.99059	1.33627	0.136314	2.4e-06
rs390316	A	0.0105457	0.00223624	0.004822	0.0093659	0.457248	0.888125	0.60666	2.4e-06
rs111613567	A	-0.0212129	0.00449537	0.005003	0.0203167	-0.235847	0.957752	0.805488	2.4e-06
rs9954982	G	0.0115984	0.002458	0.030521	0.0103979	2.63148	0.896494	0.00333221	2.4e-06
rs17423708	C	0.0155086	0.00329125	-0.021571	0.0216452	-1.39091	1.39569	0.318972	2.5e-06
rs1498308	G	0.0103767	0.00220257	0.000505	0.0094561	0.0486667	0.911282	0.957409	2.5e-06
rs34801323	C	0.0129599	0.0027512	0.01766	0.0128235	1.36266	0.989475	0.168463	2.5e-06
rs11942352	A	0.012684	0.00269383	0.008963	0.0120544	0.706638	0.950363	0.457151	2.5e-06
rs112035589	G	0.0370172	0.00785771	0.013241	0.0464525	0.357699	1.25489	0.775611	2.5e-06
rs444288	G	0.011969	0.00254415	0.017553	0.0104283	1.46654	0.871276	0.0923348	2.5e-06
rs12323423	T	-0.0106635	0.00226472	-0.005749	0.0098352	0.539129	0.922324	0.558862	2.5e-06
rs8044262	T	-0.0102882	0.00218394	-0.009744	0.0095582	0.947104	0.929045	0.307995	2.5e-06
rs11669624	G	0.010242	0.00217579	0.000836	0.0095473	0.0816247	0.932171	0.930223	2.5e-06
rs9700051	A	0.0102267	0.00217426	0.007027	0.0094767	0.687123	0.926663	0.458389	2.6e-06
rs34886087	C	-0.0105193	0.00223898	0.008389	0.0099905	-0.797487	0.94973	0.401078	2.6e-06
rs72947621	A	0.0115111	0.00244957	-0.000945	0.011206	-0.0820947	0.973495	0.932794	2.6e-06
rs7673395	C	0.0101887	0.00216705	-0.006682	0.0092822	-0.655825	0.911029	0.471604	2.6e-06
rs742877	C	0.0156715	0.0033332	-0.008684	0.0128713	-0.554127	0.821319	0.49988	2.6e-06
rs244398	C	-0.010278	0.00218838	-0.00902	0.0098341	0.877603	0.956811	0.359029	2.6e-06
rs6510243	A	0.0107222	0.0022803	0.014611	0.0094224	1.36269	0.878775	0.120982	2.6e-06
rs7644678	G	0.0113479	0.002418	0.011598	0.0103816	1.02204	0.914848	0.263922	2.7e-06
rs9477900	T	-0.0190398	0.00406045	-0.013854	0.0158922	0.727634	0.834683	0.383346	2.7e-06
rs7785662	G	-0.0106413	0.0022675	-0.008706	0.0103511	0.818133	0.972729	0.400309	2.7e-06
rs7875078	C	-0.0102278	0.00217948	-0.008164	0.0094745	0.798217	0.926348	0.388863	2.7e-06
rs11026523	C	0.0121192	0.00258243	-0.007834	0.0121294	-0.646412	1.00084	0.518364	2.7e-06
rs36420	T	-0.0173183	0.00369262	-0.00606	0.0220319	0.349919	1.27217	0.783273	2.7e-06
rs1190716	C	0.0161517	0.00344379	0.00801	0.0163789	0.495923	1.01407	0.624811	2.7e-06
rs7916697	A	0.011825	0.00252435	0.017907	0.0101936	1.51433	0.862038	0.0789706	2.8e-06
rs1995706	C	-0.0101925	0.00217467	0.002694	0.0093952	-0.264312	0.921776	0.77431	2.8e-06
rs3759344	G	-0.0164221	0.00350488	-0.003429	0.0177226	0.208804	1.07919	0.846582	2.8e-06
rs10432679	A	-0.0196813	0.00420783	0.006087	0.0191772	-0.309278	0.974387	0.750934	2.9e-06
rs2160341	G	-0.0124515	0.0026631	0.005694	0.0120512	-0.457294	0.967851	0.636581	2.9e-06
rs60737686	A	0.0140102	0.00299591	-0.005211	0.0137001	-0.371943	0.977866	0.703677	2.9e-06
rs17797517	T	0.0114691	0.00245217	0.0158	0.010928	1.37761	0.952821	0.148226	2.9e-06
rs182946620	C	0.0111152	0.00237749	-0.028971	0.0104695	-2.60643	0.941908	0.00565434	2.9e-06
rs56967047	C	-0.0425557	0.00909979	0.002234	0.0388833	-0.0524959	0.913704	0.954184	2.9e-06
rs56397259	A	0.0207829	0.00444559	0.04938	0.0324602	2.37599	1.56187	0.128198	2.9e-06
rs137870320	A	0.0521299	0.0111629	0.065886	0.068819	1.26388	1.32014	0.338375	3e-06
rs118080464	T	0.0299128	0.00640265	-0.01948	0.0336051	-0.651226	1.12344	0.562135	3e-06
rs7767863	G	0.0102338	0.00219029	-0.002034	0.0098276	-0.198753	0.960308	0.836035	3e-06
rs117179641	A	0.0251891	0.00539656	0.040047	0.0361622	1.58985	1.43563	0.268109	3e-06
rs550057	C	-0.0115772	0.00247954	-0.062774	0.0106825	5.42221	0.922719	4.19437e-09	3e-06
rs72779821	T	-0.0127066	0.00272146	0.013855	0.0119415	-1.09038	0.939787	0.245951	3e-06
rs73026051	G	0.0145478	0.00312062	0.007962	0.01356	0.547299	0.9321	0.557091	3.1e-06
rs4750370	T	-0.0127272	0.00272817	0.002171	0.0115841	-0.17058	0.910184	0.851338	3.1e-06
rs72835785	G	-0.0148191	0.00317587	0.018525	0.0142683	-1.25008	0.962832	0.194173	3.1e-06
rs1604346	G	0.015778	0.00338533	0.011321	0.0137338	0.717518	0.87044	0.40976	3.2e-06
rs115177164	T	0.0329166	0.00706314	-0.045664	0.0368933	-1.38726	1.12081	0.215816	3.2e-06
rs937813	T	-0.0162213	0.00348351	0.003937	0.0148353	-0.242706	0.914557	0.790716	3.2e-06
rs55743355	A	0.0103238	0.00221647	0.025419	0.0149928	2.46217	1.45226	0.089997	3.2e-06
rs6976221	T	0.0117833	0.00253133	0.005213	0.011483	0.442406	0.974515	0.649847	3.2e-06
rs13279288	C	0.0102188	0.00219751	0.004886	0.010425	0.478138	1.02018	0.639298	3.3e-06
rs62000824	C	0.0134965	0.00290059	0.019272	0.0141987	1.42793	1.05203	0.174684	3.3e-06
rs76267866	A	-0.0123883	0.00266779	-0.012383	0.0118089	0.999572	0.95323	0.294355	3.4e-06
rs116546712	C	-0.0233046	0.00501463	-0.029144	0.031124	1.25057	1.33553	0.349076	3.4e-06
rs3966676	C	0.0137311	0.00295467	-0.017249	0.0116536	-1.2562	0.848701	0.138835	3.4e-06
rs1997719	C	-0.0102001	0.00219683	-0.017249	0.0103294	1.69106	1.01268	0.0949404	3.4e-06
rs55979051	A	0.0124232	0.00267916	-0.016143	0.0110735	-1.29942	0.891356	0.144894	3.5e-06
rs73150419	G	-0.0243475	0.00524827	-0.010502	0.0348	0.431338	1.4293	0.762819	3.5e-06
rs62367536	C	-0.0462361	0.00998126	0.121069	0.0620982	-2.6185	1.34307	0.0512193	3.6e-06
rs7870743	T	-0.0104489	0.0022554	-0.011765	0.010047	1.12596	0.961537	0.2416	3.6e-06
rs902467	G	-0.0100255	0.00216413	0.00364	0.0095332	-0.363074	0.950895	0.702592	3.6e-06
rs75289405	G	-0.013104	0.00282971	-0.00659	0.0134318	0.5029	1.02502	0.62369	3.6e-06
rs919054	G	-0.0103248	0.0022276	-0.009892	0.0096049	0.958082	0.930275	0.303061	3.6e-06
rs10159095	A	0.0183342	0.00396342	0.018553	0.0145257	1.01193	0.792273	0.201513	3.7e-06
rs2163246	A	0.0116907	0.00252593	-0.006264	0.0110529	-0.535811	0.945444	0.570898	3.7e-06
rs78547804	C	0.0151139	0.00326408	-0.005906	0.0175336	-0.390766	1.1601	0.736238	3.7e-06
rs12534815	T	0.0182398	0.00394137	0.012919	0.0179388	0.708286	0.983498	0.47142	3.7e-06
rs8109003	G	0.0103042	0.00222546	-0.000216	0.009783	-0.0209623	0.949419	0.982385	3.7e-06
rs17145560	A	0.017287	0.00373799	-0.00837	0.0143313	-0.484179	0.829022	0.559196	3.8e-06
rs73420302	G	0.0131373	0.00284126	-0.016152	0.0143801	-1.22948	1.0946	0.261345	3.8e-06
rs142230135	T	-0.0407764	0.00883201	0.007935	0.0424463	-0.194598	1.04095	0.851706	3.9e-06
rs10041474	A	0.0103083	0.00223408	0.00154	0.0098156	0.149394	0.952204	0.875329	3.9e-06
rs7863447	G	0.0138633	0.00300348	0.001037	0.0111528	0.0748018	0.804484	0.925919	3.9e-06
rs6030802	T	0.0148632	0.00322133	0.005926	0.0123423	0.398703	0.830393	0.63113	3.9e-06
rs10915958	G	0.0107092	0.0023215	0.001476	0.0096929	0.137825	0.9051	0.878969	4e-06
rs12516025	A	0.0114421	0.00248183	-0.01886	0.0112495	-1.6483	0.983167	0.0936366	4e-06
rs12895588	C	0.011424	0.00247816	-0.003702	0.0106195	-0.324055	0.929578	0.727387	4e-06
rs2644114	A	0.0105047	0.00228138	0.039076	0.0100676	3.71986	0.95839	0.000103873	4.1e-06
rs12187001	G	-0.0189646	0.00411591	-0.007715	0.0158879	0.406811	0.837766	0.627258	4.1e-06
rs2314338	T	-0.0112211	0.00243723	-0.015742	0.0120675	1.40289	1.07543	0.192065	4.1e-06
rs41296022	G	0.0269743	0.00586024	0.016212	0.0375309	0.601017	1.39136	0.665768	4.2e-06
rs4360596	T	-0.0102403	0.00222571	-0.007485	0.0106336	0.730936	1.03841	0.481495	4.2e-06
rs34816334	T	0.018187	0.00395402	-0.012913	0.0172175	-0.710013	0.946693	0.453259	4.2e-06
rs4969472	G	0.0100946	0.00219271	0.020569	0.0113679	2.03762	1.12614	0.07039	4.2e-06
rs71361044	G	-0.0160666	0.00349314	0.019693	0.0260707	-1.22571	1.62266	0.450028	4.2e-06
rs61813324	C	-0.0146869	0.00319626	-0.015155	0.0174424	1.03187	1.18762	0.384924	4.3e-06
rs2913545	G	-0.0101169	0.00220162	-0.003482	0.0095973	0.344177	0.94864	0.716747	4.3e-06
rs111685991	C	-0.0159346	0.00346637	-0.019364	0.0154414	1.21522	0.969048	0.209831	4.3e-06
rs9568281	A	-0.0192099	0.00417977	0.020496	0.0142422	-1.06695	0.741399	0.150121	4.3e-06
rs8012	A	0.00985175	0.00214324	0.020085	0.0101915	2.03872	1.03449	0.0487513	4.3e-06
rs2803008	G	0.0125778	0.00273811	0.019335	0.0118676	1.53723	0.943535	0.103265	4.4e-06
rs66523149	T	0.0107516	0.0023412	-0.018463	0.0101328	-1.71723	0.942446	0.0684394	4.4e-06
rs76357248	C	0.0105109	0.00229012	0.010575	0.0097863	1.0061	0.931062	0.279879	4.4e-06
rs158812	G	0.0111081	0.00241987	0.008478	0.010224	0.763227	0.920409	0.406977	4.4e-06
rs117049168	A	0.0147315	0.00320789	0.04015	0.0168102	2.72545	1.14111	0.0169205	4.4e-06
rs4962540	T	0.0189986	0.00413885	0.016788	0.0181278	0.883644	0.954165	0.354398	4.4e-06
rs990315	T	0.0102615	0.00223478	0.011261	0.0096668	1.0974	0.942046	0.244053	4.4e-06
rs10469267	T	0.0101462	0.00220996	-0.006852	0.0098949	-0.675327	0.975232	0.488637	4.4e-06
rs67081742	A	0.0113515	0.00247145	-0.02485	0.0149255	-2.18914	1.31485	0.0959256	4.4e-06
rs11084699	A	-0.0105451	0.00229641	-0.00352	0.0096972	0.333804	0.919593	0.716611	4.4e-06
rs419473	G	-0.0105704	0.00230335	0.016511	0.0101676	-1.562	0.961894	0.104401	4.5e-06
rs2968782	G	0.0100618	0.0021957	-0.002694	0.0095234	-0.267745	0.946491	0.777267	4.6e-06
rs73125245	A	0.0169964	0.00370797	0.003351	0.0161312	0.197159	0.949095	0.835437	4.6e-06
rs13188595	A	0.0105879	0.00230963	0.004646	0.0098797	0.438803	0.933112	0.638171	4.6e-06
rs1905339	T	-0.0104671	0.00228415	-0.045547	0.0096364	4.35144	0.920637	2.28358e-06	4.6e-06
rs4567812	G	0.0108329	0.00236574	0.000211	0.0103881	0.0194777	0.95894	0.983795	4.7e-06
rs10963050	T	0.0109446	0.00239293	0.01549	0.0099199	1.41531	0.906374	0.118404	4.8e-06
rs17496122	G	-0.0230061	0.00503536	-0.053147	0.0275426	2.31013	1.19719	0.0536528	4.9e-06
rs6888805	A	-0.00993791	0.00217636	0.01349	0.0096505	-1.35743	0.971079	0.162157	5e-06
rs6973243	C	-0.0100336	0.00219715	0.001407	0.0092464	-0.140229	0.921544	0.879055	5e-06
rs4559190	C	-0.0100986	0.00221196	-0.004147	0.0098493	0.410651	0.975313	0.673722	5e-06
rs221015	C	-0.011324	0.00248166	0.002522	0.0113636	-0.222713	1.0035	0.824363	5e-06
rs925669	C	0.0100445	0.00220306	-0.003509	0.0095473	-0.349345	0.9505	0.713217	5.1e-06
rs4278237	A	0.0118281	0.00259407	-0.013597	0.0107237	-1.14955	0.906629	0.20482	5.1e-06
rs1970877	A	0.010294	0.00225707	0.00804	0.0098015	0.781037	0.952157	0.412055	5.1e-06
rs3850009	T	0.0104692	0.00229494	0.00717	0.0101415	0.684866	0.968699	0.479569	5.1e-06
rs3135980	T	-0.0120118	0.00263338	-0.00613	0.0123825	0.510332	1.03086	0.620562	5.1e-06
rs357004	A	0.010041	0.00220356	0.012849	0.0102164	1.27965	1.01747	0.208506	5.2e-06
rs76555305	G	-0.027316	0.00599234	-0.002833	0.0332336	0.103712	1.21663	0.932067	5.2e-06
rs1992237	C	0.0108799	0.00238672	0.029292	0.010903	2.6923	1.00212	0.00721833	5.2e-06
rs5754609	C	-0.0104086	0.00228401	-0.008352	0.0095375	0.802413	0.91631	0.381193	5.2e-06
rs217286	A	-0.0101713	0.00223356	-0.003437	0.0094561	0.337912	0.929685	0.716255	5.3e-06
rs117043085	C	0.0451053	0.00991036	-0.07907	0.0595259	-1.75301	1.31971	0.184069	5.3e-06
rs61928398	G	0.0126136	0.0027697	0.013959	0.0110257	1.10666	0.874112	0.205498	5.3e-06
rs4899737	G	-0.0106959	0.00234935	-0.007984	0.0100948	0.746454	0.943801	0.429001	5.3e-06
rs10733321	C	-0.0120539	0.00264985	0.000692	0.0109475	-0.0574088	0.908212	0.949599	5.4e-06
rs6778273	G	-0.0117689	0.00258898	-0.00828	0.0103816	0.703549	0.882122	0.425123	5.5e-06
rs7686161	A	-0.00992208	0.00218331	-0.002783	0.0093322	0.280486	0.940549	0.765539	5.5e-06
rs303029	G	-0.026692	0.00587534	-0.001426	0.0250702	0.0534242	0.93924	0.954641	5.5e-06
rs73769665	G	0.0155231	0.00341659	0.026303	0.0157912	1.69444	1.01727	0.0957783	5.5e-06
rs2876978	G	-0.010359	0.00227987	-0.003471	0.009972	0.335071	0.962641	0.727784	5.5e-06
rs10142565	C	0.0103961	0.00228794	0.012806	0.0103783	1.23181	0.998288	0.217232	5.5e-06
rs9939323	A	-0.0102215	0.00224937	-0.000824	0.0105847	0.0806144	1.03553	0.937949	5.5e-06
rs1986202	T	0.0125698	0.00276498	-0.000403	0.0121685	-0.032061	0.968074	0.97358	5.5e-06
rs718845	G	-0.0108393	0.00238676	-0.018171	0.0099351	1.6764	0.916581	0.0674041	5.6e-06
rs10507274	T	0.0201598	0.00443855	-0.004328	0.0287549	-0.214685	1.42635	0.88036	5.6e-06
rs113188251	G	-0.0234761	0.00516878	0.033794	0.0281889	-1.43951	1.20075	0.23059	5.6e-06
rs79529786	G	0.0102423	0.00225661	-0.006579	0.0098319	-0.642336	0.959931	0.503401	5.7e-06
rs3008610	A	-0.014441	0.00318618	-0.046261	0.0147842	3.20345	1.02377	0.00175352	5.8e-06
rs2863302	T	0.0142383	0.00314158	0.027173	0.0156554	1.90844	1.09953	0.0826178	5.8e-06
rs57636336	G	-0.0133533	0.00294613	0.002213	0.0137805	-0.165727	1.03199	0.872417	5.8e-06
rs17285306	T	0.0204593	0.00451792	0.040676	0.0314152	1.98814	1.5355	0.195394	5.9e-06
rs7870753	A	0.0118069	0.00260537	0.016978	0.0116264	1.43797	0.984712	0.144208	5.9e-06
rs10891780	C	-0.0103306	0.00228061	-0.003158	0.0102186	0.305694	0.989158	0.757288	5.9e-06
rs6493063	T	0.0118261	0.00260986	-0.014979	0.0107781	-1.26661	0.911382	0.164601	5.9e-06
rs17482135	G	0.0126544	0.00279551	0.013903	0.0134416	1.09867	1.06221	0.300984	6e-06
rs12544090	C	0.0103888	0.00229506	0.000838	0.0096722	0.0806638	0.931022	0.930958	6e-06
rs10772549	A	-0.0100657	0.0022236	0.001132	0.0097635	-0.112461	0.969977	0.907698	6e-06
rs4833125	T	0.00977811	0.00216305	0.00128	0.009342	0.130905	0.955399	0.891018	6.2e-06
rs118143481	C	-0.0239904	0.005308	0.002914	0.028379	-0.121465	1.18293	0.918216	6.2e-06
rs72902650	C	0.0128757	0.00284889	-0.009054	0.0126052	-0.703185	0.978991	0.472588	6.2e-06
rs2050187	T	0.0098124	0.00217263	0.015547	0.0094202	1.58442	0.96003	0.0988633	6.3e-06
rs160183	T	-0.0102221	0.00226398	-0.000831	0.0098982	0.0812945	0.968314	0.933092	6.3e-06
rs11256166	C	0.0106441	0.00235716	0.002521	0.0101567	0.236845	0.954209	0.803972	6.3e-06
rs78909985	G	0.0248839	0.00551163	0.019321	0.0285789	0.776446	1.14849	0.499004	6.3e-06
rs1125244	C	0.0113252	0.00250836	0.004127	0.0106792	0.364409	0.942959	0.699162	6.3e-06
rs72837217	A	-0.0145885	0.00323058	-0.015268	0.0202091	1.04658	1.38528	0.449948	6.3e-06
rs795988	T	0.0104117	0.00230674	0.013821	0.0096114	1.32745	0.923135	0.15044	6.4e-06
rs62453513	T	0.0124915	0.00276841	0.007298	0.0133167	0.584237	1.06606	0.583669	6.4e-06
rs7842162	T	0.0099631	0.00220706	0.000216	0.0095115	0.02168	0.954673	0.981882	6.4e-06
rs349330	G	-0.0164486	0.00364513	0.010973	0.0134525	-0.667108	0.817851	0.41468	6.4e-06
rs35734394	T	-0.0140113	0.00310588	0.020586	0.0141955	-1.46924	1.01315	0.147009	6.4e-06
rs13191306	C	0.0101798	0.00225723	0.005315	0.0103023	0.522112	1.01203	0.605921	6.5e-06
rs945638	C	-0.0101241	0.00224568	0.000854	0.0101426	-0.0843532	1.00183	0.932898	6.5e-06
rs113950658	C	0.0508328	0.0112748	0.041255	0.0504576	0.811582	0.992619	0.413576	6.5e-06
rs7230932	G	0.0101172	0.00224436	0.008124	0.0096972	0.802989	0.958487	0.402161	6.5e-06
rs9821710	G	-0.0097343	0.00215985	-0.011703	0.0093615	1.20224	0.961702	0.211256	6.6e-06
rs195440	T	-0.0101736	0.00225825	-0.021955	0.0104685	2.15804	1.02899	0.035972	6.6e-06
rs2521754	C	0.0128258	0.00284546	-0.00422	0.0129843	-0.329024	1.01236	0.745175	6.6e-06
rs57314245	G	0.0106613	0.00236564	0.006469	0.010097	0.606774	0.94707	0.521727	6.6e-06
rs77554460	C	-0.0328465	0.00728891	-0.031271	0.0247259	0.952034	0.752771	0.205977	6.6e-06
rs17650301	A	0.0106816	0.00237233	0.005062	0.0105793	0.473899	0.990423	0.632307	6.7e-06
rs10198308	C	-0.0109544	0.0024352	0.011222	0.0111148	-1.02443	1.01464	0.312665	6.8e-06
rs114380308	C	-0.03445	0.00765499	-0.082664	0.0490628	2.39954	1.42417	0.0920154	6.8e-06
rs1510835	C	-0.0111235	0.0024732	-0.001113	0.0099123	0.100058	0.891113	0.910598	6.9e-06
rs11926982	A	-0.00975526	0.00216953	-0.004926	0.0096244	0.504958	0.986586	0.608774	6.9e-06
rs10462982	G	0.010564	0.00234905	-0.001345	0.009871	-0.127319	0.9344	0.891618	6.9e-06
rs75694501	C	0.018913	0.00420684	-0.010274	0.021353	-0.543224	1.12901	0.63041	6.9e-06
rs7084824	C	-0.0145446	0.00323574	0.018317	0.0126747	-1.25937	0.871437	0.148412	7e-06
rs62437124	G	0.0102177	0.00227605	0.005903	0.0100644	0.577723	0.984997	0.557524	7.1e-06
rs7679114	G	0.00997376	0.002223	0.017809	0.0094083	1.78559	0.943305	0.0583708	7.2e-06
rs71518458	G	-0.0198173	0.00442013	-0.010818	0.014643	0.545887	0.7389	0.460039	7.3e-06
rs2512642	G	-0.0159254	0.00355134	0.01972	0.0170111	-1.23827	1.06817	0.246357	7.3e-06
rs7145948	T	0.0236105	0.00526538	-0.034188	0.0241023	-1.448	1.02083	0.156058	7.3e-06
rs60965421	C	0.010514	0.00234446	0.009101	0.0113451	0.865608	1.07905	0.422439	7.3e-06
rs1852385	T	0.0149416	0.00333455	0.008308	0.015814	0.556031	1.05839	0.599335	7.4e-06
rs7672622	A	0.0112104	0.00250193	0.011134	0.0102262	0.993185	0.912207	0.276254	7.4e-06
rs11097310	C	-0.0125587	0.00280478	-0.005059	0.0121609	0.402828	0.968325	0.677406	7.5e-06
rs4402763	T	0.0113993	0.00254669	0.004179	0.0119295	0.366601	1.04651	0.726108	7.6e-06
rs2595004	C	-0.0125706	0.00280808	-0.01853	0.0134992	1.47407	1.07387	0.169854	7.6e-06
rs77167622	T	-0.0181997	0.00406478	-0.034826	0.0197866	1.91355	1.08719	0.0783942	7.6e-06
rs6441301	T	-0.0103206	0.00230795	0.015244	0.0097124	-1.47705	0.941069	0.116522	7.8e-06
rs4957699	A	-0.0100349	0.00224466	0.008679	0.0096668	-0.864882	0.963318	0.369284	7.8e-06
rs78393972	C	-0.0161651	0.00361695	-0.012728	0.0156837	0.787375	0.97022	0.417054	7.8e-06
rs4986237	G	-0.0292575	0.00654324	0.005893	0.0235592	-0.201418	0.805236	0.802482	7.8e-06
rs16848847	A	0.0276216	0.00618401	0.041976	0.0283323	1.51968	1.02573	0.138457	7.9e-06
rs2031259	A	-0.0109997	0.00246186	-0.003258	0.0116818	0.29619	1.06201	0.780325	7.9e-06
rs5012480	A	-0.00974317	0.00218009	-0.005688	0.0097711	0.583794	1.00287	0.560483	7.9e-06
rs11154501	T	-0.0129362	0.00289703	0.008478	0.0128496	-0.65537	0.993306	0.50939	8e-06
rs116899184	G	-0.022627	0.00506594	-0.035354	0.0247574	1.56247	1.09415	0.153287	8e-06
rs6708081	A	-0.0111481	0.00249942	0.010746	0.0101317	-0.963931	0.908828	0.288857	8.2e-06
rs828163	G	-0.0102519	0.00229879	0.001888	0.010286	-0.184161	1.00333	0.854366	8.2e-06
rs3807496	G	-0.00988864	0.00221785	-0.004872	0.0093594	0.492687	0.94648	0.602683	8.2e-06
rs1154780	A	-0.0097796	0.00219429	-0.006223	0.0095147	0.636325	0.972913	0.513086	8.3e-06
rs1411029	A	0.0135371	0.0030377	-0.018957	0.0130473	-1.40037	0.963818	0.146239	8.3e-06
rs928122	C	0.0110203	0.00247319	-0.00508	0.0116775	-0.460967	1.05964	0.663545	8.4e-06
rs7993968	C	0.0248164	0.00557147	-0.017232	0.0211802	-0.69438	0.853476	0.41588	8.4e-06
rs324886	C	-0.00991434	0.00222667	-0.013052	0.0099905	1.31648	1.00768	0.191403	8.5e-06
rs77397926	T	0.00988512	0.00222119	0.005828	0.0096722	0.589573	0.978461	0.546807	8.6e-06
rs42674	T	-0.0162789	0.00365851	0.01716	0.0172175	-1.05413	1.05766	0.318929	8.6e-06
rs13174602	C	-0.00965654	0.00216958	-0.021719	0.0099155	2.24915	1.02682	0.0284946	8.6e-06
rs10222987	A	-0.00999616	0.00224713	-0.010815	0.0096233	1.08192	0.9627	0.261083	8.7e-06
rs12534093	T	-0.0111697	0.00251129	-0.00255	0.0112484	0.228296	1.00705	0.820658	8.7e-06
rs10106204	G	0.0116732	0.00262687	0.021084	0.0119871	1.80619	1.02689	0.0785961	8.8e-06
rs138378173	G	0.0370597	0.00833874	-0.085305	0.0458996	-2.30183	1.23853	0.0630962	8.8e-06
rs7163100	T	0.012567	0.00282699	0.021079	0.0121022	1.67733	0.963014	0.0815523	8.8e-06
rs78132844	T	0.0443328	0.00998068	-0.00321	0.0402553	-0.0724069	0.908025	0.936443	8.9e-06
rs1462286	C	-0.0142836	0.00321614	0.015252	0.0147647	-1.0678	1.03368	0.301602	8.9e-06
rs141248610	C	0.0189509	0.00426545	0.013579	0.0242675	0.716536	1.28055	0.575783	8.9e-06
rs138945961	T	-0.049291	0.011093	-0.002799	0.0349597	0.0567852	0.709251	0.936187	8.9e-06
rs492574	A	-0.0107329	0.00241623	0.014404	0.0103055	-1.34204	0.960179	0.162203	8.9e-06
rs56022664	T	-0.0119488	0.00269194	0.023724	0.014164	-1.98547	1.18539	0.0939439	9e-06
rs73134918	A	0.0193459	0.00435838	0.03855	0.0232561	1.99267	1.20212	0.0973922	9e-06
rs72636644	G	-0.0149831	0.00337722	-0.000845	0.0153697	0.0563969	1.0258	0.956156	9.1e-06
rs4842490	T	-0.0110598	0.00249289	-0.011984	0.0116145	1.08356	1.05015	0.302159	9.1e-06
rs8109604	T	0.0143765	0.00323919	-0.025631	0.0154306	-1.78284	1.07332	0.0967034	9.1e-06
rs2044469	A	-0.0100877	0.0022756	0.007543	0.0101219	-0.747742	1.00339	0.456141	9.3e-06
rs645402	C	-0.00963695	0.0021744	-0.03616	0.0092616	3.75222	0.961051	9.45012e-05	9.3e-06
rs115051461	A	-0.0351596	0.0079352	0.016623	0.037897	-0.472787	1.07786	0.660925	9.4e-06
rs187099825	T	-0.0593966	0.0134085	-0.125395	0.084709	2.11115	1.42616	0.138792	9.4e-06
rs10864255	T	0.00982892	0.00221991	0.006837	0.0093768	0.6956	0.954001	0.465916	9.5e-06
rs10166328	A	-0.0102296	0.00231025	-0.000655	0.0100448	0.0640299	0.981935	0.948008	9.5e-06
rs12602595	T	0.00989613	0.00223439	0.037094	0.0104934	3.74833	1.06035	0.0004078	9.5e-06
rs413168	G	-0.00999468	0.00225957	0.024213	0.0099123	-2.42259	0.991758	0.0145769	9.7e-06
rs2363813	A	0.0128468	0.00290474	0.017935	0.0165462	1.39607	1.28796	0.278394	9.7e-06
rs6477309	C	-0.0101785	0.00230082	-0.01292	0.010261	1.26934	1.00811	0.207981	9.7e-06
rs11598465	G	-0.0116176	0.00262588	-0.0199	0.0190707	1.71292	1.64154	0.296723	9.7e-06
rs186492602	C	0.0214074	0.00484256	-0.010689	0.0294153	-0.499313	1.37407	0.716319	9.8e-06
rs149440720	C	-0.0371884	0.00841562	0.011771	0.0502838	-0.316523	1.35214	0.814914	9.9e-06
