# Supplementary material for: Genome-wide association studies and Mendelian randomization analyses for leisure sedentary behaviours
Source: Nat Commun. 2020 Apr 21;11:1770. doi: 10.1038/s41467-020-15553-w (PMC7174427; doi:10.1038/s41467-020-15553-w)
Supplement: Supplementary file 12 — Supplementary Dataset 10 [file 41467_2020_15553_MOESM12_ESM.xlsx]

## Sheet: Blad1
Supplementary Data 10: F-statistics and R2 of all instruments for the Mendelian randomization analyses between sedentary behaviours and coronary artery disease. P values differ slightly from estimitations in the GWAS, as BOLT assumes a slightly different model. EA stands for Effect allele, A1FREQ for effect allele frequency.
Instruments for television watching										Instruments for computer use										Instruments for driving
SNP	EA	A1FREQ	beta	se	P value	R2	F	P value GWAS		SNP	ALLELE1	A1FREQ	beta	se	P value	R2	F statistic	P value GWAS		SNP	ALLELE1	A1FREQ	beta	se	P value	R2	F statistic	P value GWAS
rs3796386	G	0.571888	-0.0281393	0.00223186	1.93863e-36	0.000393335	164.302	3.2e-33		rs4977839	G	0.584465	0.0202896	0.00224914	1.87122e-19	0.000201119	83.4659	4.7e-19		rs1198575	T	0.193184	-0.0189308	0.00283145	2.29798e-11	0.000111405	46.1872	2e-11
rs12554512	T	0.584071	0.0221417	0.0022428	5.52016e-23	0.0002412	100.738	3.8e-21		rs9372625	G	0.61853	0.018676	0.00228896	3.383e-16	0.000164531	68.2793	5.7e-16		rs6012558	G	0.578449	-0.014459	0.00226599	1.76274e-10	0.000101472	42.0689	1.6e-10
rs10189857	A	0.56785	-0.02146	0.0022349	7.86672e-22	0.000228184	95.3006	6.2e-21		rs6744254	C	0.47126	0.0159035	0.00222279	8.3967e-13	0.000126521	52.5033	5.4e-13		rs10186876	A	0.360301	-0.0146421	0.00233348	3.50428e-10	9.81272e-05	40.6819	7.2e-10
rs9718104	T	0.94155	-0.0402963	0.00471811	1.33787e-17	0.000180533	75.3957	9.3e-19		rs12145677	G	0.701536	0.0173942	0.00242521	7.3905e-13	0.00012714	52.7603	1.2e-12		rs4765541	T	0.664081	-0.0137489	0.00235768	5.49703e-09	8.47533e-05	35.1369	5.1e-09
rs6905544	A	0.398622	-0.0214366	0.00226223	2.6581e-21	0.000222222	92.8099	8.5e-18		rs13262595	A	0.440345	0.0157627	0.00223221	1.64986e-12	0.000123245	51.1435	1.2e-12		rs9840902	G	0.781431	0.0150949	0.00272001	2.86545e-08	7.67569e-05	31.8215	4.5e-08
rs13029509	G	0.520079	-0.0190258	0.00221394	8.45355e-18	0.000182776	76.3324	2e-17		rs2220599	C	0.632986	0.0157313	0.00230806	9.38687e-12	0.000114819	47.6466	2.4e-12		rs2552183	A	0.0746656	0.0226237	0.00423277	9.05201e-08	7.11998e-05	29.5175	9.2e-08
rs11689199	A	0.597665	0.0193427	0.00226152	1.20407e-17	0.000181048	75.6107	5.5e-17		rs2748985	T	0.454667	0.0156832	0.00223106	2.07632e-12	0.00012213	50.6808	4.1e-12		rs10945894	C	0.366153	-0.0122944	0.00232648	1.26073e-07	6.96016e-05	28.8548	9.7e-08
rs17379561	A	0.855876	-0.0257069	0.00314903	3.26504e-16	0.000164937	68.8812	1.1e-16		rs136553	C	0.624196	0.0153773	0.00229343	2.01777e-11	0.000111114	46.1089	2.3e-11		rs12360913	C	0.749798	-0.0134574	0.00259068	2.05337e-07	6.72504e-05	27.8801	1.2e-07
rs34224261	G	0.469443	-0.0178103	0.00221522	9.00991e-16	0.000159986	66.8131	4.6e-16		rs66643547	C	0.647284	0.0155149	0.00233438	3.01002e-11	0.000109178	45.3057	3.2e-11		rs72761109	C	0.68804	-0.0128433	0.00240712	9.53134e-08	7.09508e-05	29.4142	1.2e-07
rs374722	G	0.150476	0.0263813	0.0031024	1.84592e-17	0.000178961	74.7389	5.5e-16		rs2068625	T	0.302374	0.0159694	0.00241597	3.84928e-11	0.000107989	44.8119	4e-11		rs11678022	A	0.257994	0.0137438	0.00257634	9.58044e-08	7.0926e-05	29.4039	1.3e-07
rs1243182	C	0.689639	-0.0193316	0.00239514	6.98119e-16	0.00016123	67.3328	2e-15		rs2345941	A	0.550313	-0.0153396	0.00223482	6.70936e-12	0.000116445	48.3216	4e-11		rs12686163	G	0.847983	-0.0162755	0.00310504	1.59222e-07	6.84761e-05	28.3882	1.5e-07
rs1421334	A	0.449524	0.0178536	0.00223394	1.33128e-15	0.000158082	66.018	2.2e-15		rs11708955	T	0.694765	0.0163261	0.00240675	1.17481e-11	0.000113732	47.1956	4.2e-11		rs11264313	A	0.486899	0.0114835	0.00223075	2.63674e-07	6.60461e-05	27.3808	1.7e-07
rs262890	A	0.698905	-0.0190386	0.00241137	2.90288e-15	0.000154282	64.4306	3.2e-15		rs784256	G	0.188026	-0.0185126	0.00285068	8.36157e-11	0.000104238	43.2552	6.2e-11		rs11689629	C	0.753829	-0.0135297	0.00262901	2.65784e-07	6.60077e-05	27.3649	1.9e-07
rs2409838	A	0.554976	0.0182401	0.00226554	8.22526e-16	0.00016043	66.9987	3.4e-15		rs12874776	C	0.893475	0.0230652	0.00361237	1.71516e-10	0.000100766	41.8145	8e-11		rs10189857	A	0.567778	0.0118199	0.00225317	1.55585e-07	6.85875e-05	28.4344	2.4e-07
rs10054327	G	0.576024	0.0178614	0.00224348	1.70434e-15	0.000156878	65.5149	3.4e-15		rs7209653	T	0.704497	-0.0154397	0.00243044	2.11855e-10	9.97461e-05	41.3912	9.1e-11		rs62263037	G	0.592437	0.0114405	0.00227823	5.12515e-07	6.28488e-05	26.0552	3.3e-07
rs6825241	C	0.536204	-0.0173524	0.0022159	4.85753e-15	0.000151773	63.3827	4.9e-15		rs1448355	C	0.381282	0.0144487	0.00229164	2.88528e-10	9.82547e-05	40.7723	1.3e-10		rs11172304	T	0.462703	-0.0113976	0.00223689	3.48325e-07	6.47061e-05	26.8252	3.4e-07
rs7991062	C	0.658663	-0.0185201	0.00233837	2.37982e-15	0.00015525	64.8351	8.8e-15		rs73578186	C	0.675347	-0.0148928	0.00238182	4.03791e-10	9.66326e-05	40.099	2.3e-10		rs4469016	C	0.555614	0.0112294	0.00224309	5.55335e-07	6.24631e-05	25.8953	3.5e-07
rs2616830	G	0.461988	0.0158715	0.00221559	7.87384e-13	0.000127012	53.041	2.9e-14		rs55772938	A	0.704749	0.0156578	0.00243612	1.29988e-10	0.000102105	42.3703	3.9e-10		rs7932210	G	0.276611	0.0129068	0.00254495	3.94774e-07	6.41039e-05	26.5755	3.5e-07
rs9964724	C	0.317881	0.0197301	0.00237778	1.06468e-16	0.000170406	71.1653	3.3e-14		rs11749912	A	0.422554	-0.0139654	0.00225477	5.88181e-10	9.48179e-05	39.346	4.9e-10		rs2102422	T	0.545394	-0.0112904	0.00224926	5.1793e-07	6.27983e-05	26.0342	3.7e-07
rs11917871	T	0.424906	-0.0157724	0.00226048	3.00992e-12	0.0001205	50.321	4.5e-14		rs2734849	A	0.491453	0.0138903	0.00221725	3.7402e-10	9.70022e-05	40.2524	8.2e-10		rs214969	G	0.594595	-0.0111139	0.00227006	9.79053e-07	5.97402e-05	24.7664	4.8e-07
rs801733	A	0.641215	0.0175911	0.00230552	2.35296e-14	0.000144088	60.1728	7.3e-14		rs6129084	A	0.358909	0.0139303	0.00231928	1.89953e-09	8.91673e-05	37.001	9.3e-10		rs2944829	G	0.554938	0.0112853	0.00224258	4.84889e-07	6.31152e-05	26.1656	4.8e-07
rs17789218	T	0.75605	0.0191026	0.00257261	1.12676e-13	0.000136465	56.9889	1.4e-13		rs6774533	C	0.294245	0.0150713	0.00247837	1.19432e-09	9.1403e-05	37.9288	1.2e-09		rs3929563	T	0.662299	0.0118808	0.00235995	4.79692e-07	6.3167e-05	26.1871	5.5e-07
rs2916251	G	0.490406	-0.0170212	0.00230202	1.42732e-13	0.000135315	56.5085	1.5e-13		rs4073003	A	0.873541	-0.0207835	0.00334465	5.17195e-10	9.54383e-05	39.6034	1.2e-09		rs140398213	C	0.97522	0.0371644	0.00737426	4.66353e-07	6.33026e-05	26.2433	6e-07
rs4577309	A	0.468698	0.0157344	0.00222383	1.49266e-12	0.000123905	51.7433	1.6e-13		rs6857629	G	0.755067	-0.0157861	0.0025803	9.48998e-10	9.25112e-05	38.3887	1.9e-09		rs6736898	A	0.646853	0.0117188	0.00233459	5.17879e-07	6.27988e-05	26.0344	6.4e-07
rs6797840	A	0.455899	-0.016524	0.00223755	1.52885e-13	0.00013498	56.3689	1.7e-13		rs11274218	C	0.610785	0.0137555	0.00232787	3.44345e-09	8.63034e-05	35.8124	2.5e-09		rs10968218	T	0.653345	0.0118442	0.00234804	4.55435e-07	6.34165e-05	26.2905	7e-07
rs72834698	G	0.858074	0.0257166	0.00317463	5.48012e-16	0.000162411	67.826	2.7e-13		rs113851275	G	0.891576	0.0210283	0.00356455	3.6537e-09	8.60182e-05	35.6941	3.2e-09		rs1869165	T	0.81307	0.0141688	0.00286676	7.71773e-07	6.08821e-05	25.2398	7.4e-07
rs6131281	C	0.596509	0.0165068	0.0022539	2.41759e-13	0.000132752	55.4381	3.1e-13		rs166835	C	0.443342	-0.0134718	0.00223762	1.73923e-09	8.9592e-05	37.1772	3.4e-09		rs34936791	G	0.933556	0.0224219	0.0045138	6.7882e-07	6.14985e-05	25.4953	8.6e-07
rs7184800	G	0.696784	0.0179491	0.0024013	7.75264e-14	0.000138284	57.7487	8.2e-13		rs7288455	A	0.435739	-0.0131749	0.00224015	4.07488e-09	8.54932e-05	35.4762	4e-09		rs1807998	T	0.824022	0.014537	0.00292482	6.6906e-07	6.1568e-05	25.5242	8.8e-07
rs17568389	T	0.486903	0.0168719	0.00221595	2.66653e-14	0.000143479	59.9183	8.6e-13		rs17789218	T	0.756018	0.0151929	0.00258048	3.92057e-09	8.5679e-05	35.5533	4.2e-09		rs9841945	T	0.384286	-0.0113105	0.00233515	1.27561e-06	5.84711e-05	24.2402	9.6e-07
rs870151	T	0.527632	-0.0168802	0.00223648	4.44015e-14	0.000140996	58.8816	8.8e-13		rs10208088	C	0.418634	-0.0137379	0.00225087	1.03961e-09	9.20716e-05	38.2062	4.4e-09		rs2174099	G	0.794745	0.0137299	0.00276306	6.73002e-07	6.15398e-05	25.5125	1e-06
rs4845364	A	0.495003	-0.015961	0.00221017	5.14621e-13	0.000129079	53.9041	1.3e-12		rs10754920	C	0.112332	-0.0195008	0.00352013	3.03032e-08	7.58546e-05	31.4763	6.7e-09		rs13172369	A	0.59621	-0.0113538	0.00227366	5.92766e-07	6.21497e-05	25.7653	1.1e-06
rs10772643	C	0.107916	0.0245804	0.00357738	6.381e-12	0.000116853	48.7981	1.3e-12		rs206965	T	0.206729	-0.0157417	0.0027354	8.67963e-09	8.18572e-05	33.9673	9.1e-09		rs1973141	C	0.479664	-0.0110241	0.00227305	1.23555e-06	5.8624e-05	24.3036	1.1e-06
rs13107325	C	0.925644	-0.0312374	0.00421748	1.29771e-13	0.000135778	56.7019	1.5e-12		rs35933007	G	0.771615	0.0158945	0.00266496	2.45929e-09	8.79236e-05	36.4848	9.2e-09		rs72834907	G	0.84019	0.0149283	0.00303894	9.00285e-07	6.01427e-05	24.9333	1.1e-06
rs1031423	T	0.215208	-0.0188651	0.00268892	2.28873e-12	0.00012183	50.8764	1.8e-12		rs1469249	G	0.788564	-0.0156088	0.0027286	1.06316e-08	8.08825e-05	33.5628	9.5e-09		rs17087842	C	0.96649	-0.0307401	0.00626667	9.33049e-07	5.99712e-05	24.8621	1.2e-06
rs11218575	C	0.566037	0.014944	0.00223784	2.42737e-11	0.000110375	46.0925	2.1e-12		rs9477970	T	0.808462	0.0162109	0.00282271	9.30708e-09	8.15218e-05	33.8281	1e-08		rs4588892	T	0.231494	-0.0127068	0.00264292	1.5261e-06	5.76116e-05	23.8839	1.4e-06
rs148544378	C	0.979222	0.0561746	0.00774074	3.96464e-13	0.000130347	54.4337	2.2e-12		rs78082503	G	0.785826	0.0148023	0.00270912	4.66103e-08	7.37904e-05	30.6197	1.1e-08		rs62042809	G	0.907715	-0.0180975	0.00385504	2.67334e-06	5.49273e-05	22.771	1.4e-06
rs749671	G	0.62863	0.0162891	0.00228633	1.04589e-12	0.000125633	52.4649	2.7e-12		rs162894	T	0.332139	-0.0131357	0.00235936	2.58591e-08	7.66152e-05	31.7919	1.1e-08		rs12783517	C	0.697681	0.0116654	0.00242812	1.5537e-06	5.75257e-05	23.8483	1.5e-06
rs72781699	G	0.797367	-0.0208428	0.00274747	3.30114e-14	0.000142439	59.4842	3e-12		rs7526456	T	0.412786	0.0130692	0.00224771	6.08763e-09	8.35624e-05	34.6749	1.2e-08		rs1871807	T	0.840061	0.0148318	0.00305251	1.18096e-06	5.88408e-05	24.3935	1.5e-06
rs9867121	C	0.817728	0.0195817	0.00287729	1.00768e-11	0.000114637	47.8725	3.9e-12		rs7020477	A	0.73466	-0.0141528	0.00251716	1.88332e-08	7.81366e-05	32.4233	1.2e-08		rs56300715	G	0.803456	0.0135524	0.00280508	1.35629e-06	5.8177e-05	24.1183	1.5e-06
rs3754970	T	0.495822	-0.0171092	0.00222502	1.4809e-14	0.000146342	61.1145	4.8e-12		rs12603813	T	0.746078	-0.014505	0.00255227	1.32301e-08	7.98321e-05	33.1269	1.3e-08		rs73013484	C	0.878867	0.0166677	0.00348644	1.74731e-06	5.69631e-05	23.615	1.7e-06
rs11810109	A	0.701438	0.0175875	0.00241579	3.33838e-13	0.000131183	54.7827	5.4e-12		rs4592851	G	0.749781	0.0154598	0.00256333	1.62966e-09	8.99054e-05	37.3073	1.4e-08		rs55810623	G	0.148192	-0.0153047	0.00315938	1.27164e-06	5.8486e-05	24.2464	1.8e-06
rs61331678	G	0.567932	0.0151013	0.00223568	1.43323e-11	0.000112929	47.159	6.1e-12		rs12706626	G	0.617451	0.0131015	0.00228426	9.72624e-09	8.13101e-05	33.7403	1.4e-08		rs113036181	G	0.972176	-0.0321866	0.00689751	3.06595e-06	5.42719e-05	22.4993	2e-06
rs142710267	T	0.65012	0.0159701	0.00241756	3.9569e-11	0.000108008	45.1037	6.6e-12		rs2179517	G	0.551298	0.0136217	0.00222608	9.41716e-10	9.25483e-05	38.4041	1.9e-08		rs139177312	A	0.982859	0.0423737	0.0087753	1.37445e-06	5.81133e-05	24.0918	2e-06
rs17207890	G	0.657407	0.016666	0.00233991	1.06168e-12	0.00012556	52.4345	6.7e-12		rs1319734	A	0.600886	-0.0127238	0.00227605	2.26844e-08	7.72437e-05	32.0527	1.9e-08		rs12617392	C	0.558456	-0.0107219	0.00224852	1.85722e-06	5.66708e-05	23.4938	2.2e-06
rs2447098	C	0.475175	-0.0154339	0.00222681	4.18576e-12	0.000118899	49.6525	6.8e-12		rs9608249	G	0.851351	-0.0172239	0.00312936	3.71521e-08	7.48775e-05	31.0708	2.2e-08		rs1892417	T	0.770079	0.0128914	0.00266224	1.28371e-06	5.84407e-05	24.2276	2.3e-06
rs66852340	C	0.775527	-0.0188424	0.00266179	1.45612e-12	0.000124026	51.7936	7.9e-12		rs6498759	T	0.309602	-0.0137638	0.00240394	1.03178e-08	8.10264e-05	33.6225	2.7e-08		rs60267112	A	0.981272	-0.0396834	0.00851346	3.1438e-06	5.4152e-05	22.4496	2.3e-06
rs2034768	A	0.48743	0.0153857	0.00221121	3.45535e-12	0.00011983	50.0412	8.6e-12		rs56158102	C	0.344405	-0.0132329	0.00240393	3.70013e-08	7.4897e-05	31.0789	3.1e-08		rs12986369	A	0.551076	-0.0106836	0.0022685	2.48346e-06	5.52798e-05	22.9171	2.5e-06
rs1278847	C	0.694252	0.0162938	0.00240526	1.25245e-11	0.000113583	47.4321	1.2e-11		rs3944151	A	0.275088	-0.0134338	0.00248824	6.70805e-08	7.20463e-05	29.8959	3.1e-08		rs722092	T	0.386068	-0.0107477	0.0023016	3.01816e-06	5.4347e-05	22.5304	2.5e-06
rs10145592	C	0.409418	-0.015227	0.00225713	1.52025e-11	0.000112643	47.0397	1.8e-11		rs3730399	A	0.934805	-0.0251176	0.00449369	2.27846e-08	7.72225e-05	32.044	3.3e-08		rs181132458	T	0.964008	0.0308839	0.00643851	1.61325e-06	5.73455e-05	23.7735	2.7e-06
rs7700107	A	0.862543	-0.0218651	0.00321184	9.93412e-12	0.000114706	47.9013	1.9e-11		rs4702	G	0.443547	-0.0121242	0.0022308	5.48537e-08	7.30101e-05	30.2959	3.8e-08		rs184504353	C	0.668358	0.0120791	0.00257876	2.81334e-06	5.46831e-05	22.6697	2.7e-06
rs6673341	T	0.465333	-0.0150432	0.00222355	1.33106e-11	0.000113288	47.3088	2.2e-11		rs198262	C	0.0435078	-0.0296612	0.0055007	6.96154e-08	7.18686e-05	29.8222	3.9e-08		rs145602752	G	0.732213	0.0120776	0.00256396	2.47171e-06	5.53025e-05	22.9265	2.8e-06
rs7564130	T	0.640601	-0.0155028	0.00230839	1.87202e-11	0.000111634	46.6183	2.8e-11		rs6935828	C	0.446483	0.0118841	0.00223009	9.88172e-08	7.01919e-05	29.1263	4.3e-08		rs181561030	T	0.987315	0.0479576	0.0105412	5.37831e-06	5.15871e-05	21.3862	2.8e-06
rs263771	C	0.766621	-0.0185777	0.00262573	1.49441e-12	0.0001239	51.7409	3.1e-11		rs147543875	C	0.976819	-0.0430466	0.00769238	2.19491e-08	7.74018e-05	32.1184	5e-08		rs36188135	G	0.582619	-0.0107144	0.0022935	2.98892e-06	5.43936e-05	22.5497	2.8e-06
rs7189927	T	0.355786	0.0158489	0.0023079	6.55531e-12	0.000116723	48.7435	3.4e-11		rs1620977	A	0.267244	-0.0135037	0.00250889	7.35567e-08	7.1605e-05	29.7127	6.2e-08		rs873225	A	0.785418	-0.012823	0.00271814	2.38744e-06	5.54685e-05	22.9954	2.8e-06
rs10041724	T	0.807695	0.0193843	0.00280514	4.84441e-12	0.00011819	49.3563	3.9e-11		rs55836224	T	0.793507	-0.015892	0.00274542	7.10588e-09	8.28188e-05	34.3664	6.7e-08		rs12208074	C	0.735173	0.0118	0.00253844	3.34431e-06	5.38564e-05	22.327	2.9e-06
rs984409	G	0.363032	-0.0150969	0.00230914	6.24651e-11	0.000105797	44.1803	4.1e-11		rs61859627	A	0.731178	-0.0130836	0.0025053	1.76762e-07	6.74109e-05	27.9723	7.1e-08		rs408711	G	0.784516	0.0127001	0.0027112	2.81013e-06	5.46886e-05	22.672	2.9e-06
rs9563168	G	0.791482	0.0182389	0.00272632	2.23575e-11	0.000110774	46.2589	4.3e-11		rs7984359	C	0.852382	-0.0170871	0.00313913	5.23411e-08	7.32347e-05	30.3891	7.8e-08		rs2356877	C	0.821034	0.0138616	0.00291128	1.92374e-06	5.65023e-05	23.424	3e-06
rs9902312	T	0.683148	0.0149649	0.00237896	3.16739e-10	9.79427e-05	40.9002	4.5e-11		rs671131	C	0.790662	0.0144334	0.00273427	1.30158e-07	6.88741e-05	28.5795	8e-08		rs6674816	G	0.662216	-0.0109508	0.00235255	3.24309e-06	5.40034e-05	22.3879	3e-06
rs10786658	A	0.413503	-0.0150728	0.00224627	1.9467e-11	0.000111445	46.5391	4.6e-11		rs10502680	C	0.321587	0.0135499	0.00238897	1.41364e-08	7.95139e-05	32.9948	9e-08		rs9527962	T	0.37093	0.0108504	0.00230893	2.61126e-06	5.50397e-05	22.8176	3e-06
rs11714337	G	0.569041	0.0160586	0.00224143	7.82335e-13	0.000127044	53.054	4.7e-11		rs55897719	C	0.681514	-0.0129321	0.00238438	5.84238e-08	7.2708e-05	30.1705	9.5e-08		rs115120148	G	0.987469	-0.0484983	0.010378	2.96694e-06	5.44289e-05	22.5643	3.2e-06
rs7043521	A	0.430653	0.0152491	0.00223426	8.79903e-12	0.000115295	48.1471	6.5e-11		rs10172483	A	0.763889	-0.013148	0.00261338	4.8805e-07	6.25628e-05	25.9604	9.8e-08		rs11530800	T	0.605501	0.0105696	0.00229481	4.10919e-06	5.28722e-05	21.919	3.2e-06
rs62332760	G	0.613118	-0.0146033	0.00226939	1.23698e-10	0.00010249	42.7992	8e-11		rs376702757	T	0.498699	0.0121149	0.00223716	6.12145e-08	7.24845e-05	30.0778	9.9e-08		rs185091073	A	0.987784	0.0470103	0.0105159	7.8091e-06	4.98086e-05	20.6489	3.4e-06
rs3135044	C	0.640201	-0.0147983	0.00230101	1.26739e-10	0.000102372	42.7501	8.7e-11		rs2120461	C	0.343268	0.0122806	0.00233583	1.46096e-07	6.83217e-05	28.3503	1.3e-07		rs145780958	G	0.98778	-0.0486724	0.0106618	4.99318e-06	5.19417e-05	21.5332	3.5e-06
rs1451533	G	0.724835	-0.0161637	0.00249604	9.44538e-11	0.000103795	43.3443	1.1e-10		rs6449708	T	0.467858	-0.0118381	0.00222781	1.07433e-07	6.97919e-05	28.9604	1.4e-07		rs1882285	T	0.0285124	-0.0316494	0.00672633	2.53575e-06	5.51801e-05	22.8758	3.5e-06
rs6850494	A	0.615571	-0.0150095	0.00227485	4.17212e-11	0.000107751	44.9966	1.1e-10		rs9731969	G	0.84315	-0.0157569	0.00307729	3.05042e-07	6.48048e-05	26.8908	1.4e-07		rs377724407	A	0.861156	0.0153313	0.00324956	2.38287e-06	5.54777e-05	22.9992	3.5e-06
rs7834121	G	0.504369	-0.0142919	0.00221403	1.08232e-10	0.000103136	43.0691	1.1e-10		rs10160068	A	0.684635	0.0122299	0.0023966	3.34444e-07	6.43656e-05	26.7085	1.4e-07		rs11030026	G	0.83558	0.0137572	0.00302199	5.306e-06	5.16517e-05	21.413	3.7e-06
rs2073869	C	0.833626	0.0193456	0.00297471	7.86471e-11	0.000104681	43.7145	1.5e-10		rs561660368	C	0.555919	-0.0121996	0.00230859	1.26148e-07	6.90237e-05	28.6416	1.4e-07		rs7630371	A	0.77619	0.0124714	0.00267766	3.2002e-06	5.4067e-05	22.4143	3.7e-06
rs6721975	T	0.231524	-0.0176384	0.0026818	4.80314e-11	0.000107069	44.7117	1.7e-10		rs17785248	A	0.745046	-0.0141491	0.00253994	2.53973e-08	7.67017e-05	31.8278	1.6e-07		rs10122353	T	0.549427	-0.0103952	0.00224009	3.47628e-06	5.36714e-05	22.2503	4e-06
rs7693082	G	0.299686	0.0161242	0.00241361	2.38393e-11	0.000110463	46.129	1.7e-10		rs60950793	T	0.608836	-0.0115733	0.0022809	3.8971e-07	6.36359e-05	26.4057	1.6e-07		rs12040559	T	0.905468	0.0180725	0.00386807	2.98058e-06	5.4407e-05	22.5553	4e-06
rs10057545	G	0.555482	-0.0134119	0.00223826	2.07337e-09	8.8871e-05	37.1116	2e-10		rs1532214	A	0.766291	0.0138704	0.00267989	2.27102e-07	6.62136e-05	27.4754	1.7e-07		rs4243827	T	0.142777	0.0147884	0.00328519	6.74839e-06	5.05046e-05	20.9374	4e-06
rs182355396	C	0.992121	-0.0914589	0.0129447	1.60472e-12	0.000123554	51.5964	2.1e-10		rs56221179	A	0.807372	-0.0150791	0.00281036	8.07514e-08	7.11582e-05	29.5273	1.7e-07		rs1330329	T	0.187521	-0.0131337	0.00286077	4.41316e-06	5.25313e-05	21.7776	4.1e-06
rs6670915	C	0.533195	0.0136952	0.00222127	7.03346e-10	9.40883e-05	39.2905	2.4e-10		rs11210383	C	0.628159	-0.0116051	0.00229447	4.24186e-07	6.32316e-05	26.238	1.9e-07		rs116947966	C	0.989265	-0.052955	0.0113775	3.25066e-06	5.39922e-05	22.3833	4.3e-06
rs303753	G	0.652948	-0.015491	0.00234028	3.61342e-11	0.000108448	45.2874	2.7e-10		rs7904398	C	0.497656	-0.0112403	0.00222079	4.1638e-07	6.33202e-05	26.2747	2.2e-07		rs191940676	G	0.962398	0.0290269	0.00623744	3.26201e-06	5.39755e-05	22.3764	4.3e-06
rs2584597	T	0.662057	0.0151636	0.00244853	5.91174e-10	9.49274e-05	39.6409	2.9e-10		rs12280377	C	0.694743	0.0119985	0.00241652	6.8662e-07	6.0936e-05	25.2854	2.2e-07		rs61452714	C	0.969088	0.0302005	0.00647542	3.1042e-06	5.42126e-05	22.4747	4.4e-06
rs9569734	A	0.843521	0.0205829	0.00307091	2.05098e-11	0.000111192	46.4335	3.4e-10		rs35545995	A	0.496189	0.0112657	0.00222271	4.01227e-07	6.3497e-05	26.3481	2.3e-07		rs6920691	C	0.722412	0.0114482	0.00250529	4.8871e-06	5.20442e-05	21.5757	4.4e-06
rs56858768	G	0.700762	-0.0156931	0.00242232	9.27194e-11	0.000103885	43.3818	3.4e-10		rs455940	T	0.685254	0.0119972	0.00238992	5.1712e-07	6.2287e-05	25.846	2.3e-07		rs3912113	G	0.779768	-0.0120045	0.00270059	8.78581e-06	4.92471e-05	20.4161	4.5e-06
rs7248205	C	0.397614	0.0150118	0.00226445	3.37581e-11	0.000108777	45.425	3.4e-10		rs11693600	C	0.419514	0.0121784	0.00226346	7.43537e-08	7.15534e-05	29.6913	2.4e-07		rs12139904	T	0.91561	0.0187244	0.00401822	3.16517e-06	5.41196e-05	22.4361	4.6e-06
rs56103247	C	0.943942	0.0298469	0.00485552	7.90355e-10	9.35251e-05	39.0552	3.8e-10		rs9321254	G	0.870872	0.0166697	0.00335026	6.50532e-07	6.11932e-05	25.3921	2.4e-07		rs16999714	A	0.834404	0.0138589	0.00300499	3.99014e-06	5.30126e-05	21.9772	4.8e-06
rs1913808	G	0.712739	0.0145201	0.00244576	2.90799e-09	8.724e-05	36.4304	3.9e-10		rs56229818	T	0.516172	-0.0110489	0.00221543	6.12739e-07	6.14784e-05	25.5104	2.4e-07		rs451681	G	0.42244	0.0108156	0.00239588	6.35604e-06	5.07902e-05	21.0558	4.9e-06
rs12541615	T	0.817478	-0.017524	0.00286551	9.63566e-10	9.25684e-05	38.6557	3.9e-10		rs4654361	A	0.580488	0.0118957	0.00224598	1.18153e-07	6.93369e-05	28.7715	2.6e-07		rs72871345	G	0.906734	0.0175691	0.00383046	4.50479e-06	5.24332e-05	21.737	4.9e-06
rs77589760	C	0.961274	0.0352708	0.00608616	6.82729e-09	8.31284e-05	34.7133	4.1e-10		rs6428459	T	0.777224	0.0140334	0.00266636	1.41698e-07	6.84679e-05	28.4109	2.6e-07		rs187280471	A	0.98458	0.0416224	0.00924176	6.67901e-06	5.05538e-05	20.9578	5.4e-06
rs4523073	A	0.591077	-0.0141246	0.00225917	4.05308e-10	9.6751e-05	40.4025	5e-10		rs911554	G	0.619977	-0.0126227	0.00229845	3.97995e-08	7.45475e-05	30.9338	2.7e-07		rs36028660	T	0.850177	0.0141596	0.00312259	5.77403e-06	5.12483e-05	21.2457	5.5e-06
rs2460	G	0.736281	-0.0160959	0.00251293	1.50332e-10	0.000101546	42.4052	5e-10		rs72654148	T	0.920755	-0.0218154	0.00412463	1.23019e-07	6.91439e-05	28.6914	2.8e-07		rs2007669	A	0.685286	-0.0108633	0.00240638	6.35195e-06	5.07933e-05	21.0571	5.9e-06
rs8756	C	0.484619	-0.013812	0.00221528	4.52537e-10	9.62184e-05	40.1801	5.3e-10		rs11915871	G	0.447155	0.0115693	0.00223461	2.25204e-07	6.62537e-05	27.4921	3.3e-07		rs2031877	G	0.950326	-0.0232399	0.00515198	6.45802e-06	5.07143e-05	21.0243	6.2e-06
rs12491503	G	0.670306	-0.0143152	0.00235536	1.22023e-09	9.14285e-05	38.1797	5.5e-10		rs10272986	A	0.705062	0.0123523	0.00243739	4.02566e-07	6.34811e-05	26.3415	3.3e-07		rs3211062	C	0.718843	0.0112785	0.00248084	5.46222e-06	5.15132e-05	21.3555	6.2e-06
rs56398417	C	0.687031	0.0154871	0.00238575	8.5094e-11	0.0001043	43.5553	5.9e-10		rs7968738	G	0.738885	-0.0127657	0.00253616	4.81879e-07	6.26235e-05	25.9856	3.4e-07		rs61796876	C	0.969737	-0.0298238	0.0066732	7.8535e-06	4.97816e-05	20.6376	6.2e-06
rs71658797	T	0.876571	-0.0203769	0.00337032	1.48627e-09	9.04769e-05	37.7822	6.3e-10		rs6794799	C	0.0825022	-0.0204435	0.00405083	4.49594e-07	6.29541e-05	26.1228	3.5e-07		rs12677686	T	0.150562	0.0139024	0.00311287	7.96746e-06	4.9713e-05	20.6092	6.3e-06
rs10947452	T	0.348675	0.0143966	0.00232837	6.2892e-10	9.46285e-05	39.516	6.4e-10		rs9735878	G	0.634904	-0.0120107	0.00236424	3.77291e-07	6.37904e-05	26.4699	3.5e-07		rs149032673	C	0.977636	0.035355	0.00799484	9.77153e-06	4.87407e-05	20.2061	6.4e-06
rs62641636	A	0.691839	0.0153977	0.00239908	1.38087e-10	0.000101957	42.5768	7e-10		rs1991401	A	0.686504	0.0120226	0.00240429	5.72146e-07	6.1805e-05	25.646	3.5e-07		rs183311362	C	0.992314	-0.0592819	0.0132249	7.37632e-06	5.00804e-05	20.7615	6.6e-06
rs17512836	T	0.974385	0.0428868	0.00699761	8.86353e-10	9.29716e-05	38.8241	7e-10		rs6755003	T	0.581478	-0.0114015	0.00225175	4.12e-07	6.33706e-05	26.2956	3.6e-07		rs72787944	T	0.938768	-0.021143	0.00465746	5.638e-06	5.13621e-05	21.2929	6.7e-06
rs62379379	G	0.928551	-0.0258049	0.00433512	2.6426e-09	8.77013e-05	36.6231	7.8e-10		rs56692296	G	0.78687	-0.0136541	0.00270616	4.52368e-07	6.29248e-05	26.1107	3.7e-07		rs13376183	C	0.831386	-0.0151341	0.0032952	4.37514e-06	5.25726e-05	21.7948	6.9e-06
rs114600294	G	0.788982	-0.0169344	0.00270656	3.93369e-10	9.68955e-05	40.4628	7.9e-10		rs34396405	T	0.767823	0.0131424	0.00262709	5.65727e-07	6.18588e-05	25.6683	4.1e-07		rs12085998	A	0.820289	-0.0130059	0.00290931	7.80838e-06	4.98091e-05	20.649	7e-06
rs10427502	G	0.622468	0.0132385	0.00228039	6.4284e-09	8.34183e-05	34.8344	8.6e-10		rs2761438	A	0.375461	-0.0113703	0.00228907	6.79557e-07	6.09853e-05	25.3058	4.2e-07		rs16891753	A	0.929907	0.0200803	0.00444984	6.4061e-06	5.07528e-05	21.0403	7.1e-06
rs4973576	C	0.298072	-0.0146631	0.00244089	1.88846e-09	8.93216e-05	37.2997	1e-09		rs2294698	T	0.431008	-0.0112832	0.0022433	4.91312e-07	6.2531e-05	25.9473	4.4e-07		rs72699047	G	0.696169	-0.0105695	0.00242661	1.32707e-05	4.72842e-05	19.6023	7.2e-06
rs6973656	A	0.603264	-0.0136705	0.00225763	1.4032e-09	9.07543e-05	37.8981	1e-09		rs7776771	G	0.450225	-0.0111375	0.00226724	9.0015e-07	5.96466e-05	24.7503	4.4e-07		rs78912669	C	0.980577	0.0362101	0.00806824	7.19214e-06	5.02009e-05	20.8115	7.3e-06
rs648044	A	0.395242	-0.015304	0.00231843	4.0883e-11	0.000107849	45.0376	1e-09		rs7613188	C	0.46938	0.0111737	0.00224186	6.22682e-07	6.14017e-05	25.4786	4.6e-07		rs187290614	C	0.991636	0.0578805	0.0129592	7.95846e-06	4.97183e-05	20.6114	7.4e-06
rs10876864	G	0.427197	-0.0138919	0.00223369	4.99994e-10	9.57366e-05	39.9788	1e-09		rs76336198	C	0.726351	-0.0126398	0.00251844	5.19885e-07	6.22616e-05	25.8354	4.6e-07		rs7211564	G	0.6103	-0.0101592	0.00228816	9.00201e-06	4.91313e-05	20.3681	7.8e-06
rs10932837	C	0.494411	-0.013666	0.00221646	7.02342e-10	9.40952e-05	39.2933	1.3e-09		rs3010239	G	0.789601	-0.0134743	0.00271918	7.22581e-07	6.06929e-05	25.1845	4.8e-07		rs116024147	T	0.98149	0.0380316	0.00835071	5.2577e-06	5.16953e-05	21.431	8e-06
rs6141814	C	0.613455	-0.0139679	0.00227443	8.19389e-10	9.33509e-05	38.9825	1.3e-09		rs2576559	G	0.397285	-0.0113351	0.00226801	5.80089e-07	6.17393e-05	25.6187	4.8e-07		rs13033720	T	0.704994	-0.010923	0.00245059	8.30278e-06	4.95165e-05	20.5277	8.1e-06
rs34864022	A	0.933558	-0.0270955	0.00445793	1.21762e-09	9.14389e-05	38.184	1.4e-09		rs57269203	G	0.773106	-0.0142233	0.00266612	9.56827e-08	7.03461e-05	29.1904	5e-07		rs141165958	A	0.962693	-0.0270704	0.0060922	8.85485e-06	4.92099e-05	20.4006	8.1e-06
rs9471333	C	0.450187	0.0144526	0.00222044	7.57801e-11	0.000104861	43.7896	1.5e-09		rs11634155	T	0.664668	-0.0118355	0.00236582	5.6554e-07	6.18603e-05	25.6689	5e-07		rs7583546	A	0.660444	-0.0109036	0.00241146	6.13951e-06	5.09555e-05	21.1243	8.2e-06
rs10739499	C	0.33716	0.0144258	0.00234271	7.38649e-10	9.38518e-05	39.1917	1.5e-09		rs11677845	A	0.550292	0.0113207	0.0022828	7.08387e-07	6.07873e-05	25.2237	5.5e-07		rs11847717	G	0.743788	0.0111679	0.00256289	1.3155e-05	4.73259e-05	19.6195	8.5e-06
rs12342024	G	0.886158	-0.0205471	0.00348667	3.79459e-09	8.59574e-05	35.8948	1.7e-09		rs12363232	C	0.651161	0.0114738	0.0023323	8.67858e-07	5.98205e-05	24.8225	5.5e-07		rs12707086	G	0.863577	-0.0148057	0.00331864	8.14527e-06	4.96078e-05	20.5656	8.6e-06
rs6472942	T	0.568486	-0.0131471	0.0022389	4.30549e-09	8.53488e-05	35.6406	1.8e-09		rs8091177	C	0.798061	-0.0136189	0.0027626	8.23691e-07	6.00692e-05	24.9257	5.6e-07		rs9852100	A	0.509405	0.0097757	0.00224565	1.34214e-05	4.72305e-05	19.58	8.7e-06
rs111901094	G	0.817212	-0.0184833	0.00290853	2.0884e-10	9.99564e-05	41.7412	2e-09		rs6780848	T	0.731061	0.0128307	0.00250314	2.96359e-07	6.49426e-05	26.948	5.8e-07		rs10770190	A	0.820268	0.0129576	0.00291038	8.50129e-06	4.9404e-05	20.4811	8.9e-06
rs28971796	A	0.378365	0.0149106	0.00253009	3.78896e-09	8.59646e-05	35.8978	2.1e-09		rs10828248	A	0.657305	0.0115627	0.0023344	7.30409e-07	6.06415e-05	25.1632	5.9e-07		rs2431176	G	0.333508	0.0104801	0.00238781	1.13896e-05	4.80114e-05	19.9037	9.3e-06
rs55700114	G	0.712746	-0.0155783	0.00244549	1.88949e-10	0.00010044	41.9433	2.1e-09		rs77039416	T	0.900356	-0.017924	0.00370546	1.31748e-06	5.78345e-05	23.9983	5.9e-07		rs141692019	C	0.956358	-0.0246023	0.00552306	8.41252e-06	4.9454e-05	20.5018	9.7e-06
rs34811474	G	0.767813	0.0165523	0.00261791	2.57298e-10	9.89474e-05	41.3198	2.3e-09		rs9914041	C	0.517341	-0.0110579	0.00222332	6.57427e-07	6.1143e-05	25.3712	6e-07		rs62250713	A	0.362301	-0.0102767	0.00231923	9.37862e-06	4.89362e-05	20.2871	9.7e-06
rs55909997	G	0.650384	-0.0134824	0.00232684	6.86541e-09	8.31016e-05	34.7021	2.4e-09		rs9995717	A	0.680339	-0.0120098	0.00237964	4.49213e-07	6.29582e-05	26.1245	6.1e-07		rs7569882	G	0.969761	0.0296587	0.00655196	5.99321e-06	5.10706e-05	21.172	9.7e-06
rs7089973	C	0.6186	-0.0132879	0.00228831	6.36977e-09	8.34624e-05	34.8528	2.4e-09		rs11672035	C	0.788048	-0.0132794	0.00271376	9.91592e-07	5.91862e-05	24.5592	6.2e-07
rs10771746	C	0.716605	-0.0152607	0.00244946	4.66216e-10	9.60745e-05	40.12	2.5e-09		rs2041687	T	0.451651	0.0113923	0.00227038	5.22871e-07	6.22343e-05	25.8241	6.3e-07
rs10737620	T	0.273668	0.0157142	0.00247975	2.34506e-10	9.93959e-05	41.5071	2.6e-09		rs9426808	A	0.733336	-0.0124649	0.00250983	6.82309e-07	6.0966e-05	25.2978	6.4e-07
rs11245482	T	0.61325	-0.01355	0.00227319	2.51192e-09	8.79458e-05	36.7252	2.6e-09		rs143165192	G	0.898466	-0.0182492	0.00370089	8.18246e-07	6.01008e-05	24.9388	6.4e-07
rs7693703	G	0.910033	0.0226914	0.00391337	6.69865e-09	8.322e-05	34.7516	2.7e-09		rs6440008	T	0.613845	0.0109433	0.00229446	1.84791e-06	5.62266e-05	23.3311	6.7e-07
rs405797	T	0.246793	-0.0162154	0.00256161	2.45163e-10	9.9181e-05	41.4173	2.8e-09		rs149986	G	0.909635	-0.0259661	0.00530711	9.95047e-07	5.91696e-05	24.5523	6.9e-07
rs2184364	A	0.782382	0.0162449	0.00269918	1.76253e-09	8.96544e-05	37.4387	3e-09		rs9908234	A	0.94044	0.0238308	0.00471967	4.43731e-07	6.30167e-05	26.1488	7e-07
rs10994943	T	0.581013	0.0136672	0.00224059	1.06292e-09	9.20947e-05	38.4579	3.1e-09		rs12752313	G	0.878969	-0.0176319	0.00340991	2.33224e-07	6.60865e-05	27.4227	7.3e-07
rs17727474	C	0.832295	0.0179521	0.00302954	3.11298e-09	8.69116e-05	36.2933	3.1e-09		rs17567151	C	0.781111	0.0133542	0.00268373	6.49473e-07	6.1201e-05	25.3953	7.4e-07
rs9834970	T	0.501031	0.0132553	0.00220791	1.93205e-09	8.92115e-05	37.2538	3.3e-09		rs200111371	T	0.483206	0.011089	0.00229998	1.42647e-06	5.74566e-05	23.8415	7.5e-07
rs74802478	G	0.818971	0.0161009	0.00288382	2.36309e-08	7.71565e-05	32.2193	3.5e-09		rs9621675	C	0.965451	-0.029704	0.00626679	2.13888e-06	5.55321e-05	23.0429	7.5e-07
rs7716447	A	0.639406	-0.0142272	0.00232284	9.08056e-10	9.28548e-05	38.7753	3.6e-09		rs117741866	G	0.987726	0.0507672	0.0105822	1.60771e-06	5.68881e-05	23.6056	7.9e-07
rs7609	A	0.23121	0.0154371	0.0026213	3.88656e-09	8.5842e-05	35.8466	3.6e-09		rs17337530	C	0.774494	0.0129926	0.0026611	1.04829e-06	5.89216e-05	24.4494	8e-07
rs72725224	A	0.980044	-0.0440644	0.0080742	4.83336e-08	7.37204e-05	30.7844	3.7e-09		rs2689105	T	0.731286	0.0118038	0.00249795	2.29739e-06	5.51928e-05	22.9021	8e-07
rs62471080	G	0.540782	-0.013435	0.00221826	1.39206e-09	9.07928e-05	37.9142	3.7e-09		rs11153800	G	0.634869	-0.0118611	0.00231216	2.90075e-07	6.50449e-05	26.9905	8.2e-07
rs74996610	C	0.954131	-0.0301658	0.00531637	1.3949e-08	7.96904e-05	33.2776	4.1e-09		rs5760866	C	0.284965	0.0118207	0.00245516	1.47535e-06	5.72964e-05	23.775	8.5e-07
rs148648822	G	0.843182	-0.0177077	0.00306039	7.20872e-09	8.28667e-05	34.604	4.2e-09		rs62553704	C	0.941449	0.023216	0.00476611	1.11048e-06	5.86474e-05	24.3356	8.7e-07
rs2971640	G	0.505474	-0.0133556	0.00220852	1.47435e-09	9.05157e-05	37.7984	4.2e-09		rs7557664	T	0.476615	0.0112699	0.0022246	4.06411e-07	6.34357e-05	26.3227	9.3e-07
rs57585211	T	0.826832	-0.0168184	0.00291937	8.37027e-09	8.21476e-05	34.3037	4.3e-09		rs147038091	T	0.992875	-0.0721246	0.014521	6.80483e-07	6.09788e-05	25.3031	9.3e-07
rs2173650	G	0.852206	0.0186824	0.00311355	1.97069e-09	8.9116e-05	37.2139	4.6e-09		rs4852252	T	0.435529	0.0107567	0.00223684	1.51819e-06	5.71604e-05	23.7186	1.1e-06
rs4775373	T	0.361442	0.0139245	0.00230694	1.58203e-09	9.01756e-05	37.6564	4.7e-09		rs7349566	T	0.692511	0.011905	0.00241433	8.18564e-07	6.00989e-05	24.938	1.1e-06
rs72828890	C	0.869256	0.0209393	0.00337873	5.74658e-10	9.50643e-05	39.698	4.9e-09		rs36083938	C	0.660282	0.0114579	0.00235279	1.11685e-06	5.86202e-05	24.3243	1.1e-06
rs631130	T	0.369158	-0.0149475	0.00242251	6.82429e-10	9.42341e-05	39.3513	5e-09		rs13132330	C	0.927139	0.0217108	0.00426542	3.583e-07	6.40368e-05	26.5721	1.1e-06
rs11130793	C	0.601737	0.0140325	0.00226366	5.68574e-10	9.51157e-05	39.7195	5e-09		rs11218470	C	0.773283	-0.0124801	0.00264945	2.47265e-06	5.48439e-05	22.7573	1.1e-06
rs12105701	C	0.395851	-0.0123055	0.00226531	5.57074e-08	7.30392e-05	30.4999	5.4e-09		rs3803740	C	0.79617	0.0137067	0.00275534	6.54073e-07	6.11673e-05	25.3814	1.1e-06
rs7788008	G	0.56581	0.0130124	0.00222965	5.34821e-09	8.43041e-05	35.2043	5.9e-09		rs818515	A	0.347413	0.0107471	0.00233785	4.28709e-06	5.22346e-05	21.6745	1.2e-06
rs2045147	A	0.449407	0.0117032	0.00222582	1.45757e-07	6.84294e-05	28.5748	5.9e-09		rs9310017	G	0.620538	-0.0107602	0.00233176	3.9395e-06	5.26352e-05	21.8408	1.2e-06
rs4382592	T	0.301425	0.0146638	0.00241139	1.19519e-09	9.15286e-05	38.2215	6.7e-09		rs13144453	G	0.515821	0.0109493	0.00222129	8.25874e-07	6.00566e-05	24.9204	1.2e-06
rs1022785	G	0.14165	0.0203603	0.00318055	1.54017e-10	0.000101429	42.3563	7.1e-09		rs12331037	G	0.511669	-0.0108111	0.00222013	1.11879e-06	5.86119e-05	24.3209	1.2e-06
rs42210	G	0.289169	-0.014521	0.00245364	3.25844e-09	8.66915e-05	36.2014	7.3e-09		rs117963025	T	0.960364	0.0273169	0.00576008	2.11226e-06	5.55916e-05	23.0676	1.2e-06
rs2291681	G	0.583543	0.0125957	0.0022534	2.27657e-08	7.73357e-05	32.2942	7.9e-09		rs187377617	A	0.991033	-0.0622282	0.0126596	8.85978e-07	5.97222e-05	24.7816	1.2e-06
rs11763734	A	0.510007	-0.0130743	0.0022134	3.48918e-09	8.63618e-05	36.0636	8.2e-09		rs6485204	T	0.826655	-0.0143927	0.00293177	9.14761e-07	5.957e-05	24.7185	1.2e-06
rs553397860	A	0.844887	0.0172393	0.00306646	1.89002e-08	7.823e-05	32.6676	8.9e-09		rs12590377	C	0.757901	0.0129161	0.00259234	6.28191e-07	6.13597e-05	25.4612	1.2e-06
rs576432906	C	0.289432	0.0149419	0.00249431	2.09495e-09	8.88211e-05	37.0907	9.6e-09		rs13020592	C	0.704305	0.0119818	0.00243563	8.6857e-07	5.98166e-05	24.8208	1.3e-06
rs78394231	T	0.90159	-0.0239526	0.00372028	1.20887e-10	0.000102601	42.8456	9.7e-09		rs16838450	G	0.832174	0.0149203	0.00298123	5.59602e-07	6.19107e-05	25.6898	1.3e-06
rs59210467	C	0.69262	-0.0135535	0.00240467	1.73836e-08	7.86321e-05	32.8356	1e-08		rs6789721	C	0.525519	0.0106301	0.00222167	1.71272e-06	5.65875e-05	23.4808	1.3e-06
rs11081851	G	0.437533	-0.0124112	0.00223893	2.96913e-08	7.60597e-05	31.7613	1e-08		rs7636115	C	0.867116	0.0159335	0.00337472	2.34266e-06	5.51002e-05	22.8636	1.3e-06
rs2164744	T	0.635134	-0.0128004	0.00229919	2.58764e-08	7.67203e-05	32.0372	1.1e-08		rs440313	T	0.345716	-0.0111476	0.00232816	1.68359e-06	5.6669e-05	23.5146	1.3e-06
rs11629120	T	0.586191	-0.0131212	0.00225651	6.07374e-09	8.36915e-05	34.9485	1.1e-08		rs1983536	G	0.892689	-0.0172573	0.0035811	1.44326e-06	5.7401e-05	23.8184	1.4e-06
rs11657730	C	0.636776	0.0142954	0.00231446	6.55746e-10	9.44267e-05	39.4318	1.1e-08		rs7241130	G	0.331491	0.0115168	0.00236866	1.16166e-06	5.84331e-05	24.2467	1.4e-06
rs2787374	T	0.407789	0.011996	0.0022446	9.07694e-08	7.06982e-05	29.5223	1.2e-08		rs262936	C	0.702596	0.0122559	0.00242633	4.39201e-07	6.30657e-05	26.1691	1.5e-06
rs4810312	C	0.578878	-0.0131226	0.00224606	5.14619e-09	8.44896e-05	35.2818	1.2e-08		rs41278842	A	0.620612	0.0108083	0.00228112	2.15753e-06	5.54909e-05	23.0258	1.5e-06
rs1352890	C	0.475276	-0.01324	0.00221111	2.12683e-09	8.87483e-05	37.0603	1.3e-08		rs492540	C	0.752928	-0.012295	0.00256735	1.6767e-06	5.66885e-05	23.5227	1.5e-06
rs11985394	T	0.545277	0.0121105	0.00221696	4.69365e-08	7.38612e-05	30.8432	1.3e-08		rs112077663	C	0.994076	0.0673356	0.0148995	6.20531e-06	5.04842e-05	20.9481	1.5e-06
rs2092829	G	0.706197	0.0131747	0.00243645	6.40012e-08	7.23735e-05	30.2219	1.3e-08		rs9609286	T	0.709248	0.0112589	0.00246025	4.7333e-06	5.17657e-05	21.48	1.6e-06
rs3137	G	0.846371	0.0169655	0.00306606	3.14444e-08	7.57842e-05	31.6463	1.4e-08		rs6429307	A	0.372126	0.0106546	0.00238246	7.74725e-06	4.94348e-05	20.5127	1.7e-06
rs1623025	G	0.52946	-0.0134145	0.00222742	1.71932e-09	8.97741e-05	37.4887	1.4e-08		rs151147005	G	0.907504	-0.0177301	0.0038462	4.03224e-06	5.2525e-05	21.795	1.7e-06
rs116175338	G	0.753708	-0.0139937	0.00257282	5.35983e-08	7.32244e-05	30.5772	1.4e-08		rs11596235	C	0.687982	0.0112032	0.00239172	2.81209e-06	5.42335e-05	22.504	1.7e-06
rs113584870	G	0.824434	0.017318	0.00305685	1.46873e-08	7.94424e-05	33.174	1.4e-08		rs4757132	C	0.866836	-0.0161178	0.00327751	8.75994e-07	5.97761e-05	24.804	1.7e-06
rs4937842	G	0.633634	-0.0130808	0.00230895	1.46898e-08	7.94416e-05	33.1736	1.4e-08		rs10939871	T	0.726438	-0.0116781	0.00249275	2.80277e-06	5.42493e-05	22.5105	1.8e-06
rs77215114	A	0.930462	0.0271997	0.00440892	6.8688e-10	9.42027e-05	39.3382	1.5e-08		rs9993498	C	0.792921	-0.0135212	0.00282002	1.62953e-06	5.68241e-05	23.579	1.9e-06
rs10940659	A	0.530874	-0.0138198	0.00229171	1.63737e-09	9.00097e-05	37.5871	1.5e-08		rs4876765	T	0.549115	0.0107504	0.00226554	2.08391e-06	5.56558e-05	23.0942	1.9e-06
rs973734	C	0.151603	0.01759	0.00308413	1.1753e-08	8.05144e-05	33.6216	1.5e-08		rs199973731	C	0.316383	-0.01203	0.002478	1.20592e-06	5.82552e-05	24.1729	1.9e-06
rs2717559	A	0.55928	0.0118904	0.00224476	1.17822e-07	6.94483e-05	29.0003	1.5e-08		rs11222814	T	0.551678	0.00974742	0.00223442	1.28683e-05	4.70389e-05	19.5185	1.9e-06
rs12725114	G	0.802003	0.0155804	0.0027779	2.03978e-08	7.78635e-05	32.5146	1.6e-08		rs11657135	A	0.277052	-0.0113123	0.00251418	6.81639e-06	5.00399e-05	20.7638	1.9e-06
rs11020045	A	0.669012	-0.0139411	0.00235466	3.20975e-09	8.67641e-05	36.2317	1.6e-08		rs191462151	T	0.988476	0.0524519	0.0107535	1.07391e-06	5.88067e-05	24.4018	1.9e-06
rs12475168	G	0.869409	-0.0175707	0.00330901	1.09705e-07	6.97903e-05	29.1431	1.7e-08		rs117583850	A	0.989705	-0.0515975	0.0109811	2.61832e-06	5.45722e-05	22.6446	2e-06
rs255292	C	0.401931	-0.0123743	0.00225268	3.95055e-08	7.46884e-05	31.1886	1.7e-08		rs7186518	G	0.485347	0.0108382	0.00222241	1.07867e-06	5.87856e-05	24.393	2e-06
rs10246289	A	0.113396	0.0195261	0.00349785	2.37497e-08	7.71324e-05	32.2093	1.7e-08		rs2285421	T	0.51724	0.0100829	0.00222278	5.73013e-06	5.08611e-05	21.1046	2e-06
rs6124476	T	0.589482	0.0128096	0.0022451	1.16025e-08	8.05764e-05	33.6475	1.8e-08		rs77446893	G	0.790121	-0.013104	0.00275159	1.91438e-06	5.60587e-05	23.2614	2.1e-06
rs6031440	A	0.397797	0.012652	0.00226053	2.18309e-08	7.75372e-05	32.3783	1.8e-08		rs4530624	C	0.521469	-0.0105794	0.00224129	2.35658e-06	5.5072e-05	22.852	2.1e-06
rs183566425	A	0.981987	0.0513356	0.00846971	1.3533e-09	9.09291e-05	37.9711	1.9e-08		rs4245670	A	0.649566	0.0113092	0.00233266	1.24647e-06	5.80979e-05	24.1076	2.2e-06
rs12272012	G	0.955687	-0.0289784	0.00538071	7.2243e-08	7.17926e-05	29.9793	1.9e-08		rs60768803	G	0.892939	-0.0167436	0.0035945	3.19208e-06	5.36324e-05	22.2546	2.2e-06
9:139926402_T_C	T	0.365678	-0.0124963	0.00229457	5.15375e-08	7.34125e-05	30.6558	2e-08		rs9691664	C	0.898851	-0.0169848	0.00367767	3.86909e-06	5.27207e-05	21.8762	2.2e-06
rs12289262	C	0.730942	-0.0147734	0.00250228	3.55122e-09	8.62768e-05	36.0282	2e-08		rs2226292	A	0.501215	0.0103166	0.00221579	3.22559e-06	5.35829e-05	22.234	2.2e-06
rs12476388	C	0.708552	0.0147695	0.00243549	1.32669e-09	9.10249e-05	38.0111	2.1e-08		rs642492	C	0.774459	0.0127006	0.0026862	2.26743e-06	5.52551e-05	22.9279	2.3e-06
rs4334769	G	0.473922	0.0134639	0.00221704	1.25695e-09	9.12855e-05	38.1199	2.1e-08		9:140462762_T_G	T	0.582324	-0.0127263	0.00268146	2.07513e-06	5.56758e-05	23.1025	2.3e-06
rs11179838	C	0.643846	0.0128799	0.00230945	2.44771e-08	7.69874e-05	32.1487	2.1e-08		rs72999390	G	0.947614	-0.0230352	0.00504789	5.03611e-06	5.14721e-05	21.3581	2.3e-06
rs11125515	C	0.729407	-0.0143708	0.00250257	9.34025e-09	8.16199e-05	34.0833	2.2e-08		rs35945487	G	0.989476	0.050014	0.0108584	4.10564e-06	5.24395e-05	21.7596	2.3e-06
rs2694151	C	0.058226	0.0281195	0.00472434	2.6504e-09	8.76871e-05	36.6171	2.3e-08		rs7209692	T	0.834583	-0.01395	0.00299061	3.09336e-06	5.37814e-05	22.3164	2.4e-06
rs7157001	A	0.743872	-0.0143002	0.00255356	2.14353e-08	7.76251e-05	32.415	2.3e-08		rs76866419	G	0.883609	-0.0169196	0.0034872	1.22309e-06	5.8188e-05	24.145	2.5e-06
rs2060199	T	0.446311	0.0121852	0.0022193	4.00904e-08	7.46179e-05	31.1592	2.4e-08		rs3925033	T	0.448128	0.0107775	0.0022357	1.43164e-06	5.74394e-05	23.8344	2.5e-06
rs9326862	A	0.467982	0.0105289	0.00221526	2.00582e-06	5.5916e-05	23.3492	2.6e-08		rs11610669	A	0.7494	0.0127464	0.00256145	6.48544e-07	6.12078e-05	25.3981	2.5e-06
rs141184308	A	0.977528	0.0449664	0.00795281	1.5672e-08	7.91304e-05	33.0437	2.6e-08		rs76289965	G	0.959171	0.0283079	0.00564836	5.39706e-07	6.20832e-05	25.7614	2.6e-06
rs1790135	C	0.244149	-0.0152414	0.00257614	3.29386e-09	8.66394e-05	36.1796	2.6e-08		rs1338263	A	0.550871	0.0101774	0.00224055	5.56442e-06	5.09999e-05	21.1622	2.6e-06
rs71362609	C	0.486044	0.0122698	0.00223031	3.77042e-08	7.49125e-05	31.2822	2.8e-08		rs12921224	G	0.395812	0.0103273	0.00227022	5.39106e-06	5.11497e-05	21.2243	2.6e-06
rs1156541	C	0.222974	0.0132498	0.00265835	6.22344e-07	6.1491e-05	25.6773	2.8e-08		rs7719907	C	0.793548	-0.0135764	0.00277657	1.01063e-06	5.90957e-05	24.5217	2.7e-06
rs4675246	G	0.796922	-0.014976	0.00274491	4.87488e-08	7.36794e-05	30.7672	2.9e-08		rs57068401	G	0.862609	-0.0146218	0.00322436	5.7673e-06	5.08305e-05	21.0919	2.7e-06
rs138256022	C	0.958546	-0.0321552	0.0057924	2.83771e-08	7.62772e-05	31.8521	2.9e-08		rs12925639	C	0.794609	-0.0131193	0.00274095	1.69859e-06	5.66268e-05	23.4972	2.7e-06
rs10234444	G	0.823392	0.0170104	0.00293181	6.55722e-09	8.33227e-05	34.7945	2.9e-08		rs2380129	T	0.485156	-0.00971213	0.00221791	1.19279e-05	4.73969e-05	19.667	2.7e-06
rs2791574	T	0.657382	-0.0128923	0.00233452	3.34447e-08	7.54881e-05	31.5226	3e-08		rs11001622	G	0.802251	-0.0124725	0.0027833	7.42541e-06	4.96353e-05	20.5959	2.8e-06
rs35574015	T	0.705846	-0.0136648	0.00242824	1.83023e-08	7.83845e-05	32.7322	3e-08		rs4751642	C	0.384264	0.0101271	0.00228475	9.31818e-06	4.85624e-05	20.1507	2.8e-06
rs11896615	G	0.85155	0.0178482	0.00311939	1.05543e-08	8.10319e-05	33.8378	3.1e-08		rs2702733	C	0.664676	0.0111882	0.00240025	3.14368e-06	5.37049e-05	22.2846	2.8e-06
rs10890123	C	0.770249	0.0148435	0.0026335	1.73733e-08	7.86349e-05	32.8367	3.3e-08		rs11870385	A	0.480443	0.00996293	0.0022336	8.17964e-06	4.91781e-05	20.4062	2.8e-06
rs11201422	T	0.668794	0.012271	0.00235172	1.81061e-07	6.73912e-05	28.1412	3.4e-08		rs189397543	A	0.992239	0.0674584	0.0140586	1.60004e-06	5.69108e-05	23.615	2.8e-06
rs8043253	C	0.572917	-0.0126883	0.00223502	1.37157e-08	7.97716e-05	33.3114	3.4e-08		rs13276452	G	0.90253	0.0176688	0.00374882	2.43986e-06	5.49072e-05	22.7836	2.9e-06
rs6996198	C	0.84333	-0.0176204	0.00304332	7.0497e-09	8.29741e-05	34.6489	3.5e-08		rs10758821	G	0.548296	-0.00977219	0.00222642	1.13804e-05	4.76186e-05	19.759	2.9e-06
rs112632642	G	0.934701	-0.0235945	0.0045076	1.65615e-07	6.78179e-05	28.3194	3.6e-08		rs7335281	A	0.219228	-0.0128052	0.0026831	1.8198e-06	5.62994e-05	23.3613	2.9e-06
rs150399729	C	0.968958	0.0383688	0.00722415	1.08975e-07	6.98223e-05	29.1565	3.6e-08		rs184739075	G	0.994097	-0.0716597	0.0146805	1.0544e-06	5.88939e-05	24.4379	3e-06
rs9528023	C	0.724082	0.0145308	0.00247436	4.29519e-09	8.53604e-05	35.6454	3.8e-08		rs1609031	C	0.323123	-0.0108431	0.00237228	4.8616e-06	5.16391e-05	21.4274	3e-06
rs12632778	T	0.954031	-0.0283256	0.00530552	9.35594e-08	7.05531e-05	29.4617	3.9e-08		rs1530875	C	0.84979	0.0145048	0.00322554	6.89837e-06	4.99834e-05	20.7403	3.1e-06
rs6125906	C	0.907772	-0.020599	0.00382912	7.47048e-08	7.16319e-05	29.9122	3.9e-08		rs6491262	C	0.636865	0.0111609	0.00233713	1.79342e-06	5.63687e-05	23.3901	3.1e-06
rs141425667	G	0.934868	-0.0254261	0.00448979	1.48769e-08	7.93808e-05	33.1482	4e-08		rs11180823	A	0.575792	-0.0108113	0.00224956	1.5406e-06	5.70907e-05	23.6897	3.2e-06
rs10791546	C	0.589106	0.0117186	0.0022463	1.82066e-07	6.73647e-05	28.1302	4.1e-08		rs9691744	G	0.655912	0.0113368	0.00234299	1.3081e-06	5.78685e-05	24.0124	3.3e-06
rs11654952	T	0.861375	-0.0165379	0.00320567	2.48423e-07	6.5878e-05	27.5093	4.3e-08		rs149058426	G	0.993748	-0.0685055	0.0148094	3.73277e-06	5.28907e-05	21.9468	3.3e-06
rs114328297	T	0.777756	0.0154809	0.0026946	9.18997e-09	8.16979e-05	34.1159	4.4e-08		rs76112266	C	0.832554	-0.0134077	0.0029727	6.47631e-06	5.0282e-05	20.8642	3.4e-06
rs72671494	T	0.858548	-0.0170777	0.00322921	1.2338e-07	6.92275e-05	28.9081	4.5e-08		rs11961239	T	0.980922	-0.0384486	0.00815799	2.44174e-06	5.49035e-05	22.7821	3.4e-06
rs328277	C	0.397739	0.0109215	0.0022759	1.59703e-06	5.70002e-05	23.8019	4.5e-08		rs2209725	C	0.585712	-0.0102706	0.00225154	5.07864e-06	5.14323e-05	21.3416	3.4e-06
rs12496084	A	0.753441	-0.0137487	0.00256679	8.49506e-08	7.10158e-05	29.6549	4.6e-08		rs4766107	T	0.566153	-0.00955189	0.00224331	2.06363e-05	4.48135e-05	18.595	3.4e-06
rs2336895	G	0.359973	0.0117262	0.0023071	3.72345e-07	6.39436e-05	26.7015	4.6e-08		rs7889	C	0.360933	-0.0106714	0.00230837	3.78495e-06	5.28249e-05	21.9195	3.5e-06
rs746020	C	0.685581	0.0139157	0.0023832	5.25333e-09	8.43904e-05	35.2403	5.2e-08		rs9424100	A	0.736435	0.0118682	0.00252443	2.58539e-06	5.46323e-05	22.6695	3.5e-06
rs6707827	A	0.297491	-0.0133288	0.00243589	4.45646e-08	7.41101e-05	30.9471	5.2e-08		rs10012969	C	0.889196	-0.0158074	0.00355192	8.57412e-06	4.89555e-05	20.3138	3.6e-06
rs17014081	A	0.843715	-0.0165709	0.00305504	5.82676e-08	7.28236e-05	30.4099	5.2e-08		rs117490320	C	0.994015	0.0706833	0.0155113	5.19327e-06	5.13266e-05	21.2978	3.6e-06
rs17538215	C	0.654854	-0.0130621	0.00232489	1.92878e-08	7.81324e-05	32.6269	5.2e-08		rs3826616	A	0.417401	0.0101607	0.00224851	6.21903e-06	5.04737e-05	20.9438	3.6e-06
rs116763713	T	0.988282	0.081302	0.0157701	2.53133e-07	6.57882e-05	27.4718	5.4e-08		rs59262698	T	0.58314	-0.0103966	0.00224858	3.77222e-06	5.28408e-05	21.9261	3.7e-06
rs1521753	C	0.429062	-0.0118007	0.00223702	1.32681e-07	6.88795e-05	28.7627	5.4e-08		rs3754669	C	0.869878	-0.0156803	0.00334605	2.78377e-06	5.42815e-05	22.5239	3.8e-06
rs62491455	C	0.898381	-0.0196849	0.00366778	8.01082e-08	7.12971e-05	29.7724	5.6e-08		rs9862761	G	0.58486	-0.0102845	0.00231842	9.16738e-06	4.86395e-05	20.1827	3.8e-06
rs11771391	G	0.63358	-0.011738	0.0022993	3.30902e-07	6.45074e-05	26.9369	5.7e-08		rs78464245	T	0.967281	-0.0285735	0.00641245	8.35444e-06	4.90782e-05	20.3647	3.9e-06
rs4553169	G	0.818673	0.0158015	0.00287242	3.77635e-08	7.49049e-05	31.2791	5.8e-08		rs138911557	A	0.992371	-0.0622373	0.013479	3.88802e-06	5.26975e-05	21.8666	3.9e-06
rs59045886	G	0.891149	-0.0185903	0.00354607	1.58471e-07	6.8029e-05	28.4076	5.8e-08		rs35622755	A	0.88057	-0.0158495	0.0034149	3.46339e-06	5.32457e-05	22.0941	4e-06
rs11718196	A	0.851816	0.0176061	0.00312967	1.85033e-08	7.8332e-05	32.7102	5.9e-08		rs9896714	A	0.849858	0.0142007	0.00311443	5.12576e-06	5.13886e-05	21.3235	4e-06
rs10898811	T	0.552838	0.01199	0.00224022	8.69513e-08	7.09042e-05	29.6083	6e-08		rs34015835	A	0.734945	-0.0118106	0.0025184	2.73672e-06	5.43624e-05	22.5575	4e-06
rs8070135	G	0.652782	-0.0125237	0.00232728	7.40055e-08	7.1677e-05	29.931	6e-08		rs4696169	G	0.839421	0.013841	0.0030458	5.51411e-06	5.10429e-05	21.18	4.1e-06
rs1495203	G	0.139457	-0.0172286	0.00319864	7.19971e-08	7.18089e-05	29.9861	6.3e-08		rs72816721	A	0.895335	0.0171351	0.00364012	2.51114e-06	5.47706e-05	22.7269	4.1e-06
rs2825002	G	0.672311	0.0127633	0.00236107	6.45821e-08	7.23301e-05	30.2038	6.4e-08		rs188789325	C	0.994654	-0.0749447	0.0156311	1.63069e-06	5.68207e-05	23.5776	4.1e-06
rs9295364	T	0.112974	-0.0199607	0.00350341	1.21659e-08	8.03483e-05	33.5523	6.7e-08		rs7792650	C	0.925032	-0.0206408	0.00425078	1.19973e-06	5.82797e-05	24.1831	4.2e-06
rs4360003	A	0.434532	0.0118172	0.00223915	1.30984e-07	6.89411e-05	28.7885	6.8e-08		rs2042356	T	0.411208	-0.0103995	0.00226717	4.49777e-06	5.20074e-05	21.5803	4.2e-06
rs4326129	A	0.681036	0.01401	0.00237545	3.68607e-09	8.60972e-05	35.9532	6.8e-08		rs6857	C	0.828032	-0.0139698	0.00294372	2.07948e-06	5.56659e-05	23.0984	4.2e-06
rs499035	C	0.717537	0.0129844	0.00246051	1.31306e-07	6.89294e-05	28.7836	6.8e-08		rs71427586	A	0.701715	-0.0116077	0.00246989	2.60622e-06	5.45942e-05	22.6537	4.3e-06
rs2809789	C	0.481451	-0.012632	0.00221659	1.20711e-08	8.03859e-05	33.568	6.9e-08		rs113345120	C	0.679406	0.010687	0.00238401	7.36927e-06	4.96712e-05	20.6108	4.3e-06
rs76246107	G	0.919263	-0.0244015	0.00416782	4.78141e-09	8.48437e-05	35.4297	7e-08		rs2740780	A	0.60421	-0.0109167	0.00228626	1.7986e-06	5.63551e-05	23.3844	4.5e-06
rs329120	C	0.581833	0.0120121	0.00224449	8.71264e-08	7.08945e-05	29.6043	7.1e-08		rs9736132	C	0.965583	0.028156	0.00612271	4.25415e-06	5.22712e-05	21.6897	4.5e-06
rs11113670	G	0.649383	-0.0122518	0.00233166	1.48454e-07	6.83416e-05	28.5381	7.1e-08		rs303752	G	0.59034	-0.011132	0.00228456	1.10109e-06	5.86878e-05	24.3524	4.5e-06
rs17569099	T	0.913687	-0.0211635	0.00406335	1.90595e-07	6.71456e-05	28.0387	7.5e-08		rs150704300	A	0.977318	-0.0352719	0.00758306	3.2978e-06	5.34779e-05	22.1905	4.6e-06
rs62485866	T	0.888804	-0.0187093	0.00356069	1.48585e-07	6.83374e-05	28.5364	7.7e-08		rs143033730	C	0.981221	-0.0386913	0.00831165	3.23974e-06	5.35621e-05	22.2254	4.6e-06
rs9649581	G	0.746574	-0.0129214	0.00254534	3.84606e-07	6.37888e-05	26.6369	7.8e-08		rs10734394	G	0.234205	0.011736	0.00262246	7.63702e-06	4.95025e-05	20.5408	4.6e-06
rs6425422	T	0.540175	0.0120675	0.00221773	5.29012e-08	7.32872e-05	30.6034	8.2e-08		rs112875429	A	0.949756	0.0234893	0.00517799	5.72479e-06	5.08655e-05	21.1064	4.7e-06
rs1183668	C	0.630638	0.0136394	0.00229854	2.95955e-09	8.71553e-05	36.395	8.3e-08		rs4763358	G	0.738924	0.0116947	0.00256693	5.21736e-06	5.13047e-05	21.2887	4.7e-06
rs631408	T	0.623125	-0.011986	0.00228475	1.55446e-07	6.81213e-05	28.4461	8.4e-08		rs73208963	G	0.974306	-0.034384	0.0070073	9.25696e-07	5.95134e-05	24.695	4.7e-06
rs7184767	T	0.706634	0.0139356	0.00243172	1.00061e-08	8.12885e-05	33.945	8.5e-08		rs6472184	C	0.108604	0.0177771	0.00362461	9.36707e-07	5.94572e-05	24.6717	4.8e-06
rs76092590	A	0.826821	0.0150896	0.00292882	2.57663e-07	6.57034e-05	27.4364	8.9e-08		rs35864353	G	0.78867	0.0121664	0.00272248	7.86518e-06	4.93634e-05	20.4831	4.9e-06
rs10109061	A	0.555013	0.0123485	0.00224904	4.00827e-08	7.46188e-05	31.1596	8.9e-08		rs3845915	A	0.875187	-0.0157454	0.00335429	2.67867e-06	5.44641e-05	22.5997	4.9e-06
rs11696187	C	0.840212	0.0155735	0.00301936	2.49901e-07	6.58496e-05	27.4975	9e-08		rs7576657	A	0.295759	-0.0105732	0.00245299	1.63047e-05	4.5923e-05	19.0554	5e-06
rs11109106	G	0.848999	-0.0173381	0.00309194	2.05398e-08	7.78301e-05	32.5007	9.5e-08		rs201214141	A	0.971336	-0.0314505	0.006904	5.22991e-06	5.12934e-05	21.2839	5.1e-06
rs76611993	T	0.936507	0.0231441	0.00468283	7.72264e-07	6.04615e-05	25.2474	1e-07		rs75333655	G	0.98261	-0.0357846	0.00847011	2.39196e-05	4.41188e-05	18.3068	5.2e-06
rs1192427	G	0.691236	0.0121111	0.00239888	4.4516e-07	6.30904e-05	26.3452	1e-07		rs141684699	G	0.985038	-0.0429233	0.00947584	5.90672e-06	5.07175e-05	21.045	5.2e-06
rs151057105	C	0.906322	0.0196053	0.00381505	2.76413e-07	6.53675e-05	27.2961	1e-07		rs117568942	T	0.991095	-0.0524137	0.0117948	8.84159e-06	4.88104e-05	20.2536	5.2e-06
rs56990840	C	0.463373	0.0129329	0.00221608	5.35312e-09	8.42997e-05	35.2025	1e-07		rs56314525	G	0.989865	0.0544261	0.0122645	9.09572e-06	4.86766e-05	20.1981	5.4e-06
rs190585799	A	0.992193	-0.0682694	0.0134874	4.15688e-07	6.34176e-05	26.4818	1.1e-07		rs10992691	T	0.846227	-0.0138566	0.00308073	6.86669e-06	5.00052e-05	20.7494	5.4e-06
rs150414909	T	0.774114	0.013445	0.00265729	4.20177e-07	6.33663e-05	26.4604	1.1e-07		rs8059438	C	0.904124	-0.0178448	0.00378634	2.44242e-06	5.49022e-05	22.7815	5.4e-06
rs12474994	T	0.760949	0.0137485	0.00260443	1.30034e-07	6.8976e-05	28.803	1.1e-07		rs4704513	C	0.797089	0.0123525	0.00276812	8.10656e-06	4.92205e-05	20.4238	5.5e-06
rs9903845	C	0.671424	-0.0132106	0.00235655	2.0731e-08	7.77856e-05	32.4821	1.1e-07		rs9497965	C	0.591159	0.0103828	0.00226068	4.37502e-06	5.21385e-05	21.6346	5.6e-06
rs17589588	A	0.403226	0.0116168	0.00225952	2.72982e-07	6.54272e-05	27.3211	1.2e-07		rs186107267	G	0.990522	0.0562431	0.0117455	1.681e-06	5.66763e-05	23.5177	5.6e-06
rs11200784	T	0.674676	0.0130438	0.00237024	3.73246e-08	7.49611e-05	31.3025	1.2e-07		rs11053629	C	0.431246	-0.0107463	0.00226312	2.05029e-06	5.5733e-05	23.1263	5.7e-06
rs10501367	T	0.282613	-0.0131733	0.00245435	7.99531e-08	7.13064e-05	29.7763	1.2e-07		rs6487366	G	0.328347	-0.0106307	0.00236893	7.20665e-06	4.97767e-05	20.6546	5.7e-06
rs1275201	T	0.529519	-0.012078	0.00222795	5.92487e-08	7.27435e-05	30.3764	1.2e-07		rs7860831	T	0.747469	0.0113835	0.0025707	9.50548e-06	4.84684e-05	20.1117	5.8e-06
rs1435752	T	0.74076	0.0140689	0.00253019	2.69273e-08	7.65291e-05	31.9573	1.2e-07		rs75243428	T	0.971613	-0.030683	0.00692942	9.51655e-06	4.84629e-05	20.1094	5.9e-06
rs11793828	A	0.5148	0.0115709	0.00222797	2.06489e-07	6.67624e-05	27.8786	1.3e-07		rs2564092	A	0.530482	-0.0101471	0.00229855	1.01229e-05	4.81713e-05	19.9884	6e-06
rs1925577	T	0.568677	0.0127241	0.00225968	1.79356e-08	7.84818e-05	32.7728	1.3e-07		rs4707672	T	0.934149	-0.0201151	0.00445891	6.44738e-06	5.03031e-05	20.873	6e-06
rs17362576	C	0.46176	0.0114373	0.002222	2.64402e-07	6.55799e-05	27.3848	1.3e-07		rs1111435	G	0.367673	0.0102121	0.00229988	8.98684e-06	4.87334e-05	20.2217	6e-06
rs17881016	A	0.72861	0.0137568	0.00250781	4.12385e-08	7.44824e-05	31.1026	1.4e-07		rs12606024	T	0.848091	0.0140773	0.0030908	5.25037e-06	5.12749e-05	21.2763	6e-06
rs9651873	A	0.562151	0.0125198	0.00225654	2.88803e-08	7.61928e-05	31.8169	1.4e-07		rs28637581	A	0.702815	0.0106275	0.00244496	1.38245e-05	4.67008e-05	19.3782	6.1e-06
rs149504542	G	0.992325	-0.0845961	0.017081	7.32366e-07	6.07145e-05	25.353	1.5e-07		rs546309909	A	0.993253	0.0704766	0.015072	2.92634e-06	5.40446e-05	22.4256	6.1e-06
rs916965	G	0.280486	0.013859	0.00258732	8.4902e-08	7.10185e-05	29.656	1.5e-07		rs4838101	G	0.437629	-0.0102963	0.00224308	4.42876e-06	5.20807e-05	21.6106	6.1e-06
rs3110144	G	0.492283	-0.0106789	0.00221076	1.36307e-06	5.77543e-05	24.1168	1.5e-07		rs79926521	A	0.918601	-0.0184153	0.00420813	1.20846e-05	4.73353e-05	19.6415	6.1e-06
rs7133366	G	0.503788	-0.0108663	0.00221611	9.42658e-07	5.9511e-05	24.8504	1.5e-07		rs143120849	C	0.994708	-0.0763631	0.0176294	1.48075e-05	4.6377e-05	19.2438	6.2e-06
rs7953067	T	0.651609	-0.0120514	0.00232236	2.11204e-07	6.66544e-05	27.8335	1.5e-07		rs6927187	G	0.675901	-0.0107959	0.00237715	5.58626e-06	5.09814e-05	21.1545	6.2e-06
rs5009257	C	0.670505	-0.0118743	0.00235344	4.52563e-07	6.30117e-05	26.3123	1.5e-07		rs62347772	G	0.640409	0.0102683	0.00231212	8.95224e-06	4.87517e-05	20.2292	6.3e-06
rs17503486	T	0.775517	-0.0143983	0.00265837	6.09042e-08	7.26114e-05	30.3212	1.6e-07		rs1078273	C	0.63069	-0.0106471	0.00230963	4.03085e-06	5.25266e-05	21.7957	6.3e-06
rs6507560	G	0.682055	-0.0130399	0.00238265	4.43138e-08	7.41371e-05	30.9584	1.6e-07		rs10463561	C	0.287522	0.0108817	0.00246761	1.03488e-05	4.80671e-05	19.9451	6.4e-06
rs321550	A	0.625535	-0.0119732	0.002293	1.77467e-07	6.74871e-05	28.1813	1.8e-07		rs72890654	G	0.866412	0.0143139	0.0033066	1.49894e-05	4.63194e-05	19.2199	6.5e-06
rs137911777	C	0.35161	0.0118672	0.00232217	3.21624e-07	6.46434e-05	26.9937	1.8e-07		rs183373508	C	0.992859	0.0618504	0.0140395	1.05595e-05	4.79719e-05	19.9057	6.5e-06
rs56405138	T	0.875157	0.0180825	0.00338378	9.10298e-08	7.06845e-05	29.5165	1.8e-07		rs11067988	T	0.443135	-0.00937045	0.00224166	2.914e-05	4.31907e-05	17.9216	6.6e-06
rs1465552	A	0.119866	-0.017323	0.00341613	3.96007e-07	6.36493e-05	26.5786	1.8e-07		rs8189707	A	0.447388	0.0106015	0.00224641	2.36756e-06	5.505e-05	22.8428	6.6e-06
rs138967900	C	0.471529	-0.0131366	0.00240711	4.83369e-08	7.37201e-05	30.7843	1.9e-07		rs1409797	A	0.445512	-0.0096152	0.00223219	1.65132e-05	4.58632e-05	19.0306	6.7e-06
rs2188179	A	0.462489	0.0122484	0.00235076	1.88523e-07	6.71979e-05	28.0605	1.9e-07		rs4935797	T	0.795036	0.0127073	0.00274326	3.61932e-06	5.30369e-05	22.0075	6.8e-06
rs185492684	G	0.944411	-0.0262006	0.00484771	6.49354e-08	7.2304e-05	30.1928	2e-07		rs77303974	G	0.991367	-0.0584592	0.0126083	3.54374e-06	5.3137e-05	22.049	6.9e-06
rs13164139	C	0.416806	0.0121986	0.00224331	5.39798e-08	7.31903e-05	30.563	2e-07		rs9515852	C	0.535622	0.0101585	0.00222652	5.05653e-06	5.1453e-05	21.3502	6.9e-06
rs112678091	G	0.935712	-0.0235496	0.00450529	1.72268e-07	6.76294e-05	28.2407	2e-07		rs6462875	A	0.292294	-0.0113408	0.0024355	3.21816e-06	5.35938e-05	22.2386	7e-06
rs9257399	G	0.709985	-0.011997	0.00243524	8.37883e-07	6.00727e-05	25.085	2e-07		rs58307416	A	0.186027	0.0132206	0.00297569	8.87922e-06	4.87904e-05	20.2453	7.1e-06
rs57624556	T	0.791728	0.0150749	0.00278453	6.1737e-08	7.25462e-05	30.294	2e-07		rs191536214	T	0.991722	0.0582675	0.0127341	4.74784e-06	5.17512e-05	21.4739	7.2e-06
rs56958352	G	0.678374	0.0120826	0.00237594	3.67044e-07	6.40121e-05	26.7301	2e-07		rs1714091	A	0.248229	-0.0113501	0.00257281	1.02659e-05	4.8105e-05	19.9609	7.2e-06
rs1542256	A	0.727421	-0.0125282	0.00249519	5.14362e-07	6.24005e-05	26.0571	2e-07		rs71405799	T	0.883641	0.0166341	0.00356238	3.02223e-06	5.38917e-05	22.3622	7.2e-06
rs181179291	A	0.988636	-0.0565333	0.010614	1.00296e-07	7.02199e-05	29.3225	2.1e-07		rs56360045	T	0.770266	0.0119409	0.00264053	6.12344e-06	5.0547e-05	20.9742	7.2e-06
rs912107	T	0.86774	-0.0174718	0.00327462	9.53235e-08	7.04636e-05	29.4243	2.1e-07		rs12935101	C	0.257173	-0.0117733	0.00253505	3.41494e-06	5.33124e-05	22.1218	7.2e-06
rs6694001	T	0.46786	-0.0120563	0.00222866	6.31746e-08	7.24358e-05	30.2479	2.2e-07		rs12612562	T	0.892582	-0.0160857	0.00357616	6.86048e-06	5.00094e-05	20.7512	7.3e-06
rs72766630	G	0.836028	-0.0149027	0.00298751	6.0928e-07	6.15923e-05	25.7196	2.2e-07		rs2961660	G	0.534	0.00978269	0.00222517	1.10103e-05	4.77746e-05	19.8238	7.4e-06
rs9907634	T	0.420405	0.0125049	0.00226075	3.18024e-08	7.57299e-05	31.6235	2.2e-07		rs72847500	T	0.879566	0.0154267	0.00342035	6.47667e-06	5.02817e-05	20.8641	7.4e-06
rs201214001	C	0.877797	0.0181697	0.00351124	2.28351e-07	6.62809e-05	27.6776	2.2e-07		rs112016369	A	0.977795	-0.0327835	0.00776804	2.44025e-05	4.40248e-05	18.2678	7.4e-06
rs12819734	G	0.591997	-0.0117278	0.00225384	1.95689e-07	6.70194e-05	27.986	2.4e-07		rs589208	T	0.642742	0.00953875	0.00233658	4.45883e-05	4.11941e-05	17.0931	7.6e-06
rs56979842	G	0.677172	-0.0119197	0.00237129	4.99196e-07	6.25434e-05	26.1168	2.4e-07		rs59634021	A	0.92384	-0.0190285	0.00421223	6.26111e-06	5.04418e-05	20.9306	7.6e-06
rs2645480	G	0.800964	-0.0158381	0.00312502	4.01842e-07	6.35794e-05	26.5494	2.4e-07		rs4672250	G	0.652672	0.0106401	0.00232845	4.88798e-06	5.16135e-05	21.4168	7.7e-06
rs12965155	C	0.430345	0.0109894	0.00225675	1.11897e-06	5.8694e-05	24.5092	2.4e-07		rs13427934	C	0.946111	-0.0221467	0.00491936	6.73554e-06	5.00964e-05	20.7872	7.8e-06
rs72768080	T	0.791075	0.015006	0.00276837	5.94517e-08	7.27271e-05	30.3696	2.5e-07		rs11723207	T	0.325219	-0.0108266	0.00237052	4.94506e-06	5.15585e-05	21.394	7.8e-06
rs11595160	G	0.273503	-0.0135479	0.00248778	5.16155e-08	7.34052e-05	30.6527	2.5e-07		rs702329	A	0.185146	-0.0119384	0.00291263	4.15302e-05	4.15273e-05	17.2314	7.8e-06
rs545286278	A	0.846921	-0.0166625	0.00311824	9.11762e-08	7.06768e-05	29.5133	2.6e-07		rs60922845	C	0.969176	-0.0278454	0.00641872	1.43721e-05	4.65177e-05	19.3022	7.8e-06
rs249960	A	0.818218	0.0149747	0.00287613	1.92476e-07	6.70986e-05	28.019	2.6e-07		rs3026996	A	0.757866	-0.0112467	0.00258508	1.35782e-05	4.67856e-05	19.4134	8.2e-06
rs1202207	G	0.539667	-0.0120237	0.00222819	6.81146e-08	7.20747e-05	30.0971	2.6e-07		rs73182233	C	0.942806	-0.0202931	0.00480927	2.44805e-05	4.40098e-05	18.2615	8.4e-06
rs7335939	G	0.831577	0.0143157	0.00295809	1.30214e-06	5.7972e-05	24.2077	2.6e-07		rs6564810	C	0.575602	-0.00978609	0.00224051	1.25538e-05	4.71556e-05	19.5669	8.4e-06
rs62173890	G	0.631726	0.0119476	0.00232306	2.70436e-07	6.5472e-05	27.3398	2.7e-07		rs6444297	A	0.419205	0.0101385	0.00224398	6.24153e-06	5.04566e-05	20.9367	8.5e-06
rs74470071	C	0.986425	-0.0509688	0.00967344	1.37277e-07	6.87164e-05	28.6946	2.7e-07		rs1463152	T	0.672372	0.0103008	0.00239074	1.64323e-05	4.58863e-05	19.0402	8.6e-06
rs12074336	T	0.965561	0.0286811	0.00606126	2.22527e-06	5.54224e-05	23.143	2.8e-07		rs9572914	G	0.703114	-0.0109644	0.00242317	6.04648e-06	5.06068e-05	20.999	8.6e-06
rs6428313	C	0.249903	-0.0140025	0.00255694	4.34649e-08	7.423e-05	30.9972	2.8e-07		rs113333746	G	0.941434	0.0227134	0.00480538	2.2832e-06	5.52222e-05	22.9143	8.7e-06
rs117799466	G	0.661321	0.0130012	0.0024198	7.75554e-08	7.14524e-05	29.8372	2.8e-07		rs201747007	G	0.880482	0.0159455	0.00346805	4.27054e-06	5.2253e-05	21.6821	8.7e-06
rs35208273	T	0.6884	-0.0115982	0.00239356	1.26291e-06	5.81176e-05	24.2685	2.8e-07		rs7514092	G	0.680433	0.0104123	0.00237794	1.19412e-05	4.73916e-05	19.6648	8.8e-06
rs6835324	G	0.85054	-0.0168202	0.00310694	6.1749e-08	7.25453e-05	30.2936	2.9e-07		rs7790204	T	0.401257	0.00974887	0.00226723	1.70914e-05	4.5701e-05	18.9633	8.8e-06
rs11775169	T	0.157171	0.0151295	0.0030492	6.98736e-07	6.09387e-05	25.4466	2.9e-07		rs77575781	C	0.97487	0.0306219	0.00714866	1.83947e-05	4.53549e-05	18.8197	8.8e-06
rs13251292	A	0.587664	-0.0114185	0.00225689	4.2072e-07	6.33601e-05	26.4578	2.9e-07		rs115445169	C	0.90955	-0.0173463	0.00387744	7.692e-06	4.94686e-05	20.5267	8.9e-06
rs4350655	T	0.84297	0.0156544	0.00304514	2.73729e-07	6.54142e-05	27.3156	2.9e-07		rs186240018	C	0.991256	-0.0544963	0.0121498	7.28106e-06	4.97281e-05	20.6344	8.9e-06
rs34624793	T	0.862852	-0.0168476	0.00321218	1.56439e-07	6.80908e-05	28.4334	3e-07		rs571778589	C	0.838895	0.0151578	0.00324525	3.00187e-06	5.39238e-05	22.3755	8.9e-06
rs76566605	A	0.88774	0.0181973	0.00350249	2.04233e-07	6.68149e-05	27.9006	3e-07		rs584121	C	0.776963	0.0118877	0.00265741	7.70035e-06	4.94635e-05	20.5246	8.9e-06
rs2592991	C	0.159523	-0.0170495	0.00303799	2.00018e-08	7.79577e-05	32.5539	3e-07		rs1979253	A	0.88463	-0.0164188	0.00351077	2.9164e-06	5.40608e-05	22.4323	8.9e-06
rs2593602	A	0.655445	-0.011822	0.00232821	3.82179e-07	6.38191e-05	26.6495	3e-07		rs140618956	A	0.881929	-0.0156233	0.0034338	5.3698e-06	5.11684e-05	21.2321	9e-06
rs72634814	G	0.654126	0.0124092	0.0024305	3.29896e-07	6.4522e-05	26.943	3.1e-07		rs7962991	G	0.628619	0.010153	0.00229687	9.85658e-06	4.82972e-05	20.0406	9.1e-06
rs11656471	G	0.798579	-0.0153708	0.00283113	5.66304e-08	7.29604e-05	30.467	3.1e-07		rs60736043	G	0.716998	0.0111954	0.00247026	5.84261e-06	5.07691e-05	21.0664	9.2e-06
rs11119610	C	0.587123	-0.0106968	0.00225656	2.13482e-06	5.56197e-05	23.2254	3.3e-07		rs148762810	C	0.969991	0.0296202	0.00672425	1.05823e-05	4.79618e-05	19.9014	9.2e-06
rs12442126	T	0.713394	0.0119726	0.00244657	9.904e-07	5.92756e-05	24.7521	3.3e-07		rs112073698	A	0.858718	0.015746	0.00345822	5.28472e-06	5.1244e-05	21.2635	9.2e-06
rs906864	G	0.752452	-0.0130953	0.00256901	3.4449e-07	6.43151e-05	26.8566	3.4e-07		rs117970511	A	0.993896	-0.0632124	0.0145353	1.36872e-05	4.67479e-05	19.3977	9.4e-06
rs58658850	A	0.84923	-0.0158325	0.00310302	3.35751e-07	6.44379e-05	26.9079	3.4e-07		rs6540251	T	0.288805	0.0106282	0.00245961	1.55295e-05	4.61526e-05	19.1507	9.4e-06
rs13294381	A	0.649232	0.0129177	0.00233793	3.29151e-08	7.55647e-05	31.5546	3.4e-07		rs17641583	A	0.982979	0.0375285	0.00856571	1.18029e-05	4.74465e-05	19.6876	9.5e-06
rs2281695	T	0.204993	0.0140445	0.00274612	3.15012e-07	6.47426e-05	27.0352	3.4e-07		rs72638533	A	0.747556	0.0123618	0.00272024	5.51093e-06	5.10457e-05	21.1811	9.6e-06
rs1991413	G	0.490301	-0.0110331	0.00221114	6.04767e-07	6.16278e-05	25.7344	3.5e-07		rs1841696	C	0.174913	0.0125099	0.00293034	1.96317e-05	4.50484e-05	18.6925	9.6e-06
rs11063765	G	0.992568	0.0694898	0.0135272	2.79216e-07	6.53193e-05	27.276	3.5e-07		rs259294	A	0.281181	0.0109963	0.00248814	9.89628e-06	4.82782e-05	20.0327	9.6e-06
rs11184928	G	0.909309	0.0202743	0.00384397	1.33313e-07	6.88567e-05	28.7532	3.6e-07		rs113797233	C	0.705373	0.0110287	0.00251748	1.18244e-05	4.7438e-05	19.6841	9.8e-06
rs529271935	T	0.992316	0.0939043	0.0185465	4.12507e-07	6.34543e-05	26.4971	3.6e-07		rs117599091	G	0.992975	-0.0602422	0.0135129	8.27046e-06	4.91259e-05	20.3845	9.9e-06
rs4872381	T	0.5087	0.011253	0.0022137	3.70966e-07	6.39613e-05	26.7089	3.6e-07
rs1331687	G	0.191293	0.0142491	0.00280887	3.91977e-07	6.36981e-05	26.599	3.6e-07
rs4420638	A	0.80905	0.0130979	0.00281191	3.19417e-06	5.37051e-05	22.4259	3.6e-07
rs7608199	G	0.38406	-0.0112896	0.00228405	7.70504e-07	6.04724e-05	25.2519	3.7e-07
rs12518971	C	0.754949	0.011848	0.00257467	4.19049e-06	5.24166e-05	21.8878	3.7e-07
rs7718708	A	0.55299	0.0105906	0.00222537	1.94605e-06	5.60599e-05	23.4092	3.7e-07
rs1085727	T	0.305497	-0.012427	0.00241435	2.64604e-07	6.55763e-05	27.3833	3.8e-07
rs11686212	A	0.632097	0.0115429	0.00229137	4.71679e-07	6.28141e-05	26.2298	3.8e-07
rs4416719	A	0.176949	0.0142327	0.00290042	9.24565e-07	5.96034e-05	24.889	3.8e-07
rs7308280	C	0.641328	-0.0125627	0.00231687	5.88764e-08	7.27738e-05	30.389	3.8e-07
rs11676297	C	0.339052	-0.0114053	0.00234263	1.12431e-06	5.86713e-05	24.4998	3.9e-07
rs6450476	A	0.296521	0.0123127	0.00242791	3.95267e-07	6.36582e-05	26.5823	3.9e-07
rs112941590	G	0.967753	0.0340769	0.00742206	4.40646e-06	5.21782e-05	21.7883	3.9e-07
rs17691473	C	0.653924	-0.0114699	0.00233707	9.21333e-07	5.96201e-05	24.896	4e-07
rs220723	A	0.240253	-0.0131143	0.00260166	4.63928e-07	6.28933e-05	26.2629	4e-07
rs198457	C	0.812351	-0.0144018	0.00285051	4.36599e-07	6.31832e-05	26.3839	4e-07
rs17084992	T	0.746051	-0.0137291	0.00256033	8.22311e-08	7.11717e-05	29.72	4e-07
rs6554208	G	0.664479	-0.0114686	0.00234452	1.00026e-06	5.92284e-05	24.7324	4.1e-07
rs1534654	C	0.152336	-0.0162707	0.00309137	1.41593e-07	6.85682e-05	28.6327	4.1e-07
rs10866961	A	0.26003	-0.0124605	0.00257578	1.31479e-06	5.79259e-05	24.1885	4.1e-07
rs9398804	T	0.563335	0.0113031	0.00224729	4.91626e-07	6.26164e-05	26.1472	4.2e-07
rs6746218	C	0.652143	-0.0123236	0.00232599	1.16993e-07	6.94822e-05	29.0144	4.3e-07
rs72673365	T	0.812485	0.0139528	0.0028418	9.11851e-07	5.96694e-05	24.9166	4.3e-07
rs7422793	T	0.657448	-0.0121619	0.00233327	1.86509e-07	6.72493e-05	28.082	4.4e-07
rs78555585	C	0.982539	0.0427025	0.00844208	4.23215e-07	6.33319e-05	26.446	4.4e-07
rs1009785	G	0.59604	-0.0116138	0.00235103	7.81946e-07	6.04021e-05	25.2225	4.4e-07
rs1734394	C	0.30799	-0.0122968	0.00240475	3.16302e-07	6.47231e-05	27.027	4.7e-07
rs6549377	C	0.228475	0.0128018	0.00266393	1.54335e-06	5.71629e-05	23.8699	4.7e-07
rs35388269	C	0.830519	-0.0151716	0.00295894	2.93949e-07	6.50734e-05	27.1733	4.7e-07
rs6840685	A	0.450354	-0.0115303	0.00225574	3.19685e-07	6.46723e-05	27.0058	4.8e-07
rs115217651	T	0.988293	0.0514221	0.0102495	5.24932e-07	6.23034e-05	26.0165	4.8e-07
rs10276065	A	0.57231	0.0111634	0.00223762	6.07336e-07	6.16075e-05	25.7259	4.8e-07
rs2192534	C	0.483832	0.0118136	0.00221545	9.6996e-08	7.03802e-05	29.3895	5e-07
rs2807736	G	0.798679	-0.0139772	0.00277385	4.68372e-07	6.28477e-05	26.2438	5e-07
rs191132231	C	0.989506	0.0645078	0.0121386	1.0713e-07	6.99041e-05	29.1906	5e-07
rs59682551	T	0.755706	-0.0137716	0.00257715	9.11092e-08	7.06803e-05	29.5148	5.2e-07
rs3853548	A	0.487926	0.0119613	0.00227384	1.43818e-07	6.84935e-05	28.6016	5.2e-07
rs11653498	G	0.843865	-0.0156363	0.00306251	3.29693e-07	6.45249e-05	26.9443	5.2e-07
rs9615257	A	0.301918	0.0116446	0.0024157	1.43331e-06	5.7515e-05	24.0169	5.3e-07
rs35983385	G	0.791963	-0.0130282	0.00272995	1.82176e-06	5.63738e-05	23.5403	5.4e-07
rs35658682	C	0.674889	-0.011013	0.0023624	3.136e-06	5.37924e-05	22.4623	5.4e-07
rs12883788	C	0.540757	-0.00999042	0.00222571	7.1698e-06	4.98713e-05	20.8249	5.5e-07
rs142549311	C	0.964042	0.0330568	0.00600129	3.62592e-08	7.51001e-05	31.3606	5.6e-07
rs12283653	A	0.607429	-0.0110133	0.00227507	1.2931e-06	5.80052e-05	24.2216	5.7e-07
rs1976423	A	0.503067	-0.010565	0.00221283	1.80282e-06	5.64235e-05	23.5611	5.8e-07
rs75405010	G	0.924162	-0.0205981	0.00425423	1.2872e-06	5.80269e-05	24.2307	5.8e-07
rs578040379	A	0.991488	0.0598941	0.0123292	1.18669e-06	5.84141e-05	24.3924	6e-07
rs112351343	G	0.836859	0.0144979	0.00303272	1.74919e-06	5.65672e-05	23.6211	6.1e-07
rs75874640	T	0.97237	-0.0326296	0.00673747	1.27934e-06	5.80561e-05	24.2428	6.2e-07
rs55652646	G	0.644425	0.0119148	0.00231571	2.67348e-07	6.55269e-05	27.3627	6.3e-07
rs59955169	C	0.853739	-0.0169649	0.00322738	1.46866e-07	6.83931e-05	28.5596	6.4e-07
rs3845765	G	0.49706	0.0109485	0.00221728	7.90383e-07	6.03509e-05	25.2012	6.5e-07
rs72818277	C	0.911714	-0.0188059	0.00397145	2.18837e-06	5.55019e-05	23.1762	6.5e-07
rs4780287	G	0.590555	-0.0110707	0.00225281	8.91939e-07	5.97746e-05	24.9605	6.5e-07
rs12192393	C	0.829127	-0.0142937	0.00294531	1.21629e-06	5.82968e-05	24.3434	6.6e-07
rs13238989	G	0.596966	0.0115542	0.0022615	3.23827e-07	6.46107e-05	26.9801	6.6e-07
rs7243703	A	0.420456	0.0117039	0.00226094	2.26116e-07	6.6328e-05	27.6972	6.6e-07
rs4816405	C	0.933551	0.0233642	0.00444729	1.49245e-07	6.83162e-05	28.5275	6.6e-07
rs7901607	G	0.51014	-0.0115639	0.00221439	1.76937e-07	6.75015e-05	28.1873	6.7e-07
rs9421464	C	0.334101	0.0115869	0.0023421	7.5308e-07	6.05815e-05	25.2974	6.8e-07
rs10421059	A	0.218953	-0.0144454	0.00268129	7.14943e-08	7.18425e-05	30.0001	6.8e-07
rs1039325	T	0.414346	-0.0112628	0.00225319	5.77691e-07	6.18463e-05	25.8257	6.9e-07
rs11612160	A	0.636264	-0.0120087	0.00230881	1.98057e-07	6.69618e-05	27.9619	6.9e-07
rs1999896	G	0.689818	0.0108691	0.0023915	5.49787e-06	5.1129e-05	21.3501	7.2e-07
rs138005298	T	0.883728	0.0166553	0.00353523	2.46296e-06	5.494e-05	22.9416	7.2e-07
rs73040059	A	0.815898	0.0147101	0.00285951	2.68696e-07	6.55029e-05	27.3527	7.3e-07
rs1897697	C	0.195304	0.0143337	0.00279176	2.83337e-07	6.52492e-05	27.2467	7.3e-07
rs76558730	A	0.956909	-0.0285179	0.00560562	3.63196e-07	6.40625e-05	26.7511	7.5e-07
rs12409242	G	0.848856	-0.0153428	0.00309129	6.93518e-07	6.09744e-05	25.4616	7.6e-07
rs6936397	G	0.709407	-0.0119952	0.00243646	8.51755e-07	5.99944e-05	25.0523	7.6e-07
rs7532726	A	0.736344	0.011881	0.0025058	2.12338e-06	5.56452e-05	23.2361	7.8e-07
rs3923114	T	0.580426	0.0101184	0.00224604	6.63969e-06	5.0235e-05	20.9768	7.8e-07
rs10799145	T	0.499863	-0.0104917	0.00220915	2.04277e-06	5.58293e-05	23.3129	8e-07
rs7950577	G	0.311134	0.012358	0.00239378	2.43736e-07	6.59691e-05	27.5473	8e-07
rs73038369	G	0.5942	-0.0111467	0.00225544	7.73116e-07	6.04563e-05	25.2452	8.1e-07
rs4484388	C	0.50337	0.0119206	0.00222011	7.90654e-08	7.13599e-05	29.7986	8.2e-07
rs56099375	C	0.757087	0.0127008	0.00258624	9.06904e-07	5.96953e-05	24.9274	8.4e-07
rs1011124	A	0.410084	-0.0113124	0.00225605	5.32644e-07	6.22338e-05	25.9875	8.6e-07
rs13150131	T	0.574307	-0.011064	0.00223602	7.49748e-07	6.06026e-05	25.3063	8.6e-07
rs909691	A	0.513906	-0.0116353	0.00223246	1.8705e-07	6.72354e-05	28.0762	8.6e-07
rs2064199	A	0.41634	0.0109643	0.00226288	1.26475e-06	5.81107e-05	24.2657	8.7e-07
rs67408834	A	0.851736	-0.0148774	0.00324135	4.43666e-06	5.21458e-05	21.7747	8.7e-07
rs143957786	A	0.950093	0.0256751	0.00509872	4.7657e-07	6.27649e-05	26.2092	8.8e-07
rs11652522	C	0.896558	-0.0174183	0.00369369	2.40981e-06	5.50437e-05	22.9849	8.8e-07
rs9914872	G	0.614299	-0.0113732	0.00228706	6.6005e-07	6.12104e-05	25.5601	8.9e-07
rs61983990	G	0.916559	-0.0203652	0.00401199	3.85437e-07	6.37785e-05	26.6325	9e-07
rs11990118	G	0.941514	0.0240671	0.00473725	3.76798e-07	6.38868e-05	26.6778	9.2e-07
rs11223716	T	0.666945	-0.0121653	0.00235351	2.35438e-07	6.61347e-05	27.6165	9.2e-07
rs204092	T	0.375558	0.0124708	0.00230209	6.05889e-08	7.26363e-05	30.3316	9.3e-07
rs7639565	C	0.580199	-0.0114395	0.00224361	3.42137e-07	6.43479e-05	26.8703	9.4e-07
rs1868973	C	0.623301	-0.0112614	0.00228758	8.53228e-07	5.99861e-05	25.0488	9.4e-07
rs13044742	A	0.872856	0.0167679	0.00331913	4.37629e-07	6.31719e-05	26.3792	9.4e-07
rs72647213	A	0.916837	0.0203206	0.00401779	4.2465e-07	6.33157e-05	26.4393	9.5e-07
rs1965122	C	0.508529	-0.00980404	0.00222364	1.03871e-05	4.81176e-05	20.0926	9.6e-07
rs559014753	A	0.927759	0.0332052	0.00622866	9.77075e-08	7.03452e-05	29.3749	9.6e-07
rs9398250	G	0.932867	0.0233865	0.0044293	1.29273e-07	6.90041e-05	28.8148	9.6e-07
rs10516283	T	0.47335	0.0101749	0.00221517	4.36403e-06	5.22241e-05	21.8074	9.7e-07
rs190328705	A	0.968924	-0.0307579	0.00644086	1.7938e-06	5.64474e-05	23.5711	9.7e-07
rs13112718	A	0.879746	0.0165276	0.00340922	1.24811e-06	5.81738e-05	24.292	9.9e-07
rs2282930	G	0.78373	0.0130992	0.00269566	1.17801e-06	5.84491e-05	24.407	9.9e-07
rs1784515	C	0.870693	0.0170924	0.00334015	3.10131e-07	6.48173e-05	27.0663	9.9e-07
rs11643761	T	0.896216	0.0189042	0.00365441	2.30512e-07	6.62359e-05	27.6588	9.9e-07
rs716174	G	0.543668	0.0106627	0.00223274	1.79247e-06	5.64509e-05	23.5725	1e-06
rs6806473	A	0.136927	-0.0160928	0.00343977	2.89122e-06	5.41784e-05	22.6235	1e-06
rs4485668	T	0.720604	-0.0126372	0.00246917	3.08944e-07	6.48356e-05	27.074	1e-06
rs4130759	A	0.584604	-0.0102901	0.00225143	4.86736e-06	5.17065e-05	21.5913	1e-06
rs4373298	C	0.366173	0.0113779	0.00230755	8.19642e-07	6.01776e-05	25.1288	1e-06
rs10499077	A	0.890233	0.0196761	0.00354023	2.73287e-08	7.6458e-05	31.9276	1e-06
rs12544752	T	0.763088	0.013133	0.00261998	5.37143e-07	6.21937e-05	25.9707	1e-06
rs305303	C	0.237064	-0.0128858	0.00264742	1.1317e-06	5.86401e-05	24.4867	1e-06
rs113634123	C	0.948968	0.0242552	0.00502363	1.37799e-06	5.77024e-05	24.0951	1e-06
rs1387490	C	0.889485	-0.0181822	0.00352677	2.5309e-07	6.5789e-05	27.4721	1e-06
rs9315092	C	0.388636	-0.0106389	0.00226619	2.67193e-06	5.45531e-05	22.78	1e-06
rs56315139	C	0.262829	0.0134361	0.00252223	9.98593e-08	7.02408e-05	29.3313	1e-06
rs12940081	C	0.965475	-0.0301517	0.00608965	7.37459e-07	6.06814e-05	25.3392	1e-06
rs58323113	G	0.653978	0.0113338	0.00232729	1.11658e-06	5.87042e-05	24.5135	1e-06
rs56291613	G	0.640847	0.0122284	0.00231258	1.2386e-07	6.9209e-05	28.9003	1e-06
rs7539775	G	0.254474	-0.0121529	0.00253966	1.70837e-06	5.66796e-05	23.668	1.1e-06
rs10913907	G	0.969348	0.0331204	0.00643705	2.67259e-07	6.55285e-05	27.3634	1.1e-06
rs566017137	C	0.964117	-0.0302536	0.00597179	4.06242e-07	6.35274e-05	26.5277	1.1e-06
rs7634445	A	0.590765	-0.0110834	0.00225273	8.65831e-07	5.99162e-05	25.0196	1.1e-06
rs4078533	T	0.485839	0.0106245	0.00221652	1.6412e-06	5.68704e-05	23.7477	1.1e-06
rs2100249	G	0.654418	-0.0124293	0.00234541	1.16243e-07	6.9513e-05	29.0273	1.1e-06
rs2341674	C	0.826197	-0.015024	0.00291403	2.52751e-07	6.57954e-05	27.4748	1.1e-06
rs72735284	C	0.876706	-0.0163456	0.00338194	1.34398e-06	5.78214e-05	24.1448	1.1e-06
rs1944870	C	0.613738	0.0117296	0.00228461	2.83501e-07	6.52464e-05	27.2456	1.1e-06
rs112713244	T	0.993324	0.0756598	0.0167577	6.33573e-06	5.0457e-05	21.0695	1.1e-06
rs9539393	G	0.757037	-0.0125377	0.00258894	1.28059e-06	5.80515e-05	24.2409	1.1e-06
rs7160796	G	0.687029	-0.010927	0.00239869	5.23026e-06	5.13656e-05	21.4489	1.1e-06
rs8081039	C	0.942859	-0.022412	0.0047843	2.80756e-06	5.43178e-05	22.6818	1.1e-06
rs3768469	G	0.414533	-0.0113105	0.00224463	4.68402e-07	6.28474e-05	26.2437	1.2e-06
rs73120967	C	0.831017	-0.0138812	0.00295724	2.68037e-06	5.45381e-05	22.7737	1.2e-06
rs17834666	G	0.864099	-0.0166267	0.00323067	2.65498e-07	6.55601e-05	27.3766	1.2e-06
rs61742813	T	0.840835	-0.0147311	0.00302686	1.13461e-06	5.86279e-05	24.4816	1.2e-06
rs2964295	A	0.375902	-0.011314	0.00229018	7.80712e-07	6.04096e-05	25.2257	1.2e-06
rs2812108	G	0.874651	0.0172321	0.00341309	4.44712e-07	6.30953e-05	26.3472	1.2e-06
rs7794450	T	0.59592	-0.0103084	0.00225745	4.96308e-06	5.16141e-05	21.5527	1.2e-06
rs1464883	A	0.440183	0.0113827	0.00223665	3.59807e-07	6.41073e-05	26.7698	1.2e-06
rs13338369	A	0.821999	0.014451	0.00288963	5.70618e-07	6.19051e-05	25.8502	1.2e-06
rs11861749	T	0.660155	-0.0115306	0.00234721	8.99705e-07	5.97333e-05	24.9432	1.2e-06
rs79004070	A	0.982173	0.0420702	0.00851563	7.80137e-07	6.04131e-05	25.2272	1.2e-06
rs6051596	A	0.440045	-0.0116377	0.00222513	1.69477e-07	6.77076e-05	28.2734	1.2e-06
rs12694385	A	0.558898	0.010128	0.00224681	6.55379e-06	5.02967e-05	21.0025	1.3e-06
rs137972029	G	0.994096	-0.0743479	0.0153131	1.20317e-06	5.83484e-05	24.3649	1.3e-06
rs160152	G	0.329018	0.0119571	0.00235366	3.7719e-07	6.38818e-05	26.6757	1.3e-06
rs3804474	C	0.521964	0.0101966	0.00221099	3.99381e-06	5.26447e-05	21.983	1.3e-06
rs6921272	A	0.924522	0.020656	0.00419343	8.40501e-07	6.00578e-05	25.0788	1.3e-06
rs111526220	A	0.986132	-0.0579306	0.0120418	1.50391e-06	5.72862e-05	23.9213	1.3e-06
rs3741280	G	0.73494	-0.0121803	0.00250497	1.1598e-06	5.85233e-05	24.4379	1.3e-06
rs9533089	T	0.590225	0.0106753	0.00225114	2.11516e-06	5.56637e-05	23.2438	1.3e-06
rs8008382	T	0.29905	0.0115892	0.00242186	1.70839e-06	5.66795e-05	23.668	1.3e-06
rs2076586	C	0.755272	0.0128974	0.00259336	6.58663e-07	6.12204e-05	25.5643	1.4e-06
rs144583467	G	0.868089	0.0169565	0.00327469	2.24313e-07	6.63663e-05	27.7132	1.4e-06
rs62276649	T	0.973788	0.0382185	0.00821058	3.24425e-06	5.36312e-05	22.395	1.4e-06
rs12330646	C	0.868641	-0.0167353	0.00336506	6.5865e-07	6.12205e-05	25.5643	1.4e-06
rs2579365	C	0.0578619	0.0239065	0.00484384	8.00008e-07	6.02932e-05	25.1771	1.4e-06
rs455949	A	0.51789	-0.00992309	0.00221117	7.20152e-06	4.98504e-05	20.8162	1.4e-06
rs11757516	C	0.268773	-0.0131086	0.00249405	1.47332e-07	6.83779e-05	28.5533	1.4e-06
rs144825291	C	0.974089	0.0347614	0.00694003	5.47873e-07	6.20993e-05	25.9313	1.4e-06
rs10791303	T	0.620699	-0.011695	0.00229591	3.51006e-07	6.42256e-05	26.8192	1.4e-06
rs138785753	G	0.975017	0.0332493	0.00715976	3.41989e-06	5.33809e-05	22.2905	1.4e-06
rs72787866	C	0.410476	0.0117351	0.00224608	1.74517e-07	6.75673e-05	28.2148	1.4e-06
rs11740949	C	0.989774	-0.0554939	0.011393	1.11139e-06	5.87264e-05	24.5228	1.5e-06
rs193793	G	0.636487	0.0100434	0.00230069	1.26918e-05	4.71706e-05	19.6971	1.5e-06
rs17750984	G	0.787954	-0.0117051	0.00271195	1.58837e-05	4.61114e-05	19.2548	1.5e-06
rs35612658	G	0.724343	0.0110297	0.00248223	8.85527e-06	4.88721e-05	20.4076	1.5e-06
rs75356132	C	0.982336	0.044882	0.00914296	9.16199e-07	5.96467e-05	24.9071	1.5e-06
rs74998211	T	0.586902	0.0113661	0.00225474	4.6331e-07	6.28996e-05	26.2655	1.6e-06
rs111450463	C	0.965837	-0.0311834	0.00616304	4.2e-07	6.33683e-05	26.4612	1.6e-06
rs4719620	G	0.47988	0.0102294	0.00222604	4.32194e-06	5.22701e-05	21.8266	1.6e-06
rs758737	T	0.451818	-0.0104658	0.002303	5.51003e-06	5.11186e-05	21.3458	1.6e-06
rs61997667	C	0.846739	-0.0136106	0.00306787	9.14614e-06	4.87192e-05	20.3438	1.6e-06
rs62155725	A	0.847143	-0.0141214	0.00308661	4.76257e-06	5.18096e-05	21.6343	1.7e-06
rs16832855	G	0.939112	-0.0215063	0.00461286	3.12875e-06	5.38034e-05	22.4669	1.7e-06
rs10001607	C	0.535592	0.0106572	0.00223477	1.85395e-06	5.62905e-05	23.5055	1.7e-06
rs6875133	G	0.744614	0.0133083	0.00262676	4.05541e-07	6.35356e-05	26.5311	1.7e-06
rs2894934	C	0.893243	-0.015696	0.00368108	2.00876e-05	4.50039e-05	18.7923	1.7e-06
rs55853834	A	0.840187	-0.015965	0.00303173	1.39513e-07	6.8639e-05	28.6623	1.7e-06
rs3894660	A	0.898447	-0.0174788	0.00378714	3.92627e-06	5.27256e-05	22.0168	1.7e-06
rs2508819	T	0.53732	0.0104499	0.00222037	2.5224e-06	5.48267e-05	22.8943	1.7e-06
rs79373894	T	0.96555	0.0295152	0.00615852	1.64711e-06	5.68533e-05	23.7406	1.7e-06
rs1884581	C	0.906477	0.0171793	0.0038166	6.7592e-06	5.01506e-05	20.9415	1.8e-06
rs190796584	T	0.99466	0.0786441	0.0158778	7.30734e-07	6.07251e-05	25.3574	1.8e-06
rs9749730	G	0.630027	-0.00998815	0.00229558	1.35536e-05	4.68603e-05	19.5675	1.8e-06
rs77554090	C	0.924551	-0.0225924	0.00421103	8.09706e-08	7.12458e-05	29.7509	1.8e-06
rs12492581	A	0.315237	0.0114234	0.002383	1.63777e-06	5.68804e-05	23.7519	1.8e-06
rs4860734	G	0.718809	-0.0126199	0.00248686	3.88366e-07	6.37423e-05	26.6174	1.8e-06
rs376168085	C	0.989082	-0.0545607	0.011204	1.11774e-06	5.86993e-05	24.5114	1.8e-06
rs1644522	A	0.666054	0.0115133	0.00235668	1.0326e-06	5.90767e-05	24.6691	1.8e-06
rs1897707	C	0.730141	0.0126739	0.00248926	3.55538e-07	6.41643e-05	26.7936	1.8e-06
rs9377117	T	0.699816	0.0111555	0.00242308	4.14919e-06	5.24636e-05	21.9074	1.8e-06
rs7837811	G	0.541991	0.0106743	0.0022298	1.69257e-06	5.67238e-05	23.6865	1.8e-06
rs8014837	G	0.620761	-0.0112287	0.00230108	1.06261e-06	5.89402e-05	24.6121	1.8e-06
rs74360697	A	0.991802	-0.0633439	0.0132953	1.89507e-06	5.61862e-05	23.462	1.8e-06
rs9831135	A	0.92248	-0.0180137	0.00413664	1.33296e-05	4.6939e-05	19.6004	1.9e-06
rs146256516	T	0.980881	0.0443284	0.00854638	2.14032e-07	6.65907e-05	27.8069	1.9e-06
rs146764812	C	0.979217	0.0369355	0.00803082	4.24212e-06	5.23585e-05	21.8635	1.9e-06
rs36081798	C	0.764521	0.0126821	0.00260479	1.1235e-06	5.86748e-05	24.5012	1.9e-06
rs2250170	A	0.546284	-0.0108744	0.0022435	1.2533e-06	5.8154e-05	24.2837	1.9e-06
rs35264357	A	0.976349	0.0323804	0.00727818	8.63051e-06	4.89937e-05	20.4584	1.9e-06
rs7188873	A	0.376218	-0.0122423	0.00228402	8.32771e-08	7.11111e-05	29.6947	1.9e-06
rs113997714	T	0.916983	0.0200146	0.00401176	6.07204e-07	6.16086e-05	25.7264	2e-06
rs190861884	C	0.988378	-0.0561968	0.0111247	4.38447e-07	6.3163e-05	26.3755	2e-06
rs183715480	C	0.904387	-0.0173314	0.00380137	5.13523e-06	5.14525e-05	21.4852	2e-06
rs72822409	T	0.955008	0.0250483	0.00543724	4.09021e-06	5.25315e-05	21.9358	2e-06
rs7923239	A	0.703217	-0.0118139	0.0024252	1.10894e-06	5.87369e-05	24.5271	2e-06
rs4778058	T	0.483078	0.010923	0.00224779	1.1776e-06	5.84507e-05	24.4076	2e-06
rs4785187	G	0.777857	-0.0130873	0.00266264	8.87422e-07	5.97988e-05	24.9706	2e-06
rs62119828	T	0.704174	0.0116065	0.00244055	1.97813e-06	5.59822e-05	23.3768	2e-06
rs183824679	A	0.992769	0.0637855	0.0140317	5.47413e-06	5.11496e-05	21.3587	2.1e-06
rs2034604	C	0.460141	0.0101147	0.00222138	5.28228e-06	5.13186e-05	21.4293	2.1e-06
rs7444405	T	0.582621	0.0103854	0.00224485	3.72366e-06	5.2977e-05	22.1218	2.1e-06
rs4645758	T	0.423807	-0.0106469	0.00234174	5.45432e-06	5.11667e-05	21.3659	2.1e-06
rs12739999	G	0.828828	-0.0152817	0.00294435	2.10199e-07	6.66772e-05	27.843	2.2e-06
rs6807873	C	0.674856	-0.0118038	0.0023654	6.03353e-07	6.16389e-05	25.739	2.2e-06
rs150534565	G	0.977934	-0.0345576	0.00772055	7.60574e-06	4.95919e-05	20.7082	2.2e-06
rs6828688	G	0.579621	0.0104922	0.00226301	3.54645e-06	5.32084e-05	22.2185	2.2e-06
rs1566085	G	0.454152	0.0104857	0.00223746	2.78117e-06	5.43627e-05	22.7005	2.2e-06
rs10969660	T	0.987882	-0.0514357	0.0101018	3.54985e-07	6.41717e-05	26.7968	2.2e-06
rs2613971	A	0.679336	-0.011791	0.00238259	7.46869e-07	6.0621e-05	25.3139	2.2e-06
rs12284227	T	0.902678	0.0190375	0.0037508	3.86479e-07	6.37656e-05	26.6272	2.2e-06
rs2612054	T	0.898911	-0.0182364	0.00372613	9.87536e-07	5.92894e-05	24.7579	2.2e-06
rs6574126	T	0.51492	-0.0110923	0.00220963	5.17035e-07	6.23758e-05	26.0468	2.2e-06
rs146769105	A	0.982772	0.0442608	0.00877145	4.51331e-07	6.30247e-05	26.3177	2.2e-06
rs4808804	A	0.633191	-0.0111132	0.00229272	1.25279e-06	5.8156e-05	24.2846	2.2e-06
rs77516476	A	0.975615	-0.0345254	0.00719091	1.5773e-06	5.70594e-05	23.8266	2.3e-06
rs9308733	G	0.441199	0.0103844	0.00222836	3.16158e-06	5.37538e-05	22.4462	2.3e-06
rs11986200	G	0.569798	0.0104859	0.00223888	2.82042e-06	5.42961e-05	22.6727	2.3e-06
rs3067204	T	0.744613	-0.0120419	0.00256154	2.58942e-06	5.47021e-05	22.8422	2.3e-06
rs9304217	T	0.831284	0.0141625	0.00295479	1.64308e-06	5.6865e-05	23.7454	2.3e-06
rs7276690	T	0.729808	0.0111083	0.0024923	8.31222e-06	4.91715e-05	20.5327	2.3e-06
rs1516537	G	0.597422	-0.00991285	0.00225827	1.136e-05	4.76943e-05	19.9158	2.4e-06
rs434656	C	0.922357	0.0209364	0.00431885	1.24952e-06	5.81684e-05	24.2897	2.4e-06
rs390316	A	0.380196	0.0117069	0.0022823	2.90736e-07	6.5126e-05	27.1953	2.4e-06
rs111613567	A	0.936439	-0.0202925	0.00459479	1.00377e-05	4.82793e-05	20.1601	2.4e-06
rs9954982	G	0.736179	0.0119446	0.00251136	1.97296e-06	5.59946e-05	23.382	2.4e-06
rs17423708	C	0.876322	0.0150799	0.00337381	7.8347e-06	4.94515e-05	20.6496	2.5e-06
rs1498308	G	0.605719	0.0108302	0.00225763	1.60989e-06	5.69621e-05	23.786	2.5e-06
rs34801323	C	0.808219	0.0132629	0.0028191	2.54364e-06	5.47869e-05	22.8776	2.5e-06
rs11320372	T	0.611035	-0.0109171	0.00228164	1.71245e-06	5.66682e-05	23.6633	2.5e-06
rs11942352	A	0.798344	0.0135737	0.00275779	8.5728e-07	5.99635e-05	25.0394	2.5e-06
rs112035589	G	0.979988	0.0367793	0.00804892	4.89098e-06	5.16835e-05	21.5817	2.5e-06
rs444288	G	0.764681	0.0125182	0.00260392	1.52921e-06	5.72068e-05	23.8882	2.5e-06
rs12323423	T	0.608495	-0.0115268	0.00231453	6.35549e-07	6.13909e-05	25.6355	2.5e-06
rs8044262	T	0.539971	-0.0103831	0.00222402	3.03339e-06	5.39504e-05	22.5283	2.5e-06
rs11669624	G	0.452025	0.0104845	0.00222344	2.41263e-06	5.50381e-05	22.9825	2.5e-06
rs9700051	A	0.463729	0.0112423	0.00222862	4.54885e-07	6.29872e-05	26.3021	2.6e-06
rs34886087	C	0.62592	-0.0118303	0.00229671	2.5928e-07	6.56735e-05	27.4239	2.6e-06
rs72947621	A	0.735519	0.0109863	0.00251277	1.2303e-05	4.73175e-05	19.7585	2.6e-06
rs7673395	C	0.465364	0.0107152	0.00221749	1.35126e-06	5.77957e-05	24.1341	2.6e-06
rs742877	C	0.878954	0.0157304	0.00340715	3.89673e-06	5.27614e-05	22.0318	2.6e-06
rs183470998	T	0.836531	-0.0147176	0.00300448	9.6578e-07	5.93955e-05	24.8022	2.6e-06
rs244398	C	0.441832	-0.00960415	0.00223729	1.76499e-05	4.56139e-05	19.0471	2.6e-06
rs6510243	A	0.655599	0.0118144	0.00232728	3.84665e-07	6.37881e-05	26.6365	2.6e-06
rs7644678	G	0.720556	0.0101905	0.00247702	3.88892e-05	4.18946e-05	17.4939	2.7e-06
rs9477900	T	0.0936211	-0.0195112	0.00415677	2.68219e-06	5.45349e-05	22.7724	2.7e-06
rs7785662	G	0.646945	-0.0108969	0.00232041	2.65251e-06	5.45877e-05	22.7945	2.7e-06
rs7875078	C	0.550467	-0.0109774	0.0022293	8.47574e-07	6.00178e-05	25.0621	2.7e-06
rs11026523	C	0.771042	0.0133721	0.00264247	4.18482e-07	6.33856e-05	26.4685	2.7e-06
rs36420	T	0.903897	-0.0183441	0.003773	1.16289e-06	5.85106e-05	24.4326	2.7e-06
rs1190716	C	0.885433	0.0174063	0.00352101	7.67426e-07	6.04915e-05	25.2599	2.7e-06
rs7916697	A	0.240346	0.0125226	0.00258324	1.25004e-06	5.81664e-05	24.2889	2.8e-06
rs1995706	C	0.485768	-0.0104925	0.00222543	2.42019e-06	5.50233e-05	22.9763	2.8e-06
rs3759344	G	0.892992	-0.0179245	0.0035856	5.76458e-07	6.18565e-05	25.8299	2.8e-06
rs10432679	A	0.9258	-0.0202937	0.00431478	2.56083e-06	5.47549e-05	22.8642	2.9e-06
rs2160341	G	0.21122	-0.0124133	0.00273046	5.46329e-06	5.11589e-05	21.3626	2.9e-06
rs60737686	A	0.844369	0.0161667	0.00306924	1.38499e-07	6.8674e-05	28.6769	2.9e-06
rs17797517	T	0.726441	0.0121832	0.00251208	1.23598e-06	5.82203e-05	24.3114	2.9e-06
rs182946620	C	0.701044	0.0111671	0.00243381	4.46971e-06	5.21106e-05	21.76	2.9e-06
rs56967047	C	0.985396	-0.0404445	0.00931687	1.41873e-05	4.66445e-05	19.4774	2.9e-06
rs56397259	A	0.936945	0.0207566	0.00454329	4.91055e-06	5.16646e-05	21.5738	2.9e-06
rs28533314	C	0.816714	0.0132046	0.00286777	4.1361e-06	5.24786e-05	21.9137	2.9e-06
rs137870320	A	0.990295	0.0560964	0.0114375	9.36579e-07	5.95418e-05	24.8633	3e-06
rs118080464	T	0.969814	0.0284107	0.00655255	1.4525e-05	4.65335e-05	19.4311	3e-06
rs7767863	G	0.581742	0.0106484	0.00224216	2.04319e-06	5.58283e-05	23.3125	3e-06
rs117179641	A	0.958018	0.0248782	0.00552532	6.7153e-06	5.01814e-05	20.9544	3e-06
rs34982641	G	0.653232	0.0123146	0.00249645	8.10737e-07	6.02297e-05	25.1505	3e-06
rs550057	C	0.743367	-0.0122256	0.0025284	1.32995e-06	5.78713e-05	24.1657	3e-06
rs72779821	T	0.803411	-0.0144674	0.00278225	1.99496e-07	6.69272e-05	27.9475	3e-06
rs73026051	G	0.854743	0.0152587	0.00319657	1.81152e-06	5.64007e-05	23.5515	3.1e-06
rs4750370	T	0.804735	-0.013414	0.00279118	1.54154e-06	5.71685e-05	23.8722	3.1e-06
rs72835785	G	0.866149	-0.0140394	0.00324704	1.53437e-05	4.62746e-05	19.323	3.1e-06
rs1604346	G	0.115309	0.0160533	0.00346937	3.70854e-06	5.29963e-05	22.1299	3.2e-06
rs115177164	T	0.975832	0.0342333	0.0072404	2.26716e-06	5.53337e-05	23.106	3.2e-06
rs937813	T	0.890849	-0.0175468	0.00357257	9.04051e-07	5.97103e-05	24.9337	3.2e-06
rs55743355	A	0.537588	0.00976804	0.00227009	1.68593e-05	4.58301e-05	19.1373	3.2e-06
rs594976	T	0.576979	-0.0104543	0.00224472	3.20535e-06	5.36885e-05	22.419	3.2e-06
rs6976221	T	0.757838	0.0124215	0.00259135	1.63989e-06	5.68742e-05	23.7493	3.2e-06
rs117850009	G	0.983755	0.0448266	0.00945834	2.14454e-06	5.55981e-05	23.2164	3.2e-06
rs13279288	C	0.530022	0.00996671	0.00224888	9.34478e-06	4.86176e-05	20.3014	3.3e-06
rs62000824	C	0.828995	0.0140186	0.00296437	2.25645e-06	5.53563e-05	23.1154	3.3e-06
rs76267866	A	0.793291	-0.0118854	0.00273276	1.36664e-05	4.68211e-05	19.5512	3.4e-06
rs116546712	C	0.948954	-0.0229114	0.00513583	8.15651e-06	4.9261e-05	20.57	3.4e-06
rs3966676	C	0.838673	0.0143454	0.00302502	2.11421e-06	5.56658e-05	23.2447	3.4e-06
rs146085563	C	0.993337	0.0609254	0.0138693	1.11915e-05	4.7765e-05	19.9453	3.4e-06
rs1997719	C	0.586777	-0.00949222	0.00224346	2.32648e-05	4.43119e-05	18.5034	3.4e-06
rs2710873	G	0.836674	-0.0137681	0.00301548	4.9775e-06	5.16004e-05	21.5469	3.5e-06
rs55979051	A	0.795341	0.0126964	0.00274643	3.78569e-06	5.28986e-05	22.0891	3.5e-06
rs73150419	G	0.953937	-0.0225469	0.00536381	2.62852e-05	4.37371e-05	18.2633	3.5e-06
rs62367536	C	0.98756	-0.0485022	0.0102238	2.09567e-06	5.57077e-05	23.2622	3.6e-06
rs7870743	T	0.635321	-0.0104591	0.0023061	5.75054e-06	5.09161e-05	21.2612	3.6e-06
rs190429088	G	0.993344	0.0745308	0.015202	9.45707e-07	5.94956e-05	24.844	3.6e-06
rs902467	G	0.467777	-0.0104057	0.00221389	2.60035e-06	5.46821e-05	22.8339	3.6e-06
rs75289405	G	0.821919	-0.0139005	0.00289473	1.57139e-06	5.70773e-05	23.8341	3.6e-06
rs919054	G	0.38546	-0.0110827	0.00227657	1.12691e-06	5.86603e-05	24.4952	3.6e-06
rs10159095	A	0.0814472	0.018764	0.00406298	3.87068e-06	5.27932e-05	22.0451	3.7e-06
rs2163246	A	0.241511	0.0119456	0.00259164	4.0416e-06	5.25882e-05	21.9595	3.7e-06
rs78547804	C	0.875213	0.0150125	0.00334322	7.1102e-06	4.99108e-05	20.8414	3.7e-06
rs12534815	T	0.918013	0.0188254	0.00403526	3.08356e-06	5.38725e-05	22.4958	3.7e-06
rs7920624	A	0.461945	-0.0110676	0.00222567	6.60558e-07	6.12067e-05	25.5586	3.7e-06
rs8109003	G	0.618474	0.0101549	0.00227406	7.98934e-06	4.9359e-05	20.611	3.7e-06
rs17145560	A	0.90506	0.0153584	0.0038216	5.84971e-05	3.99784e-05	16.6937	3.8e-06
rs73420302	G	0.820756	0.0137983	0.00290515	2.039e-06	5.5838e-05	23.3166	3.8e-06
rs142230135	T	0.984095	-0.0407669	0.00906086	6.82181e-06	5.01069e-05	20.9233	3.9e-06
rs149002189	G	0.994537	-0.0778942	0.0160496	1.21436e-06	5.83043e-05	24.3465	3.9e-06
rs10041474	A	0.376141	0.0104881	0.00228649	4.49846e-06	5.20802e-05	21.7473	3.9e-06
rs7863447	G	0.154942	0.0149797	0.00307296	1.09018e-06	5.88182e-05	24.5611	3.9e-06
rs6030802	T	0.867853	0.0157457	0.00329157	1.72214e-06	5.66414e-05	23.6521	3.9e-06
rs10915958	G	0.32009	0.0106282	0.00237863	7.89024e-06	4.94181e-05	20.6356	4e-06
rs12516025	A	0.742014	0.0118553	0.00254101	3.07867e-06	5.388e-05	22.4989	4e-06
rs80270210	G	0.696789	0.0114615	0.00242266	2.23531e-06	5.5401e-05	23.1341	4e-06
rs12895588	C	0.744459	0.0108847	0.00253346	1.7364e-05	4.5691e-05	19.0792	4e-06
rs2644114	A	0.336995	0.0106189	0.00233669	5.51047e-06	5.11182e-05	21.3456	4.1e-06
rs12187001	G	0.925566	-0.0193853	0.00421599	4.26591e-06	5.2332e-05	21.8525	4.1e-06
rs2314338	T	0.731281	-0.0112928	0.00249127	5.81859e-06	5.08604e-05	21.2379	4.1e-06
rs111903442	G	0.981913	-0.0378823	0.00860886	1.08086e-05	4.79295e-05	20.014	4.1e-06
rs41296022	G	0.964738	0.0280363	0.0060058	3.03931e-06	5.39411e-05	22.5244	4.2e-06
rs4360596	T	0.379044	-0.0101925	0.00227698	7.59601e-06	4.95979e-05	20.7107	4.2e-06
rs60603793	T	0.459853	0.00988191	0.00222543	8.97958e-06	4.88061e-05	20.3801	4.2e-06
rs34816334	T	0.917645	0.0189359	0.00404101	2.78769e-06	5.43516e-05	22.6958	4.2e-06
rs4969472	G	0.443156	0.0106501	0.00224081	2.00705e-06	5.59131e-05	23.3479	4.2e-06
rs71361044	G	0.876195	-0.015903	0.00357057	8.43486e-06	4.91022e-05	20.5037	4.2e-06
rs61813324	C	0.864482	-0.0156879	0.00327665	1.68684e-06	5.67399e-05	23.6932	4.3e-06
rs2913545	G	0.594795	-0.0101469	0.00225539	6.83061e-06	5.01008e-05	20.9207	4.3e-06
rs111685991	C	0.88966	-0.0168277	0.00354576	2.07672e-06	5.57509e-05	23.2802	4.3e-06
rs9568281	A	0.927864	-0.0200607	0.00427282	2.66769e-06	5.45606e-05	22.7831	4.3e-06
rs8012	A	0.451849	0.0107747	0.00218992	8.65095e-07	5.99203e-05	25.0213	4.3e-06
rs2803008	G	0.192803	0.0129814	0.0028067	3.74431e-06	5.29508e-05	22.1109	4.4e-06
rs192572768	T	0.990914	0.0710065	0.0151668	2.84591e-06	5.42534e-05	22.6548	4.4e-06
rs66523149	T	0.685124	0.0117186	0.00239878	1.03341e-06	5.9073e-05	24.6675	4.4e-06
rs76357248	C	0.637458	0.0110872	0.00234537	2.27635e-06	5.53145e-05	23.098	4.4e-06
rs158812	G	0.725493	0.0118167	0.00247845	1.86357e-06	5.62659e-05	23.4953	4.4e-06
rs117049168	A	0.864883	0.0149222	0.00328325	5.49651e-06	5.11302e-05	21.3506	4.4e-06
rs4962540	T	0.925961	0.0197555	0.00423508	3.09108e-06	5.38609e-05	22.4909	4.4e-06
rs2221119	G	0.556121	-0.0107253	0.0022234	1.40877e-06	5.75972e-05	24.0512	4.4e-06
rs833839	T	0.479352	0.00959533	0.00222835	1.66256e-05	4.5896e-05	19.1648	4.4e-06
rs990315	T	0.377533	0.00983444	0.00228383	1.66185e-05	4.5898e-05	19.1657	4.4e-06
rs10469267	T	0.577664	0.0102914	0.00225893	5.21868e-06	5.13761e-05	21.4533	4.4e-06
rs67081742	A	0.705934	0.0117207	0.00252544	3.46741e-06	5.33154e-05	22.2631	4.4e-06
rs11084699	A	0.666815	-0.0110609	0.00234485	2.3931e-06	5.50768e-05	22.9987	4.4e-06
rs419473	G	0.660318	-0.0109018	0.00236227	3.93262e-06	5.27179e-05	22.0136	4.5e-06
rs2968782	G	0.409735	0.0104248	0.00225281	3.70306e-06	5.30033e-05	22.1328	4.6e-06
rs73125245	A	0.905659	0.0169901	0.00379842	7.71727e-06	4.9523e-05	20.6794	4.6e-06
rs13188595	A	0.672627	0.0118193	0.00236545	5.83676e-07	6.17971e-05	25.8051	4.6e-06
rs9514879	A	0.591307	-0.0108866	0.00225827	1.43069e-06	5.75237e-05	24.0205	4.6e-06
rs1905339	T	0.660031	-0.0100181	0.00233497	1.78346e-05	4.55648e-05	19.0266	4.6e-06
rs4567812	G	0.697451	0.0109507	0.00241797	5.93137e-06	5.07694e-05	21.1999	4.7e-06
rs10963050	T	0.713819	0.0119654	0.00244724	1.01209e-06	5.91723e-05	24.709	4.8e-06
rs574227889	C	0.822888	0.0135181	0.00323146	2.87405e-05	4.33167e-05	18.0878	4.8e-06
rs549719915	G	0.679181	0.0103321	0.00238111	1.43055e-05	4.66053e-05	19.4611	4.9e-06
rs17496122	G	0.950802	-0.0229723	0.00515675	8.39904e-06	4.91223e-05	20.5121	4.9e-06
rs180998508	T	0.97743	0.0336638	0.00745947	6.39664e-06	5.04117e-05	21.0506	4.9e-06
rs1528508	A	0.627875	0.00999002	0.00234241	2.00076e-05	4.50227e-05	18.8002	4.9e-06
rs6888805	A	0.461289	-0.0100532	0.00222932	6.49852e-06	5.03368e-05	21.0193	5e-06
rs6973243	C	0.586832	-0.0106728	0.00224867	2.07253e-06	5.57605e-05	23.2842	5e-06
rs4559190	C	0.497679	-0.0106205	0.00226389	2.71621e-06	5.4475e-05	22.7474	5e-06
rs221015	C	0.273437	-0.0113382	0.0025364	7.81616e-06	4.94627e-05	20.6543	5e-06
rs925669	C	0.582499	0.00931216	0.0022553	3.64404e-05	4.22003e-05	17.6216	5.1e-06
rs141002783	G	0.994881	-0.0742566	0.0164806	6.61697e-06	5.02513e-05	20.9836	5.1e-06
rs4278237	A	0.774761	0.0119477	0.0026539	6.73518e-06	5.01674e-05	20.9486	5.1e-06
rs1970877	A	0.362077	0.00990923	0.0023094	1.78046e-05	4.55728e-05	19.0299	5.1e-06
rs3850009	T	0.347436	0.0095059	0.00234753	5.13754e-05	4.05872e-05	16.948	5.1e-06
rs3135980	T	0.77892	-0.0119386	0.00269109	9.15289e-06	4.87157e-05	20.3423	5.1e-06
rs182878601	C	0.973572	-0.0334475	0.00812227	3.82254e-05	4.19755e-05	17.5277	5.1e-06
rs357004	A	0.543631	0.0104035	0.00226084	4.19316e-06	5.24136e-05	21.8865	5.2e-06
rs587678373	G	0.987522	0.0738932	0.016116	4.53958e-06	5.20371e-05	21.7293	5.2e-06
rs76555305	G	0.966373	-0.0296179	0.00613324	1.3722e-06	5.77225e-05	24.1035	5.2e-06
rs1992237	C	0.711774	0.0112596	0.00243963	3.92684e-06	5.27249e-05	22.0165	5.2e-06
rs5754609	C	0.342454	-0.0100648	0.00233248	1.59593e-05	4.6089e-05	19.2454	5.2e-06
rs217286	A	0.570275	-0.00967961	0.0022481	1.66507e-05	4.58889e-05	19.1619	5.3e-06
rs117043085	C	0.987889	0.0465541	0.0101426	4.43501e-06	5.21476e-05	21.7755	5.3e-06
rs61928398	G	0.812324	0.0126974	0.00283354	7.4271e-06	4.97044e-05	20.7552	5.3e-06
rs4899737	G	0.692911	-0.0113204	0.00240117	2.42344e-06	5.50169e-05	22.9737	5.3e-06
rs10733321	C	0.787093	-0.0128493	0.00271109	2.14279e-06	5.5602e-05	23.218	5.4e-06
rs6778273	G	0.775403	-0.0122691	0.00265207	3.72522e-06	5.2975e-05	22.121	5.5e-06
rs7686161	A	0.558966	-0.00955851	0.00223452	1.88916e-05	4.52933e-05	18.9132	5.5e-06
rs373315080	T	0.983172	0.0379554	0.00864567	1.13325e-05	4.77058e-05	19.9206	5.5e-06
rs303029	G	0.965051	-0.0269659	0.00601566	7.37515e-06	4.97376e-05	20.7691	5.5e-06
rs73769665	G	0.887063	0.014646	0.00349732	2.81747e-05	4.34103e-05	18.1268	5.5e-06
rs2876978	G	0.362727	-0.00999434	0.00233378	1.84873e-05	4.53953e-05	18.9558	5.5e-06
rs10142565	C	0.648905	0.0105067	0.00233892	7.05466e-06	4.9948e-05	20.8569	5.5e-06
rs9939323	A	0.60902	-0.0108706	0.00229926	2.26955e-06	5.53287e-05	23.1039	5.5e-06
rs1986202	T	0.802983	0.0121571	0.00282373	1.6676e-05	4.58817e-05	19.1589	5.5e-06
rs199518070	T	0.86718	0.0142105	0.00332633	1.93651e-05	4.51766e-05	18.8644	5.6e-06
rs718845	G	0.708029	-0.0103806	0.00244329	2.15153e-05	4.46803e-05	18.6572	5.6e-06
rs10507274	T	0.936846	0.0209219	0.00454074	4.07467e-06	5.25496e-05	21.9433	5.6e-06
rs113188251	G	0.95374	-0.0219933	0.00527715	3.0783e-05	4.29937e-05	17.9529	5.6e-06
rs79529786	G	0.646536	0.00949858	0.00231029	3.93296e-05	4.18417e-05	17.4718	5.7e-06
rs3008610	A	0.132312	-0.014435	0.00326641	9.90762e-06	4.8341e-05	20.1859	5.8e-06
rs2863302	T	0.140075	0.0150113	0.00321943	3.12182e-06	5.38139e-05	22.4713	5.8e-06
rs57636336	G	0.838278	-0.0131989	0.00301487	1.19838e-05	4.74418e-05	19.8103	5.8e-06
rs552048895	G	0.98806	0.0464563	0.0105305	1.02634e-05	4.81742e-05	20.1162	5.9e-06
rs17285306	T	0.938991	0.0212587	0.00462374	4.27261e-06	5.23245e-05	21.8494	5.9e-06
rs7870753	A	0.779578	0.0130518	0.00266551	9.7562e-07	5.93472e-05	24.782	5.9e-06
rs10891780	C	0.34811	-0.011046	0.00233308	2.19654e-06	5.54842e-05	23.1688	5.9e-06
rs6493063	T	0.780085	0.0120968	0.00266721	5.75197e-06	5.09149e-05	21.2607	5.9e-06
rs17482135	G	0.816957	0.0132565	0.00286536	3.72073e-06	5.29807e-05	22.1234	6e-06
rs77077514	A	0.920241	-0.022274	0.00503888	9.85374e-06	4.83668e-05	20.1966	6e-06
rs12544090	C	0.664304	0.0100233	0.00234886	1.97894e-05	4.50744e-05	18.8218	6e-06
rs10772549	A	0.523797	-0.00988408	0.00227517	1.39742e-05	4.6716e-05	19.5073	6e-06
rs146977844	G	0.990983	0.0660774	0.0130412	4.04686e-07	6.35457e-05	26.5353	6e-06
rs565949291	G	0.985614	0.0464163	0.010355	7.37937e-06	4.97349e-05	20.7679	6.1e-06
rs1009028	G	0.408985	0.0106043	0.00225059	2.45636e-06	5.49528e-05	22.9469	6.1e-06
rs10409075	G	0.406133	0.00868772	0.00228588	0.000144372	3.57544e-05	14.9298	6.1e-06
rs4833125	T	0.511616	0.00913696	0.0022141	3.68052e-05	4.21535e-05	17.602	6.2e-06
rs118143481	C	0.956094	-0.0236066	0.00542246	1.34022e-05	4.69133e-05	19.5897	6.2e-06
rs72902650	C	0.824844	0.0140168	0.00291182	1.48169e-06	5.7357e-05	23.9509	6.2e-06
rs2050187	T	0.473189	0.00937513	0.00222696	2.55614e-05	4.38685e-05	18.3182	6.3e-06
rs160183	T	0.627166	-0.0100875	0.00231911	1.36336e-05	4.68325e-05	19.5559	6.3e-06
rs11256166	C	0.29958	0.0103042	0.00241193	1.93593e-05	4.5178e-05	18.865	6.3e-06
rs78909985	G	0.959981	0.0232607	0.00563839	3.70123e-05	4.21271e-05	17.591	6.3e-06
rs1125244	C	0.749384	0.0112392	0.00256408	1.16914e-05	4.75584e-05	19.8591	6.3e-06
rs72837217	A	0.840039	-0.0141929	0.00330251	1.72684e-05	4.5717e-05	19.0901	6.3e-06
rs703497	G	0.534412	0.0105348	0.00221843	2.04728e-06	5.58188e-05	23.3085	6.4e-06
rs795988	T	0.664178	0.0103249	0.00236137	1.22909e-05	4.73222e-05	19.7604	6.4e-06
rs62453513	T	0.812064	0.0122373	0.00283394	1.57391e-05	4.61546e-05	19.2728	6.4e-06
rs7842162	T	0.393954	0.0104607	0.0022587	3.63477e-06	5.30917e-05	22.1697	6.4e-06
rs349330	G	0.900413	-0.0170102	0.0037305	5.1225e-06	5.14642e-05	21.4901	6.4e-06
rs35734394	T	0.857897	-0.0134832	0.00317365	2.15283e-05	4.46774e-05	18.656	6.4e-06
rs59976582	C	0.378665	0.010328	0.00228322	6.08553e-06	5.06478e-05	21.1492	6.5e-06
rs13191306	C	0.504516	0.0108636	0.00231123	2.59789e-06	5.46866e-05	22.8357	6.5e-06
rs945638	C	0.384931	-0.0107235	0.00229895	3.09438e-06	5.38558e-05	22.4888	6.5e-06
rs113950658	C	0.990021	0.0512161	0.0115395	9.06787e-06	4.87599e-05	20.3608	6.5e-06
rs7230932	G	0.631054	0.0109651	0.00229375	1.74996e-06	5.65651e-05	23.6202	6.5e-06
rs1201900	C	0.555715	0.00998316	0.00223196	7.72148e-06	4.95204e-05	20.6784	6.5e-06
rs9821710	G	0.47916	-0.00965536	0.00221279	1.28068e-05	4.7128e-05	19.6793	6.6e-06
rs195440	T	0.615542	-0.0108961	0.00231215	2.4472e-06	5.49705e-05	22.9543	6.6e-06
rs2521754	C	0.819604	0.0133452	0.00289473	4.0248e-06	5.2608e-05	21.9677	6.6e-06
rs57314245	G	0.702341	0.0118494	0.00241811	9.57469e-07	5.94367e-05	24.8194	6.6e-06
rs77554460	C	0.976961	-0.0322326	0.00745099	1.51909e-05	4.63219e-05	19.3427	6.6e-06
rs575821200	G	0.992177	0.0639593	0.0138886	4.12262e-06	5.24941e-05	21.9201	6.7e-06
rs17650301	A	0.706556	0.010978	0.00242491	5.97982e-06	5.07309e-05	21.1839	6.7e-06
rs10198308	C	0.269736	-0.0124776	0.00249772	5.86847e-07	6.17713e-05	25.7943	6.8e-06
rs114380308	C	0.979693	-0.0340041	0.00783726	1.43315e-05	4.65968e-05	19.4575	6.8e-06
rs1510835	C	0.255855	-0.0108003	0.00253687	2.06909e-05	4.48644e-05	18.7341	6.9e-06
rs11926982	A	0.557974	-0.00994222	0.00222252	7.70099e-06	4.9533e-05	20.6836	6.9e-06
rs79434019	T	0.994118	0.0646014	0.0149608	1.57456e-05	4.61526e-05	19.272	6.9e-06
rs10462982	G	0.3064	0.0111361	0.0024065	3.70194e-06	5.30048e-05	22.1334	6.9e-06
rs75694501	C	0.927178	0.0198114	0.00430505	4.18767e-06	5.24198e-05	21.8891	6.9e-06
rs7084824	C	0.871943	-0.0142915	0.00331097	1.58622e-05	4.61178e-05	19.2575	7e-06
rs180775459	C	0.994707	0.0734425	0.0163473	7.0364e-06	4.99602e-05	20.862	7e-06
rs10537460	A	0.900593	0.0188246	0.00395155	1.8999e-06	5.61741e-05	23.4569	7.1e-06
rs62437124	G	0.647439	0.00993704	0.00232979	1.99761e-05	4.50301e-05	18.8033	7.1e-06
rs7679114	G	0.396415	0.0105164	0.00226706	3.50566e-06	5.32633e-05	22.2414	7.2e-06
rs554544327	G	0.98199	-0.0392941	0.0088724	9.47834e-06	4.85505e-05	20.2733	7.2e-06
rs71518458	G	0.936087	-0.0207531	0.00453095	4.64438e-06	5.19288e-05	21.6841	7.3e-06
rs149563239	G	0.994599	-0.0760011	0.0163989	3.57873e-06	5.31654e-05	22.2005	7.3e-06
rs2512642	G	0.896822	-0.0151348	0.00363406	3.11831e-05	4.29329e-05	17.9275	7.3e-06
rs7145948	T	0.955841	0.0230393	0.00538242	1.86531e-05	4.53532e-05	18.9382	7.3e-06
rs60965421	C	0.681662	0.0101608	0.00239654	2.23781e-05	4.4495e-05	18.5798	7.3e-06
rs1852385	T	0.876602	0.01461	0.00341614	1.89675e-05	4.52744e-05	18.9053	7.4e-06
rs7672622	A	0.749011	0.0107567	0.00256083	2.66411e-05	4.36737e-05	18.2369	7.4e-06
rs11097310	C	0.819005	-0.0122561	0.00287118	1.96709e-05	4.51027e-05	18.8336	7.5e-06
rs4402763	T	0.763999	0.0120805	0.00260657	3.57698e-06	5.31677e-05	22.2015	7.6e-06
rs2595004	C	0.181708	-0.0123655	0.00287662	1.71902e-05	4.57384e-05	19.099	7.6e-06
rs77167622	T	0.923756	-0.0188602	0.00416147	5.84159e-06	5.08417e-05	21.2301	7.6e-06
rs6441301	T	0.663055	-0.0104854	0.00236245	9.06698e-06	4.87603e-05	20.361	7.8e-06
rs4957699	A	0.363663	-0.00961123	0.0022985	2.8962e-05	4.32806e-05	18.0727	7.8e-06
rs78393972	C	0.898034	-0.0161562	0.00370086	1.26843e-05	4.71734e-05	19.6983	7.8e-06
rs4986237	G	0.970805	-0.0292305	0.00667937	1.20779e-05	4.74048e-05	19.7949	7.8e-06
rs16848847	A	0.968402	0.029416	0.00634417	3.54135e-06	5.32153e-05	22.2213	7.9e-06
rs2031259	A	0.269146	-0.0118281	0.00252053	2.69714e-06	5.45084e-05	22.7613	7.9e-06
rs533046654	A	0.918725	0.0212354	0.00460775	4.05468e-06	5.25729e-05	21.9531	7.9e-06
rs5012480	A	0.492077	-0.00941005	0.0022278	2.40137e-05	4.41627e-05	18.441	7.9e-06
rs140191968	C	0.993191	-0.0616093	0.0143409	1.73903e-05	4.56838e-05	19.0762	8e-06
rs11154501	T	0.831781	-0.0127127	0.00296583	1.81636e-05	4.54786e-05	18.9906	8e-06
rs116899184	G	0.951492	-0.0231641	0.00518457	7.90164e-06	4.94112e-05	20.6328	8e-06
rs61657590	T	0.488265	-0.00988063	0.00224906	1.11711e-05	4.77736e-05	19.9489	8.1e-06
rs6708081	A	0.252012	-0.0112763	0.00256433	1.09598e-05	4.78639e-05	19.9866	8.2e-06
rs828163	G	0.632189	-0.00993537	0.00235369	2.43071e-05	4.41055e-05	18.4171	8.2e-06
rs3807496	G	0.384405	-0.0102194	0.00227016	6.74538e-06	5.01602e-05	20.9456	8.2e-06
rs553565498	G	0.991225	-0.061091	0.0129583	2.42461e-06	5.50146e-05	22.9727	8.3e-06
rs1154780	A	0.547625	-0.0102101	0.00224593	5.46833e-06	5.11546e-05	21.3608	8.3e-06
rs1411029	A	0.149373	0.0128861	0.00310837	3.38964e-05	4.25405e-05	17.7636	8.3e-06
rs928122	C	0.738741	0.0110679	0.00252772	1.1948e-05	4.74559e-05	19.8162	8.4e-06
rs7993968	C	0.960674	0.026282	0.00569497	3.9329e-06	5.27176e-05	22.0135	8.4e-06
rs324886	C	0.617109	-0.0116088	0.0022806	3.57729e-07	6.41349e-05	26.7814	8.5e-06
rs77397926	T	0.61664	0.00992331	0.00227877	1.33294e-05	4.69391e-05	19.6004	8.6e-06
rs42674	T	0.0963736	-0.0167666	0.00374795	7.69555e-06	4.95363e-05	20.685	8.6e-06
rs13174602	C	0.539583	-0.0105573	0.00222209	2.02418e-06	5.58727e-05	23.3311	8.6e-06
rs10222987	A	0.633917	-0.010586	0.00230046	4.1921e-06	5.24148e-05	21.887	8.7e-06
rs12534093	T	0.755662	-0.0117174	0.00257048	5.15437e-06	5.14348e-05	21.4778	8.7e-06
rs62572489	C	0.45425	0.00995772	0.00222414	7.56822e-06	4.96153e-05	20.718	8.7e-06
rs4854923	A	0.563949	-0.00962485	0.00222963	1.58358e-05	4.61256e-05	19.2607	8.8e-06
rs10106204	G	0.7833	0.012854	0.00268797	1.73568e-06	5.66041e-05	23.6365	8.8e-06
rs185075255	G	0.994158	-0.0707781	0.0148715	1.94313e-06	5.60671e-05	23.4122	8.8e-06
rs138378173	G	0.981414	0.0381053	0.00853373	7.99947e-06	4.9353e-05	20.6085	8.8e-06
rs7163100	T	0.177789	0.013588	0.00288973	2.57501e-06	5.47286e-05	22.8533	8.8e-06
rs78132844	T	0.987075	0.0452273	0.0102382	9.98701e-06	4.83033e-05	20.1701	8.9e-06
rs1462286	C	0.870594	-0.0150366	0.00329793	5.13121e-06	5.14562e-05	21.4867	8.9e-06
rs141248610	C	0.927776	0.0184877	0.0043763	2.39515e-05	4.41749e-05	18.4461	8.9e-06
rs138945961	T	0.990369	-0.0530356	0.0113486	2.96498e-06	5.40587e-05	22.5735	8.9e-06
rs492574	A	0.276234	-0.0112135	0.00247124	5.69096e-06	5.09655e-05	21.2818	8.9e-06
rs56022664	T	0.795372	-0.0124304	0.002761	6.72856e-06	5.01721e-05	20.9505	9e-06
rs73134918	A	0.933382	0.0213555	0.00446205	1.7017e-06	5.66982e-05	23.6758	9e-06
rs72636644	G	0.882148	-0.0160339	0.00345498	3.47167e-06	5.33096e-05	22.2607	9.1e-06
rs4842490	T	0.252308	-0.0119967	0.0025503	2.55153e-06	5.47721e-05	22.8715	9.1e-06
rs8109604	T	0.871157	0.0154371	0.00330769	3.05659e-06	5.39142e-05	22.5132	9.1e-06
rs2044469	A	0.652306	-0.00990938	0.00233413	2.18223e-05	4.46135e-05	18.6293	9.3e-06
rs645402	C	0.553242	-0.00937748	0.00222743	2.55424e-05	4.3872e-05	18.3197	9.3e-06
rs550687097	G	0.993341	-0.0886943	0.0194651	5.20067e-06	5.13924e-05	21.4601	9.3e-06
rs115051461	A	0.979089	-0.0355066	0.00812848	1.25321e-05	4.72304e-05	19.7221	9.4e-06
rs187099825	T	0.992959	-0.0599438	0.0137301	1.26649e-05	4.71806e-05	19.7013	9.4e-06
rs10864255	T	0.389627	0.00958276	0.00227525	2.53477e-05	4.39081e-05	18.3347	9.5e-06
rs10166328	A	0.320971	-0.010713	0.00236953	6.1522e-06	5.05962e-05	21.1276	9.5e-06
rs12602595	T	0.427007	0.0114371	0.00228337	5.47723e-07	6.21006e-05	25.9318	9.5e-06
rs550801398	G	0.986448	0.0440779	0.00969597	5.46912e-06	5.11539e-05	21.3605	9.6e-06
rs413168	G	0.648141	-0.0105494	0.00231555	5.21847e-06	5.13763e-05	21.4534	9.7e-06
rs2363813	A	0.185678	0.0146058	0.00297379	9.04066e-07	5.97102e-05	24.9336	9.7e-06
rs6477309	C	0.335051	-0.0111361	0.00235401	2.23827e-06	5.53947e-05	23.1315	9.7e-06
rs11598465	G	0.775427	-0.0121928	0.00268667	5.67343e-06	5.09801e-05	21.2879	9.7e-06
rs186492602	C	0.940744	0.0204564	0.0049578	3.69022e-05	4.21411e-05	17.5968	9.8e-06
rs13340075	G	0.877268	0.0149816	0.00345302	1.43371e-05	4.65949e-05	19.4567	9.8e-06
rs149440720	C	0.98303	-0.0405001	0.0086102	2.55534e-06	5.4765e-05	22.8685	9.9e-06
