# Supplementary material for: Genome-wide association studies and Mendelian randomization analyses for leisure sedentary behaviours
Source: Nat Commun. 2020 Apr 21;11:1770. doi: 10.1038/s41467-020-15553-w (PMC7174427; doi:10.1038/s41467-020-15553-w)
Supplement: Supplementary file 13 — Supplementary Dataset 11 [file 41467_2020_15553_MOESM13_ESM.xlsx]

## Sheet: Blad1
Supplementary Data 11: Inverse variance weighted Mendelian randomization estimates for the association between education and sedentary behaviours. EA stands for effect allele, exp for exposure (education) and out for outcome (sedentary behaviour trait), P value for the P value of the Mendelian randomization estimate.
On television watching										On computer use										On driving
SNP	EA	beta exp	se exp	beta out	se out	beta	se	P value		SNP	EA	beta exp	se exp	beta out	se out	beta	se	P value		SNP	EA	beta exp	se exp	beta out	se out	beta	se	P value
rs10061788	A	0.021	0.00352107	-0.00698938	0.00289706	-0.332828	0.137955	0.0158402		rs10061788	A	0.021	0.00352107	0.0101294	0.00295249	0.482352	0.140595	0.000601806		rs10061788	A	0.021	0.00352107	-0.00152393	0.00298829	-0.0725681	0.1423	0.610074
rs1008078	T	-0.016	0.00258474	0.00963286	0.00221282	-0.602054	0.138301	1.34161e-05		rs1008078	T	-0.016	0.00258474	-0.00332727	0.00225519	0.207954	0.140949	0.140109		rs1008078	T	-0.016	0.00258474	-0.00128426	0.00228269	0.0802662	0.142668	0.573702
rs1043209	A	0.018	0.00267866	-0.00964192	0.00221299	-0.535662	0.122944	1.31878e-05		rs1043209	A	0.018	0.00267866	0.00502216	0.00225194	0.279009	0.125108	0.0257376		rs1043209	A	0.018	0.00267866	0.00454501	0.00227816	0.252501	0.126564	0.046039
rs10496091	A	-0.018	0.00290288	0.00770671	0.00239989	-0.428151	0.133327	0.00132147		rs10496091	A	-0.018	0.00290288	-0.00556332	0.0024475	0.309073	0.135972	0.0230224		rs10496091	A	-0.018	0.00290288	-0.00502188	0.00247812	0.278993	0.137673	0.0427148
rs11191193	A	0.018	0.00274459	-0.0127671	0.00226669	-0.709283	0.125927	1.7763e-08		rs11191193	A	0.018	0.00274459	0.00628765	0.00230784	0.349314	0.128213	0.0064404		rs11191193	A	0.018	0.00274459	0.000713682	0.0023355	0.039649	0.12975	0.759924
rs11210860	A	0.017	0.00268313	-0.0105629	0.00222294	-0.621347	0.130761	2.01643e-06		rs11210860	A	0.017	0.00268313	-0.00393232	0.00226623	-0.231313	0.133308	0.0827087		rs11210860	A	0.017	0.00268313	0.000357164	0.00229391	0.0210096	0.134936	0.876269
rs112634398	A	0.036	0.00658649	-0.0392817	0.00525068	-1.09116	0.145852	7.36136e-14		rs112634398	A	0.036	0.00658649	0.00972079	0.00535088	0.270022	0.148636	0.0692675		rs112634398	A	0.036	0.00658649	-0.00194546	0.00541452	-0.0540406	0.150403	0.719368
rs113520408	A	0.017	0.00302781	-0.00565055	0.00240432	-0.332385	0.141431	0.0187651		rs113520408	A	0.017	0.00302781	0.00568041	0.00244915	0.334142	0.144068	0.0203766		rs113520408	A	0.017	0.00302781	-0.00291996	0.00247773	-0.171762	0.145749	0.238605
rs114598875	A	-0.02	0.00358445	0.00739101	0.00267932	-0.369551	0.133966	0.00580603		rs114598875	A	-0.02	0.00358445	-0.00429902	0.00273286	0.214951	0.136643	0.115699		rs114598875	A	-0.02	0.00358445	0.000395711	0.00276691	-0.0197855	0.138346	0.886278
rs11588857	A	0.02	0.00322017	-0.0115638	0.00265109	-0.57819	0.132554	1.28935e-05		rs11588857	A	0.02	0.00322017	0.00562062	0.00270266	0.281031	0.135133	0.0375565		rs11588857	A	0.02	0.00322017	0.00212347	0.0027355	0.106174	0.136775	0.437593
rs11689269	C	0.016	0.00281259	-0.00514758	0.00230525	-0.321724	0.144078	0.0255502		rs11689269	C	0.016	0.00281259	-0.000450199	0.00235087	-0.0281374	0.146929	0.848131		rs11689269	C	0.016	0.00281259	-0.000613207	0.00237988	-0.0383254	0.148742	0.796667
rs11690172	A	0.015	0.00267243	-0.0086693	0.00220449	-0.577953	0.146966	8.40443e-05		rs11690172	A	0.015	0.00267243	0.00315075	0.00224845	0.21005	0.149897	0.161125		rs11690172	A	0.015	0.00267243	-0.00111401	0.00227626	-0.0742673	0.151751	0.624556
rs11712056	T	0.024	0.00267911	-0.0250758	0.00217317	-1.04482	0.0905487	8.40784e-31		rs11712056	T	0.024	0.00267911	0.0068055	0.00221476	0.283562	0.0922817	0.00212065		rs11712056	T	0.024	0.00267911	-0.00543688	0.00224092	-0.226537	0.0933717	0.0152586
rs11768238	A	-0.017	0.00278186	0.00299459	0.00230894	-0.176152	0.13582	0.194647		rs11768238	A	-0.017	0.00278186	-0.00659846	0.00235165	0.388145	0.138332	0.00501786		rs11768238	A	-0.017	0.00278186	-0.000607545	0.00237928	0.0357379	0.139958	0.798454
rs12531458	A	0.014	0.0025293	-0.00134349	0.00217143	-0.0959636	0.155102	0.536106		rs12531458	A	0.014	0.0025293	0.00813115	0.00221162	0.580796	0.157973	0.000236402		rs12531458	A	0.014	0.0025293	0.000111961	0.00223768	0.00799721	0.159834	0.960095
rs12646808	T	0.016	0.00291394	-0.0111067	0.00229467	-0.694169	0.143417	1.29698e-06		rs12646808	T	0.016	0.00291394	0.00579445	0.00233699	0.362153	0.146062	0.0131585		rs12646808	T	0.016	0.00291394	-0.00233951	0.00236553	-0.146219	0.147846	0.322663
rs12671937	A	0.016	0.00261285	-0.00946681	0.00217085	-0.591676	0.135678	1.29542e-05		rs12671937	A	0.016	0.00261285	0.00689134	0.00221137	0.430709	0.138211	0.00183122		rs12671937	A	0.016	0.00261285	-0.00247179	0.00223743	-0.154487	0.139839	0.26927
rs12772375	T	-0.015	0.0026526	0.00759006	0.00221582	-0.506004	0.147721	0.000613905		rs12772375	T	-0.015	0.0026526	-0.00416534	0.00225584	0.277689	0.150389	0.064824		rs12772375	T	-0.015	0.0026526	0.00257568	0.00228295	-0.171712	0.152197	0.259225
rs12969294	A	-0.016	0.00276565	0.0155226	0.00229054	-0.970163	0.143159	1.22841e-11		rs12969294	A	-0.016	0.00276565	-0.00369173	0.00233081	0.230733	0.145676	0.11322		rs12969294	A	-0.016	0.00276565	-7.44558e-05	0.00235719	0.00465349	0.147324	0.974802
rs12987662	A	0.027	0.00265478	-0.0183253	0.00219953	-0.678715	0.0814641	7.98503e-17		rs12987662	A	0.027	0.00265478	0.00636104	0.00224326	0.235594	0.0830837	0.00457364		rs12987662	A	0.027	0.00265478	-0.000766097	0.00227112	-0.028374	0.0841156	0.735875
rs13294439	A	-0.023	0.0027114	0.0205766	0.00219433	-0.894635	0.0954057	6.77688e-21		rs13294439	A	-0.023	0.0027114	-0.0197642	0.00223401	0.859313	0.0971309	8.99346e-19		rs13294439	A	-0.023	0.0027114	-0.000730076	0.00226004	0.0317424	0.0982626	0.746667
rs13402908	T	-0.018	0.00267471	0.00946808	0.00216987	-0.526004	0.120548	1.28038e-05		rs13402908	T	-0.018	0.00267471	0.00013057	0.00221286	-0.00725389	0.122937	0.952948		rs13402908	T	-0.018	0.00267471	0.00263954	0.00224062	-0.146641	0.124479	0.238781
rs1402025	T	0.017	0.00308057	-0.00647024	0.00258076	-0.380602	0.151809	0.0121724		rs1402025	T	0.017	0.00308057	0.0135952	0.00262999	0.799718	0.154705	2.34976e-07		rs1402025	T	0.017	0.00308057	0.000669716	0.00266172	0.0393951	0.156572	0.801342
rs148734725	A	0.025	0.00284069	-0.0240136	0.00234461	-0.960544	0.0937844	1.28492e-24		rs148734725	A	0.025	0.00284069	0.0152224	0.00238984	0.608896	0.0955936	1.89483e-10		rs148734725	A	0.025	0.00284069	-0.0023696	0.00241804	-0.094784	0.0967216	0.327102
rs1606974	A	0.022	0.00396146	-0.00842357	0.00325474	-0.38289	0.147943	0.00965089		rs1606974	A	0.022	0.00396146	0.00347467	0.00331919	0.15794	0.150872	0.295172		rs1606974	A	0.022	0.00396146	0.00110079	0.00335986	0.0500359	0.152721	0.743192
rs165633	A	-0.018	0.00303059	0.0110987	0.00259964	-0.616594	0.144424	1.96068e-05		rs165633	A	-0.018	0.00303059	0.00109525	0.00264439	-0.0608472	0.146911	0.678743		rs165633	A	-0.018	0.00303059	-0.000286801	0.00267382	0.0159334	0.148546	0.914581
rs16845580	T	0.016	0.0026882	-0.0102332	0.00222874	-0.639575	0.139296	4.40128e-06		rs16845580	T	0.016	0.0026882	0.00206117	0.00227283	0.128823	0.142052	0.364474		rs16845580	T	0.016	0.0026882	-0.00159747	0.00230125	-0.0998419	0.143828	0.487573
rs17119973	A	-0.019	0.00302903	0.00246768	0.00247702	-0.129878	0.130369	0.319139		rs17119973	A	-0.019	0.00302903	-0.00457403	0.00252054	0.240738	0.13266	0.0695697		rs17119973	A	-0.019	0.00302903	0.00114649	0.00254992	-0.0603416	0.134206	0.652986
rs17167170	A	0.02	0.0032849	-0.00190606	0.00268062	-0.095303	0.134031	0.477052		rs17167170	A	0.02	0.0032849	0.0153777	0.00273028	0.768885	0.136514	1.77843e-08		rs17167170	A	0.02	0.0032849	-0.00759884	0.00276298	-0.379942	0.138149	0.00595528
rs1777827	A	0.015	0.00265208	-0.00169363	0.00220864	-0.112909	0.147243	0.443188		rs1777827	A	0.015	0.00265208	0.00295568	0.00225118	0.197045	0.150079	0.189201		rs1777827	A	0.015	0.00265208	-0.00221363	0.00227881	-0.147575	0.151921	0.33135
rs17824247	T	-0.016	0.00269148	0.00480765	0.00219398	-0.300478	0.137124	0.0284307		rs17824247	T	-0.016	0.00269148	-0.00174664	0.00223759	0.109165	0.139849	0.435044		rs17824247	T	-0.016	0.00269148	0.00241213	0.00226585	-0.150758	0.141616	0.287076
rs1871109	T	-0.016	0.00256372	0.0151546	0.00217598	-0.947163	0.135999	3.29586e-12		rs1871109	T	-0.016	0.00256372	-0.00304428	0.00221582	0.190268	0.138489	0.169478		rs1871109	T	-0.016	0.00256372	-0.00055426	0.00224146	0.0346412	0.140091	0.804694
rs2245901	A	-0.016	0.00272888	0.0110852	0.00220257	-0.692825	0.137661	4.83246e-07		rs2245901	A	-0.016	0.00272888	0.00118651	0.00224623	-0.0741569	0.140389	0.597345		rs2245901	A	-0.016	0.00272888	0.00117285	0.00227418	-0.0733031	0.142136	0.606047
rs2431108	T	0.016	0.00274047	-0.00775097	0.00229662	-0.484436	0.143539	0.0007383		rs2431108	T	0.016	0.00274047	-0.00742537	0.00234028	-0.464086	0.146267	0.00150948		rs2431108	T	0.016	0.00274047	0.00432172	0.00236763	0.270108	0.147977	0.0679504
rs2456973	A	-0.02	0.00280801	0.0120619	0.00227341	-0.603095	0.11367	1.12277e-07		rs2456973	A	-0.02	0.00280801	-0.00707157	0.00231462	0.353579	0.115731	0.00224929		rs2456973	A	-0.02	0.00280801	0.000237416	0.00234153	-0.0118708	0.117077	0.919238
rs2457660	T	-0.017	0.00275812	0.00997663	0.00225419	-0.586861	0.132599	9.60784e-06		rs2457660	T	-0.017	0.00275812	-0.00131205	0.00229954	0.0771794	0.135267	0.568291		rs2457660	T	-0.017	0.00275812	0.00662372	0.00232857	-0.389631	0.136975	0.0044475
rs2568955	T	-0.017	0.00301943	0.00894053	0.00261455	-0.525914	0.153797	0.000627296		rs2568955	T	-0.017	0.00301943	-0.00830251	0.00266546	0.488383	0.156792	0.00184038		rs2568955	T	-0.017	0.00301943	0.0100437	0.00269858	-0.590806	0.15874	0.000197771
rs2610986	T	-0.016	0.00285147	0.00643738	0.00233329	-0.402336	0.145831	0.00579912		rs2610986	T	-0.016	0.00285147	-0.00216401	0.00237607	0.135251	0.148504	0.362426		rs2610986	T	-0.016	0.00285147	-0.000713876	0.0024045	0.0446172	0.150281	0.766549
rs2615691	A	-0.037	0.00677417	0.00755699	0.00588343	-0.204243	0.159012	0.198983		rs2615691	A	-0.037	0.00677417	0.000684774	0.00599365	-0.0185074	0.161991	0.90904		rs2615691	A	-0.037	0.00677417	0.0025634	0.00606057	-0.0692811	0.163799	0.672322
rs2837992	T	0.015	0.00272732	-0.00341872	0.00224613	-0.227915	0.149742	0.127997		rs2837992	T	0.015	0.00272732	0.000278017	0.00228465	0.0185345	0.15231	0.903145		rs2837992	T	0.015	0.00272732	-0.00433378	0.00230963	-0.288919	0.153975	0.060601
rs2964197	T	0.015	0.00270745	-0.00814847	0.00217235	-0.543231	0.144823	0.000176136		rs2964197	T	0.015	0.00270745	0.00297676	0.00221405	0.198451	0.147603	0.178791		rs2964197	T	0.015	0.00270745	-0.00316154	0.00224062	-0.210769	0.149375	0.158241
rs2992632	A	0.017	0.00294951	-0.00806121	0.00239785	-0.474189	0.14105	0.000774224		rs2992632	A	0.017	0.00294951	0.00764466	0.0024445	0.449686	0.143794	0.00176426		rs2992632	A	0.017	0.00294951	0.000182659	0.00247441	0.0107446	0.145554	0.941154
rs301800	T	0.019	0.00337408	-0.00927037	0.00285373	-0.487914	0.150196	0.00116011		rs301800	T	0.019	0.00337408	0.00805047	0.00290952	0.423709	0.153133	0.0056585		rs301800	T	0.019	0.00337408	0.0018109	0.00294374	0.0953105	0.154934	0.538443
rs3101246	T	-0.015	0.00264562	0.000402082	0.0022106	-0.0268055	0.147373	0.85567		rs3101246	T	-0.015	0.00264562	0.000664552	0.00225176	-0.0443035	0.150117	0.767898		rs3101246	T	-0.015	0.00264562	0.000392121	0.00227876	-0.0261414	0.151917	0.863377
rs324886	T	-0.015	0.00266906	0.00991434	0.00222667	-0.660956	0.148445	8.48599e-06		rs324886	T	-0.015	0.00266906	-0.00922084	0.00226922	0.614723	0.151281	4.83547e-05		rs324886	T	-0.015	0.00266906	0.00212867	0.00229623	-0.141911	0.153082	0.353912
rs34072092	T	0.024	0.00436771	0.00220324	0.00343424	0.0918017	0.143093	0.521165		rs34072092	T	0.024	0.00436771	-0.0087811	0.00349871	-0.365879	0.14578	0.0120796		rs34072092	T	0.024	0.00436771	-0.00440119	0.00353984	-0.183383	0.147493	0.213746
rs34305371	A	0.035	0.0046241	-0.0158184	0.00356677	-0.451954	0.101908	9.20992e-06		rs34305371	A	0.035	0.0046241	0.015031	0.00363568	0.429457	0.103877	3.56035e-05		rs34305371	A	0.035	0.0046241	-0.00716269	0.00367894	-0.204648	0.105113	0.0515415
rs35761247	A	0.034	0.00618297	-0.0195294	0.00458541	-0.574394	0.134865	2.05316e-05		rs35761247	A	0.034	0.00618297	0.016443	0.00467438	0.483618	0.137482	0.000435328		rs35761247	A	0.034	0.00618297	-0.00965761	0.0047287	-0.284047	0.139079	0.0411179
rs4493682	C	0.019	0.00343975	-0.00316021	0.00282069	-0.166327	0.148457	0.262557		rs4493682	C	0.019	0.00343975	0.00562634	0.00287396	0.296123	0.151261	0.0502657		rs4493682	C	0.019	0.00343975	-0.00315542	0.00290966	-0.166075	0.15314	0.278159
rs4500960	T	-0.016	0.00255424	0.0118676	0.00216181	-0.741725	0.135113	4.0271e-08		rs4500960	T	-0.016	0.00255424	-0.00707274	0.00220518	0.442046	0.137824	0.00133973		rs4500960	T	-0.016	0.00255424	0.00405407	0.00223234	-0.253379	0.139521	0.0693607
rs4851251	T	-0.017	0.00302493	0.00701677	0.00243107	-0.412751	0.143004	0.00389814		rs4851251	T	-0.017	0.00302493	-0.00189537	0.00247967	0.111492	0.145863	0.44465		rs4851251	T	-0.017	0.00302493	-0.000648626	0.00250986	0.0381545	0.147639	0.796074
rs4863692	T	0.018	0.00281277	-0.00948603	0.00230399	-0.527002	0.127999	3.83473e-05		rs4863692	T	0.018	0.00281277	-0.00611233	0.00234655	-0.339574	0.130364	0.00919237		rs4863692	T	0.018	0.00281277	-0.00105501	0.0023741	-0.0586117	0.131894	0.656766
rs55830725	A	-0.022	0.00354388	0.00597397	0.00290031	-0.271544	0.131832	0.0394206		rs55830725	A	-0.022	0.00354388	0.000522566	0.00295827	-0.023753	0.134467	0.859787		rs55830725	A	-0.022	0.00354388	-0.0033989	0.00299564	0.154495	0.136165	0.256536
rs56231335	T	-0.017	0.00283701	0.00632487	0.00230475	-0.372051	0.135574	0.00606445		rs56231335	T	-0.017	0.00283701	-0.007057	0.00234806	0.415118	0.138121	0.0026518		rs56231335	T	-0.017	0.00283701	0.00384109	0.0023755	-0.225946	0.139735	0.105887
rs572016	A	0.014	0.00253788	-0.00250877	0.00215814	-0.179198	0.154153	0.245045		rs572016	A	0.014	0.00253788	0.00908699	0.00219736	0.649071	0.156954	3.54318e-05		rs572016	A	0.014	0.00253788	0.00191403	0.00222296	0.136716	0.158783	0.389223
rs61160187	A	-0.017	0.00270904	0.015633	0.00221426	-0.919588	0.130251	1.66327e-12		rs61160187	A	-0.017	0.00270904	-0.0079659	0.00225585	0.468582	0.132697	0.000413649		rs61160187	A	-0.017	0.00270904	-0.000613195	0.00228293	0.0360703	0.13429	0.788238
rs62056842	T	0.025	0.00353243	-0.00472415	0.00258645	-0.188966	0.103458	0.067775		rs62056842	T	0.025	0.00353243	-0.00204403	0.00263291	-0.0817612	0.105316	0.437549		rs62056842	T	0.025	0.00353243	0.0003382	0.00266295	0.013528	0.106518	0.898939
rs62259535	A	0.048	0.00806293	-0.0170341	0.00578648	-0.354877	0.120552	0.00324235		rs62259535	A	0.048	0.00806293	0.0261425	0.00589771	0.544635	0.122869	9.30807e-06		rs62259535	A	0.048	0.00806293	-0.00588128	0.0059683	-0.122527	0.12434	0.324418
rs62263923	A	-0.016	0.00276306	0.015583	0.00226937	-0.973938	0.141836	6.57209e-12		rs62263923	A	-0.016	0.00276306	-0.00362762	0.00231263	0.226726	0.144539	0.116738		rs62263923	A	-0.016	0.00276306	0.00826894	0.00234055	-0.516809	0.146284	0.000411021
rs62379838	T	0.016	0.00289607	-0.0105646	0.00234939	-0.660288	0.146837	6.90027e-06		rs62379838	T	0.016	0.00289607	-0.00227977	0.00239426	-0.142486	0.149641	0.341005		rs62379838	T	0.016	0.00289607	0.00206149	0.00242332	0.128843	0.151457	0.394943
rs6739979	T	-0.015	0.0027461	0.0151261	0.00225926	-1.00841	0.150617	2.1544e-11		rs6739979	T	-0.015	0.0027461	-0.00203605	0.00230427	0.135737	0.153618	0.376913		rs6739979	T	-0.015	0.0027461	0.00159728	0.00233309	-0.106485	0.155539	0.493584
rs7131944	A	0.015	0.00260951	-0.0109257	0.00224133	-0.72838	0.149422	1.09001e-06		rs7131944	A	0.015	0.00260951	0.00476256	0.00228166	0.317504	0.152111	0.036859		rs7131944	A	0.015	0.00260951	-0.000580487	0.00230893	-0.0386991	0.153929	0.801498
rs7306755	A	0.023	0.00324006	-0.0126828	0.00268845	-0.551426	0.116889	2.38744e-06		rs7306755	A	0.023	0.00324006	0.00116804	0.002737	0.0507843	0.119	0.669555		rs7306755	A	0.023	0.00324006	-0.00515866	0.00276888	-0.22429	0.120386	0.0624502
rs76076331	T	0.02	0.0036311	-0.0148472	0.00329586	-0.74236	0.164793	6.64345e-06		rs76076331	T	0.02	0.0036311	0.00284335	0.00336091	0.142168	0.168045	0.397549		rs76076331	T	0.02	0.0036311	-0.00230717	0.00340167	-0.115359	0.170083	0.497616
rs7767938	T	0.017	0.00304796	-0.010137	0.00250743	-0.596294	0.147496	5.28201e-05		rs7767938	T	0.017	0.00304796	-0.00242959	0.00255443	-0.142917	0.150261	0.341539		rs7767938	T	0.017	0.00304796	-0.00607951	0.00258451	-0.357618	0.15203	0.0186584
rs7854982	T	-0.015	0.00263742	0.00757512	0.00216852	-0.505008	0.144568	0.000477231		rs7854982	T	-0.015	0.00263742	-0.00512155	0.00220782	0.341437	0.147188	0.0203554		rs7854982	T	-0.015	0.00263742	-0.00197435	0.00223359	0.131623	0.148906	0.376731
rs7945718	A	0.015	0.00265156	-0.00652599	0.00220186	-0.435066	0.146791	0.00303813		rs7945718	A	0.015	0.00265156	0.00266553	0.00224202	0.177702	0.149468	0.23448		rs7945718	A	0.015	0.00265156	-0.00112127	0.0022683	-0.0747513	0.15122	0.621079
rs7955289	A	0.017	0.00272612	-0.0011071	0.0022136	-0.0651235	0.130212	0.61698		rs7955289	A	0.017	0.00272612	0.00351955	0.00225351	0.207032	0.132559	0.118333		rs7955289	A	0.017	0.00272612	-0.00740922	0.00228054	-0.435836	0.134149	0.00115857
rs895606	A	0.015	0.0026826	-0.00864969	0.00216915	-0.576646	0.14461	6.67467e-05		rs895606	A	0.015	0.0026826	0.00126776	0.00220849	0.0845173	0.147233	0.565941		rs895606	A	0.015	0.0026826	0.00143833	0.0022345	0.0958887	0.148967	0.519775
rs9320913	A	0.024	0.00266947	-0.0171924	0.00216532	-0.71635	0.0902217	2.02363e-15		rs9320913	A	0.024	0.00266947	0.0167006	0.00220547	0.695858	0.0918946	3.6652e-14		rs9320913	A	0.024	0.00266947	-0.00286597	0.00223181	-0.119415	0.0929921	0.199091
rs9537821	A	0.024	0.0029068	-0.00977163	0.00241178	-0.407151	0.100491	5.0863e-05		rs9537821	A	0.024	0.0029068	0.00672126	0.00245431	0.280052	0.102263	0.00617101		rs9537821	A	0.024	0.0029068	-0.00159351	0.00248244	-0.0663963	0.103435	0.52093
