# Supplementary material for: Genome-wide association studies and Mendelian randomization analyses for leisure sedentary behaviours
Source: Nat Commun. 2020 Apr 21;11:1770. doi: 10.1038/s41467-020-15553-w (PMC7174427; doi:10.1038/s41467-020-15553-w)
Supplement: Supplementary file 14 — Supplementary Dataset 12 [file 41467_2020_15553_MOESM14_ESM.xlsx]

## Sheet: Blad1
Supplementary Data 12: Genetic association estimates for the two-sample regression-based multivariable Mendelian randomization analyses estimating the effect of sedentary behaviours on coronary artery disease, adjusted for education. EA stands for effect allele, exp1 for exposure1 (sedentary behaviour), exp2 for educational years and out for outcome (coronary artery disease).
Instruments for television watching												Instruments for computer use												Instruments for driving
SNP	EA	beta exp1	se exp1	P value exp1	beta exp2	se exp2	P value exp2	beta out	se out	P value out		SNP	EA	beta exp1	se exp1	P value exp1	beta exp2	se exp2	P value exp2	beta out	se out	P value out		SNP	EA	beta exp1	se exp1	P value exp1	beta exp2	se exp2	P value exp2	beta out	se out	P value out
rs3796386	A	0.0261712	0.0021795	3.2e-33	-0.026	0.003	8.883e-25	0.030072	0.0099764	0.0025756		rs4977839	A	0.0199181	0.00223302	4.7e-19	0.025	0.003	9.389e-23	-0.004707	0.0094072	0.616819		rs1198575	C	-0.0189685	0.00282745	2e-11	0.017	0.003	2.86e-08	-0.014571	0.012439	0.241438
rs12554512	C	-0.0207024	0.00219328	3.8e-21	0.025	0.003	1.936e-22	-0.004031	0.0094778	0.67061		rs9372625	A	0.0183911	0.00227197	5.7e-16	0.024	0.003	1.392e-20	0.001176	0.0099177	0.905612		rs6012558	A	-0.0144779	0.00226377	1.6e-10	0.012	0.003	1.72e-06	-0.00939	0.0098873	0.342263
rs10189857	A	-0.020463	0.00217999	6.2e-21	0.017	0.002	2.163e-11	-0.021607	0.0096592	0.0252904		rs6744254	C	-0.0159012	0.00220373	5.4e-13	-0.005	0.002	0.06058	-0.011212	0.0094191	0.233911		rs10186876	A	0.0144048	0.00233801	7.2e-10	0.001	0.003	0.6128	0.010474	0.0097352	0.281978
rs9718104	G	0.0407684	0.00461017	9.3e-19	0.007	0.006	0.2254	0.003094	0.0205882	0.880544		rs12145677	A	0.0170774	0.00240509	1.2e-12	0.01	0.003	0.0001281	-0.02044	0.0103816	0.0489674		rs4765541	C	-0.0137597	0.00235511	5.1e-09	0.002	0.003	0.379	-0.026247	0.0101219	0.0095121
rs6905544	A	-0.0189935	0.00221031	8.5e-18	0.024	0.003	5.301e-21	0.005059	0.0096733	0.600984		rs13262595	A	-0.0157346	0.00221517	1.2e-12	-0.006	0.002	0.01648	0.001634	0.0098254	0.867918		rs9840902	A	0.0148575	0.00271642	4.5e-08	-0.004	0.003	0.2093	-0.003642	0.0116818	0.755218
rs13029509	A	0.018334	0.00215848	2e-17	-0.012	0.002	2.599e-06	-0.006592	0.0096961	0.496593		rs2220599	C	-0.0160514	0.00229019	2.4e-12	-0.001	0.003	0.6566	0.005952	0.0095299	0.53226		rs2552183	A	-0.0225892	0.00422795	9.2e-08	0.012	0.004	0.00682	-0.01982	0.0132711	0.135313
rs11689199	A	0.0184644	0.00220443	5.5e-17	-0.021	0.003	8.644e-17	0.015033	0.0099709	0.131636		rs2748985	C	0.0153444	0.00221274	4.1e-12	0.002	0.003	0.4306	-0.015474	0.010072	0.124454		rs10945894	C	0.0123909	0.00232345	9.7e-08	0.003	0.003	0.1984	0.01333	0.0098547	0.176167
rs17379561	A	-0.0254838	0.00307206	1.1e-16	0.019	0.003	3.498e-08	-0.018595	0.0134101	0.165551		rs136553	C	-0.0152252	0.00227739	2.3e-11	-0.006	0.003	0.01859	0.002698	0.0094061	0.774238		rs72761109	C	0.0127145	0.0024046	1.2e-07	0	0.003	0.913	-0.017839	0.0106814	0.0948988
rs374722	A	-0.0244932	0.0030238	5.5e-16	0.006	0.003	0.07408	0.004592	0.0125997	0.715521		rs66643547	C	-0.0153853	0.00231818	3.2e-11	-0.013	0.003	2.807e-05	0.014395	0.0129397	0.265939		rs12686163	A	-0.0162944	0.00310112	1.5e-07	-0.004	0.003	0.2272	0.010658	0.0130734	0.414932
rs1243182	C	-0.0185916	0.00234162	2e-15	0.009	0.003	0.001318	-0.003574	0.0102262	0.726719		rs2068625	C	0.0158375	0.00239755	4e-11	0.012	0.003	7.524e-06	0.020167	0.0108704	0.0635642		rs11264313	A	-0.0116395	0.00222759	1.7e-07	0	0.002	0.8793	0.023205	0.0094876	0.0144517
rs1421334	A	0.0173137	0.00218309	2.2e-15	-0.009	0.002	0.0005385	0.014371	0.009594	0.134156		rs2345941	A	0.014647	0.00221726	4e-11	0.011	0.002	1.193e-05	-0.00302	0.0094126	0.748327		rs11689629	C	0.0136873	0.00262522	1.9e-07	0.002	0.003	0.5856	-0.022834	0.0113386	0.0440269
rs262890	A	-0.0185683	0.00235563	3.2e-15	0.012	0.003	1.275e-05	-0.010082	0.0100513	0.315836		rs11708955	C	0.0157497	0.00238749	4.2e-11	0.025	0.003	1.846e-21	-0.041853	0.010588	7.72e-05		rs10189857	A	-0.0116306	0.00225117	2.4e-07	0.017	0.002	2.163e-11	-0.021607	0.0096592	0.0252904
rs10054327	A	-0.0172449	0.00219021	3.4e-15	0	0.003	0.9173	0.001239	0.0094376	0.895551		rs784256	A	-0.0185078	0.00283011	6.2e-11	-0.012	0.003	0.0002116	0.018356	0.0126638	0.147203		rs62263037	A	0.0116239	0.00227582	3.3e-07	-0.004	0.003	0.09758	-0.014351	0.0100046	0.151448
rs6825241	A	0.0169583	0.00216609	4.9e-15	-0.007	0.002	0.007878	0.005433	0.00933	0.560356		rs7209653	C	-0.0156381	0.00241261	9.1e-11	-0.006	0.003	0.01657	0.009965	0.0104055	0.338229		rs11172304	C	-0.0114047	0.00223609	3.4e-07	0.003	0.002	0.1641	-0.023322	0.0094463	0.0135525
rs7991062	C	-0.0177381	0.00228727	8.8e-15	0.007	0.003	0.004396	-0.000846	0.0098558	0.931595		rs1448355	C	-0.0146118	0.00227388	1.3e-10	-0.012	0.003	1.996e-06	0.004163	0.0097906	0.670689		rs4469016	C	-0.0114127	0.00224028	3.5e-07	0	0.002	0.9535	0.002491	0.0092475	0.787645
rs2616830	A	-0.0164651	0.00216551	2.9e-14	0.015	0.002	8.113e-10	0.020912	0.0093148	0.0247668		rs73578186	C	0.0149904	0.00236483	2.3e-10	0.009	0.003	0.001105	0.007512	0.0098688	0.446547		rs7932210	A	0.0129518	0.00254216	3.5e-07	0.002	0.003	0.5366	-0.01049	0.011294	0.352988
rs9964724	C	0.0176465	0.00232664	3.3e-14	-0.018	0.003	1.162e-11	-0.014143	0.0097646	0.147505		rs55772938	A	-0.0151223	0.00241703	3.9e-10	-0.005	0.003	0.06268	0.011547	0.010362	0.265125		rs2102422	G	-0.0114235	0.00224669	3.7e-07	0.006	0.002	0.02682	-0.003045	0.0094539	0.747385
rs11917871	C	0.0166474	0.00220627	4.5e-14	-0.005	0.003	0.03847	-0.000309	0.0097211	0.974642		rs11749912	A	0.0139203	0.00223731	4.9e-10	0.015	0.003	1.499e-09	-0.002031	0.0094854	0.830454		rs2944829	A	0.0112746	0.00224027	4.8e-07	-0.01	0.002	3.411e-05	0.023743	0.0093561	0.0111584
rs801733	A	0.0168585	0.00225323	7.3e-14	-0.008	0.003	0.001793	0.000752	0.0102056	0.941261		rs2734849	A	-0.0135145	0.00220049	8.2e-10	-0.003	0.002	0.1857	0.006824	0.0095451	0.474658		rs3929563	A	0.0118035	0.00235638	5.5e-07	0.004	0.003	0.1249	0.004369	0.0103316	0.672384
rs17789218	C	-0.0185965	0.00251401	1.4e-13	0	0.003	0.9926	-0.002873	0.0122304	0.814281		rs6129084	A	-0.0140927	0.00230251	9.3e-10	-0.012	0.003	4.617e-06	0.004485	0.0096353	0.64159		rs140398213	C	-0.0367571	0.00736596	6e-07	-0.015	0.009	0.09876	-0.026348	0.0445656	0.554374
rs4577309	A	0.0160037	0.00216796	1.6e-13	-0.007	0.002	0.004778	0.017253	0.0095234	0.0700414		rs6774533	C	-0.0149436	0.00245831	1.2e-09	-0.011	0.003	3.189e-05	-0.005898	0.0098808	0.550563		rs6736898	A	-0.0116172	0.00233271	6.4e-07	0.012	0.003	4.72e-06	0.013575	0.0098091	0.166383
rs6797840	A	-0.0161032	0.00218412	1.7e-13	0.011	0.002	2.199e-05	-0.008182	0.0093061	0.379291		rs4073003	A	0.0201634	0.00331978	1.2e-09	0.011	0.004	0.00641	-0.030232	0.0124162	0.0148962		rs10968218	G	0.0116388	0.00234525	7e-07	-0.01	0.003	0.0002332	0.015591	0.0098982	0.115224
rs72834698	A	-0.0226559	0.0031007	2.7e-13	0.015	0.004	3.607e-05	-0.013951	0.0160107	0.383559		rs6857629	A	-0.0153859	0.00256016	1.9e-09	-0.009	0.003	0.001246	-0.008912	0.0103044	0.38711		rs1869165	C	0.0141748	0.00286365	7.4e-07	-0.013	0.003	2.422e-05	-0.000688	0.0118708	0.953783
rs6131281	C	0.0160808	0.00220553	3.1e-13	-0.003	0.003	0.2515	-0.003219	0.0095332	0.735617		rs113851275	A	0.0209442	0.00353742	3.2e-09	0.002	0.004	0.6229	-0.018272	0.0154132	0.235829		rs34936791	A	0.0221849	0.00450804	8.6e-07	-0.014	0.005	0.003491	-0.014445	0.0228053	0.526469
rs7184800	A	-0.0168167	0.00234935	8.2e-13	0.009	0.003	0.0007666	-0.007946	0.0105695	0.452179		rs166835	C	0.0131356	0.00222179	3.4e-09	0.008	0.002	0.001853	0.008935	0.0094528	0.344545		rs1807998	G	0.0143667	0.00292164	8.8e-07	-0.01	0.003	0.001428	0.002775	0.0116036	0.81099
rs10772643	C	0.0247995	0.00349653	1.3e-12	-0.02	0.004	1.201e-07	0.00224	0.0140564	0.873387		rs7288455	A	0.013109	0.00222709	4e-09	0.008	0.003	0.0009034	0.000734	0.0099264	0.941055		rs9841945	C	-0.0114271	0.0023327	9.6e-07	0.002	0.003	0.3427	0.007565	0.0098699	0.443397
rs4845364	A	-0.0153008	0.00215604	1.3e-12	0	0.002	0.8563	-0.012368	0.0095592	0.195726		rs17789218	C	0.0150545	0.00256134	4.2e-09	0	0.003	0.9926	-0.002873	0.0122304	0.814281		rs2174099	C	0.013511	0.00276171	1e-06	-0.002	0.003	0.5606	0.007773	0.0126226	0.538025
rs13107325	C	-0.0291705	0.00412256	1.5e-12	0.015	0.005	0.006831	0.00667	0.0223469	0.76534		rs10208088	C	0.0131026	0.00223225	4.4e-09	-0.002	0.003	0.4478	0.010452	0.0099916	0.295524		rs13172369	A	0.0110693	0.00227094	1.1e-06	0	0.003	0.8637	-0.007117	0.0098656	0.470665
rs1031423	C	0.0185194	0.00262613	1.8e-12	-0.011	0.003	0.0003472	0.021627	0.0120077	0.0716884		rs10754920	C	0.0202406	0.00349047	6.7e-09	-0.006	0.004	0.1366	0.02266	0.01327	0.0877079		rs1973141	C	0.0110673	0.00227033	1.1e-06	0	0.002	0.9287	0.008838	0.0096646	0.36047
rs11218575	C	0.0153751	0.00218733	2.1e-12	-0.005	0.003	0.03364	0.009227	0.0096592	0.339448		rs206965	C	-0.0156007	0.00271472	9.1e-09	-0.013	0.003	5.266e-05	-0.007897	0.0121935	0.517217		rs72834907	A	0.0147773	0.00303574	1.1e-06	-0.007	0.004	0.04621	-0.001887	0.0148538	0.89891
rs749671	A	-0.015654	0.00223821	2.7e-12	0.004	0.003	0.09335	-0.010346	0.0101404	0.307598		rs35933007	A	0.0151917	0.00264445	9.2e-09	0.003	0.003	0.3142	0.029223	0.0140238	0.0371777		rs17087842	C	0.0303424	0.00625897	1.2e-06	0.004	0.007	0.5407	-0.006333	0.0257643	0.805833
rs72781699	A	0.0186804	0.00267802	3e-12	-0.003	0.003	0.3586	0.037166	0.0117481	0.0015584		rs1469249	A	-0.0155576	0.00271086	9.5e-09	-0.018	0.003	8.508e-09	0.020553	0.0119154	0.0845432		rs4588892	C	-0.0127437	0.00263974	1.4e-06	-0.002	0.003	0.4714	0.012471	0.0107628	0.246575
rs9867121	A	-0.0194994	0.00280905	3.9e-12	0.003	0.003	0.4251	-0.003545	0.0118035	0.763922		rs9477970	A	0.0160441	0.00280044	1e-08	0.015	0.003	4.563e-06	-0.004509	0.0120349	0.707912		rs62042809	A	-0.018609	0.00385156	1.4e-06	0.002	0.004	0.7275	0.011872	0.0167754	0.479129
rs3754970	C	0.014997	0.0021699	4.8e-12	-0.015	0.002	9.607e-10	0.007732	0.0095397	0.417648		rs78082503	C	0.0153586	0.00268761	1.1e-08	0.007	0.003	0.01898	-0.015704	0.0111506	0.159028		rs12783517	C	-0.0116734	0.00242564	1.5e-06	0.01	0.003	0.000346	-0.002235	0.0105956	0.832936
rs11810109	A	0.0162518	0.00235696	5.4e-12	-0.018	0.003	6.496e-11	0.007284	0.0105	0.48786		rs162894	G	-0.0133847	0.00234032	1.1e-08	-0.005	0.003	0.04974	-0.018461	0.0095994	0.0544633		rs1871807	C	0.0146665	0.00304927	1.5e-06	-0.006	0.003	0.06249	-0.004458	0.0135904	0.742893
rs17207890	A	-0.015694	0.00228666	6.7e-12	0.012	0.003	5.117e-06	-0.004421	0.010425	0.67151		rs7020477	A	0.0142337	0.00249819	1.2e-08	0.007	0.003	0.02456	0.000296	0.011268	0.979043		rs56300715	G	-0.013467	0.0028017	1.5e-06	-0.001	0.003	0.8562	0.006263	0.0112462	0.577598
rs2447098	A	0.014947	0.00217845	6.8e-12	-0.009	0.002	0.0001755	-0.016974	0.0097798	0.0826301		rs12603813	C	-0.014406	0.00253374	1.3e-08	-0.006	0.003	0.04732	0.017393	0.0108226	0.108032		rs73013484	A	0.0166667	0.00348267	1.7e-06	0.002	0.004	0.6277	-0.03451	0.0184146	0.0609224
rs66852340	C	-0.0177896	0.00260074	7.9e-12	0.011	0.003	0.0002704	-0.017953	0.0110377	0.103839		rs4592851	G	-0.0144061	0.00254163	1.4e-08	-0.009	0.003	0.001607	0.004792	0.0110442	0.664366		rs55810623	A	-0.0150595	0.00315521	1.8e-06	0.001	0.003	0.7164	-0.015772	0.0127225	0.215088
rs2034768	A	0.0147356	0.00215816	8.6e-12	-0.006	0.002	0.0165	0.002369	0.0093246	0.79945		rs12706626	A	0.012866	0.00226649	1.4e-08	0.005	0.003	0.03764	0.00849	0.0102132	0.405816		rs113036181	A	-0.0327793	0.00688927	2e-06	-0.004	0.009	0.6408	-0.029841	0.0380969	0.433455
rs1278847	A	-0.0159233	0.00234661	1.2e-11	0.009	0.003	0.000572	-0.01819	0.0105434	0.0844829		rs1319734	A	0.0126928	0.00225812	1.9e-08	0.005	0.003	0.03548	0.001556	0.0098601	0.874609		rs12617392	A	-0.0106388	0.00224556	2.2e-06	0.001	0.002	0.5821	-0.013017	0.0095973	0.174996
rs10145592	C	-0.014845	0.00220802	1.8e-11	0.012	0.003	1.098e-06	0.014961	0.0097765	0.125942		rs9608249	A	-0.0173846	0.00310761	2.2e-08	0.002	0.004	0.5468	-0.001349	0.0137936	0.922092		rs1892417	C	0.0125694	0.00265839	2.3e-06	-0.013	0.003	7.313e-06	0.015394	0.0114809	0.179973
rs7700107	A	-0.0210603	0.00313788	1.9e-11	0.003	0.004	0.4359	-0.020327	0.0125976	0.106622		rs6498759	C	-0.0132648	0.0023861	2.7e-08	0	0.003	0.8677	0.009175	0.0096603	0.342231		rs60267112	A	0.0401694	0.00850187	2.3e-06	-0.003	0.009	0.7759	0.006991	0.0401608	0.861806
rs6673341	G	0.014513	0.0021693	2.2e-11	-0.006	0.002	0.02308	0.005689	0.0095929	0.553153		rs3944151	A	0.0136733	0.00246948	3.1e-08	0.004	0.003	0.1958	-0.005558	0.0108487	0.608426		rs12986369	A	0.0106686	0.00226654	2.5e-06	-0.002	0.003	0.3904	-0.00217	0.0099025	0.826544
rs7564130	C	0.0149864	0.00225071	2.8e-11	-0.006	0.003	0.01945	0.009865	0.0097374	0.31101		rs3730399	A	0.0246511	0.00446121	3.3e-08	0.002	0.005	0.6184	-0.009146	0.0180746	0.612846		rs722092	C	-0.0108295	0.00229901	2.5e-06	0.005	0.003	0.04921	0.000938	0.0095592	0.921833
rs263771	A	0.017013	0.00256135	3.1e-11	-0.006	0.003	0.03736	0.01732	0.0116721	0.137839		rs4702	A	-0.0121782	0.00221469	3.8e-08	0.003	0.003	0.2443	0.037567	0.0102447	0.0002454		rs181132458	C	0.0301633	0.00643161	2.7e-06	-0.001	0.01	0.9602	-0.011869	0.0406268	0.770174
rs7189927	C	-0.0149741	0.00225865	3.4e-11	0.011	0.003	1.105e-05	-0.015343	0.010513	0.144446		rs198262	C	0.0300048	0.00546001	3.9e-08	0.017	0.006	0.006175	-0.030871	0.0262162	0.238975		rs184504353	C	-0.0120802	0.00257597	2.7e-06	0	0.003	0.9316	-0.018604	0.0132591	0.160584
rs10041724	C	-0.0180931	0.00273852	3.9e-11	0.008	0.003	0.01115	0.005869	0.0118947	0.621722		rs6935828	C	-0.0121206	0.00221282	4.3e-08	-0.003	0.002	0.1608	-0.009762	0.0093713	0.297556		rs145602752	A	0.0119853	0.00255996	2.8e-06	-0.008	0.004	0.02822	0.009962	0.0170535	0.559111
rs984409	A	0.0148683	0.00225294	4.1e-11	-0.004	0.003	0.1018	-0.01636	0.0108899	0.133019		rs147543875	C	0.0416072	0.00763353	5e-08	-0.002	0.012	0.8874	-0.046551	0.0504945	0.35658		rs36188135	C	-0.0107412	0.00229131	2.8e-06	0.008	0.003	0.001864	-0.001722	0.0098178	0.860768
rs9563168	A	-0.0175868	0.00266741	4.3e-11	0.013	0.003	1.718e-05	-0.009997	0.0115862	0.388229		rs1620977	A	0.0134695	0.00248779	6.2e-08	0.02	0.003	1.686e-11	0.003757	0.0109095	0.730561		rs873225	A	0.0127119	0.00271505	2.8e-06	0	0.003	0.9059	-0.003214	0.010588	0.761469
rs9902312	C	-0.0153237	0.00232706	4.5e-11	-0.001	0.003	0.5808	0.003343	0.0097059	0.730523		rs55836224	C	-0.0146903	0.00272129	6.7e-08	-0.003	0.003	0.2755	0.042823	0.012313	0.0005054		rs12208074	C	-0.0118711	0.00253753	2.9e-06	0	0.003	0.9692	0.006221	0.0103707	0.548597
rs11714337	A	-0.0144017	0.00218888	4.7e-11	0.013	0.002	4.995e-07	-0.025202	0.0100752	0.012371		rs61859627	A	0.0133959	0.00248633	7.1e-08	0	0.003	0.9714	0.009515	0.0108834	0.381974		rs408711	A	0.0126749	0.00270809	2.9e-06	0	0.003	0.9289	0.0124	0.0106357	0.243663
rs62332760	G	-0.0144128	0.00221698	8e-11	0.013	0.003	8.879e-07	0.00733	0.0098558	0.457043		rs7984359	A	-0.0167388	0.0031159	7.8e-08	-0.008	0.003	0.03104	0.006586	0.0132765	0.619849		rs2356877	C	-0.0135715	0.00290737	3e-06	-0.004	0.004	0.208	-0.00136	0.0138576	0.921821
rs1451533	A	0.0157043	0.00243314	1.1e-10	0.003	0.003	0.2453	0.010086	0.0106097	0.341786		rs671131	A	0.0145507	0.00271154	8e-08	-0.001	0.003	0.7171	-0.002977	0.0109584	0.78588		rs6674816	A	-0.010981	0.0023498	3e-06	0.004	0.003	0.1534	-0.006242	0.0099753	0.531482
rs6850494	A	-0.0143297	0.00222236	1.1e-10	0.005	0.003	0.04671	-0.008284	0.0094886	0.382639		rs10502680	C	-0.0126845	0.00237288	9e-08	-0.01	0.003	6.358e-05	0.009484	0.0096005	0.32322		rs9527962	C	0.010768	0.00230632	3e-06	-0.005	0.003	0.04554	0.013295	0.0097885	0.17439
rs2073869	C	0.0186112	0.0029076	1.5e-10	-0.01	0.003	0.003206	0.009083	0.0120218	0.449924		rs55897719	A	-0.0126225	0.00236546	9.5e-08	-0.011	0.003	6.557e-05	0.00652	0.0103783	0.529851		rs115120148	A	-0.0482694	0.0103611	3.2e-06	-0.009	0.012	0.4659	0.0002	0.0443842	0.996405
rs6721975	C	0.0166905	0.00261401	1.7e-10	-0.004	0.003	0.1986	0.010856	0.0127496	0.394506		rs10172483	A	0.0138238	0.00259319	9.8e-08	0.008	0.003	0.006733	-0.025217	0.0113788	0.0266815		rs11530800	A	0.0106842	0.00229461	3.2e-06	0.002	0.003	0.3365	-0.000944	0.0097233	0.922658
rs7693082	C	-0.0150716	0.00235845	1.7e-10	0.012	0.003	9.768e-06	0.019221	0.0108736	0.0771163		rs2120461	C	-0.0122317	0.0023171	1.3e-07	0	0.003	0.8955	0.015529	0.0102545	0.129933		rs1882285	G	-0.0311657	0.00671614	3.5e-06	-0.022	0.008	0.004206	0.020638	0.0182049	0.256942
rs10057545	A	0.0138921	0.00218505	2e-10	-0.003	0.002	0.2629	-0.007122	0.0093833	0.447846		rs9731969	A	-0.016086	0.00305415	1.4e-07	-0.006	0.003	0.08148	0.007751	0.0125541	0.536966		rs11030026	A	0.0139622	0.00301861	3.7e-06	-0.005	0.003	0.1623	0.022072	0.0142324	0.120943
rs182355396	A	0.0802623	0.0126343	2.1e-10	-0.054	0.018	0.003117	0.022344	0.0653374	0.732367		rs6449708	C	-0.0116284	0.00221011	1.4e-07	-0.004	0.002	0.1321	-0.013456	0.0093116	0.148434		rs7630371	A	-0.0123705	0.00267441	3.7e-06	0.003	0.003	0.2875	-0.007106	0.0109758	0.517356
rs6670915	C	0.0137322	0.00216788	2.4e-10	-0.009	0.002	0.0003887	0.004995	0.0093626	0.593685		rs10160068	A	-0.0125345	0.00237852	1.4e-07	0.001	0.003	0.7934	-0.005625	0.0098362	0.567414		rs10122353	G	-0.0103228	0.00223734	4e-06	0.004	0.002	0.07526	-0.004005	0.0094083	0.670334
rs303753	A	0.0144597	0.00229051	2.7e-10	-0.014	0.003	2.41e-08	0.025529	0.0103848	0.0139596		rs17785248	A	0.0132021	0.00251975	1.6e-07	0.014	0.003	1.278e-06	0.015874	0.0109964	0.148862		rs12040559	G	0.0178201	0.00386408	4e-06	0.006	0.004	0.1479	0.012827	0.0142455	0.367893
rs2584597	C	-0.0150996	0.00239572	2.9e-10	0.007	0.003	0.009893	-0.015037	0.0111311	0.176727		rs60950793	C	-0.012052	0.00229988	1.6e-07	-0.003	0.003	0.2676	0.015112	0.0096266	0.116458		rs4243827	C	0.015127	0.00328031	4e-06	-0.002	0.004	0.715	0.016203	0.0202493	0.423609
rs56858768	A	0.0148792	0.00236956	3.4e-10	-0.005	0.003	0.08792	0.002321	0.0105988	0.82666		rs56221179	A	0.0145899	0.00278942	1.7e-07	-0.007	0.003	0.02589	-0.005792	0.0120664	0.631219		rs1330329	G	-0.0131587	0.00285795	4.1e-06	0.01	0.003	0.002069	-0.008563	0.0115417	0.458137
rs7248205	C	0.0139253	0.00221689	3.4e-10	-0.004	0.003	0.1087	-0.034085	0.0100187	0.0006686		rs1532214	A	-0.0139125	0.00265897	1.7e-07	-0.003	0.003	0.3412	-0.016501	0.0108161	0.127109		rs116947966	A	-0.0522375	0.01137	4.3e-06	0.002	0.011	0.8351	0.034949	0.0514179	0.496691
rs9569734	A	0.0188846	0.00300692	3.4e-10	-0.004	0.003	0.2746	0.003712	0.0119599	0.75628		rs11210383	A	-0.0118467	0.00227556	1.9e-07	-0.008	0.003	0.001838	0.000494	0.0101154	0.96105		rs61452714	C	-0.0296908	0.00646829	4.4e-06	0.002	0.007	0.7543	0.011507	0.0207523	0.579241
rs56103247	C	0.0297647	0.00475247	3.8e-10	-0.014	0.006	0.0177	0.070965	0.028958	0.0142611		rs7904398	C	0.0114159	0.00220461	2.2e-07	0.009	0.002	0.0002272	-0.003431	0.0092627	0.711077		rs6920691	C	-0.0114886	0.00250235	4.4e-06	-0.005	0.003	0.08753	-0.016896	0.0110464	0.126127
rs12541615	C	0.0175199	0.00280013	3.9e-10	-0.006	0.003	0.06003	0.010433	0.012591	0.407328		rs12280377	A	0.012415	0.00239782	2.2e-07	-0.003	0.003	0.3041	-0.007311	0.0113321	0.518823		rs3912113	A	-0.0123747	0.00269728	4.5e-06	-0.007	0.003	0.01577	0.004636	0.010475	0.658071
rs1913808	A	-0.0149234	0.0023854	3.9e-10	0.013	0.003	4.627e-06	-0.003148	0.0103859	0.761811		rs35545995	A	-0.0114044	0.0022031	2.3e-07	-0.006	0.002	0.01184	-0.00339	0.0094734	0.720461		rs12139904	C	0.0183849	0.00401222	4.6e-06	-0.001	0.004	0.8984	-0.027587	0.0151818	0.0692007
rs2460	A	0.0152938	0.00245865	5e-10	-0.006	0.003	0.02931	-0.015087	0.0105293	0.151898		rs455940	C	0.0122636	0.00237114	2.3e-07	0.006	0.003	0.03955	-0.012982	0.010551	0.218546		rs16999714	A	-0.0137307	0.00300165	4.8e-06	0	0.003	0.9034	0.005952	0.0127334	0.640189
rs4523073	A	-0.0137517	0.00221114	5e-10	0.002	0.003	0.3784	-0.012734	0.0098243	0.194915		rs11693600	C	-0.0115855	0.00224404	2.4e-07	-0.007	0.002	0.006834	0.000493	0.0096592	0.959294		rs72871345	A	0.0174827	0.00382644	4.9e-06	-0.002	0.004	0.5975	0.024211	0.0174521	0.165357
rs8756	A	0.0134501	0.00216618	5.3e-10	-0.007	0.002	0.004147	0.020032	0.0095343	0.0356362		rs9321254	A	0.0171656	0.00332409	2.4e-07	0.01	0.004	0.01179	-0.024283	0.0151471	0.108902		rs187280471	A	-0.0419966	0.00923016	5.4e-06	-0.004	0.012	0.7575	-0.010663	0.0601581	0.859312
rs12491503	A	0.0142607	0.00229906	5.5e-10	-0.004	0.003	0.17	0.014832	0.0097048	0.126434		rs56229818	C	-0.0113688	0.00219961	2.4e-07	-0.002	0.002	0.3485	0.014284	0.0092182	0.121249		rs36028660	C	0.0141937	0.0031221	5.5e-06	-0.006	0.003	0.07667	0.003396	0.0123021	0.782509
rs56398417	C	0.0144253	0.00232895	5.9e-10	-0.007	0.003	0.01434	0.025531	0.0105717	0.0157334		rs6428459	G	0.0136282	0.00264433	2.6e-07	-0.006	0.003	0.03336	0.014568	0.0105195	0.166097		rs2007669	A	0.0108856	0.00240353	5.9e-06	-0.001	0.003	0.6859	-6.5e-05	0.0105673	0.995092
rs71658797	A	0.0203521	0.00329198	6.3e-10	-0.013	0.004	0.0008323	0.045108	0.0174489	0.0097336		rs4654361	A	-0.0114667	0.00222735	2.6e-07	-0.003	0.002	0.2573	0.001305	0.0094528	0.890197		rs2031877	G	0.0232559	0.00514495	6.2e-06	-0.015	0.006	0.01414	0.021414	0.0211151	0.310508
rs10947452	C	-0.0140576	0.00227421	6.4e-10	0.011	0.003	1.262e-05	-0.018136	0.0098341	0.065154		rs911554	G	0.0117287	0.00228175	2.7e-07	0.009	0.003	0.0002398	-0.005094	0.0095831	0.595032		rs3211062	C	-0.0112008	0.00247791	6.2e-06	0.008	0.003	0.002131	0.001183	0.0101654	0.907355
rs17512836	C	-0.0422142	0.00684643	7e-10	0.016	0.008	0.04748	-0.046004	0.0326253	0.158518		rs10272986	A	-0.0123451	0.00241825	3.3e-07	-0.002	0.003	0.5408	-0.006104	0.0100741	0.544576		rs61796876	A	-0.0301527	0.00667132	6.2e-06	-0.004	0.007	0.5226	0.010738	0.0305016	0.724803
rs62641636	A	0.0144237	0.00233911	7e-10	-0.011	0.003	5.139e-05	0.005284	0.0104467	0.612994		rs7968738	A	-0.012836	0.00251707	3.4e-07	-0.002	0.003	0.5346	0.009103	0.0101295	0.368835		rs12677686	C	0.0140359	0.00310884	6.3e-06	0	0.003	0.8968	-0.008949	0.0123651	0.469231
rs62379379	G	-0.0260246	0.0042322	7.8e-10	0.006	0.005	0.1661	-0.04831	0.0174554	0.0056466		rs6794799	C	0.0204626	0.00401866	3.5e-07	-0.002	0.005	0.7117	-0.001404	0.0194487	0.942451		rs149032673	C	-0.0360419	0.00798418	6.4e-06	-0.003	0.01	0.7562	-0.047058	0.0502675	0.349195
rs114600294	C	0.0162426	0.00264223	7.9e-10	-0.01	0.004	0.008839	0.015066	0.0174033	0.386655		rs1991401	A	-0.0121645	0.00238694	3.5e-07	-0.001	0.003	0.8574	0.007387	0.0102697	0.471955		rs72787944	G	-0.0209425	0.00465188	6.7e-06	0.01	0.005	0.05845	-0.015236	0.022751	0.503059
rs10427502	A	-0.0136963	0.00223339	8.6e-10	0.002	0.003	0.4323	-0.001386	0.0101371	0.891248		rs6755003	C	-0.0113656	0.00223251	3.6e-07	-0.006	0.003	0.02342	0.014478	0.0095158	0.128142		rs13376183	C	0.0148003	0.00329185	6.9e-06	0.011	0.005	0.03408	-0.013028	0.0183733	0.47828
rs10876864	A	0.0133403	0.0021844	1e-09	-0.015	0.002	3.319e-09	-0.00079	0.0096885	0.935013		rs56692296	A	-0.0136554	0.00268483	3.7e-07	-0.003	0.003	0.2359	0.001098	0.0110496	0.920845		rs12085998	A	0.0130537	0.00290558	7e-06	-0.002	0.003	0.5644	-0.00129	0.0129311	0.920535
rs4973576	A	0.0145232	0.00237947	1e-09	-0.008	0.003	0.002417	-0.005069	0.0110942	0.647738		rs34396405	C	0.0132175	0.00260942	4.1e-07	0.004	0.003	0.1225	-0.009552	0.0115786	0.40939		rs16891753	A	-0.0199664	0.00444557	7.1e-06	0.009	0.005	0.09898	-0.022239	0.0149613	0.137164
rs648044	A	-0.013834	0.00226591	1e-09	0.006	0.003	0.01917	0.015549	0.0103902	0.134524		rs2761438	A	0.0114923	0.00227123	4.2e-07	0.007	0.003	0.005425	-0.014537	0.0098037	0.138124		rs72699047	A	-0.0108787	0.00242432	7.2e-06	0.002	0.003	0.4697	0.006735	0.0109519	0.538578
rs6973656	A	-0.0134657	0.00220552	1e-09	0.004	0.003	0.1508	0.014375	0.0095375	0.131758		rs7776771	A	-0.0113646	0.00225011	4.4e-07	-0.004	0.003	0.1208	-0.00213	0.0105695	0.840289		rs78912669	C	-0.0361355	0.00805956	7.3e-06	0.009	0.01	0.3622	0.001082	0.0316281	0.97271
rs10932837	C	-0.0131055	0.00216152	1.3e-09	-0.003	0.002	0.3096	0.004509	0.0095104	0.635418		rs2294698	C	-0.0112392	0.00222598	4.4e-07	-0.004	0.003	0.1507	-0.002783	0.0095169	0.76996		rs7211564	A	-0.0102175	0.00228561	7.8e-06	-0.006	0.003	0.0288	-0.001971	0.0096603	0.838329
rs6141814	A	0.0135023	0.00222588	1.3e-09	-0.001	0.003	0.6939	0.004241	0.0096168	0.659214		rs7613188	C	-0.0112149	0.00222377	4.6e-07	-0.006	0.003	0.01472	-0.000934	0.0095614	0.922183		rs116024147	C	0.0372257	0.00833764	8e-06	0.003	0.01	0.7468	-0.039833	0.0447894	0.373821
rs34864022	A	-0.0263815	0.00435706	1.4e-09	0.012	0.005	0.01081	0.018534	0.0224914	0.409912		rs76336198	C	0.0125989	0.00249944	4.6e-07	0.004	0.003	0.1723	0.014914	0.0107053	0.163576		rs13033720	C	-0.0109222	0.00244748	8.1e-06	-0.001	0.003	0.6038	-0.013398	0.0103272	0.194513
rs10739499	C	0.0138371	0.00229003	1.5e-09	-0.001	0.003	0.7736	0.01799	0.0097808	0.0658698		rs3010239	A	-0.013579	0.00269748	4.8e-07	-0.004	0.003	0.1602	-0.018643	0.0114928	0.104773		rs141165958	A	0.0271501	0.00608494	8.1e-06	0.004	0.007	0.4972	0.004817	0.0284779	0.86568
rs9471333	C	0.0131038	0.00216935	1.5e-09	-0.012	0.002	2.783e-06	-0.001947	0.0092453	0.833205		rs2576559	C	-0.0113351	0.00225089	4.8e-07	0	0.003	0.8826	-0.003376	0.0093757	0.718786		rs11847717	A	0.0113991	0.00256034	8.5e-06	-0.004	0.003	0.1964	-0.017111	0.0109019	0.116521
rs12342024	G	-0.0205172	0.00340797	1.7e-09	0.008	0.004	0.03386	-0.04057	0.0154436	0.0086148		rs11634155	C	-0.0118009	0.00234859	5e-07	-0.006	0.003	0.01544	0.013762	0.0107433	0.200199		rs12707086	C	-0.0147491	0.00331455	8.6e-06	0.005	0.004	0.1878	0.009215	0.0144084	0.52246
rs6472942	C	0.0131633	0.00218761	1.8e-09	0.001	0.002	0.7033	-0.001854	0.0093398	0.84265		rs57269203	C	-0.0133002	0.00264529	5e-07	-0.006	0.003	0.03957	-0.012913	0.011747	0.271655		rs9852100	A	-0.00997441	0.00224329	8.7e-06	-0.002	0.002	0.3756	-0.001895	0.0092475	0.837634
rs55700114	A	0.014333	0.00239284	2.1e-09	-0.01	0.003	0.0001801	0.001226	0.0103533	0.905738		rs12363232	C	-0.0115883	0.00231449	5.5e-07	-0.005	0.003	0.04764	0.009744	0.0098862	0.324322		rs10770190	A	-0.0129149	0.0029067	8.9e-06	0.007	0.003	0.0251	-0.018658	0.011482	0.104166
rs34811474	A	-0.0152829	0.00255709	2.3e-09	0.01	0.003	0.003066	-0.010812	0.014995	0.470884		rs8091177	A	-0.0137274	0.00274313	5.6e-07	-0.012	0.003	4.68e-05	0.014099	0.0114266	0.217248		rs2431176	A	0.010577	0.00238565	9.3e-06	0	0.003	0.9006	0.012454	0.0108454	0.250836
rs55909997	A	0.0135532	0.00227041	2.4e-09	-0.008	0.003	0.002814	0.008726	0.0098341	0.374905		rs6780848	G	0.0124135	0.00248311	5.8e-07	0.008	0.003	0.002756	0.013675	0.0100177	0.172225		rs62250713	A	0.0102427	0.00231575	9.7e-06	-0.005	0.003	0.03869	-0.000309	0.0096907	0.974563
rs7089973	A	0.013355	0.00223661	2.4e-09	-0.001	0.003	0.7691	0.011666	0.0098732	0.237371		rs10828248	A	-0.0115738	0.002317	5.9e-07	0.009	0.003	0.000959	-7.1e-05	0.0101752	0.994433		rs7569882	A	0.0289457	0.00654189	9.7e-06	-0.011	0.008	0.1469	-0.085734	0.033831	0.011271
rs10771746	C	-0.0142821	0.00239463	2.5e-09	0.005	0.003	0.06729	0.010844	0.0103642	0.295424		rs77039416	C	-0.0183653	0.00367796	5.9e-07	0.003	0.004	0.5129	0.012826	0.0150547	0.394237
rs10737620	A	-0.0144141	0.00241921	2.6e-09	0.009	0.003	0.001214	-0.003718	0.0102154	0.715887		rs9914041	C	0.0110149	0.00220677	6e-07	-0.008	0.003	0.001315	-0.017446	0.0095343	0.0672766
rs11245482	C	0.0132329	0.00222132	2.6e-09	-0.003	0.003	0.1772	0.017735	0.0097939	0.0701681		rs9995717	A	0.0117808	0.00236156	6.1e-07	0.008	0.003	0.002932	-0.007685	0.0101219	0.447708
rs7693703	A	-0.0228437	0.0038412	2.7e-09	0.004	0.004	0.2913	-0.022563	0.0166841	0.17626		rs11672035	C	0.0134282	0.00269448	6.2e-07	0.004	0.003	0.277	0.013018	0.0164571	0.428929
rs405797	A	0.0148849	0.00250575	2.8e-09	-0.012	0.003	4.192e-05	0.015854	0.0106673	0.137218		rs2041687	G	0.0112118	0.00225078	6.3e-07	-0.008	0.002	0.001743	0.003648	0.0097146	0.707275
rs2184364	A	0.0156396	0.00263677	3e-09	-0.009	0.003	0.003211	-0.003829	0.0112799	0.734268		rs9426808	A	0.012389	0.00248886	6.4e-07	-0.006	0.003	0.02978	-0.00948	0.0103001	0.357374
rs10994943	G	-0.0129868	0.00219109	3.1e-09	0.008	0.003	0.002265	-0.009021	0.0095929	0.347022		rs143165192	A	-0.0182798	0.0036723	6.4e-07	-0.006	0.004	0.1849	0.002789	0.0174728	0.873181
rs17727474	C	0.017551	0.00296085	3.1e-09	0	0.003	0.9901	0.0159	0.0129397	0.219157		rs6440008	C	0.011315	0.00227645	6.7e-07	0.006	0.003	0.01207	-0.016852	0.01006	0.0939057
rs9834970	C	-0.0127684	0.00215775	3.3e-09	0.009	0.002	0.0004714	0.009733	0.0092377	0.292059		rs9908234	A	-0.0232349	0.00468437	7e-07	-0.009	0.006	0.107	0.006724	0.0175488	0.701601
rs74802478	A	-0.0166419	0.00281818	3.5e-09	0.002	0.003	0.4891	-0.009964	0.0123684	0.420471		rs12752313	A	-0.0167443	0.00338139	7.3e-07	-0.001	0.004	0.8032	-0.00361	0.0143845	0.801841
rs7609	A	0.0151499	0.00256689	3.6e-09	-0.007	0.003	0.01247	0.040947	0.0109117	0.000175		rs17567151	C	-0.0132887	0.00268453	7.4e-07	-0.005	0.003	0.06799	-0.005322	0.0115417	0.644719
rs7716447	A	-0.0133844	0.00226863	3.6e-09	0.007	0.003	0.02158	-0.00993	0.01322	0.452572		rs9621675	C	0.0307817	0.00622244	7.5e-07	-0.002	0.007	0.7612	0.047731	0.0253298	0.0595137
rs72725224	A	-0.0464317	0.007876	3.7e-09	0.005	0.009	0.5414	-0.027838	0.0337452	0.409402		rs2689105	A	0.0122716	0.00248652	8e-07	0.004	0.003	0.1814	0.003273	0.0101306	0.746635
rs74996610	C	-0.0305519	0.00519585	4.1e-09	-0.003	0.006	0.5791	0.026026	0.0212215	0.22005		rs17337530	C	-0.0130369	0.00264089	8e-07	0.002	0.003	0.5282	-0.005096	0.0118393	0.666883
rs148648822	G	-0.017551	0.00298724	4.2e-09	0.003	0.004	0.3607	-0.009633	0.0140043	0.491541		rs11153800	A	-0.0113337	0.0022986	8.2e-07	-0.006	0.003	0.019	-0.006446	0.0101925	0.527111
rs2971640	A	0.0126576	0.00215401	4.2e-09	-0.009	0.002	0.0004818	0.017245	0.0094017	0.066619		rs5760866	C	-0.0120051	0.00243827	8.5e-07	0.001	0.003	0.7115	0.002511	0.0100644	0.802979
rs57585211	G	0.0167329	0.00285006	4.3e-09	-0.01	0.003	0.004071	-0.004714	0.01225	0.700372		rs62553704	C	-0.0232612	0.00472956	8.7e-07	-0.011	0.005	0.0372	-0.005603	0.0218885	0.797967
rs2173650	G	0.017845	0.00304387	4.6e-09	-0.014	0.003	2.585e-05	0.001091	0.0136686	0.936382		rs7349566	C	0.0116495	0.00239471	1.1e-06	0.009	0.003	0.0003475	0.009068	0.0099069	0.360021
rs4775373	C	-0.0132229	0.00225713	4.7e-09	0.005	0.003	0.05366	-0.02119	0.0095321	0.0262146		rs36083938	C	-0.0113721	0.00233626	1.1e-06	-0.008	0.003	0.001627	0.005261	0.0109671	0.631434
rs72828890	C	0.0192918	0.00329837	4.9e-09	-0.002	0.004	0.53	0.018924	0.0181452	0.296985		rs3803740	C	-0.0133115	0.00273487	1.1e-06	-0.007	0.003	0.02358	0.026143	0.0136882	0.0561468
rs11130793	C	0.0129223	0.00221055	5e-09	-0.007	0.003	0.00765	0.004349	0.0096375	0.651802		rs4852252	C	0.0108178	0.00221792	1.1e-06	0.004	0.002	0.1156	0.031786	0.0096212	0.000954
rs631130	A	0.0138158	0.00236338	5e-09	-0.006	0.003	0.02354	-0.008532	0.0109475	0.435771		rs11218470	C	0.0128073	0.00262889	1.1e-06	0.004	0.003	0.198	0.020731	0.0106434	0.0514403
rs12105701	C	-0.0128825	0.00220843	5.4e-09	0.007	0.003	0.003677	-0.003353	0.0098189	0.732738		rs13132330	A	0.0206498	0.00423085	1.1e-06	0.001	0.005	0.917	-0.017222	0.0211683	0.415888
rs2045147	A	0.0126686	0.00217659	5.9e-09	-0.003	0.002	0.2558	0.004118	0.0093409	0.659317		rs12590377	A	0.0125397	0.00258461	1.2e-06	0.013	0.003	1.356e-05	-0.000131	0.0105097	0.990055
rs7788008	A	-0.0126792	0.0021785	5.9e-09	0.007	0.002	0.003014	-0.008069	0.0093485	0.388065		rs12331037	A	-0.0106828	0.00220341	1.2e-06	-0.006	0.002	0.01172	0.006997	0.0092095	0.447397
rs4382592	G	-0.0136721	0.00235776	6.7e-09	0.013	0.003	1.263e-06	-0.010715	0.0098297	0.275687		rs9310017	A	-0.0112299	0.00231265	1.2e-06	-0.005	0.003	0.04201	-0.009221	0.0095636	0.334957
rs1022785	A	-0.0180068	0.00311082	7.1e-09	0.014	0.003	5.334e-05	-0.030662	0.0136578	0.0247667		rs6485204	C	-0.0141064	0.00290917	1.2e-06	-0.006	0.003	0.07299	0.008668	0.0122749	0.480092
rs42210	C	0.0138517	0.00239536	7.3e-09	-0.008	0.003	0.004114	-0.02571	0.0100589	0.0105902		rs117963025	G	0.0277118	0.00571657	1.2e-06	-0.009	0.006	0.174	0.018126	0.0294696	0.538506
rs2291681	G	0.0127084	0.00220239	7.9e-09	-0.006	0.003	0.01534	0.001205	0.009292	0.896819		rs818515	A	-0.0112697	0.0023182	1.2e-06	0.001	0.003	0.6578	-0.010042	0.0098786	0.309372
rs11763734	A	-0.012463	0.00216247	8.2e-09	0.005	0.002	0.02666	0.007084	0.0095549	0.458451		rs16838450	A	0.0142991	0.00295598	1.3e-06	0.004	0.003	0.2276	-0.003803	0.0123325	0.757799
rs78394231	C	0.0208531	0.00363518	9.7e-09	-0.008	0.004	0.0414	0.008817	0.0177574	0.619524		rs7636115	C	-0.0162072	0.00334771	1.3e-06	-0.003	0.004	0.4212	-0.012174	0.0165169	0.461083
rs11081851	A	0.0125498	0.00219056	1e-08	-0.008	0.002	0.001992	0.006713	0.0094322	0.476641		rs13020592	C	-0.011701	0.00241548	1.3e-06	-0.002	0.003	0.4309	-0.001643	0.011923	0.890398
rs59210467	C	-0.0134192	0.00234497	1e-08	0.002	0.003	0.4148	-0.008012	0.0113201	0.47909		rs440313	C	-0.0112054	0.00231187	1.3e-06	0.002	0.003	0.4651	-0.011364	0.0095332	0.233243
rs11629120	C	0.0126288	0.00220791	1.1e-08	-0.014	0.003	3.535e-08	-0.019218	0.0098004	0.049886		rs7241130	A	0.0113384	0.00235177	1.4e-06	0.009	0.003	0.001465	-0.001246	0.0098384	0.89922
rs11657730	C	0.0129477	0.00226497	1.1e-08	-0.013	0.003	6.769e-05	0.014674	0.0129865	0.258499		rs1983536	A	-0.0171338	0.00355207	1.4e-06	-0.001	0.004	0.7132	0.010661	0.014341	0.457245
rs2164744	C	0.0128573	0.00224685	1.1e-08	-0.001	0.003	0.5692	0.00633	0.0094745	0.504065		rs262936	C	-0.0115863	0.00240773	1.5e-06	-0.007	0.003	0.009845	0.002743	0.0105336	0.794552
rs2787374	C	-0.012493	0.00219413	1.2e-08	0.004	0.003	0.09256	-0.000646	0.0096081	0.946395		rs492540	A	-0.0122451	0.002548	1.5e-06	-0.003	0.003	0.2388	-0.010239	0.0115222	0.374199
rs1352890	C	-0.0122805	0.00215851	1.3e-08	0.012	0.002	2.88e-06	-0.026152	0.0095929	0.0064073		rs112077663	C	-0.0711412	0.0147877	1.5e-06	-0.004	0.014	0.7687	-0.044012	0.0572338	0.441902
rs2092829	A	-0.0135603	0.00238603	1.3e-08	0.001	0.003	0.7447	-0.008389	0.0107498	0.435164		rs41278842	A	-0.0108796	0.00226335	1.5e-06	0	0.003	0.8733	-0.000367	0.0094159	0.968909
rs3137	A	-0.0170005	0.00299537	1.4e-08	0.004	0.003	0.2439	-0.009922	0.0114689	0.386973		rs9609286	C	0.0117292	0.00244341	1.6e-06	-0.001	0.003	0.802	-0.007479	0.0103794	0.471179
rs4937842	C	0.0128044	0.00225644	1.4e-08	0	0.003	0.8669	-0.011787	0.0096711	0.222927		rs4757132	A	-0.0155562	0.00325364	1.7e-06	-0.005	0.004	0.2501	0.007173	0.0125367	0.567215
rs10940659	A	-0.0126823	0.00223989	1.5e-08	0.01	0.002	6.917e-05	0.019313	0.009254	0.0368892		rs6429307	A	-0.0113042	0.00236216	1.7e-06	-0.002	0.003	0.5219	0.002596	0.0105021	0.804763
rs2717559	A	0.0124298	0.00219436	1.5e-08	-0.007	0.003	0.007873	-0.017608	0.0103468	0.0887962		rs11596235	C	-0.0113584	0.00237393	1.7e-06	-0.002	0.003	0.5539	-0.020439	0.0106759	0.0555574
rs77215114	A	0.024415	0.00430915	1.5e-08	-0.004	0.005	0.4111	0.032048	0.0188686	0.0894174		rs151147005	A	-0.018257	0.00381553	1.7e-06	0.001	0.004	0.8511	-0.005125	0.0150221	0.732981
rs973734	A	-0.0170761	0.00301339	1.5e-08	0.006	0.003	0.08574	0.012792	0.0135535	0.345264		rs10939871	A	-0.0118014	0.0024735	1.8e-06	-0.014	0.003	3.532e-07	-0.012212	0.0110866	0.270673
rs11020045	A	-0.0129952	0.00230152	1.6e-08	0.008	0.003	0.002849	-0.000627	0.0103501	0.951694		rs4876765	C	0.0107039	0.00224846	1.9e-06	0.008	0.003	0.002392	0.003141	0.0097961	0.748484
rs12725114	A	-0.015309	0.00271147	1.6e-08	0.002	0.003	0.5103	-0.009773	0.0118328	0.408848		rs11657135	A	0.0118806	0.00249541	1.9e-06	0.004	0.003	0.2029	0.001539	0.0103935	0.882285
rs10246289	A	0.0192722	0.00341707	1.7e-08	-0.01	0.004	0.008049	0.026435	0.0127312	0.0378571		rs9993498	C	0.0133184	0.00279744	1.9e-06	0.004	0.003	0.2312	-0.013237	0.0128974	0.304735
rs12475168	G	-0.018196	0.00322661	1.7e-08	0.01	0.004	0.007806	-0.027518	0.0129158	0.0331253		rs11222814	C	0.010578	0.00221803	1.9e-06	-0.002	0.002	0.4476	-0.002307	0.0096733	0.8115
rs255292	A	0.0124149	0.00219925	1.7e-08	0.001	0.003	0.624	0.022096	0.00943	0.0191209		rs2285421	C	0.0104968	0.00220817	2e-06	0.004	0.002	0.07592	0.009284	0.009669	0.336962
rs6031440	A	0.0124464	0.00221242	1.8e-08	-0.004	0.003	0.1511	0.015302	0.0098862	0.121668		rs7186518	A	0.0104915	0.00220745	2e-06	0.002	0.002	0.3208	0.012817	0.0093344	0.169723
rs6124476	C	-0.0123596	0.00219694	1.8e-08	0.007	0.002	0.002917	-0.00746	0.0091932	0.417095		rs77446893	A	-0.0129633	0.00273033	2.1e-06	-0.005	0.003	0.1025	0.004683	0.0107064	0.661819
rs12272012	C	0.0295782	0.00525808	1.9e-08	0.001	0.006	0.9099	0.001366	0.0244858	0.955511		rs4530624	C	0.0105479	0.00222369	2.1e-06	0.004	0.002	0.1047	-0.000635	0.0100578	0.949659
rs12289262	C	-0.0137276	0.00244533	2e-08	0.012	0.003	3.292e-05	-0.02785	0.0104533	0.0077162		rs4245670	A	-0.0109602	0.00231319	2.2e-06	-0.003	0.003	0.2108	0.00833	0.009758	0.393296
rs11179838	C	0.012644	0.00225742	2.1e-08	-0.011	0.003	7.798e-06	0.001699	0.0097798	0.862081		rs9691664	C	0.0172749	0.00365092	2.2e-06	-0.005	0.004	0.2366	0.02819	0.0145322	0.0524008
rs12476388	C	0.0133031	0.00237409	2.1e-08	-0.001	0.003	0.7813	-0.006547	0.0104717	0.531835		rs60768803	A	-0.016873	0.0035662	2.2e-06	0.003	0.004	0.4013	0.008438	0.01288	0.512388
rs4334769	G	0.0121315	0.00216621	2.1e-08	-0.001	0.002	0.5448	-0.003653	0.0091964	0.691206		rs72999390	A	-0.0237133	0.00501483	2.3e-06	0.002	0.007	0.7665	0.008045	0.0291785	0.782766
rs11125515	A	0.0136577	0.00244084	2.2e-08	0	0.003	0.8932	-0.001937	0.0102784	0.850521		rs642492	C	-0.012601	0.00266497	2.3e-06	0.001	0.003	0.8283	-0.018265	0.0129202	0.157456
rs2694151	C	0.0257978	0.00461633	2.3e-08	-0.018	0.005	0.0007689	0.020945	0.0193444	0.278924		rs7209692	C	-0.014014	0.00296923	2.4e-06	-0.007	0.003	0.02621	0.001393	0.0133004	0.916587
rs7157001	A	-0.0139661	0.00249846	2.3e-08	0.008	0.003	0.0126	-0.020841	0.0120447	0.0835746		rs11610669	A	-0.0119747	0.00254187	2.5e-06	-0.006	0.003	0.02595	0.004859	0.0107824	0.652248
rs1790135	C	-0.0140131	0.00251799	2.6e-08	0.021	0.003	2.127e-12	-0.006395	0.0111952	0.567845		rs76866419	C	-0.0162878	0.00345674	2.5e-06	-0.009	0.004	0.03728	-0.006698	0.0177063	0.705221
rs1156541	C	0.0144511	0.0026009	2.8e-08	-0.001	0.003	0.7019	0.011289	0.0111354	0.310683		rs3925033	G	0.0104475	0.00221851	2.5e-06	0	0.002	0.8682	0.012467	0.0093735	0.183509
rs71362609	C	0.0121195	0.00218179	2.8e-08	0.003	0.003	0.2994	-0.00892	0.0110496	0.419512		rs1338263	A	-0.0104452	0.00222366	2.6e-06	-0.006	0.002	0.01505	0.005127	0.009455	0.587643
rs10234444	A	-0.0158909	0.00286457	2.9e-08	0.006	0.003	0.0613	-0.015171	0.0120251	0.207089		rs12921224	A	0.0105851	0.00225358	2.6e-06	0.005	0.003	0.0384	-0.007325	0.0095538	0.443254
rs138256022	C	-0.0313469	0.00565322	2.9e-08	-0.001	0.007	0.8932	-0.000964	0.0309969	0.97519		rs76289965	A	0.0263229	0.00560062	2.6e-06	-0.001	0.007	0.9242	0.002877	0.0340005	0.932566
rs4675246	G	-0.0148496	0.00267587	2.9e-08	0.013	0.003	2.9e-05	0.013262	0.013195	0.31486		rs57068401	A	-0.0150068	0.00319961	2.7e-06	0.002	0.004	0.5167	-0.021914	0.0134937	0.104373
rs2791574	G	0.0126402	0.00228208	3e-08	-0.01	0.003	0.000173	0.032079	0.0097798	0.0010376		rs12925639	C	0.012766	0.00272233	2.7e-06	0.001	0.003	0.6734	-0.001022	0.0133656	0.939049
rs35574015	C	0.0131592	0.00237523	3e-08	-0.001	0.003	0.8371	0.011323	0.0099699	0.256072		rs7719907	C	0.0129146	0.00275439	2.7e-06	0.001	0.003	0.7778	-0.012268	0.0105825	0.246346
rs11896615	A	-0.0168393	0.00304112	3.1e-08	0.007	0.004	0.04635	-0.00439	0.0139706	0.753346		rs11001622	A	-0.0129406	0.00276195	2.8e-06	-0.008	0.003	0.01324	0.023032	0.0121424	0.0578515
rs10890123	C	0.0142118	0.0025712	3.3e-08	-0.011	0.003	0.0003677	0.00257	0.01113	0.817387		rs4751642	C	-0.0106258	0.00226689	2.8e-06	-0.004	0.003	0.1181	-0.000217	0.0095049	0.981786
rs11201422	C	-0.0126882	0.00229902	3.4e-08	0.003	0.003	0.3313	0.003549	0.0108009	0.74247		rs2702733	A	0.0111518	0.00238181	2.8e-06	-0.002	0.003	0.5116	-0.010666	0.0100242	0.287316
rs8043253	C	-0.0120657	0.00218665	3.4e-08	-0.001	0.002	0.5918	-0.021781	0.0092964	0.0191315		rs189397543	A	-0.0654214	0.0139556	2.8e-06	0.008	0.019	0.6569	0.041553	0.0691079	0.547655
rs6996198	C	-0.0163982	0.00297381	3.5e-08	0.006	0.003	0.09039	-0.006626	0.0123032	0.590191		rs13276452	A	0.0173943	0.00372057	2.9e-06	0.009	0.004	0.02886	0.022096	0.0132135	0.0944788
rs112632642	A	0.0242344	0.0043975	3.6e-08	-0.004	0.005	0.3996	0.010697	0.0191457	0.576355		rs10758821	G	0.0103443	0.00221006	2.9e-06	0.004	0.002	0.1317	-0.010292	0.0092421	0.265449
rs9528023	C	0.0133133	0.00242043	3.8e-08	-0.009	0.003	0.0008656	0.007986	0.0113733	0.482574		rs7335281	A	0.0124506	0.00266305	2.9e-06	-0.003	0.003	0.2935	0.001636	0.0109551	0.881288
rs12632778	G	0.028473	0.00518053	3.9e-08	0.002	0.006	0.7473	-0.01012	0.0162909	0.534465		rs1609031	C	0.0109924	0.00235362	3e-06	0.01	0.003	0.0001125	0.017936	0.0095669	0.0608193
rs6125906	A	0.0205948	0.00374704	3.9e-08	0.003	0.004	0.5274	-0.000885	0.0164691	0.957145		rs1530875	C	-0.0149268	0.00319937	3.1e-06	0	0.004	0.9472	-0.006372	0.0174597	0.715146
rs141425667	A	0.0240563	0.00438104	4e-08	-0.001	0.005	0.8462	-0.008529	0.0215637	0.692455		rs6491262	C	-0.0108165	0.0023196	3.1e-06	0	0.003	0.9944	-0.006091	0.0104055	0.558302
rs10791546	C	0.0120455	0.00219515	4.1e-08	-0.005	0.003	0.0625	0.005508	0.0095864	0.565586		rs11180823	A	0.0103936	0.00223197	3.2e-06	0	0.003	0.9144	0.004007	0.010954	0.714513
rs11654952	G	0.0171839	0.00313587	4.3e-08	-0.003	0.004	0.4332	-0.009143	0.0141781	0.519013		rs9691744	G	-0.0108087	0.00232474	3.3e-06	0.002	0.003	0.396	-0.000867	0.0103348	0.933143
rs114328297	G	-0.0143839	0.00262854	4.4e-08	0.011	0.003	0.0003728	0.00767	0.0113299	0.498424		rs76112266	C	0.0136905	0.00294812	3.4e-06	0.008	0.003	0.018	-0.004895	0.0130114	0.706763
rs328277	A	-0.0121693	0.00222434	4.5e-08	0.001	0.003	0.7151	-0.000194	0.0093083	0.983372		rs11961239	G	-0.0375956	0.00809323	3.4e-06	0.017	0.01	0.08173	-0.073546	0.0267442	0.0059598
rs72671494	C	0.0172607	0.00315538	4.5e-08	-0.003	0.004	0.4662	-0.000446	0.0167537	0.978762		rs4766107	C	-0.0103405	0.00222669	3.4e-06	-0.002	0.003	0.3441	0.014148	0.0097059	0.144931
rs2336895	A	-0.0123098	0.00225242	4.6e-08	0.001	0.003	0.654	0.008923	0.0095842	0.351849		rs2209725	C	0.0103779	0.00223531	3.4e-06	0.001	0.003	0.6604	-0.01252	0.0095038	0.187718
rs17014081	A	-0.0162341	0.00298187	5.2e-08	0.009	0.003	0.01213	-0.018893	0.0130114	0.146493		rs9424100	A	-0.0116172	0.00250491	3.5e-06	-0.005	0.003	0.0508	-0.000134	0.0103186	0.989639
rs17538215	C	-0.0123552	0.00226944	5.2e-08	0.01	0.003	0.0001591	-0.020709	0.0097559	0.033777		rs3826616	A	-0.0103406	0.00223199	3.6e-06	0.001	0.003	0.7427	-0.019595	0.0116884	0.093649
rs6707827	A	-0.0129233	0.00237421	5.2e-08	0.007	0.003	0.01355	-0.004862	0.0107074	0.649774		rs59262698	C	-0.0103178	0.00223093	3.7e-06	-0.004	0.002	0.08336	-0.005954	0.0094734	0.52968
rs746020	C	0.0126729	0.00232773	5.2e-08	-0.003	0.003	0.2868	0.004802	0.0100361	0.632315		rs3754669	C	0.0153283	0.00331738	3.8e-06	0.01	0.004	0.004376	0.008452	0.0138251	0.540966
rs1521753	C	-0.0118648	0.00218226	5.4e-08	0.005	0.002	0.06429	-0.010636	0.009543	0.265048		rs9862761	G	0.0106332	0.00230004	3.8e-06	0.001	0.003	0.6811	-0.000252	0.010588	0.981012
rs62491455	C	-0.0194692	0.00358453	5.6e-08	0.001	0.004	0.8065	-0.001118	0.0185732	0.952001		rs78464245	C	-0.0293563	0.00635919	3.9e-06	-0.006	0.009	0.5053	-0.00136	0.0430916	0.974822
rs11771391	A	0.01219	0.00224612	5.7e-08	-0.003	0.003	0.2351	0.006521	0.0098113	0.506278		rs34015835	A	0.0115224	0.00250001	4e-06	0.013	0.003	7.371e-06	-0.012582	0.0108693	0.247039
rs4553169	A	-0.015203	0.00280263	5.8e-08	0.005	0.003	0.1086	-0.004698	0.0112441	0.676078		rs9896714	A	-0.0142627	0.00309167	4e-06	-0.01	0.004	0.003232	0.007356	0.012301	0.54984
rs59045886	A	0.0187914	0.00346381	5.8e-08	-0.005	0.004	0.1911	-0.003987	0.0154838	0.796797		rs35622755	A	0.0156296	0.00338812	4e-06	0.009	0.004	0.0182	-0.021914	0.0176053	0.213228
rs11718196	A	0.0165674	0.00305546	5.9e-08	0	0.004	0.9355	-0.001722	0.0133297	0.897211		rs4696169	A	0.0139158	0.00302124	4.1e-06	-0.002	0.003	0.4655	-0.001664	0.011885	0.888653
rs8070135	A	0.0123341	0.00227667	6e-08	-0.009	0.003	0.001028	-0.008236	0.0096809	0.39491		rs72816721	A	-0.0166327	0.0036109	4.1e-06	0.001	0.004	0.796	0.007234	0.0173989	0.677576
rs1495203	A	0.0169157	0.00312644	6.3e-08	-0.001	0.003	0.8476	0.009081	0.0120251	0.450147		rs6857	C	0.0134486	0.00292319	4.2e-06	-0.008	0.003	0.01957	-0.078183	0.0144899	6.83e-08
rs2825002	G	0.0125017	0.00231238	6.4e-08	-0.006	0.003	0.02048	0.004871	0.0095028	0.60824		rs2042356	C	-0.0103514	0.00224998	4.2e-06	-0.004	0.003	0.083	0.002887	0.0096038	0.763711
rs9295364	C	0.0184795	0.0034222	6.7e-08	-0.008	0.004	0.05607	0.003023	0.0173902	0.861997		rs7792650	A	-0.0194025	0.00421832	4.2e-06	-0.006	0.004	0.1975	-0.001975	0.0146137	0.892495
rs4326129	A	0.0125137	0.00231944	6.8e-08	-0.01	0.003	0.000336	-0.00654	0.0100937	0.517031		rs113345120	C	-0.0108713	0.00236641	4.3e-06	0.002	0.003	0.3656	0.000213	0.0101763	0.983301
rs4360003	A	0.0117966	0.00218613	6.8e-08	-0.004	0.003	0.1022	-0.003148	0.0101763	0.757057		rs303752	A	-0.0104083	0.00226914	4.5e-06	-0.014	0.003	1.022e-08	0.023481	0.0103935	0.023871
rs499035	C	0.0129919	0.00240772	6.8e-08	-0.011	0.003	3.707e-05	0.009731	0.0100698	0.333867		rs2740780	A	0.0104109	0.00227014	4.5e-06	0.008	0.003	0.0007734	-0.003428	0.0098102	0.726764
rs2809789	A	0.0116633	0.00216266	6.9e-08	-0.001	0.002	0.6406	-0.004422	0.0094561	0.640044		rs9736132	C	-0.0278778	0.00607514	4.5e-06	-0.001	0.007	0.9269	-0.023533	0.0182038	0.196098
rs76246107	A	0.0219963	0.00407939	7e-08	-0.017	0.006	0.009935	-0.02529	0.022701	0.265259		rs10734394	A	0.0119263	0.00260356	4.6e-06	-0.007	0.003	0.01807	0.02849	0.0106575	0.0075122
rs11113670	A	0.0122816	0.00227937	7.1e-08	-0.007	0.003	0.007022	0.011613	0.0095571	0.22432		rs150704300	A	0.0344688	0.00752186	4.6e-06	-0.005	0.01	0.5905	-0.069936	0.0432958	0.106244
rs329120	C	0.0118075	0.00219165	7.1e-08	-0.013	0.002	3.891e-07	-0.020066	0.0093474	0.0318181		rs73208963	G	0.0318279	0.00695542	4.7e-06	0.014	0.009	0.1262	-0.007364	0.0426853	0.86303
rs17569099	A	0.0213619	0.00397169	7.5e-08	-0.009	0.005	0.07151	0.033987	0.023305	0.144742		rs112875429	A	-0.0234827	0.00513218	4.7e-06	0.004	0.006	0.4891	-0.001539	0.0259327	0.952677
rs62485866	A	0.0186923	0.00347785	7.7e-08	-0.008	0.004	0.03622	-0.016448	0.0171013	0.33615		rs4763358	C	0.011665	0.00254784	4.7e-06	0	0.003	0.9908	-0.009146	0.0120729	0.448711
rs9649581	A	0.013356	0.00248669	7.8e-08	-0.009	0.003	0.001889	0.006909	0.0108997	0.526166		rs6472184	C	-0.0164523	0.00359691	4.8e-06	-0.008	0.004	0.06411	0.026332	0.0176574	0.135891
rs6425422	C	-0.0116012	0.00216375	8.2e-08	0	0.002	0.9746	-0.007851	0.0096375	0.415282		rs35864353	C	0.0123356	0.00269909	4.9e-06	0.011	0.003	0.0002175	-0.006939	0.0125965	0.581724
rs1183668	C	0.0120508	0.0022483	8.3e-08	-0.007	0.003	0.004572	-0.000384	0.0102164	0.970017		rs3845915	A	0.0152042	0.00332801	4.9e-06	0.003	0.004	0.5222	-0.001751	0.0125606	0.889131
rs631408	C	0.0119627	0.00223275	8.4e-08	0.001	0.003	0.5916	-0.000883	0.0093322	0.924618		rs7576657	A	0.0111103	0.00243287	5e-06	-0.003	0.003	0.2913	0.007934	0.0108791	0.465824
rs7184767	A	-0.0127451	0.00237933	8.5e-08	0.008	0.003	0.0055	-0.007245	0.0123662	0.557962		rs75333655	A	-0.0382813	0.00840378	5.2e-06	0.02	0.015	0.1945	0.036216	0.0583559	0.534859
rs10109061	A	0.0117609	0.00219886	8.9e-08	0	0.002	0.9504	0.035642	0.0097689	0.0002638		rs117568942	C	-0.053315	0.0117019	5.2e-06	0	0.014	0.9975	-0.033779	0.0613084	0.581656
rs76092590	A	0.0152914	0.00285963	8.9e-08	-0.006	0.003	0.06091	0.004851	0.0116471	0.677045		rs10992691	C	-0.0139062	0.00305701	5.4e-06	-0.004	0.003	0.2861	-0.036299	0.0112408	0.0012413
rs11696187	C	0.0157901	0.00295424	9e-08	-0.007	0.003	0.04475	0.011993	0.012301	0.32958		rs8059438	C	0.0170982	0.00375745	5.4e-06	-0.002	0.004	0.5935	-0.012688	0.0147929	0.391054
rs11109106	G	-0.0161356	0.0030234	9.5e-08	0.011	0.003	0.001639	-0.00476	0.0116894	0.683857		rs4704513	C	-0.0124781	0.00274593	5.5e-06	0.006	0.003	0.07849	0.004983	0.0134622	0.711273
rs1192427	A	-0.0124652	0.00234366	1e-07	0.005	0.003	0.03911	0.012899	0.0099688	0.195686		rs9497965	C	-0.0101813	0.00224284	5.6e-06	-0.007	0.003	0.00392	0.000366	0.0095191	0.969329
rs151057105	C	0.0198234	0.00372685	1e-07	-0.007	0.004	0.117	0.002566	0.0149157	0.863411		rs11053629	C	0.0101922	0.00224561	5.7e-06	0.006	0.003	0.01145	-0.007759	0.0098243	0.429658
rs76611993	C	-0.0242813	0.00456447	1e-07	0.015	0.005	0.003961	-0.013415	0.0218603	0.539433		rs6487366	C	-0.0106662	0.00235044	5.7e-06	-0.005	0.003	0.07596	0.005084	0.0097732	0.602927
rs12474994	C	-0.013464	0.00253836	1.1e-07	0.009	0.003	0.001401	0.001663	0.0124911	0.894087		rs7860831	G	0.0115654	0.00255078	5.8e-06	0.001	0.003	0.7073	-0.006132	0.0105163	0.559828
rs150414909	C	-0.0137552	0.00259089	1.1e-07	0	0.003	0.8804	-0.001773	0.0135676	0.896029		rs75243428	A	-0.031138	0.00687491	5.9e-06	0.018	0.01	0.08472	-0.010496	0.038992	0.787788
rs190585799	A	-0.0698664	0.0131491	1.1e-07	0	0.021	0.9882	0.068085	0.0681162	0.317532		rs1111435	A	0.0103345	0.00228307	6e-06	0.006	0.003	0.01477	-0.011395	0.0095397	0.232289
rs9903845	A	0.0122261	0.00230557	1.1e-07	-0.003	0.003	0.1964	0.019272	0.0100665	0.0555612		rs4707672	C	-0.020023	0.00442356	6e-06	-0.006	0.005	0.1773	0.02949	0.0141194	0.0367429
rs10501367	C	0.0127042	0.00239881	1.2e-07	-0.009	0.003	0.001834	-0.004874	0.0104945	0.642338		rs12606024	A	0.0138883	0.00306832	6e-06	0.003	0.003	0.3868	-0.006851	0.0125704	0.585747
rs11200784	C	-0.012265	0.00231646	1.2e-07	0.007	0.003	0.006483	-0.015013	0.0100383	0.134765		rs28637581	A	-0.0109712	0.00242551	6.1e-06	-0.005	0.003	0.07969	0.011784	0.0103642	0.255541
rs1275201	C	0.011525	0.00218002	1.2e-07	-0.009	0.002	0.0002104	0.025761	0.0100763	0.0105704		rs79926521	A	0.0188813	0.00417612	6.1e-06	-0.006	0.004	0.1995	0.045313	0.0159487	0.0044949
rs1435752	C	-0.0131214	0.00247668	1.2e-07	0.009	0.003	0.0007036	0.009601	0.0107455	0.371593		rs4838101	A	-0.0100668	0.00222608	6.1e-06	0	0.002	0.9456	-0.009145	0.0092964	0.325254
rs17589588	A	0.0116784	0.00220621	1.2e-07	0.001	0.003	0.6928	-0.005353	0.0096244	0.578082		rs6927187	A	-0.0106628	0.00235915	6.2e-06	-0.008	0.003	0.001528	0.01327	0.0096266	0.168057
rs11793828	A	0.0114917	0.00217771	1.3e-07	-0.006	0.002	0.01382	0.010018	0.0092953	0.281145		rs62347772	A	0.0103558	0.00229363	6.3e-06	-0.011	0.003	3.411e-05	0.001168	0.0100796	0.907749
rs17362576	C	0.0114718	0.00217351	1.3e-07	-0.003	0.002	0.2497	-0.004246	0.0093681	0.650374		rs1078273	C	0.0103628	0.00229386	6.3e-06	0	0.003	0.8972	0.006931	0.009544	0.467709
rs1925577	C	-0.0116691	0.00220847	1.3e-07	0.011	0.002	5.162e-06	-0.000566	0.0095212	0.952597		rs72890654	A	0.0147857	0.00327869	6.5e-06	0.003	0.004	0.5016	-0.020451	0.0182201	0.261676
rs17881016	A	0.0128957	0.00245191	1.4e-07	-0.015	0.003	1.101e-06	0.006129	0.0120816	0.611944		rs11067988	C	-0.0100226	0.00222441	6.6e-06	0.003	0.002	0.2008	0.004313	0.0095712	0.652261
rs9651873	A	0.0116293	0.00220629	1.4e-07	-0.009	0.002	0.0004825	0.004606	0.0094213	0.624918		rs8189707	A	-0.0100519	0.00223111	6.6e-06	-0.001	0.003	0.6048	-0.014912	0.0110398	0.176778
rs5009257	A	0.0120996	0.00230293	1.5e-07	-0.008	0.003	0.003438	0.00558	0.0106825	0.601425		rs1409797	A	0.00996777	0.00221353	6.7e-06	-0.001	0.002	0.7752	0.002155	0.0094235	0.819114
rs7953067	A	0.0119321	0.00226973	1.5e-07	-0.011	0.003	1.7e-05	0.001849	0.0095984	0.847243		rs4935797	C	0.0122496	0.00272224	6.8e-06	0.003	0.003	0.2499	-0.004806	0.0111593	0.666708
rs17503486	C	0.0135824	0.00259184	1.6e-07	-0.01	0.003	0.0003277	-0.003777	0.0118469	0.749866		rs9515852	A	0.00993807	0.00220961	6.9e-06	0.005	0.002	0.02917	-0.00102	0.0092964	0.912631
rs6507560	A	0.0122138	0.00233121	1.6e-07	0.005	0.003	0.05324	0.005938	0.0098319	0.545875		rs6462875	A	0.0108706	0.00241874	7e-06	-0.001	0.003	0.6266	-0.00425	0.0097168	0.661829
rs137911777	C	0.011813	0.00226321	1.8e-07	-0.002	0.003	0.5486	-0.013038	0.0102903	0.205149		rs1714091	A	0.0114676	0.00255491	7.2e-06	0.005	0.003	0.1023	0.001287	0.0110485	0.907267
rs1465552	A	-0.0174137	0.00333525	1.8e-07	0	0.004	0.9567	0.005406	0.0146137	0.711437		rs56360045	G	0.0117656	0.00262141	7.2e-06	0.004	0.003	0.2247	0.00727	0.0117123	0.534785
rs321550	A	-0.0116792	0.00223704	1.8e-07	0.006	0.003	0.01409	0.001389	0.0094713	0.883405		rs71405799	G	0.0158748	0.00353636	7.2e-06	0.004	0.004	0.3297	0.012875	0.0168015	0.443497
rs56405138	A	-0.01727	0.00330677	1.8e-07	0.011	0.004	0.002738	-0.002043	0.013875	0.88294		rs12935101	A	-0.0112896	0.00251606	7.2e-06	-0.002	0.003	0.5641	0.00316	0.0100937	0.75423
rs138967900	C	-0.0122253	0.00234822	1.9e-07	0.008	0.003	0.002582	-0.002795	0.012641	0.82501		rs12612562	C	-0.0159066	0.00354587	7.3e-06	0.004	0.004	0.3506	-0.01358	0.0150917	0.368208
rs2188179	A	0.0119736	0.00229745	1.9e-07	-0.015	0.003	9.806e-09	0.020551	0.0108389	0.0579542		rs72847500	C	0.015214	0.00339363	7.4e-06	0.007	0.004	0.07853	-0.004373	0.0155001	0.777846
rs112678091	A	0.0228617	0.0043983	2e-07	0	0.005	0.9879	0.044825	0.0182864	0.0142351		rs2961660	A	0.00989156	0.00220757	7.4e-06	0.002	0.002	0.3397	0.015761	0.0097515	0.106038
rs13164139	C	0.0113893	0.00219034	2e-07	0.003	0.003	0.2252	-0.005995	0.0094376	0.525281		rs112016369	A	0.0345637	0.00771199	7.4e-06	0.009	0.01	0.3735	0.007738	0.0596258	0.896744
rs1542256	A	-0.0126769	0.00243941	2e-07	0	0.003	0.9238	-0.003432	0.0106705	0.74773		rs59634021	A	0.018724	0.00418196	7.6e-06	0.005	0.005	0.3204	-0.028861	0.0208261	0.165806
rs185492684	G	-0.024607	0.00473207	2e-07	0.001	0.006	0.8344	-0.025864	0.0242772	0.286713		rs589208	A	0.0103781	0.00231908	7.6e-06	-0.003	0.003	0.3213	0.006812	0.0097124	0.483072
rs56958352	G	0.0120737	0.0023222	2e-07	-0.007	0.003	0.01123	0.001171	0.0102425	0.908978		rs4672250	A	0.0103354	0.00231008	7.7e-06	0.004	0.003	0.1647	-0.024467	0.0101132	0.0155503
rs912107	C	0.0166355	0.00320449	2.1e-07	-0.005	0.004	0.1582	0.00506	0.0140032	0.717841		rs11723207	C	-0.0105154	0.00235184	7.8e-06	-0.012	0.003	8.389e-06	-0.004415	0.010261	0.666999
rs6694001	C	0.0112669	0.00217386	2.2e-07	-0.006	0.002	0.0205	0.007435	0.0094441	0.431127		rs702329	A	0.0129171	0.00288958	7.8e-06	0.002	0.003	0.5406	-0.001805	0.0136295	0.894642
rs72766630	G	-0.0151293	0.00292014	2.2e-07	0.006	0.003	0.06271	-0.015237	0.0125932	0.226303		rs60922845	C	0.0284749	0.00636938	7.8e-06	0.004	0.007	0.5858	-0.018973	0.0263705	0.471846
rs9907634	C	-0.0114564	0.00221109	2.2e-07	0.003	0.003	0.1788	-0.010934	0.0099709	0.272822		rs3026996	A	0.0114362	0.0025643	8.2e-06	0.014	0.003	9.565e-07	-0.016344	0.0122076	0.180623
rs12819734	A	0.0113741	0.00220306	2.4e-07	-0.005	0.003	0.05666	-0.002288	0.0097048	0.813619		rs73182233	C	0.0212493	0.00477135	8.4e-06	0.014	0.006	0.01907	-0.024102	0.0185645	0.194189
rs12965155	C	0.0113985	0.0022081	2.4e-07	-0.005	0.002	0.04927	-0.003109	0.009405	0.74097		rs6564810	A	-0.00990526	0.00222354	8.4e-06	-0.003	0.002	0.2808	-0.021169	0.0094962	0.0258008
rs56979842	G	-0.0119858	0.00231927	2.4e-07	0.007	0.003	0.01108	-0.007055	0.0112365	0.530091		rs6444297	A	-0.00990962	0.00222589	8.5e-06	0.006	0.003	0.01108	-0.013334	0.0093735	0.154875
rs11595160	A	0.0125487	0.0024317	2.5e-07	-0.003	0.003	0.3646	-0.009312	0.010123	0.357634		rs9572914	A	-0.010704	0.00240585	8.6e-06	-0.006	0.003	0.0272	0.002499	0.0100731	0.804067
rs72768080	C	-0.0139371	0.00270078	2.5e-07	0.01	0.003	0.001219	-0.008004	0.0123097	0.515551		rs1463152	C	0.010547	0.00237075	8.6e-06	-0.002	0.003	0.5629	-0.016652	0.0104109	0.109714
rs1202207	A	0.0112034	0.00217618	2.6e-07	0.001	0.002	0.8294	0.008791	0.0093844	0.348876		rs113333746	A	0.0211922	0.00476472	8.7e-06	0.012	0.005	0.01972	-0.051483	0.0214877	0.0165781
rs249960	A	0.0144533	0.00280781	2.6e-07	-0.007	0.003	0.03354	0.029746	0.0114874	0.009613		rs77575781	C	-0.0315594	0.0070998	8.8e-06	-0.011	0.008	0.1661	0.004987	0.0343481	0.884561
rs7335939	A	-0.0149014	0.00289316	2.6e-07	0	0.003	0.9012	-0.00882	0.0116829	0.45028		rs7790204	C	0.00999812	0.00224983	8.8e-06	-0.003	0.003	0.2361	0.001571	0.0095223	0.868959
rs62173890	C	-0.011651	0.00226473	2.7e-07	0.003	0.003	0.3236	0.015899	0.0153046	0.298879		rs7514092	A	0.010478	0.00235805	8.8e-06	-0.001	0.003	0.7902	-0.009403	0.0120349	0.434619
rs74470071	C	-0.0486569	0.00946306	2.7e-07	-0.003	0.01	0.7429	-0.013831	0.041914	0.741411		rs584121	C	-0.0117261	0.00263905	8.9e-06	-0.005	0.003	0.09221	0.009656	0.0111919	0.388267
rs117799466	C	-0.0121604	0.0023674	2.8e-07	0.013	0.003	0.0001454	-0.011052	0.0123727	0.37172		rs115445169	C	0.0170765	0.00384461	8.9e-06	0.007	0.004	0.09492	0.002175	0.0163257	0.894015
rs12074336	G	-0.0303685	0.00591399	2.8e-07	-0.008	0.009	0.4012	0.011073	0.0250474	0.65843		rs140618956	A	0.0151378	0.003409	9e-06	0.013	0.004	0.001195	0.013554	0.0162833	0.405191
rs35208273	A	0.0120263	0.00234235	2.8e-07	-0.006	0.003	0.03458	0.003951	0.0126139	0.754108		rs7962991	A	0.0101178	0.00228057	9.1e-06	0	0.003	0.9505	-0.0169	0.010211	0.0979091
rs6428313	C	-0.0128215	0.00249575	2.8e-07	0.006	0.003	0.03981	0.022457	0.0121837	0.0652996		rs60736043	A	0.0108788	0.00245339	9.2e-06	0.005	0.003	0.08308	0.016795	0.0105141	0.110181
rs11775169	C	-0.015276	0.00297967	2.9e-07	0.004	0.003	0.2422	-0.011331	0.0127518	0.374229		rs148762810	C	-0.0296066	0.00667608	9.2e-06	-0.012	0.008	0.1531	-0.000978	0.0400826	0.980534
rs13251292	A	-0.0113241	0.00220634	2.9e-07	0.004	0.003	0.1563	-0.015058	0.0103229	0.144648		rs112073698	A	-0.0152175	0.00343176	9.2e-06	-0.005	0.005	0.2712	0.025187	0.0204687	0.218506
rs4350655	C	-0.0152833	0.00297964	2.9e-07	0.004	0.003	0.2737	0.013446	0.0120153	0.26311		rs6540251	C	0.0108133	0.00244102	9.4e-06	0.003	0.003	0.2394	0.016981	0.0104978	0.105754
rs6835324	A	0.0155605	0.0030349	2.9e-07	-0.003	0.003	0.4596	0.018226	0.0136567	0.182012		rs17641583	A	-0.0376474	0.00850115	9.5e-06	0.013	0.016	0.4298	-0.019762	0.0604275	0.74364
rs2592991	A	0.0152055	0.00296957	3e-07	-0.011	0.003	0.0009241	0.019306	0.0134025	0.149732		rs259294	A	-0.0109452	0.00247279	9.6e-06	-0.005	0.003	0.06013	0.010105	0.0099753	0.311059
rs2593602	A	-0.01168	0.00227856	3e-07	0.007	0.003	0.009054	-0.013812	0.0098145	0.159338		rs1841696	C	-0.0128798	0.00290938	9.6e-06	0.004	0.003	0.2651	-0.01164	0.01142	0.308079
rs34624793	C	0.0160424	0.00313215	3e-07	-0.013	0.004	0.0006858	-0.019996	0.0170665	0.241337		rs113797233	C	-0.0110525	0.00249974	9.8e-06	-0.001	0.003	0.6984	0.00964	0.0121707	0.42832
rs76566605	A	0.0174891	0.00341367	3e-07	-0.009	0.004	0.01612	0.007225	0.0165103	0.661673
rs11656471	G	-0.0141665	0.00276905	3.1e-07	0.011	0.003	0.001181	-0.022566	0.0128767	0.0796944
rs11119610	C	-0.0112367	0.00220109	3.3e-07	0.007	0.003	0.005086	0.004388	0.0100253	0.661608
rs12442126	G	-0.0122273	0.00239396	3.3e-07	0.006	0.003	0.03025	-0.000565	0.0101763	0.955723
rs13294381	A	0.011655	0.00228601	3.4e-07	-0.01	0.003	0.000185	-0.001122	0.0100426	0.911043
rs2281695	C	-0.0137109	0.00268935	3.4e-07	0.001	0.003	0.6475	0.022885	0.0115308	0.0471804
rs58658850	A	-0.0155801	0.00305437	3.4e-07	0.001	0.003	0.8591	-0.007027	0.0137729	0.609908
rs906864	A	0.0127664	0.00250405	3.4e-07	-0.005	0.003	0.06951	0.005129	0.0116905	0.660856
rs1991413	G	-0.0109812	0.0021561	3.5e-07	0.002	0.002	0.444	-0.001625	0.0094908	0.864052
rs11184928	G	0.0190781	0.00374962	3.6e-07	-0.006	0.004	0.1512	-0.020296	0.013698	0.138426
rs1331687	A	-0.0139746	0.00274563	3.6e-07	0.008	0.003	0.007508	-0.013552	0.0127475	0.287731
rs4420638	A	0.0139982	0.00275177	3.6e-07	-0.006	0.003	0.09511	-0.091906	0.0140977	7.07e-11
rs4872381	C	-0.0110049	0.00216331	3.6e-07	0.005	0.002	0.06059	-0.006922	0.0094604	0.464363
rs12518971	C	0.0127781	0.00251446	3.7e-07	0.001	0.003	0.7683	-0.007708	0.0123151	0.531383
rs7608199	A	0.0113195	0.00222627	3.7e-07	-0.006	0.003	0.01438	0.002345	0.0099753	0.814146
rs7718708	A	0.011049	0.00217235	3.7e-07	-0.003	0.002	0.2655	-0.008379	0.0094267	0.37408
rs1085727	A	0.0119635	0.00235554	3.8e-07	-0.008	0.003	0.004911	0.003058	0.0096874	0.752255
rs11686212	A	0.0113481	0.00223371	3.8e-07	-0.007	0.003	0.01156	0.008508	0.0098525	0.387844
rs4416719	A	0.0143822	0.00283286	3.8e-07	-0.006	0.003	0.05746	0.002356	0.0115558	0.838447
rs7308280	C	-0.0115005	0.00226478	3.8e-07	0.002	0.003	0.5589	-0.010681	0.0100915	0.289867
rs11676297	C	-0.0115927	0.00228408	3.9e-07	-0.002	0.003	0.4484	-0.021769	0.0103381	0.03523
rs6450476	A	0.0120324	0.00237123	3.9e-07	-0.01	0.003	0.0002709	0.007516	0.0102403	0.462973
rs17084992	C	0.0126966	0.00250401	4e-07	-0.008	0.003	0.00808	0.014654	0.0114776	0.201692
rs17691473	A	0.0115758	0.00228355	4e-07	-0.005	0.003	0.06606	0.006557	0.0102403	0.521971
rs198457	C	-0.0141267	0.00278571	4e-07	0.002	0.003	0.6118	-0.000723	0.0138164	0.958266
rs220723	A	-0.0128798	0.00254128	4e-07	0.006	0.003	0.03984	0.014401	0.0108704	0.18524
rs10866961	A	-0.0127481	0.00251673	4.1e-07	-0.002	0.003	0.4547	0.008777	0.0120284	0.465578
rs1534654	A	0.0152928	0.00301969	4.1e-07	-0.012	0.004	0.001307	-0.003026	0.0164245	0.853828
rs6554208	C	0.0115951	0.00229049	4.1e-07	0	0.003	0.9667	-0.004464	0.0095734	0.641005
rs6746218	C	-0.0114931	0.00227424	4.3e-07	0.011	0.003	2.192e-05	-0.011958	0.0099959	0.231585
rs72673365	C	-0.0140548	0.00277999	4.3e-07	0.007	0.003	0.03236	-0.024957	0.0120588	0.0384885
rs1009785	A	0.011608	0.00229759	4.4e-07	-0.007	0.003	0.004494	0.008511	0.0094658	0.368584
rs7422793	C	0.0114951	0.00227583	4.4e-07	-0.011	0.003	4.855e-05	0.004434	0.0100492	0.659046
rs78555585	C	0.0416115	0.00824078	4.4e-07	-0.01	0.01	0.3351	0.031073	0.0478973	0.516505
rs1734394	C	-0.0118055	0.00234393	4.7e-07	0.01	0.003	8.008e-05	-0.0039	0.0098536	0.692257
rs35388269	C	-0.0145718	0.00289133	4.7e-07	0.005	0.003	0.1695	-0.014764	0.0137686	0.283587
rs6549377	A	-0.0131073	0.00260091	4.7e-07	0.005	0.003	0.06928	-0.006229	0.0104098	0.549588
rs115217651	C	-0.0504025	0.0100132	4.8e-07	0.006	0.011	0.5542	0.018164	0.0438335	0.678591
rs6840685	A	-0.0110925	0.00220385	4.8e-07	0.004	0.003	0.08262	0.009548	0.009947	0.337114
rs2192534	A	-0.0108815	0.00216414	5e-07	0.002	0.002	0.4294	-0.000907	0.0099644	0.927474
rs2807736	G	-0.0136317	0.00271267	5e-07	0.011	0.003	0.0001911	-0.00173	0.0124824	0.88977
rs11653498	A	0.0150278	0.00299527	5.2e-07	-0.009	0.003	0.00778	0.028722	0.0125476	0.0220768
rs59682551	G	0.0126212	0.00251457	5.2e-07	-0.006	0.003	0.04077	-0.017026	0.0126454	0.178166
rs9615257	A	0.0118625	0.0023657	5.3e-07	-0.005	0.003	0.05778	0.003261	0.0096983	0.736686
rs35658682	C	-0.0115589	0.00230716	5.4e-07	0.005	0.003	0.06041	0.013419	0.0097624	0.169267
rs35983385	A	0.0133665	0.00266662	5.4e-07	-0.01	0.003	0.0006828	0.006796	0.0117742	0.563807
rs12883788	C	-0.0109031	0.00217727	5.5e-07	0.006	0.003	0.02062	-0.00562	0.010072	0.576855
rs142549311	A	-0.0293514	0.00586424	5.6e-07	0.01	0.008	0.2272	-0.00118	0.0353649	0.973382
rs12283653	A	-0.0111144	0.00222311	5.7e-07	0.007	0.003	0.00487	0.001042	0.0096233	0.913775
rs75405010	A	0.0207712	0.00415668	5.8e-07	-0.01	0.005	0.02167	0.0301	0.0194596	0.121912
rs112351343	G	0.0148222	0.00297133	6.1e-07	-0.006	0.003	0.083	0.00783	0.0144757	0.588573
rs75874640	G	0.0327375	0.00656822	6.2e-07	-0.004	0.009	0.6349	-0.073541	0.0426625	0.0847464
rs55652646	G	0.0112709	0.00226178	6.3e-07	-0.005	0.003	0.05758	0.013723	0.0100568	0.172393
rs4780287	C	0.0109662	0.00220366	6.5e-07	-0.006	0.003	0.01895	-0.002219	0.0097515	0.819993
rs72818277	C	-0.0192849	0.00387682	6.5e-07	-0.003	0.005	0.4842	-0.008398	0.0209923	0.689119
rs12192393	C	-0.014308	0.00287706	6.6e-07	-0.001	0.003	0.6577	-0.00308	0.0132102	0.815643
rs13238989	A	-0.0109848	0.00220958	6.6e-07	0.009	0.003	0.0002246	-0.007803	0.0096831	0.420336
rs4816405	C	0.0216562	0.00435506	6.6e-07	-0.013	0.005	0.0114	0.007693	0.0147918	0.603005
rs7243703	A	0.0110062	0.00221338	6.6e-07	-0.005	0.003	0.03002	0.013689	0.0098319	0.16383
rs10421059	A	-0.0130319	0.00262362	6.8e-07	0.006	0.003	0.03327	0.016292	0.0125878	0.195572
rs9421464	C	0.0113697	0.00228934	6.8e-07	-0.004	0.003	0.1706	0.0391	0.0105228	0.0002026
rs1039325	G	0.0109227	0.0022003	6.9e-07	-0.01	0.002	7.678e-05	-7.7e-05	0.0095647	0.993577
rs11612160	A	-0.0112017	0.00225671	6.9e-07	0.001	0.003	0.7632	0.006122	0.0097982	0.532098
rs138005298	C	-0.0170836	0.00344667	7.2e-07	0	0.005	0.949	0.010289	0.0204199	0.614351
rs1999896	G	0.0115595	0.00233285	7.2e-07	-0.001	0.003	0.8461	0.019646	0.0097407	0.0437052
rs1897697	C	0.0135137	0.00272843	7.3e-07	-0.003	0.003	0.3755	-0.012356	0.0116558	0.28911
rs73040059	A	0.0138272	0.00279129	7.3e-07	-0.004	0.003	0.2283	-0.002812	0.0122054	0.817789
rs76558730	A	-0.0271025	0.00547761	7.5e-07	0	0.006	0.9788	0.002565	0.0273003	0.925145
rs12409242	A	0.0149166	0.00301558	7.6e-07	-0.004	0.004	0.2768	0.009199	0.0133026	0.489238
rs6936397	C	0.0117682	0.00237963	7.6e-07	-0.002	0.003	0.3842	0.016006	0.0106238	0.131909
rs3923114	C	-0.0108353	0.00219284	7.8e-07	0.002	0.003	0.3346	0.008188	0.0101252	0.418702
rs7532726	A	0.0120785	0.00244444	7.8e-07	0.002	0.003	0.4415	0.020806	0.0106542	0.0508383
rs10799145	G	0.0106414	0.00215579	8e-07	-0.001	0.003	0.7502	-0.006024	0.0094919	0.525659
rs7950577	A	-0.0115476	0.00234016	8e-07	0.004	0.003	0.1785	0.004931	0.0104304	0.636391
rs73038369	G	-0.0108635	0.00220221	8.1e-07	0.002	0.003	0.5411	-0.005537	0.0095897	0.563674
rs56099375	C	0.012445	0.00252694	8.4e-07	-0.008	0.003	0.01064	0.00833	0.0125172	0.50574
rs1011124	A	-0.0108336	0.00220122	8.6e-07	0.012	0.003	3.518e-06	-0.006555	0.0095082	0.490568
rs13150131	C	0.0107543	0.0021849	8.6e-07	0.002	0.002	0.3674	0.006065	0.009304	0.514484
rs909691	A	-0.0107571	0.00218575	8.6e-07	0.006	0.003	0.02576	-0.000298	0.0114961	0.97932
rs67408834	A	-0.0155969	0.00317045	8.7e-07	0.002	0.004	0.6769	-0.029306	0.0171208	0.086949
rs11652522	A	0.0177633	0.0036128	8.8e-07	-0.017	0.004	3.513e-05	0.016849	0.0156109	0.28045
rs143957786	A	0.0245066	0.0049835	8.8e-07	0.006	0.006	0.342	0.040051	0.0305179	0.189393
rs9914872	A	0.0109942	0.00223711	8.9e-07	-0.006	0.003	0.02466	1e-06	0.0097298	0.999918
rs61983990	A	0.0192755	0.00392455	9e-07	-0.005	0.005	0.2811	0.004343	0.020686	0.833708
rs11223716	G	0.0112892	0.00230015	9.2e-07	-0.002	0.003	0.3688	-0.015011	0.0098362	0.126988
rs11990118	A	-0.0227217	0.00462883	9.2e-07	0.008	0.006	0.193	0.024917	0.0229748	0.278127
rs204092	C	-0.0110525	0.00225261	9.3e-07	0.008	0.003	0.0032	0.00382	0.0093376	0.682469
rs13044742	A	0.0159277	0.00324749	9.4e-07	0	0.004	0.9082	-0.001944	0.013963	0.889272
rs1868973	A	0.0109759	0.00223801	9.4e-07	-0.003	0.003	0.1708	0.002914	0.0095821	0.761044
rs7639565	C	-0.0107386	0.00219005	9.4e-07	0.001	0.002	0.7817	-0.012828	0.0092573	0.165831
rs72647213	A	0.019227	0.00392189	9.5e-07	-0.012	0.004	0.008362	0.002349	0.0157032	0.88109
rs1965122	C	-0.0106215	0.0021676	9.6e-07	0.003	0.002	0.2427	0.002328	0.0100546	0.816898
rs9398250	A	-0.0212022	0.00432723	9.6e-07	0.001	0.005	0.7726	-0.024367	0.0156587	0.119677
rs10516283	G	-0.0105963	0.00216395	9.7e-07	0	0.002	0.9683	-0.015717	0.0094028	0.0946191
rs190328705	A	-0.0308284	0.00629413	9.7e-07	-0.003	0.009	0.7014	-0.04094	0.039118	0.295294
rs11643761	A	-0.0174968	0.00357562	9.9e-07	0.003	0.004	0.5516	0.029308	0.0175695	0.0952916
rs13112718	A	0.0162945	0.00333008	9.9e-07	-0.003	0.004	0.3751	-0.013779	0.0130114	0.289604
rs1784515	C	0.0159757	0.00326396	9.9e-07	-0.005	0.004	0.1833	-0.035938	0.0148885	0.0157869
rs2282930	A	-0.012887	0.00263367	9.9e-07	0.01	0.003	0.0009434	0.000749	0.0104815	0.943032
rs10499077	A	0.016911	0.0034589	1e-06	-0.015	0.004	0.0001164	-0.000774	0.013195	0.953224
rs113634123	C	0.0240067	0.00490948	1e-06	-0.008	0.008	0.3583	-0.02454	0.0345284	0.477259
rs12544752	C	-0.0125083	0.0025609	1e-06	0.002	0.003	0.4477	-0.001786	0.0112973	0.874385
rs12940081	C	-0.0291343	0.00595615	1e-06	-0.002	0.007	0.7621	-0.034139	0.0337452	0.311696
rs1387490	C	-0.0168386	0.00344763	1e-06	0.005	0.004	0.2646	0.01592	0.0171241	0.352534
rs305303	C	-0.0126414	0.00258696	1e-06	0.004	0.003	0.2174	-0.00089	0.0114613	0.938105
rs4130759	A	-0.0107536	0.00219959	1e-06	-0.006	0.003	0.011	-0.003124	0.0095147	0.742659
rs4373298	A	-0.0110149	0.00225279	1e-06	0.006	0.003	0.02638	-0.009477	0.0096364	0.32538
rs4485668	C	0.0117846	0.00241027	1e-06	-0.01	0.003	0.0002367	0.009471	0.0098558	0.336574
rs56291613	A	-0.0110509	0.0022632	1e-06	0.007	0.003	0.009479	-0.011343	0.0102306	0.267544
rs56315139	C	0.0120464	0.00246738	1e-06	-0.004	0.003	0.193	0.016894	0.011206	0.131662
rs58323113	C	-0.0111368	0.00227781	1e-06	0.003	0.003	0.2166	0.003886	0.0100796	0.699843
rs716174	A	-0.0106312	0.00217641	1e-06	-0.002	0.002	0.5279	0.008525	0.0094897	0.369004
rs9315092	C	-0.0108284	0.00221665	1e-06	0	0.003	0.8479	0.01475	0.0092627	0.111293
rs10913907	A	-0.030632	0.00627951	1.1e-06	0.009	0.008	0.2471	0.018617	0.0203167	0.359488
rs1944870	C	0.0108605	0.0022323	1.1e-06	-0.005	0.003	0.07147	-0.008908	0.0099134	0.368874
rs2100249	G	-0.0111698	0.00229106	1.1e-06	0.012	0.003	8.45e-06	-0.01082	0.0096483	0.262101
rs2341674	C	-0.0138919	0.0028477	1.1e-06	0.001	0.003	0.7793	0.014613	0.0128007	0.253629
rs4078533	G	-0.0105407	0.00216583	1.1e-06	0.002	0.002	0.4793	0.012955	0.0092779	0.162615
rs7160796	C	0.011433	0.00234738	1.1e-06	-0.003	0.003	0.2174	-0.00331	0.0103935	0.75013
rs72735284	C	-0.0160891	0.00330674	1.1e-06	0.01	0.004	0.008161	0.007286	0.014328	0.611093
rs7539775	A	0.0120616	0.00247738	1.1e-06	-0.005	0.003	0.1108	0.023381	0.010538	0.0265047
rs7634445	A	-0.0107165	0.0021991	1.1e-06	0.002	0.003	0.4831	0.001448	0.0093735	0.877233
rs8081039	C	-0.0227621	0.00467962	1.1e-06	0.001	0.005	0.7893	-0.003122	0.0206349	0.879742
rs9539393	A	0.0123243	0.00253348	1.1e-06	-0.009	0.003	0.001161	0.007623	0.0106347	0.473493
rs11861749	C	0.0111575	0.00229639	1.2e-06	-0.004	0.003	0.1672	0.004907	0.0100242	0.624476
rs13338369	A	0.0137462	0.00282627	1.2e-06	-0.001	0.003	0.687	-0.004719	0.0114874	0.681221
rs1464883	A	0.0106098	0.0021852	1.2e-06	-0.004	0.002	0.1011	0.013925	0.0097722	0.154167
rs17834666	A	0.0152993	0.0031558	1.2e-06	-0.003	0.004	0.3749	0.015467	0.013333	0.246026
rs2964295	A	-0.0108409	0.00223551	1.2e-06	0.001	0.003	0.6049	-7.7e-05	0.0095701	0.99358
rs3768469	A	0.0106398	0.00219009	1.2e-06	-0.009	0.003	0.0003997	0.015417	0.0095451	0.106274
rs6051596	A	-0.0105909	0.0021785	1.2e-06	0.008	0.002	0.001371	-0.023327	0.0093387	0.012494
rs61742813	C	0.0143258	0.00295498	1.2e-06	-0.007	0.003	0.03773	-0.021025	0.0118252	0.0754073
rs73120967	C	-0.0140071	0.00288634	1.2e-06	0.007	0.003	0.03711	-0.002561	0.011986	0.830807
rs7794450	G	0.0106991	0.00220492	1.2e-06	-0.002	0.003	0.4319	0.004772	0.0095842	0.618554
rs111526220	A	-0.0568958	0.0117683	1.3e-06	0.01	0.005	0.04542	-0.007367	0.0194748	0.70522
rs160152	C	-0.0111107	0.00229781	1.3e-06	-0.002	0.003	0.5653	-0.012017	0.0100209	0.230453
rs3741280	G	-0.0118429	0.00244871	1.3e-06	0.001	0.003	0.606	0.001956	0.0099666	0.84441
rs3804474	C	0.0104503	0.00215978	1.3e-06	-0.006	0.003	0.01393	0.025869	0.0092214	0.0050267
rs6921272	A	0.0198027	0.00409539	1.3e-06	-0.015	0.005	0.001607	0.028955	0.0153817	0.0597774
rs8008382	C	-0.0114567	0.00236908	1.3e-06	0.011	0.003	2.273e-05	-2e-05	0.0099318	0.998393
rs9533089	A	-0.0106764	0.00220276	1.3e-06	0.007	0.003	0.003865	0.009885	0.0101849	0.331772
rs10791303	C	0.0108133	0.0022436	1.4e-06	-0.002	0.003	0.3735	-0.00499	0.0098873	0.613778
rs11757516	C	-0.0117755	0.00243702	1.4e-06	0.008	0.003	0.005059	0.015715	0.0100828	0.119094
rs12330646	C	-0.0158705	0.00328451	1.4e-06	0.008	0.004	0.04694	0.022519	0.019553	0.249448
rs138785753	G	0.0337931	0.00700343	1.4e-06	0.006	0.008	0.4931	0.00199	0.0374429	0.957614
rs144583467	C	-0.0154143	0.00319754	1.4e-06	0.005	0.004	0.1639	0.003822	0.0125237	0.760228
rs144825291	C	0.0327259	0.00678573	1.4e-06	-0.024	0.008	0.001875	-0.006328	0.0364598	0.862211
rs2076586	C	0.0122117	0.00253018	1.4e-06	-0.01	0.003	0.0005256	-0.009907	0.0110214	0.368712
rs2579365	C	0.0228051	0.00473146	1.4e-06	0	0.005	0.9646	-0.018197	0.0153763	0.236632
rs72787866	A	-0.0106151	0.00219818	1.4e-06	0.007	0.003	0.003527	-0.009088	0.0093822	0.332723
rs17750984	G	-0.0127506	0.00265105	1.5e-06	0.012	0.003	0.0001399	-0.010137	0.012792	0.4281
rs193793	A	-0.0108237	0.00224753	1.5e-06	-0.001	0.003	0.8169	-0.000831	0.0095321	0.930529
rs35612658	A	-0.0116755	0.00242574	1.5e-06	-0.003	0.003	0.3218	-0.017892	0.0106835	0.0939882
rs75356132	C	0.043034	0.00893351	1.5e-06	0.019	0.012	0.1051	0.043569	0.0461864	0.345512
rs4719620	G	0.010443	0.00217492	1.6e-06	-0.002	0.003	0.3224	0.002616	0.0094767	0.782513
rs61997667	C	-0.0144051	0.0030007	1.6e-06	0.006	0.003	0.06172	-0.007441	0.0134579	0.580325
rs74998211	C	-0.0105691	0.00220025	1.6e-06	0.003	0.003	0.2625	-0.011761	0.0095158	0.216479
rs758737	G	0.0108221	0.00225248	1.6e-06	0	0.003	0.8663	-0.010949	0.0104196	0.293346
rs10001607	C	0.0104451	0.00218303	1.7e-06	-0.006	0.002	0.01156	-0.019098	0.0098123	0.051616
rs16832855	G	-0.0215781	0.00450298	1.7e-06	0	0.006	0.9668	0.024838	0.0188143	0.18678
rs2508819	C	-0.0103943	0.00217117	1.7e-06	0.005	0.002	0.02728	-0.003685	0.0093833	0.694526
rs55853834	A	-0.01418	0.00296313	1.7e-06	0.004	0.003	0.2302	0.012303	0.0116069	0.289156
rs62155725	A	-0.0143941	0.00300842	1.7e-06	0.002	0.003	0.5457	-0.023938	0.0136089	0.078578
rs6875133	C	-0.0122749	0.0025649	1.7e-06	0.007	0.003	0.04331	-0.000178	0.0137382	0.989662
rs79373894	C	-0.0288517	0.00602551	1.7e-06	0.02	0.008	0.01676	-0.018536	0.037066	0.617018
rs1644522	A	0.0109993	0.0023011	1.8e-06	-0.009	0.003	0.0005448	0.001402	0.0095538	0.883331
rs1884581	A	-0.0177696	0.00372365	1.8e-06	0.008	0.004	0.04732	-0.024069	0.0158412	0.128664
rs1897707	C	0.0116088	0.00243013	1.8e-06	-0.005	0.003	0.0968	0.001424	0.0103272	0.890329
rs4860734	A	0.0115917	0.00242964	1.8e-06	-0.013	0.003	3.786e-06	-0.008029	0.0107618	0.455626
rs77554090	C	-0.0196157	0.00410977	1.8e-06	0.019	0.005	7.227e-05	-0.039577	0.0209489	0.0588625
rs8014837	A	0.0107559	0.00225293	1.8e-06	-0.007	0.003	0.00542	0.004721	0.0095006	0.619248
rs9377117	G	-0.011311	0.00236696	1.8e-06	0.009	0.003	0.0004886	-0.003281	0.0099807	0.742357
rs9749730	A	0.010697	0.00223777	1.8e-06	-0.006	0.003	0.02151	-0.021987	0.010501	0.0362786
rs146256516	A	-0.0397712	0.00834104	1.9e-06	-0.005	0.009	0.5931	-0.024056	0.0327339	0.462403
rs146764812	C	0.0373573	0.00783916	1.9e-06	-0.009	0.01	0.3625	0.003643	0.0451979	0.935759
rs2250170	A	-0.0104373	0.00219142	1.9e-06	0.001	0.002	0.7457	0.011669	0.0099503	0.240905
rs35264357	A	0.0338705	0.00711432	1.9e-06	-0.005	0.009	0.5414	0.044773	0.0414611	0.280195
rs36081798	C	0.012126	0.00254475	1.9e-06	-0.007	0.003	0.02007	0.029669	0.0122652	0.0155648
rs7188873	A	-0.0106366	0.00223425	1.9e-06	0.01	0.003	0.0001613	-0.007231	0.0098319	0.462058
rs113997714	C	-0.0185944	0.00391076	2e-06	0.015	0.004	0.0009071	-0.017459	0.0181376	0.335755
rs183715480	C	-0.0176404	0.00371382	2e-06	0.011	0.004	0.01215	-0.018662	0.020384	0.359918
rs4778058	C	-0.0104463	0.00219948	2e-06	0.007	0.002	0.004704	-0.003818	0.0098384	0.697964
rs4785187	A	0.0123762	0.00260526	2e-06	-0.014	0.003	2.083e-06	-0.015467	0.010601	0.144561
rs62119828	C	-0.0113544	0.00238835	2e-06	0.008	0.003	0.0026	-0.003367	0.0105901	0.750532
rs72822409	A	-0.0252231	0.00530843	2e-06	-0.007	0.006	0.2663	0.009581	0.0279054	0.731344
rs7923239	A	-0.0112683	0.00237016	2e-06	0.005	0.003	0.05655	0.000143	0.011256	0.989864
rs2034604	C	0.0102812	0.00216568	2.1e-06	-0.003	0.002	0.3092	-0.009643	0.0095777	0.314023
rs12284227	G	-0.0173497	0.00366621	2.2e-06	0	0.004	0.9488	0.000655	0.0149179	0.964978
rs12739999	A	0.0135927	0.00287227	2.2e-06	-0.015	0.003	6.047e-06	0.01803	0.0117438	0.124714
rs146769105	A	0.0406025	0.00858167	2.2e-06	-0.002	0.01	0.8309	-0.007364	0.040692	0.856392
rs150534565	A	0.0357015	0.00753461	2.2e-06	0.004	0.01	0.659	-0.025303	0.0498645	0.61185
rs1566085	G	0.0103586	0.00218623	2.2e-06	-0.016	0.002	1.179e-10	0.001303	0.0094495	0.890327
rs2612054	G	0.0172423	0.00364179	2.2e-06	-0.002	0.004	0.5619	0.000252	0.0134894	0.985095
rs2613971	A	-0.0110228	0.00232866	2.2e-06	0	0.003	0.9582	0.018861	0.0097385	0.052776
rs4808804	A	-0.0106141	0.00224378	2.2e-06	0.009	0.003	0.0005324	0.008238	0.0096168	0.391653
rs6574126	G	0.0102255	0.00216171	2.2e-06	-0.002	0.002	0.3625	-0.015573	0.0092953	0.0938624
rs6807873	C	-0.0109369	0.0023089	2.2e-06	0.005	0.003	0.08872	-0.006233	0.0106901	0.55985
rs11986200	A	-0.0103339	0.00218756	2.3e-06	0.001	0.002	0.5781	0.004721	0.0093909	0.61516
rs7276690	C	-0.0115263	0.00244076	2.3e-06	0.002	0.003	0.4798	-0.001605	0.0100448	0.873051
rs77516476	A	-0.0331487	0.00701025	2.3e-06	-0.004	0.009	0.6459	0.05166	0.0384662	0.179273
rs9304217	G	-0.0136706	0.00289162	2.3e-06	0.009	0.003	0.00462	-0.007861	0.0129669	0.544358
rs9308733	A	-0.0102645	0.00217181	2.3e-06	0.005	0.002	0.0475	0.006536	0.0096711	0.499151
rs111613567	A	-0.0212129	0.00449537	2.4e-06	0.002	0.005	0.7634	0.005003	0.0203167	0.805488
rs1516537	A	0.0104038	0.00220709	2.4e-06	-0.003	0.003	0.3209	-0.009515	0.0095343	0.318289
rs390316	A	0.0105457	0.00223624	2.4e-06	-0.004	0.003	0.1239	0.004822	0.0093659	0.60666
rs434656	C	0.019875	0.00421623	2.4e-06	-0.005	0.005	0.3796	0.039563	0.0265584	0.136314
rs9954982	C	-0.0115984	0.002458	2.4e-06	0.006	0.003	0.02522	-0.030521	0.0103979	0.0033321
rs112035589	A	-0.0370172	0.00785771	2.5e-06	0.012	0.01	0.2521	-0.013241	0.0464525	0.775611
rs11669624	A	-0.010242	0.00217579	2.5e-06	0.005	0.002	0.03977	-0.000836	0.0095473	0.930223
rs11942352	A	0.012684	0.00269383	2.5e-06	-0.009	0.003	0.00407	0.008963	0.0120544	0.457152
rs12323423	C	0.0106635	0.00226472	2.5e-06	-0.01	0.003	9.544e-05	0.005749	0.0098352	0.55886
rs1498308	G	0.0103767	0.00220257	2.5e-06	0	0.003	0.9976	0.000505	0.0094561	0.957409
rs17423708	C	0.0155086	0.00329125	2.5e-06	0.004	0.005	0.3633	-0.021571	0.0216452	0.318972
rs34801323	C	0.0129599	0.0027512	2.5e-06	-0.005	0.003	0.1339	0.01766	0.0128235	0.168463
rs444288	A	-0.011969	0.00254415	2.5e-06	0.001	0.003	0.6056	-0.017553	0.0104283	0.0923338
rs8044262	C	0.0102882	0.00218394	2.5e-06	-0.004	0.003	0.1145	0.009744	0.0095582	0.307993
rs244398	C	-0.010278	0.00218838	2.6e-06	0.003	0.003	0.2044	-0.00902	0.0098341	0.359028
rs34886087	C	-0.0105193	0.00223898	2.6e-06	0.004	0.003	0.09443	0.008389	0.0099905	0.401078
rs6510243	A	0.0107222	0.0022803	2.6e-06	-0.009	0.003	0.000282	0.014611	0.0094224	0.120981
rs72947621	A	0.0115111	0.00244957	2.6e-06	0.003	0.003	0.2995	-0.000945	0.011206	0.932794
rs742877	A	-0.0156715	0.0033332	2.6e-06	0.008	0.004	0.03654	0.008684	0.0128713	0.49988
rs7673395	C	0.0101887	0.00216705	2.6e-06	0.003	0.002	0.1614	-0.006682	0.0092822	0.471606
rs9700051	A	0.0102267	0.00217426	2.6e-06	-0.007	0.002	0.005827	0.007027	0.0094767	0.458388
rs11026523	A	-0.0121192	0.00258243	2.7e-06	0.003	0.003	0.3664	0.007834	0.0121294	0.518364
rs1190716	C	0.0161517	0.00344379	2.7e-06	-0.007	0.004	0.09032	0.00801	0.0163789	0.624811
rs36420	C	0.0173183	0.00369262	2.7e-06	-0.002	0.005	0.6997	0.00606	0.0220319	0.783273
rs7644678	C	-0.0113479	0.002418	2.7e-06	0.003	0.003	0.3426	-0.011598	0.0103816	0.26392
rs7785662	A	0.0106413	0.0022675	2.7e-06	-0.007	0.003	0.012	0.008706	0.0103511	0.400311
rs7875078	A	0.0102278	0.00217948	2.7e-06	-0.012	0.002	5.342e-07	0.008164	0.0094745	0.388864
rs9477900	G	0.0190398	0.00406045	2.7e-06	-0.014	0.005	0.005016	0.013854	0.0158922	0.383347
rs1995706	C	-0.0101925	0.00217467	2.8e-06	0.01	0.002	5.128e-05	0.002694	0.0093952	0.77431
rs3759344	A	0.0164221	0.00350488	2.8e-06	0.001	0.004	0.7487	0.003429	0.0177226	0.846582
rs7916697	A	0.011825	0.00252435	2.8e-06	-0.003	0.003	0.3279	0.017907	0.0101936	0.0789715
rs10432679	A	-0.0196813	0.00420783	2.9e-06	0	0.005	0.9918	0.006087	0.0191772	0.750933
rs17797517	C	-0.0114691	0.00245217	2.9e-06	0.009	0.003	0.002378	-0.0158	0.010928	0.148224
rs182946620	C	0.0111152	0.00237749	2.9e-06	-0.002	0.003	0.5799	-0.028971	0.0104695	0.0056546
rs2160341	A	0.0124515	0.0026631	2.9e-06	-0.002	0.003	0.5115	-0.005694	0.0120512	0.63658
rs56397259	A	0.0207829	0.00444559	2.9e-06	-0.009	0.006	0.1545	0.04938	0.0324602	0.128197
rs56967047	C	-0.0425557	0.00909979	2.9e-06	0.018	0.011	0.1016	0.002234	0.0388833	0.954184
rs60737686	A	0.0140102	0.00299591	2.9e-06	-0.005	0.004	0.1779	-0.005211	0.0137001	0.703677
rs117179641	A	0.0251891	0.00539656	3e-06	0.005	0.007	0.4794	0.040047	0.0361622	0.268109
rs118080464	C	-0.0299128	0.00640265	3e-06	0.001	0.008	0.8807	0.01948	0.0336051	0.562134
rs550057	C	-0.0115772	0.00247954	3e-06	0.004	0.003	0.1196	-0.062774	0.0106825	4.19e-09
rs72779821	G	0.0127066	0.00272146	3e-06	-0.001	0.003	0.6561	-0.013855	0.0119415	0.245949
rs7767863	G	0.0102338	0.00219029	3e-06	0.003	0.003	0.2059	-0.002034	0.0098276	0.836034
rs4750370	C	0.0127272	0.00272817	3.1e-06	-0.006	0.003	0.06529	-0.002171	0.0115841	0.851337
rs72835785	A	0.0148191	0.00317587	3.1e-06	-0.009	0.004	0.0119	-0.018525	0.0142683	0.194172
rs73026051	A	-0.0145478	0.00312062	3.1e-06	0.002	0.004	0.6636	-0.007962	0.01356	0.557091
rs115177164	A	-0.0329166	0.00706314	3.2e-06	0.021	0.008	0.01103	0.045664	0.0368933	0.215815
rs1604346	A	-0.015778	0.00338533	3.2e-06	0.006	0.004	0.1347	-0.011321	0.0137338	0.40976
rs55743355	A	0.0103238	0.00221647	3.2e-06	-0.003	0.003	0.3152	0.025419	0.0149928	0.0899972
rs6976221	G	-0.0117833	0.00253133	3.2e-06	0.01	0.003	0.0004901	-0.005213	0.011483	0.649848
rs937813	C	0.0162213	0.00348351	3.2e-06	0.001	0.004	0.7745	-0.003937	0.0148353	0.790716
rs13279288	A	-0.0102188	0.00219751	3.3e-06	-0.001	0.003	0.7636	-0.004886	0.010425	0.639298
rs62000824	C	0.0134965	0.00290059	3.3e-06	-0.011	0.004	0.002328	0.019272	0.0141987	0.174685
rs116546712	A	0.0233046	0.00501463	3.4e-06	-0.014	0.01	0.157	0.029144	0.031124	0.349076
rs1997719	C	-0.0102001	0.00219683	3.4e-06	0.008	0.003	0.0008032	-0.017249	0.0103294	0.094941
rs3966676	C	0.0137311	0.00295467	3.4e-06	-0.006	0.003	0.06886	-0.017249	0.0116536	0.138835
rs76267866	A	-0.0123883	0.00266779	3.4e-06	0.007	0.003	0.03085	-0.012383	0.0118089	0.294356
rs55979051	A	0.0124232	0.00267916	3.5e-06	-0.02	0.003	7.792e-11	-0.016143	0.0110735	0.144895
rs73150419	G	-0.0243475	0.00524827	3.5e-06	0.012	0.007	0.08769	-0.010502	0.0348	0.762819
rs62367536	C	-0.0462361	0.00998126	3.6e-06	-0.013	0.015	0.3922	0.121069	0.0620982	0.0512192
rs75289405	A	0.013104	0.00282971	3.6e-06	-0.001	0.003	0.727	0.00659	0.0134318	0.623691
rs7870743	A	0.0104489	0.0022554	3.6e-06	-0.003	0.003	0.179	0.011765	0.010047	0.2416
rs902467	A	0.0100255	0.00216413	3.6e-06	0.001	0.003	0.7657	-0.00364	0.0095332	0.702592
rs919054	A	0.0103248	0.0022276	3.6e-06	-0.008	0.003	0.002913	0.009892	0.0096049	0.30306
rs10159095	A	0.0183342	0.00396342	3.7e-06	-0.012	0.004	0.002174	0.018553	0.0145257	0.201513
rs12534815	C	-0.0182398	0.00394137	3.7e-06	0.008	0.005	0.06844	-0.012919	0.0179388	0.47142
rs2163246	A	0.0116907	0.00252593	3.7e-06	-0.002	0.003	0.433	-0.006264	0.0110529	0.570897
rs78547804	C	0.0151139	0.00326408	3.7e-06	0	0.004	0.9859	-0.005906	0.0175336	0.736239
rs8109003	G	0.0103042	0.00222546	3.7e-06	-0.003	0.003	0.2596	-0.000216	0.009783	0.982385
rs17145560	A	0.017287	0.00373799	3.8e-06	-0.009	0.004	0.04641	-0.00837	0.0143313	0.559195
rs73420302	C	-0.0131373	0.00284126	3.8e-06	0.006	0.003	0.06624	0.016152	0.0143801	0.261346
rs10041474	A	0.0103083	0.00223408	3.9e-06	-0.009	0.003	0.0002857	0.00154	0.0098156	0.875329
rs142230135	A	0.0407764	0.00883201	3.9e-06	-0.018	0.01	0.06982	-0.007935	0.0424463	0.851706
rs6030802	C	-0.0148632	0.00322133	3.9e-06	0.013	0.004	0.0004339	-0.005926	0.0123423	0.631129
rs7863447	A	-0.0138633	0.00300348	3.9e-06	0.016	0.003	2.727e-06	-0.001037	0.0111528	0.925919
rs10915958	A	-0.0107092	0.0023215	4e-06	0.002	0.003	0.471	-0.001476	0.0096929	0.878968
rs12516025	A	0.0114421	0.00248183	4e-06	0.003	0.003	0.2241	-0.01886	0.0112495	0.0936365
rs12895588	C	0.011424	0.00247816	4e-06	-0.002	0.003	0.4539	-0.003702	0.0106195	0.727386
rs12187001	A	0.0189646	0.00411591	4.1e-06	-0.009	0.005	0.05687	0.007715	0.0158879	0.627258
rs2314338	C	0.0112211	0.00243723	4.1e-06	-0.006	0.003	0.05726	0.015742	0.0120675	0.192063
rs2644114	A	0.0105047	0.00228138	4.1e-06	-0.009	0.003	0.001116	0.039076	0.0100676	0.0001039
rs34816334	C	-0.018187	0.00395402	4.2e-06	0.002	0.004	0.7329	0.012913	0.0172175	0.453259
rs41296022	A	-0.0269743	0.00586024	4.2e-06	-0.003	0.008	0.6884	-0.016212	0.0375309	0.665768
rs4360596	C	0.0102403	0.00222571	4.2e-06	-0.003	0.003	0.3116	0.007485	0.0106336	0.481494
rs4969472	A	-0.0100946	0.00219271	4.2e-06	0.004	0.003	0.09091	-0.020569	0.0113679	0.0703899
rs71361044	A	0.0160666	0.00349314	4.2e-06	-0.017	0.006	0.003111	-0.019693	0.0260707	0.450027
rs111685991	C	-0.0159346	0.00346637	4.3e-06	0.003	0.004	0.4	-0.019364	0.0154414	0.209832
rs2913545	C	0.0101169	0.00220162	4.3e-06	-0.006	0.003	0.02914	0.003482	0.0095973	0.716746
rs61813324	C	-0.0146869	0.00319626	4.3e-06	0.006	0.004	0.1354	-0.015155	0.0174424	0.384923
rs8012	A	0.00985175	0.00214324	4.3e-06	0	0.003	0.8838	0.020085	0.0101915	0.0487505
rs9568281	A	-0.0192099	0.00417977	4.3e-06	0.004	0.004	0.4258	0.020496	0.0142422	0.150121
rs10469267	C	-0.0101462	0.00220996	4.4e-06	0.006	0.003	0.02838	0.006852	0.0098949	0.488638
rs11084699	A	-0.0105451	0.00229641	4.4e-06	0.002	0.003	0.4618	-0.00352	0.0096972	0.716611
rs117049168	A	0.0147315	0.00320789	4.4e-06	-0.007	0.004	0.09693	0.04015	0.0168102	0.0169202
rs158812	A	-0.0111081	0.00241987	4.4e-06	0.005	0.003	0.08736	-0.008478	0.010224	0.406979
rs2803008	A	-0.0125778	0.00273811	4.4e-06	0.01	0.003	0.001633	-0.019335	0.0118676	0.103265
rs4962540	A	-0.0189986	0.00413885	4.4e-06	-0.001	0.005	0.8171	-0.016788	0.0181278	0.354399
rs66523149	C	-0.0107516	0.0023412	4.4e-06	0.003	0.003	0.3265	0.018463	0.0101328	0.0684395
rs67081742	A	0.0113515	0.00247145	4.4e-06	-0.002	0.003	0.4667	-0.02485	0.0149255	0.0959247
rs76357248	A	-0.0105109	0.00229012	4.4e-06	0.006	0.003	0.02124	-0.010575	0.0097863	0.279878
rs990315	C	-0.0102615	0.00223478	4.4e-06	0	0.003	0.9049	-0.011261	0.0096668	0.244053
rs419473	A	0.0105704	0.00230335	4.5e-06	-0.002	0.003	0.5346	-0.016511	0.0101676	0.104399
rs13188595	A	0.0105879	0.00230963	4.6e-06	-0.002	0.003	0.3431	0.004646	0.0098797	0.638171
rs1905339	C	0.0104671	0.00228415	4.6e-06	-0.009	0.003	0.0004336	0.045547	0.0096364	2.28e-06
rs2968782	G	0.0100618	0.0021957	4.6e-06	-0.001	0.003	0.6996	-0.002694	0.0095234	0.777267
rs73125245	A	0.0169964	0.00370797	4.6e-06	-0.006	0.004	0.1294	0.003351	0.0161312	0.835437
rs4567812	A	-0.0108329	0.00236574	4.7e-06	-0.003	0.003	0.2583	-0.000211	0.0103881	0.983795
rs10963050	C	-0.0109446	0.00239293	4.8e-06	0.007	0.003	0.01596	-0.01549	0.0099199	0.118404
rs17496122	C	0.0230061	0.00503536	4.9e-06	-0.008	0.007	0.2463	0.053147	0.0275426	0.0536526
rs221015	C	-0.011324	0.00248166	5e-06	0.004	0.003	0.1803	0.002522	0.0113636	0.824362
rs4559190	C	-0.0100986	0.00221196	5e-06	-0.001	0.003	0.772	-0.004147	0.0098493	0.673722
rs6888805	A	-0.00993791	0.00217636	5e-06	0.005	0.002	0.04528	0.01349	0.0096505	0.162156
rs6973243	C	-0.0100336	0.00219715	5e-06	0.007	0.003	0.009409	0.001407	0.0092464	0.879055
rs1970877	A	0.010294	0.00225707	5.1e-06	-0.005	0.003	0.07416	0.00804	0.0098015	0.412054
rs3135980	C	0.0120118	0.00263338	5.1e-06	-0.009	0.003	0.003285	0.00613	0.0123825	0.620562
rs3850009	C	-0.0104692	0.00229494	5.1e-06	0.005	0.003	0.06095	-0.00717	0.0101415	0.479569
rs4278237	A	0.0118281	0.00259407	5.1e-06	-0.007	0.003	0.01117	-0.013597	0.0107237	0.204821
rs925669	C	0.0100445	0.00220306	5.1e-06	0.003	0.003	0.2382	-0.003509	0.0095473	0.713217
rs1992237	C	0.0108799	0.00238672	5.2e-06	-0.006	0.003	0.04616	0.029292	0.010903	0.0072182
rs357004	A	0.010041	0.00220356	5.2e-06	-0.009	0.002	0.0001657	0.012849	0.0102164	0.208508
rs5754609	C	-0.0104086	0.00228401	5.2e-06	0.005	0.003	0.07032	-0.008352	0.0095375	0.381194
rs76555305	A	0.027316	0.00599234	5.2e-06	-0.02	0.009	0.0266	0.002833	0.0332336	0.932067
rs217286	A	-0.0101713	0.00223356	5.3e-06	-0.001	0.002	0.8301	-0.003437	0.0094561	0.716253
rs4899737	G	-0.0106959	0.00234935	5.3e-06	0.01	0.003	9.9e-05	-0.007984	0.0100948	0.429
rs61928398	A	-0.0126136	0.0027697	5.3e-06	0.002	0.003	0.4875	-0.013959	0.0110257	0.205499
rs10733321	C	-0.0120539	0.00264985	5.4e-06	0.005	0.003	0.07755	0.000692	0.0109475	0.949599
rs10142565	C	0.0103961	0.00228794	5.5e-06	-0.009	0.003	0.0008468	0.012806	0.0103783	0.217232
rs1986202	C	-0.0125698	0.00276498	5.5e-06	0.004	0.003	0.2715	0.000403	0.0121685	0.97358
rs2876978	A	0.010359	0.00227987	5.5e-06	-0.006	0.003	0.02888	0.003471	0.009972	0.727785
rs303029	A	0.026692	0.00587534	5.5e-06	-0.008	0.007	0.2838	0.001426	0.0250702	0.954641
rs6778273	G	-0.0117689	0.00258898	5.5e-06	0.008	0.003	0.005992	-0.00828	0.0103816	0.425121
rs73769665	A	-0.0155231	0.00341659	5.5e-06	0.002	0.004	0.6919	-0.026303	0.0157912	0.0957788
rs7686161	A	-0.00992208	0.00218331	5.5e-06	0.004	0.002	0.1306	-0.002783	0.0093322	0.76554
rs9939323	A	-0.0102215	0.00224937	5.5e-06	0.008	0.003	0.001314	-0.000824	0.0105847	0.937949
rs10507274	C	-0.0201598	0.00443855	5.6e-06	0.015	0.007	0.02633	0.004328	0.0287549	0.880359
rs113188251	A	0.0234761	0.00516878	5.6e-06	-0.002	0.006	0.7491	-0.033794	0.0281889	0.23059
rs718845	G	-0.0108393	0.00238676	5.6e-06	0.003	0.003	0.2789	-0.018171	0.0099351	0.0674041
rs79529786	A	-0.0102423	0.00225661	5.7e-06	0.002	0.003	0.3498	0.006579	0.0098319	0.503401
rs2863302	C	-0.0142383	0.00314158	5.8e-06	0.008	0.004	0.02467	-0.027173	0.0156554	0.0826185
rs3008610	A	-0.014441	0.00318618	5.8e-06	-0.004	0.004	0.3058	-0.046261	0.0147842	0.0017536
rs57636336	A	0.0133533	0.00294613	5.8e-06	-0.009	0.003	0.008821	-0.002213	0.0137805	0.872417
rs10891780	C	-0.0103306	0.00228061	5.9e-06	0.006	0.003	0.01343	-0.003158	0.0102186	0.757288
rs17285306	C	-0.0204593	0.00451792	5.9e-06	0.002	0.006	0.7111	-0.040676	0.0314152	0.195393
rs6493063	C	-0.0118261	0.00260986	5.9e-06	0.006	0.003	0.05906	0.014979	0.0107781	0.164599
rs7870753	A	0.0118069	0.00260537	5.9e-06	-0.01	0.003	0.0005542	0.016978	0.0116264	0.144209
rs10772549	A	-0.0100657	0.0022236	6e-06	0.002	0.003	0.5296	0.001132	0.0097635	0.907698
rs12544090	A	-0.0103888	0.00229506	6e-06	0.005	0.003	0.07804	-0.000838	0.0096722	0.930958
rs17482135	A	-0.0126544	0.00279551	6e-06	-0.004	0.003	0.2156	-0.013903	0.0134416	0.300984
rs118143481	A	0.0239904	0.005308	6.2e-06	-0.011	0.007	0.1181	-0.002914	0.028379	0.918216
rs4833125	C	-0.00977811	0.00216305	6.2e-06	0.004	0.002	0.08423	-0.00128	0.009342	0.891018
rs72902650	A	-0.0128757	0.00284889	6.2e-06	0.009	0.003	0.007833	0.009054	0.0126052	0.472587
rs1125244	C	0.0113252	0.00250836	6.3e-06	-0.005	0.003	0.09692	0.004127	0.0106792	0.699162
rs11256166	C	0.0106441	0.00235716	6.3e-06	-0.004	0.003	0.1525	0.002521	0.0101567	0.803971
rs160183	C	0.0102221	0.00226398	6.3e-06	-0.003	0.003	0.3099	0.000831	0.0098982	0.933092
rs2050187	C	-0.0098124	0.00217263	6.3e-06	0.002	0.002	0.3572	-0.015547	0.0094202	0.0988634
rs72837217	A	-0.0145885	0.00323058	6.3e-06	0.005	0.005	0.3791	-0.015268	0.0202091	0.449949
rs78909985	A	-0.0248839	0.00551163	6.3e-06	0.015	0.007	0.02404	-0.019321	0.0285789	0.499003
rs349330	A	0.0164486	0.00364513	6.4e-06	-0.003	0.004	0.5267	-0.010973	0.0134525	0.414679
rs35734394	C	0.0140113	0.00310588	6.4e-06	-0.004	0.004	0.2853	-0.020586	0.0141955	0.147008
rs62453513	C	-0.0124915	0.00276841	6.4e-06	0.001	0.003	0.7775	-0.007298	0.0133167	0.583668
rs7842162	G	-0.0099631	0.00220706	6.4e-06	0.007	0.003	0.005354	-0.000216	0.0095115	0.981882
rs795988	C	-0.0104117	0.00230674	6.4e-06	0.015	0.003	2.803e-08	-0.013821	0.0096114	0.150439
rs13191306	C	0.0101798	0.00225723	6.5e-06	-0.005	0.003	0.04878	0.005315	0.0103023	0.60592
rs7230932	A	-0.0101172	0.00224436	6.5e-06	0.008	0.003	0.002423	-0.008124	0.0096972	0.402161
rs945638	C	-0.0101241	0.00224568	6.5e-06	0.002	0.003	0.4769	0.000854	0.0101426	0.932898
rs195440	C	0.0101736	0.00225825	6.6e-06	-0.004	0.003	0.1374	0.021955	0.0104685	0.0359713
rs2521754	C	0.0128258	0.00284546	6.6e-06	-0.013	0.003	5.091e-05	-0.00422	0.0129843	0.745175
rs57314245	A	-0.0106613	0.00236564	6.6e-06	0.011	0.003	5.742e-05	-0.006469	0.010097	0.521725
rs77554460	C	-0.0328465	0.00728891	6.6e-06	0.009	0.01	0.4011	-0.031271	0.0247259	0.205976
rs9821710	A	0.0097343	0.00215985	6.6e-06	0.003	0.002	0.1755	0.011703	0.0093615	0.211258
rs17650301	A	0.0106816	0.00237233	6.7e-06	-0.001	0.003	0.6667	0.005062	0.0105793	0.632306
rs10198308	C	-0.0109544	0.0024352	6.8e-06	0.01	0.003	0.0002903	0.011222	0.0111148	0.312665
rs114380308	C	-0.03445	0.00765499	6.8e-06	0.019	0.01	0.05984	-0.082664	0.0490628	0.0920156
rs10462982	A	-0.010564	0.00234905	6.9e-06	0.006	0.003	0.02488	0.001345	0.009871	0.891618
rs11926982	A	-0.00975526	0.00216953	6.9e-06	0	0.003	0.9441	-0.004926	0.0096244	0.608775
rs1510835	C	-0.0111235	0.0024732	6.9e-06	0.007	0.003	0.01068	-0.001113	0.0099123	0.910597
rs75694501	C	0.018913	0.00420684	6.9e-06	-0.007	0.005	0.1716	-0.010274	0.021353	0.630409
rs7084824	C	-0.0145446	0.00323574	7e-06	0.011	0.004	0.003426	0.018317	0.0126747	0.148412
rs62437124	C	-0.0102177	0.00227605	7.1e-06	0.001	0.003	0.6917	-0.005903	0.0100644	0.557523
rs7679114	G	0.00997376	0.002223	7.2e-06	-0.006	0.003	0.01902	0.017809	0.0094083	0.0583695
rs2512642	A	0.0159254	0.00355134	7.3e-06	-0.015	0.004	0.0002964	-0.01972	0.0170111	0.246358
rs60965421	C	0.010514	0.00234446	7.3e-06	-0.005	0.003	0.104	0.009101	0.0113451	0.422439
rs7145948	G	-0.0236105	0.00526538	7.3e-06	0.008	0.006	0.2023	0.034188	0.0241023	0.156059
rs71518458	A	0.0198173	0.00442013	7.3e-06	-0.007	0.005	0.1424	0.010818	0.014643	0.46004
rs1852385	A	-0.0149416	0.00333455	7.4e-06	0.006	0.004	0.1215	-0.008308	0.015814	0.599336
rs7672622	A	0.0112104	0.00250193	7.4e-06	-0.007	0.003	0.01221	0.011134	0.0102262	0.276255
rs11097310	C	-0.0125587	0.00280478	7.5e-06	0.004	0.003	0.2668	-0.005059	0.0121609	0.677406
rs2595004	C	-0.0125706	0.00280808	7.6e-06	0.012	0.003	0.0001807	-0.01853	0.0134992	0.169853
rs4402763	C	-0.0113993	0.00254669	7.6e-06	0.011	0.003	7.377e-05	-0.004179	0.0119295	0.726108
rs77167622	C	0.0181997	0.00406478	7.6e-06	-0.008	0.005	0.09876	0.034826	0.0197866	0.0783936
rs4957699	A	-0.0100349	0.00224466	7.8e-06	0	0.003	0.8633	0.008679	0.0096668	0.369283
rs4986237	C	0.0292575	0.00654324	7.8e-06	-0.013	0.007	0.0636	-0.005893	0.0235592	0.802482
rs6441301	G	0.0103206	0.00230795	7.8e-06	-0.005	0.003	0.06794	-0.015244	0.0097124	0.116523
rs78393972	A	0.0161651	0.00361695	7.8e-06	-0.005	0.004	0.213	0.012728	0.0156837	0.417053
rs16848847	A	0.0276216	0.00618401	7.9e-06	-0.014	0.007	0.04481	0.041976	0.0283323	0.138458
rs2031259	A	-0.0109997	0.00246186	7.9e-06	0.004	0.003	0.1438	-0.003258	0.0116818	0.780326
rs5012480	A	-0.00974317	0.00218009	7.9e-06	0	0.002	0.9492	-0.005688	0.0097711	0.560481
rs11154501	C	0.0129362	0.00289703	8e-06	-0.003	0.003	0.3181	-0.008478	0.0128496	0.50939
rs116899184	A	0.022627	0.00506594	8e-06	-0.002	0.006	0.7832	0.035354	0.0247574	0.153286
rs3807496	A	0.00988864	0.00221785	8.2e-06	-0.002	0.003	0.4964	0.004872	0.0093594	0.602682
rs6708081	A	-0.0111481	0.00249942	8.2e-06	0	0.003	0.9852	0.010746	0.0101317	0.288858
rs828163	A	0.0102519	0.00229879	8.2e-06	-0.004	0.003	0.0952	-0.001888	0.010286	0.854366
rs1154780	A	-0.0097796	0.00219429	8.3e-06	0.008	0.002	0.0007866	-0.006223	0.0095147	0.513086
rs1411029	A	0.0135371	0.0030377	8.3e-06	-0.002	0.003	0.5017	-0.018957	0.0130473	0.146239
rs7993968	C	0.0248164	0.00557147	8.4e-06	-0.005	0.006	0.3928	-0.017232	0.0211802	0.415881
rs928122	C	0.0110203	0.00247319	8.4e-06	-0.001	0.003	0.7471	-0.00508	0.0116775	0.663544
rs324886	C	-0.00991434	0.00222667	8.5e-06	0.012	0.003	9.665e-07	-0.013052	0.0099905	0.191403
rs13174602	C	-0.00965654	0.00216958	8.6e-06	0.002	0.003	0.4833	-0.021719	0.0099155	0.0284953
rs42674	C	0.0162789	0.00365851	8.6e-06	-0.005	0.005	0.2723	-0.01716	0.0172175	0.31893
rs77397926	C	-0.00988512	0.00222119	8.6e-06	0.008	0.003	0.001267	-0.005828	0.0096722	0.546808
rs10222987	A	-0.00999616	0.00224713	8.7e-06	0.003	0.003	0.2294	-0.010815	0.0096233	0.261085
rs12534093	A	0.0111697	0.00251129	8.7e-06	-0.003	0.003	0.3809	0.00255	0.0112484	0.820658
rs10106204	C	-0.0116732	0.00262687	8.8e-06	0.002	0.003	0.4979	-0.021084	0.0119871	0.0785955
rs7163100	G	-0.012567	0.00282699	8.8e-06	0.004	0.003	0.2196	-0.021079	0.0121022	0.0815529
rs138945961	A	0.049291	0.011093	8.9e-06	-0.014	0.011	0.1696	0.002799	0.0349597	0.936187
rs141248610	C	0.0189509	0.00426545	8.9e-06	-0.005	0.005	0.3337	0.013579	0.0242675	0.575782
rs1462286	A	0.0142836	0.00321614	8.9e-06	-0.002	0.004	0.5125	-0.015252	0.0147647	0.301602
rs492574	A	-0.0107329	0.00241623	8.9e-06	0.008	0.003	0.003064	0.014404	0.0103055	0.162204
rs78132844	G	-0.0443328	0.00998068	8.9e-06	-0.001	0.009	0.8949	0.00321	0.0402553	0.936443
rs56022664	C	0.0119488	0.00269194	9e-06	-0.003	0.003	0.2558	-0.023724	0.014164	0.0939434
rs73134918	A	0.0193459	0.00435838	9e-06	0.002	0.005	0.693	0.03855	0.0232561	0.0973926
rs4842490	C	0.0110598	0.00249289	9.1e-06	-0.002	0.003	0.4538	0.011984	0.0116145	0.302159
rs72636644	A	0.0149831	0.00337722	9.1e-06	-0.014	0.004	0.0001148	0.000845	0.0153697	0.956156
rs8109604	A	-0.0143765	0.00323919	9.1e-06	-0.004	0.004	0.3168	0.025631	0.0154306	0.0967029
rs2044469	A	-0.0100877	0.0022756	9.3e-06	-0.004	0.003	0.1057	0.007543	0.0101219	0.456143
rs645402	C	-0.00963695	0.0021744	9.3e-06	0.004	0.002	0.1075	-0.03616	0.0092616	9.45e-05
rs115051461	A	-0.0351596	0.0079352	9.4e-06	-0.013	0.009	0.1744	0.016623	0.037897	0.660925
rs10166328	A	-0.0102296	0.00231025	9.5e-06	-0.004	0.003	0.1724	-0.000655	0.0100448	0.948009
rs10864255	C	-0.00982892	0.00221991	9.5e-06	0	0.003	0.8466	-0.006837	0.0093768	0.465914
rs12602595	C	-0.00989613	0.00223439	9.5e-06	0.005	0.003	0.03885	-0.037094	0.0104934	0.0004078
rs11598465	A	0.0116176	0.00262588	9.7e-06	-0.01	0.004	0.01738	0.0199	0.0190707	0.296723
rs2363813	A	0.0128468	0.00290474	9.7e-06	-0.004	0.005	0.3773	0.017935	0.0165462	0.278393
rs413168	C	0.00999468	0.00225957	9.7e-06	-0.001	0.003	0.5747	-0.024213	0.0099123	0.0145768
rs6477309	C	-0.0101785	0.00230082	9.7e-06	0.007	0.003	0.00926	-0.01292	0.010261	0.20798
rs186492602	C	0.0214074	0.00484256	9.8e-06	-0.002	0.006	0.7859	-0.010689	0.0294153	0.716319
rs149440720	C	-0.0371884	0.00841562	9.9e-06	0.037	0.012	0.002645	0.011771	0.0502838	0.814914
