# Supplementary material for: Genome-wide association studies and Mendelian randomization analyses for leisure sedentary behaviours
Source: Nat Commun. 2020 Apr 21;11:1770. doi: 10.1038/s41467-020-15553-w (PMC7174427; doi:10.1038/s41467-020-15553-w)
Supplement: Supplementary file 15 — Supplementary Dataset 13 [file 41467_2020_15553_MOESM15_ESM.xlsx]

## Sheet: Blad1
Supplementary Data 13: Genetic association estimates for the two-sample regression-based multivariable Mendelian randomization analyses estimating the effect of sedentary behaviours on coronary artery disease (CAD), adjusted for cardiovascular risk factors. First, the association between sedentary behaviours (as exposure) and the cardiovascular risk factors (as outcome) was tested using an Invers…
exposure	SNP	Used in multivariate Mendelian randomization	EA	NEA	EAF	beta exp1	se exp1	P value exp1	beta BMI	se BMI	P value BMI	beta DM2	se DM2	P value DM2	beta SBP	se SBP	P value SBP	beta DBP	se DBP	P value DBP	beta hypertension	se hypertension	P value hypertension	beta HDL	se HDL	P value HDL	beta LDL	se LDL	P value LDL	beta tryglicerides	se tryglicerides	P value tryglicerides	beta TC	se TC	P value TC	EAF CAD	beta CAD	se CAD	P value CAD
Television watching	rs10041724	1	C	T	0.192305	-0.0180931	0.00273852	3.9e-11	0.0320626	0.0134346	0.017007	-0.00948144	0.0159155	0.551351	0.0722278	0.045888	0.115488	0.032873	0.0232021	0.156539	0.0196326	0.0106657	0.0656605	-0.00341172	0.00106095	0.00130135	0.00393746	0.00251344	0.117218	0.00607121	0.00290822	0.0368342	0.00263275	0.00326746	0.420388	0.201676	0.005869	0.0118947	0.621722
Television watching	rs10054327	1	A	G	0.423976	-0.0172449	0.00219021	3.4e-15	0.0137665	0.0107486	0.200274	0.0372464	0.0127489	0.00348308	-0.0406303	0.0367826	0.269331	-0.0388279	0.0185994	0.0368353	-0.0166659	0.00847638	0.0492804	-0.00195637	0.000847499	0.0209773	0.0041544	0.00202538	0.0402511	0.00909812	0.00232342	9.01128e-05	0.00400201	0.00262737	0.127709	0.405526	0.001239	0.0094376	0.895551
Television watching	rs10057545	1	A	G	0.444518	0.0138921	0.00218505	2e-10	-0.0253518	0.0107388	0.0182376	-0.00268379	0.0127559	0.833359	-0.0665614	0.0367743	0.070297	-0.0443826	0.0186274	0.0171889	-0.00540716	0.00847197	0.523316	-0.000404647	0.000845486	0.632226	0.00159736	0.00201279	0.427425	0.000960524	0.0023283	0.679941	0.00146435	0.00261705	0.575791	0.43172	-0.007122	0.0093833	0.447846
Television watching	rs10145592	1	C	G	0.409418	-0.014845	0.00220802	1.8e-11	0.0252611	0.0108206	0.0195676	0.0118144	0.0128713	0.358675	0.1009	0.0370298	0.00643366	0.071605	0.0186983	0.000128437	0.00947871	0.00855007	0.267598	-0.00207038	0.000849016	0.0147462	-0.000563076	0.00202868	0.781352	0.00750259	0.00233908	0.00133909	-0.00105775	0.00262867	0.687399	0.394296	0.014961	0.0097765	0.125942
Television watching	rs10189857	1	A	G	0.56785	-0.020463	0.00217999	6.2e-21	0.0475244	0.010698	8.9e-06	0.0396723	0.0127483	0.00185851	-0.0198324	0.0367794	0.58973	0.0416342	0.0185706	0.0249657	0.0160523	0.008443	0.0572677	-0.00230974	0.000844872	0.00626064	0.00111474	0.00201081	0.579323	0.00423675	0.00232837	0.0688181	-0.000254091	0.00260665	0.922347	0.541096	-0.021607	0.0096592	0.0252904
Television watching	rs1022785	1	A	G	0.85835	-0.0180068	0.00311082	7.1e-09	0.0619214	0.015314	5.26849e-05	-0.0229194	0.0183049	0.210539	0.0403277	0.0519868	0.43791	0.0375492	0.0263799	0.154621	-0.00367812	0.0120195	0.759594	-0.00277767	0.00120459	0.0211166	0.00364272	0.00285387	0.20181	0.0088161	0.00332199	0.00795812	0.00391238	0.00370335	0.290766	0.833264	-0.030662	0.0136578	0.0247667
Television watching	rs1031423	1	C	T	0.784792	0.0185194	0.00262613	1.8e-12	0.0105192	0.0129321	0.41598	0.0137287	0.0151406	0.364541	0.0122543	0.0442025	0.781603	0.0159536	0.022347	0.475287	0.00807135	0.010205	0.428991	0.00228419	0.00101499	0.0244203	0.000423637	0.00241311	0.860643	-0.00187383	0.00280112	0.503523	0.00202386	0.00313157	0.518101	0.791332	0.021627	0.0120077	0.0716884
Television watching	rs10427502	1	A	G	0.377532	-0.0136963	0.00223339	8.6e-10	0.0443882	0.010958	5.10621e-05	0.0241482	0.0130562	0.0643766	-0.0127174	0.0374145	0.733928	-0.0462832	0.0189784	0.0147393	0.0054567	0.00865151	0.528222	-0.00127317	0.000861832	0.1396	0.00869198	0.0020448	2.13103e-05	0.0104373	0.00236231	9.95e-06	0.0106609	0.00265322	5.86844e-05	0.320951	-0.001386	0.0101371	0.891248
Television watching	rs10737620	1	A	T	0.726332	-0.0144141	0.00241921	2.6e-09	0.045978	0.011897	0.00011126	0.00434209	0.0141816	0.759469	0.160993	0.0405839	7.28221e-05	0.0791519	0.0205002	0.000112932	0.0268271	0.0093533	0.00412811	0.000720314	0.000935199	0.441167	-0.00387785	0.00222839	0.0818241	-0.00134741	0.00257363	0.600594	-0.00440286	0.0028886	0.127455	0.689088	-0.003718	0.0102154	0.715887
Television watching	rs10739499	1	C	G	0.33716	0.0138371	0.00229003	1.5e-09	-0.0216947	0.0112342	0.0534678	-0.0175979	0.0133421	0.187179	0.0422957	0.0384689	0.27156	-0.0127493	0.0194572	0.512311	-0.00065344	0.00887293	0.941293	0.000161992	0.000885149	0.854789	0.000490725	0.00210398	0.815578	-0.00169927	0.00243577	0.48541	-9.17628e-05	0.00273149	0.973201	0.358267	0.01799	0.0097808	0.0658698
Television watching	rs10771746	1	C	T	0.716605	-0.0142821	0.00239463	2.5e-09	0.0190221	0.0117811	0.106393	0.00132648	0.0139319	0.924147	-0.0492894	0.0401904	0.22005	0.0221522	0.0203767	0.276979	0.0118695	0.00921642	0.197795	-0.00351213	0.000923246	0.000142341	-0.00134137	0.00220151	0.542328	-0.00604328	0.00252779	0.0168151	-0.00648654	0.00285376	0.023028	0.715895	0.010844	0.0103642	0.295424
Television watching	rs10772643	1	C	T	0.107916	0.0247995	0.00349653	1.3e-12	-0.0478001	0.0172817	0.00567633	-0.00931934	0.0202031	0.644595	-0.151662	0.058646	0.00970828	-0.0843729	0.0296616	0.00444815	-0.0150148	0.0134139	0.262993	0.00160455	0.00134657	0.233426	-0.00167066	0.00320916	0.602652	-4.73107e-05	0.00367421	0.989726	-0.000159147	0.00415984	0.969482	0.153134	0.00224	0.0140564	0.873387
Television watching	rs10786658	0	A	T	0.413503	-0.0144534	0.00219578	4.6e-11	-0.00215081	0.0107925	0.842038	0.0121438	0.012785	0.342192	0.0923271	0.0367978	0.0121064	0.00166915	0.018642	0.928655	0.0190374	0.00848544	0.0248625	-0.00110627	0.000848794	0.192459	-0.00021795	0.0020168	0.913942	0.00164356	0.0023263	0.47987	-0.000536855	0.00261715	0.837471	0.43152	-0.00346	0.009393	0.712607
Television watching	rs10876864	1	A	G	0.572803	0.0133403	0.0021844	1e-09	-0.0626837	0.010723	5.05e-09	0.00294309	0.0125793	0.815014	-0.152083	0.0365768	3.2124e-05	-0.09024	0.0184888	1.06e-06	-0.0116337	0.00842129	0.167136	0.00443148	0.000843127	1.47e-07	0.00152453	0.00200964	0.448086	-0.00848859	0.00230823	0.000235544	0.00495486	0.00260553	0.0572153	0.594257	-0.00079	0.0096885	0.935013
Television watching	rs10932837	1	C	T	0.494411	-0.0131055	0.00216152	1.3e-09	-0.0050838	0.0106513	0.633152	-0.00357087	0.0126231	0.777267	0.0982167	0.0363768	0.00693474	0.0551234	0.0183665	0.00268848	-0.0079797	0.00839503	0.341844	-0.000151315	0.000835644	0.856308	-0.00129081	0.00198951	0.516463	-0.00330055	0.00229329	0.150089	-0.00208222	0.00257977	0.41959	0.496146	0.004509	0.0095104	0.635418
Television watching	rs10947452	1	C	T	0.651325	-0.0140576	0.00227421	6.4e-10	0.0568547	0.0111751	3.63e-07	0.0380469	0.0132783	0.00416553	0.0062665	0.038146	0.869513	-0.0353146	0.0192985	0.0672634	0.0228393	0.00881926	0.00960584	-0.0033923	0.000880275	0.000116379	-0.00566029	0.00210401	0.00714047	0.00388109	0.00242634	0.109696	-0.00895366	0.00273199	0.00104804	0.604149	-0.018136	0.0098341	0.065154
Television watching	rs10994943	1	G	T	0.418987	-0.0129868	0.00219109	3.1e-09	0.025503	0.0107565	0.0177433	0.0153007	0.0127545	0.230281	0.021736	0.0368066	0.554825	0.0617879	0.0185968	0.000892227	0.0198896	0.00845035	0.0185876	0.000314082	0.00084863	0.711305	-0.0014961	0.00201359	0.457482	-0.00938431	0.00232766	5.53985e-05	-0.00427694	0.0026099	0.101269	0.382383	-0.009021	0.0095929	0.347022
Television watching	rs11130793	1	C	T	0.601737	0.0129223	0.00221055	5e-09	-0.0392298	0.0108472	0.000298573	-0.0177741	0.0128978	0.168182	-0.0470373	0.0371213	0.205111	-0.00539999	0.0188172	0.774135	0.0132047	0.0085555	0.122731	0.00277066	0.000855255	0.00119719	0.00280553	0.00204614	0.170334	-0.00646013	0.00234051	0.00577814	0.00443188	0.00265234	0.0947363	0.596217	0.004349	0.0096375	0.651802
Television watching	rs111901094	0	G	T	0.817212	-0.0170799	0.00284699	2e-09	0.0433034	0.0139318	0.00188223	0.060953	0.0162527	0.000176605	-0.0483199	0.0477162	0.311227	0.0892134	0.0241858	0.000225464	-0.000648055	0.0109797	0.952934	-0.00352117	0.0010969	0.00132698	-0.0337146	0.00260439	2.56e-38	-0.0367336	0.00296835	3.63e-35	-0.0503319	0.00337634	3.08e-50	#N/A	#N/A	#N/A	#N/A
Television watching	rs11218575	1	C	T	0.566037	0.0153751	0.00218733	2.1e-12	-0.0159987	0.0106999	0.134857	-0.00725046	0.0128108	0.571417	0.068848	0.036617	0.0600791	0.0264308	0.0185616	0.154462	-0.00721917	0.00849701	0.39554	0.00135915	0.000847005	0.108571	0.000411508	0.00200611	0.837473	-0.00233072	0.0022988	0.310637	0.000932827	0.00259978	0.719738	0.603963	0.009227	0.0096592	0.339448
Television watching	rs11245482	1	C	T	0.38675	0.0132329	0.00222132	2.6e-09	-0.0563948	0.0109004	2.3e-07	-0.0250716	0.0128248	0.0505918	-0.0585155	0.0373337	0.117031	-0.0704934	0.0189279	0.000195884	-0.0231431	0.00857588	0.00696257	0.00407332	0.000857621	2.04e-06	0.00297183	0.00204038	0.145254	-0.00417453	0.00235879	0.0767651	0.00645173	0.00264726	0.0148049	0.360839	0.017735	0.0097939	0.0701681
Television watching	rs114600294	1	C	G	0.211018	0.0162426	0.00264223	7.9e-10	-0.0253986	0.0129841	0.0504511	-0.0301246	0.0151513	0.0467839	0.0755865	0.0443849	0.0885732	0.0325569	0.0224974	0.147858	-0.0159003	0.0101613	0.117632	0.00284462	0.00101884	0.00523853	0.00460498	0.00242699	0.057776	-0.00119997	0.00281329	0.669718	0.00721503	0.00315191	0.0220743	0.158247	0.015066	0.0174033	0.386655
Television watching	rs11689199	1	A	G	0.597665	0.0184644	0.00220443	5.5e-17	-0.0853972	0.0108263	3.08e-15	0.000571152	0.0128832	0.964639	-0.027179	0.03696	0.46212	-0.00906732	0.018694	0.627649	-0.0100037	0.00855739	0.242399	0.00311824	0.000853463	0.000258602	9.93044e-05	0.00203064	0.960997	-0.00401553	0.00233823	0.0859188	0.00190393	0.00263531	0.470007	0.627673	0.015033	0.0099709	0.131636
Television watching	rs11714337	1	A	G	0.430959	-0.0144017	0.00218888	4.7e-11	0.0353608	0.0107479	0.00100186	0.0218843	0.0127493	0.0860693	0.0724868	0.0366975	0.0482404	0.0206087	0.0185809	0.267374	0.0166067	0.00850301	0.0508151	-0.00506372	0.000849352	2.5e-09	-0.00603769	0.00201152	0.00268631	0.00343604	0.00232644	0.139689	-0.0106426	0.00260841	4.50233e-05	0.384257	-0.025202	0.0100752	0.012371
Television watching	rs11763734	1	A	C	0.510007	-0.012463	0.00216247	8.2e-09	0.0211704	0.0106435	0.0466964	-0.0139147	0.0125363	0.267016	0.0436462	0.0363895	0.230366	0.0253045	0.0183653	0.168252	0.00922499	0.00835675	0.269638	-0.00247776	0.000835673	0.00302724	0.000276253	0.00199156	0.889678	0.00274992	0.00228143	0.22807	-0.00111687	0.00258337	0.665501	0.564359	0.007084	0.0095549	0.458451
Television watching	rs11810109	1	A	T	0.701438	0.0162518	0.00235696	5.4e-12	-0.0205431	0.0115988	0.076539	-0.0209429	0.0136875	0.125998	0.0325012	0.0395401	0.411088	0.0612552	0.0200993	0.00230673	0.00961331	0.0091053	0.291063	-0.000205248	0.000910675	0.821684	-0.00283203	0.00217222	0.192321	-0.00325025	0.00249239	0.19221	-0.00357222	0.00281298	0.204119	0.729179	0.007284	0.0105	0.48786
Television watching	rs11917871	1	C	T	0.575094	0.0166474	0.00220627	4.5e-14	-0.017935	0.0108066	0.0969901	0.000769211	0.0127982	0.952074	-0.00406693	0.0370317	0.91255	0.00218206	0.018746	0.907335	-0.00675587	0.0085259	0.428131	0.000223656	0.000856356	0.79396	0.00198726	0.00203279	0.328273	-0.00153097	0.00234197	0.513298	0.00247526	0.00263556	0.347639	0.598261	-0.000309	0.0097211	0.974642
Television watching	rs12105701	1	C	T	0.395851	-0.0128825	0.00220843	5.4e-09	0.0320748	0.010847	0.00310643	0.00819568	0.0129418	0.526555	0.058266	0.0371299	0.116591	0.0315778	0.0188639	0.0941357	0.00622521	0.00853779	0.465918	-0.001638	0.000854521	0.0552564	0.00272092	0.00203744	0.181726	0.0044408	0.00234614	0.0583839	0.00261042	0.00264173	0.323079	0.375303	-0.003353	0.0098189	0.732738
Television watching	rs12342024	1	G	T	0.886158	-0.0205172	0.00340797	1.7e-09	0.0317461	0.0168087	0.0589362	0.0496305	0.0193896	0.0104781	-0.0521531	0.057152	0.361488	0.0452655	0.0289261	0.117615	0.0287153	0.0131095	0.0284942	-0.00183286	0.00131517	0.16343	-0.00134878	0.00314228	0.667752	0.00553627	0.00357348	0.121319	-0.00204093	0.00407386	0.616383	0.888658	-0.04057	0.0154436	0.0086148
Television watching	rs1243182	1	C	T	0.689639	-0.0185916	0.00234162	2e-15	0.0895155	0.0114997	7.04e-15	0.00395916	0.0136417	0.771645	0.112632	0.0394462	0.00429936	0.075186	0.0199526	0.000164432	0.0420978	0.00900585	2.95e-06	-0.00200643	0.000905968	0.0267824	-0.00589839	0.00214866	0.00604861	0.0051455	0.0024711	0.0373186	-0.00739622	0.00278699	0.00795862	0.696662	-0.003574	0.0102262	0.726719
Television watching	rs12491503	1	A	G	0.329694	0.0142607	0.00229906	5.5e-10	-0.0234985	0.0113145	0.0378154	-0.00192155	0.0133419	0.885482	-0.0117652	0.0386501	0.760822	-0.0163127	0.0195929	0.405081	-0.0105893	0.00887045	0.232569	0.00202936	0.000891164	0.022775	0.00196517	0.00211806	0.353503	-0.00800151	0.00246844	0.00118907	0.00290609	0.00274672	0.290046	0.340567	0.014832	0.0097048	0.126434
Television watching	rs12541615	1	C	T	0.182522	0.0175199	0.00280013	3.9e-10	-0.060623	0.0137094	9.78e-06	-0.020842	0.0161911	0.198007	-0.144688	0.0471464	0.00214856	-0.117274	0.0239184	9.44e-07	-0.0260016	0.0107894	0.0159563	0.00408526	0.00107712	0.000149013	0.00629091	0.00256583	0.0142148	-0.00419634	0.00298477	0.15975	0.00973635	0.00333117	0.00346927	0.173758	0.010433	0.012591	0.407328
Television watching	rs12554512	1	C	T	0.415929	-0.0207024	0.00219328	3.8e-21	-0.046573	0.010762	1.50828e-05	-0.0277185	0.0126873	0.0289081	-0.00318742	0.0368824	0.931132	-0.0226103	0.0186544	0.225488	-0.0126799	0.0084769	0.134701	0.002524	0.000848657	0.00293865	0.0018014	0.00201536	0.371411	-0.00401558	0.00232848	0.084609	0.00411999	0.00261453	0.115072	0.400052	-0.004031	0.0094778	0.67061
Television watching	rs1278847	1	A	C	0.305748	-0.0159233	0.00234661	1.2e-11	-0.0494808	0.01152	1.74568e-05	-0.00083928	0.0136664	0.951031	-0.0465134	0.0393901	0.237667	-0.0115789	0.0199686	0.56201	-0.00426247	0.00907711	0.638652	0.000227163	0.000904518	0.801704	0.0152658	0.00215612	1.44e-12	-0.00117388	0.00248312	0.636394	0.0180982	0.00279496	9.48e-11	0.297579	-0.01819	0.0105434	0.0844829
Television watching	rs13029509	1	A	G	0.479921	0.018334	0.00215848	2e-17	-0.0351794	0.0106265	0.000931316	0.0109153	0.0126151	0.386899	-0.123295	0.0362824	0.000678406	-0.0417815	0.018366	0.0229101	0.0046342	0.00835309	0.579039	0.00310383	0.000835851	0.000204547	0.000501828	0.00198462	0.800378	-0.00759649	0.00229764	0.000945736	0.00254803	0.00257119	0.321689	0.451041	-0.006592	0.0096961	0.496593
Television watching	rs13107325	1	C	T	0.925644	-0.0291705	0.00412256	1.5e-12	0.245323	0.0206444	1.47e-32	0.0850792	0.0231442	0.000236881	-0.487801	0.0683773	9.77e-13	-0.342383	0.0347295	6.34e-23	-0.0538231	0.0162023	0.000893956	-0.0298757	0.00156298	2.14e-81	-0.0174355	0.00377333	3.83e-06	0.0304955	0.00445996	8.07e-12	-0.0425912	0.00490497	3.86e-18	0.938718	0.00667	0.0223469	0.76534
Television watching	rs1421334	1	A	C	0.449524	0.0173137	0.00218309	2.2e-15	-0.0610464	0.0107187	1.23e-08	-0.0264331	0.0127131	0.0375981	-0.113358	0.0365245	0.00191185	-0.0607997	0.0185552	0.00105038	-0.0232267	0.00848127	0.00617044	0.00245763	0.00084391	0.00358932	0.00148489	0.00201395	0.460938	-0.00611936	0.00231722	0.00827102	0.00287916	0.00261365	0.270643	0.480739	0.014371	0.009594	0.134156
Television watching	rs142710267	0	G	T	0.34988	-0.0162445	0.00236627	6.6e-12	-0.0360573	0.0115954	0.00187349	-0.00564953	0.0137632	0.681452	0.0157187	0.0396525	0.691802	-0.0203807	0.0200494	0.309382	-0.0171118	0.00911521	0.0604798	-0.00271089	0.000915367	0.00306141	0.00536013	0.00216964	0.0134923	0.00356272	0.0025014	0.154364	0.00374439	0.00281612	0.183643	#N/A	#N/A	#N/A	#N/A
Television watching	rs1451533	1	A	G	0.275165	0.0157043	0.00243314	1.1e-10	-0.0812389	0.0119988	1.28e-11	-0.0275753	0.0142347	0.0527227	-0.0423429	0.0409679	0.301341	-0.0364447	0.0207061	0.0783922	-0.0289892	0.00940851	0.00206192	0.000679473	0.000941546	0.470506	0.0014009	0.00224648	0.532893	-0.0020337	0.00261177	0.436177	0.00172259	0.00291201	0.554155	0.292011	0.010086	0.0106097	0.341786
Television watching	rs148544378	1	C	T	0.979222	0.0531894	0.00757316	2.2e-12	0.0463431	0.0373271	0.214407	-0.0127729	0.0446727	0.774938	-0.0757843	0.127616	0.552617	-0.198619	0.0638417	0.001864	-0.0677887	0.0301393	0.0245009	0.00206318	0.00289941	0.476722	-0.00269149	0.00688936	0.696039	-0.0106059	0.00805724	0.188066	-0.000874992	0.0089194	0.921853	0.986019	-0.041869	0.0503001	0.405192
Television watching	rs148648822	1	G	T	0.843182	-0.017551	0.00298724	4.2e-09	0.0302501	0.0147719	0.0405792	-0.0163839	0.0175101	0.349435	0.08564	0.0502669	0.0884368	0.0696597	0.0253675	0.00603262	0.0130181	0.0114479	0.255471	-0.00162844	0.00116843	0.163408	0.00186976	0.0027484	0.49631	0.0082702	0.0031777	0.009253	0.00269366	0.00358017	0.451822	0.869229	-0.009633	0.0140043	0.491541
Television watching	rs17207890	1	A	G	0.342593	-0.015694	0.00228666	6.7e-12	-0.00379256	0.0112216	0.735387	0.0075731	0.0133262	0.569841	0.0669085	0.0384008	0.0814442	0.0384803	0.0194302	0.0476548	0.0102223	0.00885696	0.248437	-0.00116028	0.000885832	0.190257	0.00358833	0.00210002	0.0875047	0.00614513	0.00242941	0.011424	0.0046301	0.002724	0.0891798	0.303807	-0.004421	0.010425	0.67151
Television watching	rs17379561	1	A	T	0.855876	-0.0254838	0.00307206	1.1e-16	0.0884962	0.015187	5.65e-09	0.0111371	0.0177629	0.530669	-0.102624	0.0514251	0.0459781	-0.0362399	0.0259639	0.162781	0.0127561	0.0118316	0.280973	-0.0054785	0.00118915	4.09e-06	0.00405368	0.00281553	0.149936	0.0216909	0.00330094	5e-11	0.00356954	0.00366043	0.329477	0.863826	-0.018595	0.0134101	0.165551
Television watching	rs17512836	1	C	T	0.025615	-0.0422142	0.00684643	7e-10	0.0878361	0.033085	0.00793442	-0.00301676	0.0399765	0.939846	-0.114316	0.115433	0.322013	-0.0728042	0.058002	0.209406	-0.00469673	0.0264577	0.859101	-0.00533842	0.00264258	0.0433684	0.00416277	0.00629935	0.508725	0.00684953	0.00734104	0.350797	0.00269575	0.00815712	0.741038	0.023804	-0.046004	0.0326253	0.158518
Television watching	rs17568389	0	A	T	0.513097	-0.0154814	0.0021647	8.6e-13	0.0296964	0.0106208	0.00517319	0.0141577	0.0126526	0.263156	0.0642661	0.0363581	0.0771314	0.055768	0.018404	0.00244406	0.00558792	0.00838724	0.505257	-0.000632005	0.000837927	0.450701	0.00578846	0.00198848	0.00360306	0.00815271	0.00229729	0.000386999	0.00766792	0.00258258	0.00298703	0.462178	-0.007295	0.0093702	0.436257
Television watching	rs17727474	1	C	T	0.832295	0.017551	0.00296085	3.1e-09	-0.0110927	0.0144976	0.444189	0.010254	0.0172115	0.551335	0.0246253	0.0497322	0.620488	-0.0078382	0.0251637	0.75543	-0.00756485	0.0114788	0.509878	-0.000135444	0.00114918	0.906178	-0.00344008	0.00272286	0.206443	0.00379195	0.00314425	0.22782	-0.0040396	0.00353109	0.252621	0.831568	0.0159	0.0129397	0.219157
Television watching	rs17789218	1	C	T	0.24395	-0.0185965	0.00251401	1.4e-13	-0.0670555	0.0124576	7.34e-08	-0.00271147	0.0146179	0.852844	0.149754	0.0420501	0.000369049	0.118009	0.0213179	3.1e-08	-0.0111457	0.00971303	0.251174	0.000274031	0.000972874	0.778196	0.0159312	0.00231558	6e-12	0.0122921	0.00265113	3.54e-06	0.020995	0.00300621	2.88e-12	0.205922	-0.002873	0.0122304	0.814281
Television watching	rs182355396	1	A	C	0.007879	0.0802623	0.0126343	2.1e-10	-0.115969	0.0641949	0.07084	-0.10956	0.0702355	0.118786	0.105678	0.212615	0.619162	-0.0821617	0.106919	0.44222	-0.0568628	0.0481577	0.237697	0.00974082	0.00488341	0.0460793	0.0270473	0.0117399	0.0212304	-0.0172599	0.0134893	0.200713	0.0399009	0.0153016	0.00911781	0.012543	0.022344	0.0653374	0.732367
Television watching	rs1913808	1	A	G	0.287261	-0.0149234	0.0023854	3.9e-10	-0.00568283	0.0117662	0.629111	-0.035133	0.0137599	0.0106712	0.0221373	0.0401503	0.581388	-0.0211312	0.0203155	0.298271	-0.0307666	0.00920993	0.000835995	-0.00113625	0.000928357	0.220979	-0.00117335	0.00219548	0.593037	-0.00123307	0.00252143	0.624815	-0.00275599	0.00284644	0.332933	0.311767	-0.003148	0.0103859	0.761811
Television watching	rs2034768	1	A	G	0.48743	0.0147356	0.00215816	8.6e-12	-0.105545	0.0105956	2.27e-23	-0.0156209	0.0125092	0.211758	-0.0540612	0.0363477	0.136927	-0.0478827	0.0183639	0.00912281	-0.0112283	0.00836104	0.179295	0.00304353	0.000834796	0.000266574	0.000432721	0.00198337	0.827293	-0.0109136	0.00229883	2.06e-06	0.00156146	0.00257402	0.544101	0.482116	0.002369	0.0093246	0.79945
Television watching	rs2045147	1	A	G	0.449407	0.0126686	0.00217659	5.9e-09	-0.0213256	0.0106696	0.0456386	-0.00793369	0.012528	0.526554	0.0424512	0.0365064	0.244894	0.0111311	0.0184851	0.547065	-0.00136682	0.00838128	0.870455	0.00230884	0.000841308	0.00606344	-0.00309834	0.00199756	0.120889	-0.00759358	0.00231333	0.00102888	-0.00228293	0.00259149	0.378355	0.440241	0.004118	0.0093409	0.659317
Television watching	rs2073869	1	C	T	0.833626	0.0186112	0.0029076	1.5e-10	-0.0344606	0.0142248	0.0154114	0.0143311	0.0168075	0.393846	0.0680839	0.0486526	0.161698	0.00856539	0.0246653	0.728393	-0.00924331	0.0112919	0.413027	-4.496e-05	0.00112612	0.968153	-0.000368423	0.00266824	0.89018	2.2122e-05	0.0030926	0.994293	-0.000652024	0.00346571	0.85077	0.815999	0.009083	0.0120218	0.449924
Television watching	rs2173650	1	G	T	0.852206	0.017845	0.00304387	4.6e-09	-0.0241129	0.0149189	0.106039	0.000728607	0.01785	0.967441	0.0911858	0.0512218	0.0750416	0.0285403	0.0259664	0.271715	3.26145e-05	0.0117821	0.997791	0.00401511	0.00117557	0.000636818	6.74361e-05	0.00280299	0.980806	-0.00829892	0.00320624	0.00964359	0.00243548	0.00363605	0.502975	0.850713	0.001091	0.0136686	0.936382
Television watching	rs2184364	1	A	G	0.782382	0.0156396	0.00263677	3e-09	-0.0588065	0.0129325	5.44e-06	-0.0338161	0.0154589	0.0287074	-0.218374	0.0440494	7.15e-07	-0.0732202	0.0223676	0.00106237	-0.015863	0.010246	0.121569	0.00377377	0.00102151	0.000220534	-7.36e-06	0.00242071	0.997573	-0.00484683	0.00278719	0.0820421	0.00239477	0.00314011	0.445678	0.779327	-0.003829	0.0112799	0.734268
Television watching	rs2291681	1	G	T	0.583543	0.0127084	0.00220239	7.9e-09	-0.0327188	0.0107638	0.00236824	-0.0348338	0.0128603	0.00675626	-0.0757191	0.0369558	0.0404719	-0.0365581	0.01872	0.0508333	-0.0252222	0.00851926	0.00307031	0.00273901	0.000852304	0.00131074	0.00526095	0.00202147	0.00925403	-0.0052053	0.00233457	0.0257705	0.00721114	0.00262179	0.00595147	0.567531	0.001205	0.009292	0.896819
Television watching	rs2409838	0	A	T	0.554976	0.0174187	0.002212	3.4e-15	0.00809893	0.0108756	0.45646	-0.0120973	0.0128888	0.347942	0.00756434	0.0371607	0.838699	-0.0114031	0.0188153	0.544477	-0.0102746	0.00855561	0.229782	0.00194268	0.000859071	0.023737	0.00101249	0.00203417	0.618668	-0.00672028	0.0023503	0.00424562	0.00128412	0.00264169	0.626898	#N/A	#N/A	#N/A	#N/A
Television watching	rs2447098	1	A	C	0.524825	0.014947	0.00217845	6.8e-12	-0.00639797	0.0106937	0.549646	0.00321743	0.0126428	0.79912	-0.0419956	0.0365342	0.250356	-0.0124249	0.0184829	0.501432	-0.00469533	0.00842937	0.577513	-0.000652525	0.000840784	0.437696	-0.000245655	0.00200311	0.902395	0.000526249	0.00230471	0.819385	-0.000985271	0.00260064	0.704794	0.552152	-0.016974	0.0097798	0.0826301
Television watching	rs2460	1	A	G	0.263719	0.0152938	0.00245865	5e-10	-0.0541198	0.0120614	7.23e-06	-0.029526	0.0142661	0.038484	-0.0988032	0.0412477	0.0166046	-0.0788117	0.0209545	0.000169208	-0.0197184	0.00944929	0.0369099	0.000943183	0.000952469	0.322053	0.00590752	0.00225981	0.00894488	-0.00319644	0.00260994	0.220682	0.00730328	0.00293086	0.0127082	0.272671	-0.015087	0.0105293	0.151898
Television watching	rs2584597	1	C	T	0.337943	-0.0150996	0.00239572	2.9e-10	0.0506233	0.0117545	1.65732e-05	0.0331253	0.0139867	0.0178679	0.0638773	0.0400741	0.110942	0.00619473	0.0203399	0.760701	0.0156652	0.00928728	0.0916529	-0.00115279	0.000923537	0.211946	0.00221076	0.00219646	0.314172	0.000692482	0.00253571	0.784783	0.00166022	0.00284969	0.560165	0.261587	-0.015037	0.0111311	0.176727
Television watching	rs2616830	1	A	G	0.538012	-0.0164651	0.00216551	2.9e-14	-0.00194268	0.0106596	0.855389	-0.0119779	0.0126718	0.344536	0.00502765	0.0362927	0.889821	0.0277121	0.0184046	0.132141	-0.00226505	0.00839762	0.787372	-0.000863604	0.000836491	0.30188	0.00538257	0.00198678	0.00674498	0.00255941	0.00229253	0.264245	0.00606612	0.00257606	0.018533	0.548841	0.020912	0.0093148	0.0247668
Television watching	rs262890	1	A	G	0.698905	-0.0185683	0.00235563	3.2e-15	0.0569347	0.0115539	8.32e-07	0.026527	0.0136514	0.0519953	0.0151814	0.0396353	0.701699	0.035487	0.020044	0.0766524	0.0150542	0.00911388	0.0985772	-0.00219215	0.000911289	0.0161488	-0.00402905	0.00216866	0.0631906	0.000364114	0.0024959	0.884012	-0.00629104	0.00281811	0.0255916	0.695273	-0.010082	0.0100513	0.315836
Television watching	rs263771	1	A	C	0.233379	0.017013	0.00256135	3.1e-11	-0.00325871	0.0125781	0.795575	-0.0193883	0.0148142	0.190617	0.030406	0.0430181	0.47968	0.00355487	0.021787	0.870389	-0.0199635	0.00992447	0.044268	0.000993599	0.000997643	0.319277	0.000591853	0.00235245	0.801358	-0.00653339	0.00274191	0.0171827	5.16354e-05	0.00305303	0.986506	0.21068	0.01732	0.0116721	0.137839
Television watching	rs28971796	0	A	G	0.378365	0.014827	0.0024757	2.1e-09	-0.0546098	0.0121224	6.64e-06	-0.0428254	0.014287	0.0027219	-0.228456	0.0415843	3.94e-08	-0.0641892	0.021025	0.00226584	-0.0223941	0.00952421	0.0187091	0.00424486	0.000956068	9e-06	0.00154522	0.00227374	0.496761	-0.0066546	0.00263109	0.0114322	0.00416392	0.00294972	0.15806	#N/A	#N/A	#N/A	#N/A
Television watching	rs2916251	0	G	T	0.490406	-0.016593	0.00224583	1.5e-13	0.0788578	0.0109778	6.82e-13	0.0347055	0.0130968	0.00805086	0.0148701	0.037752	0.693664	0.0104046	0.0191227	0.586377	0.0184929	0.00869655	0.0334651	-0.00234598	0.000871632	0.00711396	-0.00190539	0.00207466	0.358404	0.00588209	0.00237795	0.0133766	-0.00315583	0.00269155	0.240999	#N/A	#N/A	#N/A	#N/A
Television watching	rs2971640	1	A	G	0.494526	0.0126576	0.00215401	4.2e-09	-0.0276834	0.0105401	0.00862798	-0.0316488	0.0125886	0.0119343	-0.134326	0.0361769	0.000204825	-0.0686552	0.0183567	0.000184012	-0.0251987	0.0083229	0.00246472	0.00142996	0.00083626	0.0872774	0.00015882	0.00199018	0.936395	-0.00185181	0.00229688	0.420112	0.00123882	0.00258283	0.631486	0.503734	0.017245	0.0094017	0.066619
Television watching	rs303753	1	A	G	0.347052	0.0144597	0.00229051	2.7e-10	-0.0863275	0.011216	1.4e-14	-0.039591	0.0132252	0.00275701	-0.0623932	0.0382823	0.10314	-0.0554852	0.0193989	0.00423363	-0.0339448	0.00882442	0.000119723	0.00346268	0.000882575	8.73366e-05	-0.00208764	0.00211126	0.322756	-0.0080248	0.00243086	0.000962765	-0.000315791	0.00273033	0.907922	0.308131	0.025529	0.0103848	0.0139596
Television watching	rs3135044	0	C	T	0.640201	-0.0145909	0.0022488	8.7e-11	0.0499673	0.0110468	6.09e-06	0.0439138	0.0129569	0.000700942	0.226793	0.0377739	1.93e-09	0.102278	0.0191203	8.84e-08	0.0470972	0.0086666	5.5e-08	0.00327007	0.000870844	0.000173334	0.00934597	0.00207094	6.4e-06	0.0137474	0.00238614	8.35e-09	0.0162125	0.00268339	1.53e-09	#N/A	#N/A	#N/A	#N/A
Television watching	rs34224261	0	C	G	0.530557	0.0175417	0.00215973	4.6e-16	-0.0503789	0.0106362	2.17e-06	-0.015582	0.0126551	0.218218	-0.145308	0.0363317	6.34978e-05	-0.0573207	0.0183656	0.00180196	-0.00828231	0.00836919	0.322361	0.0030531	0.000836185	0.00026103	0.00291658	0.00198971	0.142695	-0.00482831	0.00229866	0.0356866	0.00594834	0.00258252	0.0212618	0.500846	0.013892	0.0094506	0.141573
Television watching	rs34811474	1	A	G	0.232187	-0.0152829	0.00255709	2.3e-09	0.13777	0.0124789	2.47e-28	0.0264838	0.0150377	0.0782123	0.146689	0.0428963	0.000627166	0.13284	0.0217193	9.59e-10	0.0290369	0.00992728	0.00344506	-0.00288766	0.000990938	0.00356782	0.00389765	0.00234202	0.0960692	0.00679156	0.00270381	0.0120107	0.0040597	0.0030372	0.181336	0.187991	-0.010812	0.014995	0.470884
Television watching	rs34864022	1	A	G	0.933558	-0.0263815	0.00435706	1.4e-09	0.00159792	0.0213518	0.940344	0.0155385	0.025221	0.537833	-0.221205	0.0734496	0.00259847	-0.069366	0.0371591	0.0619402	0.0205452	0.0167331	0.219516	0.00117143	0.00168579	0.487125	-0.00259111	0.00403373	0.52064	-0.00373725	0.00462774	0.419336	-0.00171661	0.00522384	0.74245	0.94794	0.018534	0.0224914	0.409912
Television watching	rs374722	1	A	G	0.849524	-0.0244932	0.0030238	5.5e-16	0.0693186	0.0148988	3.28e-06	0.0839861	0.0173413	1.28e-06	0.0925096	0.0508702	0.068982	0.0637896	0.0257373	0.0131947	0.0167663	0.0116556	0.150298	-0.00424202	0.00116855	0.000283294	-0.0045944	0.00279423	0.100126	0.0106268	0.00323239	0.00101059	-0.00627372	0.00363429	0.0843025	0.8139	0.004592	0.0125997	0.715521
Television watching	rs3754970	1	C	T	0.504178	0.014997	0.0021699	4.8e-12	-0.022655	0.0106685	0.0337092	-0.00451713	0.0127247	0.722599	-0.122682	0.0364805	0.000771254	-0.0570359	0.0184625	0.00200654	-0.00853999	0.00843096	0.311093	0.000374813	0.000841839	0.656153	0.00196261	0.0019955	0.325352	-0.000171977	0.00231229	0.940712	0.00280777	0.00258978	0.278289	0.482289	0.007732	0.0095397	0.417648
Television watching	rs3796386	1	A	G	0.428112	0.0261712	0.0021795	3.2e-33	-0.111842	0.0107509	2.42e-25	-0.0455927	0.0127441	0.000346837	-0.148882	0.0366267	4.80732e-05	-0.111281	0.0185238	1.89e-09	-0.0265978	0.00846646	0.00168055	0.00595535	0.00084414	1.73e-12	-0.00180567	0.00200427	0.367638	-0.0035297	0.00230638	0.125917	0.00353714	0.00259976	0.173653	0.360889	0.030072	0.0099764	0.0025756
Television watching	rs405797	1	A	T	0.753207	0.0148849	0.00250575	2.8e-09	-0.0239838	0.0122478	0.050206	-0.00235633	0.0145792	0.871603	-0.0730177	0.0420001	0.082121	-0.0597167	0.0212171	0.00488469	-0.0206664	0.00971276	0.0333568	0.000426316	0.000968013	0.659645	0.000933124	0.00230309	0.685359	-0.00115892	0.00265432	0.662389	0.000827206	0.00298869	0.78195	0.708088	0.015854	0.0106673	0.137218
Television watching	rs42210	1	C	G	0.710831	0.0138517	0.00239536	7.3e-09	-0.0166294	0.0117677	0.157618	-0.0254384	0.0140718	0.0706445	0.0396482	0.0401966	0.323959	0.00125282	0.0203203	0.950839	-0.00849316	0.00932816	0.362566	0.00113099	0.000926559	0.222224	-0.00265645	0.00221208	0.229798	-0.00278313	0.00253518	0.272291	-0.00291371	0.00286716	0.309517	0.65676	-0.02571	0.0100589	0.0105902
Television watching	rs4382592	1	G	T	0.698575	-0.0136721	0.00235776	6.7e-09	0.0486827	0.0115962	2.69174e-05	0.0218295	0.0138179	0.114154	0.0108821	0.0396962	0.783981	0.0210188	0.0200419	0.294296	0.00467101	0.00914423	0.60948	-0.00231148	0.000914912	0.0115225	0.00524959	0.00217031	0.0155716	0.0104311	0.00251444	3.34774e-05	0.0054124	0.00281419	0.0544491	0.656059	-0.010715	0.0098297	0.275687
Television watching	rs4523073	1	A	G	0.591077	-0.0137517	0.00221114	5e-10	0.00747022	0.0108532	0.491266	0.0156204	0.0127737	0.221384	-0.0581287	0.0370995	0.117155	-0.023985	0.0187968	0.20195	-0.00082403	0.00855718	0.923285	-0.00265023	0.000856648	0.0019768	-0.00056139	0.00202894	0.782017	0.00279948	0.00232917	0.229394	-0.00310921	0.00263318	0.237689	0.644577	-0.012734	0.0098243	0.194915
Television watching	rs4577309	1	A	G	0.468698	0.0160037	0.00216796	1.6e-13	-0.00482646	0.0106725	0.651102	0.017988	0.0127541	0.158429	-0.0926512	0.0364414	0.0110077	-0.0810037	0.0184663	1.15194e-05	-0.00415474	0.00840135	0.620931	0.000782393	0.000840093	0.35169	-0.00315065	0.00199829	0.114872	-0.00302231	0.00231558	0.191823	-0.00300688	0.00259225	0.24607	0.473026	0.017253	0.0095234	0.0700414
Television watching	rs4775373	1	C	T	0.638558	-0.0132229	0.00225713	4.7e-09	0.0388311	0.0110597	0.000446393	0.0122998	0.0129829	0.343443	0.134087	0.0378261	0.000392931	0.0345705	0.0191261	0.0706843	0.0172704	0.00870325	0.047216	-0.00231992	0.000867797	0.00751032	-0.00192174	0.00207079	0.353396	0.000844453	0.00237676	0.722368	-0.00400904	0.0026853	0.135449	0.604582	-0.02119	0.0095321	0.0262146
Television watching	rs4845364	1	A	G	0.495003	-0.0153008	0.00215604	1.3e-12	0.00955649	0.010601	0.367339	0.0101139	0.0125093	0.418797	0.0464413	0.0362824	0.200548	-0.0379394	0.0184113	0.0393359	-0.0233278	0.00837255	0.00533263	-0.00161495	0.000836043	0.0534018	-0.000684041	0.00198462	0.730342	0.00120951	0.00228915	0.597244	-0.00151159	0.00257464	0.557132	0.460815	-0.012368	0.0095592	0.195726
Television watching	rs4973576	1	A	C	0.701928	0.0145232	0.00237947	1e-09	0.00971192	0.0117545	0.408674	0.00890608	0.0138223	0.519363	0.0719774	0.0401325	0.0728947	0.0302502	0.0202529	0.135275	0.0254009	0.00925144	0.00603975	0.00168822	0.000921704	0.0670074	-0.000828514	0.0021899	0.705183	0.000429722	0.00253778	0.865537	0.000452913	0.00283933	0.873264	0.699718	-0.005069	0.0110942	0.647738
Television watching	rs553397860	0	A	G	0.844887	0.0172491	0.00299958	8.9e-09	-0.0462141	0.014734	0.00170963	-0.0133445	0.0174849	0.445345	-0.0421999	0.0500734	0.399363	-0.0327815	0.025389	0.196646	-0.0268827	0.0117085	0.0216766	0.00189091	0.00116176	0.103606	-0.00181977	0.00277143	0.511428	-0.0088453	0.00317045	0.00527243	-0.00201739	0.00358822	0.573964	#N/A	#N/A	#N/A	#N/A
Television watching	rs55700114	1	A	G	0.287254	0.014333	0.00239284	2.1e-09	-0.0327575	0.0117149	0.00517055	-0.014223	0.0138224	0.303488	-0.0151307	0.0401101	0.706004	-0.0428526	0.0203112	0.0348758	0.0116723	0.00934498	0.211648	0.00236436	0.000921556	0.0102998	0.00132348	0.00222115	0.551274	-0.00534725	0.00254564	0.0356812	0.00288725	0.002876	0.315422	0.288198	0.001226	0.0103533	0.905738
Television watching	rs55909997	1	A	G	0.349616	0.0135532	0.00227041	2.4e-09	-0.0564714	0.0112035	4.65e-07	-0.0294684	0.0131419	0.0249404	-0.0493884	0.0384274	0.19871	-0.0211326	0.0193871	0.275698	-0.00416642	0.00877574	0.634954	0.000996819	0.0008818	0.258293	-0.0110393	0.00208973	1.27e-07	0.00229074	0.00240708	0.341267	-0.0119023	0.0027127	1.14628e-05	0.333577	0.008726	0.0098341	0.374905
Television watching	rs56103247	1	C	T	0.943942	0.0297647	0.00475247	3.8e-10	-0.137944	0.0227267	1.28e-09	-0.0096176	0.0277184	0.72861	-0.0564785	0.0790744	0.475076	-0.138144	0.0400255	0.000557764	-0.0338238	0.0185272	0.0679059	0.00449529	0.00183682	0.0143928	0.00970597	0.00436756	0.0262646	-0.000296373	0.00502183	0.952939	0.0137962	0.00565804	0.0147556	0.955905	0.070965	0.028958	0.0142611
Television watching	rs56398417	1	C	T	0.687031	0.0144253	0.00232895	5.9e-10	-0.0840466	0.0114157	1.81e-13	-0.0294672	0.0135376	0.029503	0.0215164	0.0390564	0.581698	-0.0100924	0.0198482	0.611119	0.000692995	0.00898475	0.93852	0.00343957	0.000904961	0.000144264	0.00536832	0.00214046	0.0121415	-0.00838701	0.00246091	0.000654259	0.00786787	0.00277694	0.0046075	0.723324	0.025531	0.0105717	0.0157334
Television watching	rs56858768	1	A	G	0.299238	0.0148792	0.00236956	3.4e-10	-0.0689758	0.0116923	3.66e-09	-0.0113813	0.013674	0.405219	-0.0556507	0.0396468	0.16042	-0.0289355	0.0200781	0.149545	-0.0124621	0.00913158	0.172338	0.00256595	0.000913509	0.00497145	-0.00318781	0.00218075	0.143798	-0.00637177	0.00251609	0.0113288	-0.00266987	0.00283202	0.345812	0.270368	0.002321	0.0105988	0.82666
Television watching	rs57585211	1	G	T	0.173168	0.0167329	0.00285006	4.3e-09	-0.0123158	0.0140094	0.379343	-0.00603242	0.016467	0.714115	-0.0240267	0.0476741	0.614278	-0.0250745	0.0241597	0.299334	-0.0143897	0.0109637	0.189355	-5.34662e-05	0.001102	0.961304	-0.00115519	0.00262732	0.660166	-0.000320594	0.00301039	0.915189	-0.00215898	0.00341283	0.526991	0.17904	-0.004714	0.01225	0.700372
Television watching	rs576432906	0	A	C	0.710568	-0.0139765	0.00243619	9.6e-09	0.0517487	0.0120016	1.61954e-05	0.0455422	0.0141893	0.00132913	0.0572183	0.0410624	0.163486	0.0159339	0.0207386	0.442297	0.0195764	0.00938556	0.0369964	-0.00246085	0.000943337	0.00909003	-0.00673848	0.00224569	0.00269442	0.00700029	0.00259103	0.00689822	-0.00924823	0.00291383	0.00150413	#N/A	#N/A	#N/A	#N/A
Television watching	rs6131281	1	C	T	0.596509	0.0160808	0.00220553	3.1e-13	-0.0303049	0.0107653	0.00487709	-0.0107808	0.0127222	0.396773	-0.0267741	0.036936	0.468527	-0.0863206	0.0187288	4.05e-06	-0.0109869	0.00855316	0.198951	0.000833037	0.00085407	0.329376	0.0023093	0.00202461	0.254032	-0.00148272	0.00233237	0.524964	0.00248959	0.00262435	0.3428	0.621689	-0.003219	0.0095332	0.735617
Television watching	rs61331678	0	C	G	0.432068	-0.0150461	0.00218746	6.1e-12	0.0406219	0.010696	0.000145973	0.0178	0.0128052	0.164513	0.0557371	0.0366192	0.127992	0.0402124	0.0185917	0.0305479	0.0264448	0.00843285	0.00171311	-0.00232612	0.000844264	0.00586593	5.66674e-05	0.00201103	0.97752	0.00758458	0.00231496	0.00105175	-0.00110966	0.00260683	0.670347	0.399978	-0.013582	0.0096972	0.161331
Television watching	rs6141814	1	A	C	0.386545	0.0135023	0.00222588	1.3e-09	-0.00128133	0.010913	0.906533	-0.0223442	0.0128436	0.0819097	-0.167948	0.0373221	6.8e-06	-0.007672	0.0188942	0.684705	-0.0226283	0.00859145	0.00844297	-0.00246381	0.000863122	0.00431033	-0.00535426	0.00204503	0.00884057	-0.0102819	0.00235453	1.26096e-05	-0.01095	0.00265423	3.70018e-05	0.417299	0.004241	0.0096168	0.659214
Television watching	rs62332760	1	G	T	0.613118	-0.0144128	0.00221698	8e-11	-0.0060268	0.0109682	0.582676	-0.00738609	0.0129709	0.56906	0.148617	0.0372332	6.56654e-05	-0.006887	0.0188445	0.714764	-0.0228251	0.00861892	0.00809076	0.00184966	0.000856018	0.0307138	-0.00214358	0.00203718	0.292695	0.00758834	0.00235734	0.00128638	0.000766186	0.00264754	0.772279	0.663324	0.00733	0.0098558	0.457043
Television watching	rs62379379	1	G	T	0.928551	-0.0260246	0.0042322	7.8e-10	0.0410342	0.0209356	0.049995	-0.00136449	0.0246795	0.955909	0.168607	0.0712177	0.0179102	0.00744277	0.0359613	0.836036	0.024974	0.0162255	0.123759	-0.000600947	0.00162797	0.712024	-0.0025401	0.0038873	0.513475	0.000870269	0.00451649	0.847204	-0.00449329	0.00504211	0.372848	0.91931	-0.04831	0.0174554	0.0056466
Television watching	rs62471080	0	C	G	0.459218	0.0127843	0.00216732	3.7e-09	-0.0417121	0.0106444	8.9047e-05	-0.000539079	0.0127512	0.966278	0.00227107	0.0363328	0.950159	-0.0189621	0.0184144	0.303132	-0.0126112	0.00840047	0.133291	0.00309484	0.000838006	0.000221578	0.000348895	0.00199123	0.860911	-0.00618093	0.00229924	0.00718308	0.00199071	0.00258302	0.440891	0.475669	0.009122	0.0092594	0.324547
Television watching	rs62641636	1	A	G	0.691839	0.0144237	0.00233911	7e-10	-0.0214447	0.0115086	0.0624126	0.0171022	0.0136661	0.210776	-0.0139401	0.0392921	0.722754	-0.0304053	0.0198802	0.12616	-0.00283401	0.0090746	0.754812	0.00113677	0.000906011	0.20959	0.000161207	0.00215842	0.940463	-0.00756529	0.00248898	0.0023698	-0.000351162	0.00279763	0.900111	0.664576	0.005284	0.0104467	0.612994
Television watching	rs631130	1	A	T	0.630842	0.0138158	0.00236338	5e-09	-0.000511708	0.0115906	0.964786	-0.0135153	0.0136704	0.32283	-0.00993158	0.040102	0.804399	-0.0136525	0.0200948	0.496882	-0.00355649	0.00913102	0.69691	0.000912069	0.000914668	0.318688	-0.00106256	0.00217117	0.62456	-0.00187966	0.00251753	0.45529	-0.00126495	0.00281823	0.653544	0.646496	-0.008532	0.0109475	0.435771
Television watching	rs6472942	1	C	T	0.431514	0.0131633	0.00218761	1.8e-09	0.0790519	0.010667	1.26e-13	0.00880626	0.0127105	0.488413	0.220538	0.0366461	1.77e-09	0.0680159	0.0185904	0.000253583	0.0235227	0.00850457	0.00567668	0.00161791	0.000844559	0.0554058	0.000290028	0.0020145	0.885524	-0.000509884	0.002319	0.825971	0.00138351	0.00261249	0.596406	0.449519	-0.001854	0.0093398	0.84265
Television watching	rs648044	1	A	G	0.395242	-0.013834	0.00226591	1e-09	0.0399612	0.0110461	0.000297322	0.0122212	0.0131173	0.3515	-0.0414583	0.0380997	0.276529	-0.00410918	0.019235	0.830835	-0.000399146	0.00874231	0.963584	-0.0014896	0.000872378	0.0877266	0.000181994	0.00207896	0.930242	0.00583662	0.0023954	0.014827	0.000719344	0.00269691	0.789678	0.401489	0.015549	0.0103902	0.134524
Television watching	rs6670915	1	C	T	0.533195	0.0137322	0.00216788	2.4e-10	-0.0285824	0.0106716	0.00739858	0.0120082	0.0126118	0.341028	-0.00601225	0.0365018	0.869172	-0.00331633	0.0184646	0.857463	-0.0137962	0.00837529	0.0995056	0.000710974	0.000841242	0.398029	0.000399407	0.0019898	0.840912	-0.00332833	0.00231427	0.150385	0.000568126	0.00258211	0.825853	0.540493	0.004995	0.0093626	0.593685
Television watching	rs6673341	1	G	T	0.534667	0.014513	0.0021693	2.2e-11	-0.0523176	0.0106196	8.37e-07	-0.0357509	0.0125907	0.00451895	-0.138245	0.0365112	0.000152893	-0.0671863	0.0184776	0.000276849	-0.0350082	0.00839487	3.04346e-05	0.000439943	0.000840931	0.600862	-0.00417841	0.00199023	0.0357771	-0.00301394	0.00230037	0.190128	-0.00478245	0.00258362	0.0641617	0.562735	0.005689	0.0095929	0.553153
Television watching	rs66852340	1	C	T	0.775527	-0.0177896	0.00260074	7.9e-12	0.0746451	0.0127988	5.47e-09	0.0320712	0.0150674	0.0332947	0.116453	0.0436122	0.00758138	0.0959936	0.0221031	1.40596e-05	0.025558	0.00996807	0.0103479	-0.00287087	0.000999442	0.00407302	0.00335479	0.00240282	0.162657	0.0111237	0.00277187	5.99459e-05	0.00356829	0.00312216	0.253084	0.768363	-0.017953	0.0110377	0.103839
Television watching	rs6721975	1	C	T	0.768476	0.0166905	0.00261401	1.7e-10	-0.0348642	0.0127732	0.00634349	-0.0142565	0.0152051	0.348444	0.0113138	0.0438184	0.796254	0.0191935	0.0221857	0.386968	0.00228359	0.0101489	0.821972	0.0023825	0.00101169	0.018525	-0.00566025	0.00241056	0.0188697	-0.00876766	0.00277334	0.00157022	-0.00607769	0.00311858	0.0513123	0.709295	0.010856	0.0127496	0.394506
Television watching	rs6797840	1	A	C	0.455899	-0.0161032	0.00218412	1.7e-13	0.0713713	0.0107397	3.03e-11	0.0354141	0.0127139	0.00534525	0.0544227	0.0367618	0.138764	0.0215006	0.0185775	0.247134	0.0184228	0.00846608	0.0295499	-0.00128319	0.000845077	0.128908	-0.00252617	0.00200724	0.208203	0.003559	0.00231979	0.124985	-0.00324741	0.00260097	0.211836	0.48796	-0.008182	0.0093061	0.379291
Television watching	rs6825241	1	A	C	0.463796	0.0169583	0.00216609	4.9e-15	-0.0179884	0.0105868	0.0892943	-0.00498967	0.0125211	0.690262	-0.0613062	0.0362969	0.0912165	-0.0496076	0.0183722	0.00693137	-0.0111144	0.00838817	0.18517	0.000304175	0.000839637	0.71715	-0.00136224	0.00199204	0.494076	-0.00426391	0.00229403	0.0630714	-0.00214277	0.00258774	0.407643	0.427503	0.005433	0.00933	0.560356
Television watching	rs6850494	1	A	C	0.615571	-0.0143297	0.00222236	1.1e-10	-0.00776186	0.0109278	0.477528	0.0146944	0.0129161	0.255256	-0.0681919	0.0372954	0.067486	-0.0535685	0.0188446	0.0044743	0.0157156	0.00857034	0.0666951	-0.00156935	0.000860094	0.0680579	0.000973114	0.00203546	0.632594	0.00324674	0.00234746	0.166639	0.000458998	0.00264113	0.862032	0.616633	-0.008284	0.0094886	0.382639
Television watching	rs6905544	1	A	G	0.398622	-0.0189935	0.00221031	8.5e-18	0.0900875	0.0108299	8.95e-17	0.0415092	0.0129567	0.00135685	0.185195	0.0370939	5.96e-07	0.101765	0.0187578	5.79e-08	0.0249684	0.00858956	0.00365116	-0.00390262	0.000857597	5.35e-06	-5.14205e-05	0.00204022	0.979893	0.00426454	0.00234551	0.0690395	-0.00394364	0.00264691	0.13625	0.369933	0.005059	0.0096733	0.600984
Television watching	rs6973656	1	A	G	0.603264	-0.0134657	0.00220552	1e-09	0.0467267	0.0107812	1.46397e-05	-0.0291904	0.0129258	0.0239265	-0.00440854	0.0369057	0.904916	0.0277567	0.0187286	0.138329	-0.0116771	0.0084967	0.169344	0.00251292	0.000851437	0.00316375	0.00566679	0.00202644	0.00516739	-0.00585303	0.00234002	0.0123754	0.008377	0.00263265	0.00146292	0.626344	0.014375	0.0095375	0.131758
Television watching	rs7043521	0	A	T	0.430653	0.0142704	0.00218468	6.5e-11	-0.0581366	0.010737	6.15e-08	-0.0195697	0.0126439	0.121679	-0.0838399	0.036678	0.0222644	-0.017418	0.0185764	0.348428	-0.000706196	0.00842956	0.933234	0.00273955	0.00084326	0.00115922	-0.00132208	0.0020089	0.510466	-0.0036201	0.00232681	0.119753	0.000337642	0.00260455	0.896855	0.423179	0.003435	0.0094593	0.716504
Television watching	rs7089973	1	A	C	0.3814	0.013355	0.00223661	2.4e-09	0.00789718	0.0110049	0.473001	0.0253614	0.0130927	0.0527372	-0.144563	0.0375157	0.00011651	-0.0705413	0.0190445	0.000212239	-0.00245051	0.00866567	0.777343	0.000295624	0.000866678	0.733029	0.000326973	0.00206487	0.874181	-0.000386503	0.00237467	0.870707	0.000573286	0.00267317	0.830189	0.35458	0.011666	0.0098732	0.237371
Television watching	rs71658797	1	A	T	0.123429	0.0203521	0.00329198	6.3e-10	-0.170969	0.016409	2.05e-25	-0.00536956	0.0191731	0.779435	0.0589869	0.0552876	0.286013	0.0796838	0.0279603	0.00437372	-0.0333759	0.0125885	0.00801845	9.28423e-05	0.0012787	0.942119	0.000785847	0.00302359	0.794937	0.00222316	0.00351087	0.52659	0.00137773	0.00392334	0.725468	0.091867	0.045108	0.0174489	0.0097336
Television watching	rs7184800	1	A	G	0.303216	-0.0168167	0.00234935	8.2e-13	-0.0196754	0.0114804	0.0865624	0.0615114	0.0139103	9.78e-06	0.0469421	0.0394458	0.234031	0.0567291	0.0199303	0.00442237	0.0178203	0.00908091	0.0497165	0.000453068	0.000904793	0.616553	0.000225512	0.00215793	0.916769	0.00227533	0.00248211	0.359305	0.000857468	0.00279777	0.759237	0.279278	-0.007946	0.0105695	0.452179
Television watching	rs7189927	1	C	T	0.644214	-0.0149741	0.00225865	3.4e-11	0.118332	0.0111284	2.11e-26	0.0420555	0.0130329	0.00125156	0.084242	0.0379322	0.0263613	0.0499124	0.0191386	0.00910925	0.0271013	0.00868724	0.00181059	-0.00345363	0.000872263	7.51588e-05	-0.00446596	0.00207838	0.0316532	0.00354442	0.00240387	0.140358	-0.00811996	0.00269483	0.00258566	0.660723	-0.015343	0.010513	0.144446
Television watching	rs7248205	1	C	T	0.397614	0.0139253	0.00221689	3.4e-10	-0.0436189	0.010843	5.75343e-05	0.00297668	0.0128848	0.817297	0.00583073	0.0371044	0.875132	-0.0376121	0.0187887	0.0453017	-0.0138867	0.00859757	0.106269	0.00085664	0.000856692	0.317341	0.00367156	0.00203604	0.0713439	0.000798784	0.00235139	0.734077	0.00487011	0.00264044	0.0651212	0.448158	-0.034085	0.0100187	0.0006686
Television watching	rs72725224	1	A	C	0.980044	-0.0464317	0.007876	3.7e-09	0.0594213	0.0389532	0.127146	0.101929	0.0439009	0.0202445	-0.147341	0.13223	0.265161	-0.0377979	0.0667972	0.571489	0.00947201	0.0303328	0.754835	-7.88364e-05	0.00308688	0.979625	-0.0115096	0.00726008	0.112894	-0.00282857	0.00830036	0.733272	-0.0141858	0.00944185	0.132985	0.975852	-0.027838	0.0337452	0.409402
Television watching	rs72781699	1	A	G	0.202633	0.0186804	0.00267802	3e-12	-0.00223831	0.0131502	0.864844	0.00202798	0.015658	0.896948	-0.0136787	0.0449582	0.760935	0.00217067	0.0227472	0.923977	-0.0230236	0.010392	0.0267249	0.000190441	0.00103057	0.853392	-0.00729351	0.00246664	0.00310814	0.00135822	0.00284944	0.633604	-0.00822354	0.00320243	0.010232	0.190577	0.037166	0.0117481	0.0015584
Television watching	rs72828890	1	C	T	0.869256	0.0192918	0.00329837	4.9e-09	-0.0474058	0.016193	0.00341674	0.00656009	0.0191141	0.731443	-0.12887	0.0553322	0.0198586	-0.0684132	0.0279463	0.0143645	-0.00504888	0.0127601	0.692343	0.00159967	0.00127521	0.209683	0.00154769	0.00304237	0.610955	-0.00498129	0.00350648	0.155435	0.00266679	0.00394699	0.499263	0.899707	0.018924	0.0181452	0.296985
Television watching	rs72834698	1	A	G	0.141926	-0.0226559	0.0031007	2.7e-13	0.0789371	0.0151885	2.02e-07	0.0253414	0.0179613	0.158277	0.1286	0.0520443	0.013475	0.0600984	0.0263195	0.0224064	0.0428447	0.0121911	0.000440713	-0.00316926	0.00120185	0.00836498	-0.0109685	0.00286017	0.000125629	0.00531719	0.00327828	0.104816	-0.014849	0.00371072	6.29139e-05	0.112015	-0.013951	0.0160107	0.383559
Television watching	rs74802478	1	A	G	0.181029	-0.0166419	0.00281818	3.5e-09	0.0509637	0.0138273	0.00022809	0.00837805	0.016469	0.61095	0.18607	0.0473961	8.64412e-05	0.0632792	0.0240188	0.00842489	-0.000865859	0.0109099	0.936743	-0.00212244	0.0010899	0.0514928	-0.00146146	0.00260567	0.574882	0.0082076	0.00297535	0.00580655	-0.00225244	0.00337544	0.504579	0.167624	-0.009964	0.0123684	0.420471
Television watching	rs749671	1	A	G	0.37137	-0.015654	0.00223821	2.7e-12	0.12004	0.0109652	6.92e-28	0.022464	0.0130019	0.0840345	0.12918	0.0376327	0.000597751	0.11497	0.0191101	1.79e-09	0.0298661	0.00869467	0.000592561	-0.00342952	0.00086227	6.97151e-05	0.00492159	0.00205632	0.0166937	0.0136476	0.00235927	7.27e-09	0.00556435	0.00266509	0.0368108	0.36148	-0.010346	0.0101404	0.307598
Television watching	rs74996610	1	C	G	0.954131	-0.0305519	0.00519585	4.1e-09	0.00898942	0.0255019	0.724464	0.000341765	0.0300656	0.99093	0.0346089	0.0865186	0.689145	0.0483253	0.0440971	0.27313	0.00572766	0.0200484	0.775115	-0.00275699	0.00199232	0.166418	0.00470634	0.00477295	0.324112	-0.00399882	0.00547522	0.465177	0.00133487	0.0061869	0.829176	0.952391	0.026026	0.0212215	0.22005
Television watching	rs7564130	1	C	T	0.359399	0.0149864	0.00225071	2.8e-11	-0.0100074	0.0110767	0.366278	-0.0123054	0.0131765	0.350363	-0.0640636	0.0378453	0.0904997	-0.0360156	0.019223	0.0609916	-0.00816249	0.00873065	0.349828	0.000500097	0.000872363	0.566464	0.000861022	0.0020726	0.677827	-0.00166801	0.00239377	0.485919	0.00140848	0.0026891	0.600437	0.375389	0.009865	0.0097374	0.31101
Television watching	rs7609	1	A	T	0.23121	0.0151499	0.00256689	3.6e-09	-0.0157665	0.0126286	0.211858	-0.0032022	0.0149359	0.830238	-0.0609647	0.0430526	0.156761	-0.0350081	0.0217687	0.107796	-0.0278624	0.0099547	0.00512736	0.00485038	0.000987684	9.07e-07	0.0044174	0.00235848	0.0610715	-0.00592281	0.0027104	0.0288736	0.00839811	0.00306056	0.0060704	0.245937	0.040947	0.0109117	0.000175
Television watching	rs7693082	1	C	G	0.700314	-0.0150716	0.00235845	1.7e-10	0.0352884	0.0115625	0.00227366	-0.00754371	0.0136329	0.580027	0.0662498	0.0396374	0.0946446	0.0265084	0.0200228	0.185533	0.0102397	0.00912534	0.261814	-0.00168154	0.000909017	0.0643372	0.0012119	0.00216976	0.576476	0.00544758	0.00249894	0.0292613	0.0012644	0.00281461	0.653269	0.716319	0.019221	0.0108736	0.0771163
Television watching	rs7693703	1	A	G	0.089967	-0.0228437	0.0038412	2.7e-09	0.0169458	0.0189687	0.371668	0.0183267	0.0225512	0.416406	0.0313969	0.0647623	0.627817	0.0218076	0.0327569	0.505577	0.0151159	0.0148966	0.31024	-0.000986686	0.00148583	0.50665	-0.00155955	0.00351879	0.657616	0.00225365	0.0040926	0.581863	-0.00247953	0.00456687	0.587172	0.088348	-0.022563	0.0166841	0.17626
Television watching	rs7700107	1	A	C	0.862543	-0.0210603	0.00313788	1.9e-11	0.0680805	0.0153858	9.65e-06	0.0076583	0.0182142	0.674152	0.315893	0.0526887	2.03e-09	0.157346	0.026701	3.8e-09	0.0425275	0.0120269	0.000406197	-0.00558546	0.00121373	4.19e-06	0.00744221	0.00289482	0.0101447	0.0230673	0.00337757	8.53e-12	0.00838489	0.00375955	0.025729	0.847103	-0.020327	0.0125976	0.106622
Television watching	rs7716447	1	A	G	0.639406	-0.0133844	0.00226863	3.6e-09	0.0850014	0.0111486	2.46e-14	0.0413978	0.0132137	0.00173063	0.0781922	0.0380941	0.0401118	0.0640406	0.0192923	0.00090194	0.027148	0.00871803	0.00184563	-0.00165118	0.000876317	0.0595359	-0.00173628	0.00209164	0.406481	0.00600365	0.00240847	0.0126774	-0.00239463	0.002715	0.377777	0.76447	-0.00993	0.01322	0.452572
Television watching	rs77589760	0	C	G	0.961274	0.0371731	0.00594684	4.1e-10	-0.0597814	0.0291833	0.0405135	0.0364727	0.034169	0.285782	-0.198379	0.099826	0.0468954	-0.118624	0.050496	0.0188155	-0.0399224	0.0232684	0.0862106	0.00376076	0.00232213	0.105335	-0.00382898	0.00548246	0.484924	-0.00727012	0.00631398	0.249556	-0.00385823	0.00710735	0.587233	#N/A	#N/A	#N/A	#N/A
Television watching	rs7788008	1	A	G	0.43419	-0.0126792	0.0021785	5.9e-09	0.079337	0.0106843	1.13e-13	0.0171349	0.0126001	0.173861	0.115484	0.0365668	0.00158776	0.0783299	0.0185038	2.30464e-05	-0.00405409	0.00840012	0.629363	-0.00247138	0.000845723	0.00347582	0.00425704	0.00200464	0.0337048	0.00803669	0.0023111	0.000506327	0.00411902	0.0025962	0.112614	0.426968	-0.008069	0.0093485	0.388065
Television watching	rs7834121	0	G	T	0.504369	-0.0139595	0.00216371	1.1e-10	-0.0740376	0.0106268	3.24e-12	-0.0434142	0.0126151	0.00057862	-0.263473	0.0363228	4.07e-13	-0.13202	0.0183635	6.53e-13	-0.0262892	0.00837968	0.00170536	0.00109051	0.000837975	0.193136	-0.0051868	0.00198351	0.00892427	0.0146737	0.00230091	1.8e-10	-0.00163396	0.00257287	0.525382	#N/A	#N/A	#N/A	#N/A
Television watching	rs78394231	1	C	T	0.09841	0.0208531	0.00363518	9.7e-09	-0.021941	0.0178813	0.219809	-0.0157597	0.020988	0.452717	-0.077908	0.0606137	0.198681	-0.0122123	0.030801	0.691744	0.00272253	0.0140512	0.846366	-0.00218954	0.00140514	0.119178	-0.00447329	0.00333726	0.180114	-0.00499307	0.00387914	0.19804	-0.00807567	0.00432668	0.061975	0.087386	0.008817	0.0177574	0.619524
Television watching	rs7991062	1	C	G	0.658663	-0.0177381	0.00228727	8.8e-15	0.0184081	0.011229	0.101145	0.00703985	0.013204	0.593924	-0.00628442	0.0382668	0.869553	0.0207306	0.0193408	0.283784	-3.24155e-05	0.00882268	0.997068	-0.000136991	0.000882915	0.876697	0.00462601	0.00210504	0.0279793	0.00486677	0.00242745	0.0449754	0.00691377	0.00272419	0.0111519	0.614139	-0.000846	0.0098558	0.931595
Television watching	rs801733	1	A	C	0.641215	0.0168585	0.00225323	7.3e-14	-0.0768376	0.0110781	4.04e-12	-0.0161848	0.0131	0.216651	-0.00118248	0.0379282	0.975129	0.00701208	0.0192254	0.715314	-0.0165365	0.00873825	0.0584337	0.00537314	0.000876901	8.94e-10	-0.000573828	0.00206592	0.781197	-0.00744423	0.00238191	0.00177625	0.00301253	0.00267886	0.260778	0.687594	0.000752	0.0102056	0.941261
Television watching	rs870151	0	A	T	0.472368	0.0156288	0.00218652	8.8e-13	-0.0691322	0.0107462	1.25e-10	-0.00973413	0.0127156	0.443958	-0.0666423	0.036712	0.0694831	-0.0335312	0.01861	0.071581	-0.00545194	0.00845134	0.518864	0.00388468	0.000843737	4.14e-06	0.000395541	0.00201286	0.844213	-0.0117485	0.00231879	4.05e-07	0.00164054	0.00261201	0.529955	0.459956	0.024958	0.0093453	0.0075702
Television watching	rs8756	1	A	C	0.515381	0.0134501	0.00216618	5.3e-10	0.0043522	0.010648	0.682736	-0.0681328	0.0125969	6.35e-08	-0.235471	0.0362914	8.69e-11	-0.0300734	0.0184356	0.102834	-0.0164321	0.00831894	0.0482384	0.00182431	0.000838349	0.029551	-0.000197608	0.00199144	0.920957	-0.0119469	0.00230435	2.17e-07	-0.000785815	0.00258367	0.761017	0.549478	0.020032	0.0095343	0.0356362
Television watching	rs9471333	1	C	T	0.450187	0.0131038	0.00216935	1.5e-09	-0.115459	0.0106728	2.86e-27	-0.0376382	0.0126648	0.00295986	-0.078656	0.0363525	0.0304881	-0.0400934	0.0183995	0.0293286	-0.0193397	0.00837523	0.0209352	0.00277181	0.000836961	0.00092724	-0.00225087	0.00199785	0.259891	-0.00784391	0.00230315	0.000659948	-0.0013374	0.00259006	0.605603	0.444739	-0.001947	0.0092453	0.833205
Television watching	rs9563168	1	A	G	0.208518	-0.0175868	0.00266741	4.3e-11	0.0362045	0.0130405	0.00549834	0.00464595	0.0155739	0.765462	0.145822	0.0446162	0.00108182	0.0432794	0.022505	0.0544681	0.0203266	0.0103811	0.050224	-0.000225076	0.00103617	0.828037	-0.0032482	0.00245174	0.185221	-0.00233144	0.00281661	0.407814	-0.00494813	0.00317839	0.119518	0.19896	-0.009997	0.0115862	0.388229
Television watching	rs9569734	1	A	G	0.843521	0.0188846	0.00300692	3.4e-10	-0.0991623	0.0146281	1.21e-11	-0.0391192	0.0177557	0.0275813	0.0681875	0.0505267	0.177167	0.0539834	0.0255468	0.0345917	0.000542274	0.0115865	0.962671	0.00281994	0.00116055	0.0151068	0.00289724	0.00276114	0.294046	-0.00519714	0.00317443	0.101593	0.00532565	0.00358611	0.137524	0.810487	0.003712	0.0119599	0.75628
Television watching	rs9718104	1	G	T	0.05845	0.0407684	0.00461017	9.3e-19	-0.00641003	0.0227663	0.778282	-0.00698457	0.026973	0.795676	0.0222045	0.077254	0.77379	-0.0135165	0.0391801	0.730107	-0.0196393	0.0177578	0.268747	0.00289997	0.00178276	0.103808	0.000746456	0.00424473	0.860408	-0.00562601	0.00490023	0.250923	0.00341541	0.00551853	0.535984	0.0697	0.003094	0.0205882	0.880544
Television watching	rs9834970	1	C	T	0.498969	-0.0127684	0.00215775	3.3e-09	0.0199921	0.0105869	0.0589748	0.0139113	0.0125209	0.266546	0.0544462	0.0362019	0.132594	-0.017548	0.0183118	0.337918	0.00768657	0.00837726	0.358854	-0.00264292	0.000834398	0.00153796	0.00249663	0.00198456	0.208383	0.00767927	0.00230296	0.000854553	0.0021557	0.00257639	0.402756	0.489496	0.009733	0.0092377	0.292059
Television watching	rs984409	1	A	G	0.636968	0.0148683	0.00225294	4.1e-11	-0.0298263	0.0110612	0.00700807	-0.0252805	0.0130897	0.0534435	-0.206461	0.0378132	4.76e-08	-0.0685198	0.0191155	0.000337754	-0.0216939	0.00869054	0.0125509	0.00134119	0.000871666	0.123891	0.00446051	0.0020787	0.0318887	-0.00481852	0.00238631	0.0434641	0.005447	0.00269433	0.0432128	0.686396	-0.01636	0.0108899	0.133019
Television watching	rs9867121	1	A	C	0.182272	-0.0194994	0.00280905	3.9e-12	0.0428414	0.0137476	0.00183161	0.00871717	0.01639	0.594823	0.027231	0.0470911	0.563088	0.0703736	0.0238465	0.0031666	-0.00629249	0.010844	0.561732	0.000581768	0.00108695	0.592491	-0.00448733	0.00258715	0.0828355	-0.0020709	0.00298828	0.488305	-0.00580864	0.00335611	0.083495	0.214012	-0.003545	0.0118035	0.763922
Television watching	rs9902312	1	C	T	0.316852	-0.0153237	0.00232706	4.5e-11	0.0120791	0.0114015	0.289405	0.00497577	0.0136298	0.715062	0.0527604	0.0388571	0.174526	0.0081864	0.0197415	0.678376	0.0109156	0.00900697	0.22555	0.00227325	0.000894739	0.0110641	-0.00686973	0.0021438	0.00135324	-0.00541291	0.00246107	0.0278492	-0.00700472	0.00277729	0.0116648	0.375823	0.003343	0.0097059	0.730523
Television watching	rs9964724	1	C	T	0.317881	0.0176465	0.00232664	3.3e-14	0.00122212	0.0113814	0.914489	-0.017328	0.0135077	0.199553	-0.0530443	0.0391866	0.175854	0.00762677	0.0197467	0.699326	-0.0128495	0.00898355	0.152622	0.0016812	0.000897374	0.0610052	-0.000964063	0.00213561	0.651684	-0.0046596	0.00246731	0.0589557	-0.000434402	0.00276746	0.87527	0.34534	-0.014143	0.0097646	0.147505
Computer use	rs10208088	1	C	T	0.418634	0.0131026	0.00223225	4.4e-09	-0.00851579	0.0108127	0.430948	0.00464539	0.0126748	0.713988	0.122984	0.0368069	0.000833872	0.0486818	0.0185585	0.00871257	-0.0143931	0.00846009	0.0888875	-0.000229064	0.000845271	0.786395	-0.00171352	0.00201271	0.394576	-0.00346486	0.00232096	0.135475	-0.00268102	0.00261076	0.304462	0.408634	0.010452	0.0099916	0.295524
Computer use	rs10754920	1	C	G	0.112332	0.0202406	0.00349047	6.7e-09	-0.029661	0.0169521	0.0801724	-0.0165596	0.0198138	0.403288	0.12066	0.0576441	0.0363324	0.0592687	0.0291143	0.0417788	-0.00822399	0.0132428	0.53459	5.62458e-05	0.00132672	0.966184	0.00450109	0.00315851	0.154139	0.00324267	0.00362928	0.371603	0.00501926	0.00409944	0.220811	0.177906	0.02266	0.01327	0.0877079
Computer use	rs11274218	0	C	T	0.610785	-0.013751	0.00230764	2.5e-09	-0.0225619	0.0111485	0.0429959	-0.00502063	0.0130407	0.700239	-0.0762595	0.0380647	0.0451331	-0.0145956	0.0192953	0.449391	-0.0044245	0.00867759	0.610138	0.00295242	0.000879159	0.00078452	0.00296952	0.00208329	0.154042	-0.00548569	0.00239903	0.0222185	0.00528677	0.00270264	0.0504486	#N/A	#N/A	#N/A	#N/A
Computer use	rs113851275	1	A	G	0.108424	0.0209442	0.00353742	3.2e-09	-0.00464657	0.017104	0.785879	0.0256614	0.0201022	0.201762	0.138015	0.0582096	0.0177405	-0.011853	0.0296373	0.689205	-0.0215322	0.0132765	0.10484	0.00198376	0.00133656	0.138	0.003181	0.00318413	0.317789	0.000988643	0.00367611	0.787978	0.00620523	0.00412494	0.1325	0.121688	-0.018272	0.0154132	0.235829
Computer use	rs11708955	1	C	T	0.305235	0.0157497	0.00238749	4.2e-11	0.086924	0.0115331	4.82e-14	-0.00783675	0.0134437	0.559939	0.212669	0.0395109	7.35e-08	0.123674	0.0198934	5.08e-10	0.0268972	0.00907891	0.00305047	-0.00126271	0.00090997	0.165248	0.00234084	0.00216487	0.27957	-0.00104386	0.00249527	0.675701	0.0015579	0.00280913	0.57918	0.278584	-0.041853	0.010588	7.72e-05
Computer use	rs11749912	1	A	G	0.422554	0.0139203	0.00223731	4.9e-10	-0.0270785	0.0107764	0.0119793	-0.0143252	0.012598	0.255498	-0.136437	0.0369773	0.000224499	-0.043872	0.0186782	0.018833	0.00728722	0.00846313	0.389208	0.00129697	0.000847506	0.125936	0.00119523	0.00202158	0.554363	0.00174796	0.00231442	0.450099	0.00373642	0.00261961	0.153775	0.45238	-0.002031	0.0094854	0.830454
Computer use	rs12145677	1	A	G	0.298464	0.0170774	0.00240509	1.2e-12	-0.0483606	0.0116093	3.10503e-05	-0.000366998	0.013633	0.978524	-0.0216245	0.0395703	0.584735	-0.00247646	0.0200646	0.901771	-0.00655116	0.00908082	0.470646	0.000410733	0.000910688	0.65198	0.0160257	0.00216551	1.36e-13	-0.00220108	0.00249388	0.377458	0.0189879	0.00280692	1.34e-11	0.287447	-0.02044	0.0103816	0.0489674
Computer use	rs12874776	0	A	C	0.106525	0.0233491	0.00359184	8e-11	0.00965658	0.0173427	0.577658	0.0171062	0.0204766	0.403491	0.146697	0.05904	0.0129662	0.0550556	0.0298151	0.064811	-0.00631489	0.0134899	0.6397	0.000444701	0.00136338	0.744291	0.00634129	0.00324948	0.0510014	0.00165675	0.00376278	0.65972	0.00848618	0.0042149	0.0440757	#N/A	#N/A	#N/A	#N/A
Computer use	rs13262595	1	A	G	0.440345	-0.0157346	0.00221517	1.2e-12	0.0136394	0.010695	0.2022	0.00023397	0.0126318	0.985222	-0.119047	0.0364672	0.00109673	-0.046519	0.0184792	0.0118238	-0.0141945	0.0083226	0.0880934	0.00180064	0.000841306	0.0323323	0.00417578	0.00200095	0.0368975	0.00428801	0.00229292	0.0614698	0.00734912	0.00259358	0.00460326	0.411855	0.001634	0.0098254	0.867918
Computer use	rs136553	1	C	T	0.624196	-0.0152252	0.00227739	2.3e-11	0.0423688	0.0109946	0.000116422	-0.00827834	0.0128383	0.519048	-0.0735962	0.0373821	0.0489819	0.00211358	0.0189307	0.911102	0.00985329	0.00859198	0.251464	2.68744e-05	0.000861636	0.975118	-0.000681027	0.0020553	0.740379	-0.00649032	0.00237183	0.00621145	-0.00165516	0.00266637	0.534761	0.581527	0.002698	0.0094061	0.774238
Computer use	rs1448355	1	C	T	0.381282	-0.0146118	0.00227388	1.3e-10	-0.000413106	0.0110225	0.970104	0.00686465	0.0128623	0.593547	0.0531782	0.0374972	0.156136	0.0562918	0.0189774	0.00301478	-0.000227534	0.00860298	0.9789	1.02113e-05	0.000862281	0.990552	0.0027343	0.00204971	0.182208	0.000752701	0.00237165	0.75096	0.0040948	0.00266053	0.123783	0.417148	0.004163	0.0097906	0.670689
Computer use	rs1469249	1	A	G	0.211436	-0.0155576	0.00271086	9.5e-09	-0.0496604	0.0131004	0.000150217	-0.0129739	0.0153717	0.398663	-0.183547	0.0449008	4.35537e-05	-0.0740904	0.0226683	0.00108146	-0.0451463	0.0101477	8.63e-06	-0.000509462	0.00102853	0.620367	0.00122818	0.00245428	0.616777	0.00071741	0.00282872	0.799792	0.0011678	0.00318376	0.713769	0.201118	0.020553	0.0119154	0.0845432
Computer use	rs166835	1	C	T	0.443342	0.0131356	0.00222179	3.4e-09	-0.00439113	0.0107525	0.682993	-0.0193308	0.0124982	0.121937	0.077302	0.0366165	0.0347622	0.0312101	0.0185221	0.0919857	-0.0109887	0.0083888	0.190221	-0.00113268	0.00084206	0.178583	0.00392341	0.00200568	0.0504488	0.00604618	0.0023181	0.00910113	0.00517524	0.00260159	0.0466736	0.423642	0.008935	0.0094528	0.344545
Computer use	rs17789218	1	C	T	0.243982	0.0150545	0.00256134	4.2e-09	-0.0685855	0.0124822	3.92e-08	-0.000689384	0.0145439	0.962194	0.136453	0.0420651	0.00117937	0.113935	0.0213181	9.07e-08	-0.0117282	0.00967122	0.225246	0.000138487	0.000973297	0.886854	0.0154325	0.00231437	2.59e-11	0.0120529	0.00265167	5.48e-06	0.0201875	0.00300553	1.86e-11	0.205922	-0.002873	0.0122304	0.814281
Computer use	rs2068625	1	C	T	0.697626	0.0158375	0.00239755	4e-11	0.0329209	0.0115732	0.00444717	-0.00437971	0.0134958	0.745542	0.0662973	0.0395243	0.0934693	0.0271657	0.0199664	0.173651	0.0108847	0.00906517	0.229863	-0.00152238	0.000907307	0.093365	0.00116405	0.00216476	0.590765	0.00541082	0.00249363	0.0300186	0.00126628	0.00280841	0.65207	0.714542	0.020167	0.0108704	0.0635642
Computer use	rs206965	1	C	T	0.793271	-0.0156007	0.00271472	9.1e-09	0.0125522	0.0131303	0.339084	0.00864027	0.0154136	0.575097	-0.025671	0.0447606	0.566294	-0.0245255	0.0225781	0.277368	0.00721982	0.0102079	0.479392	-0.000383911	0.00103072	0.709545	-0.000886262	0.00244628	0.717136	-0.000347885	0.00281546	0.901662	-0.00173097	0.00317753	0.585924	0.77851	-0.007897	0.0121935	0.517217
Computer use	rs2220599	1	C	G	0.632986	-0.0160514	0.00229019	2.4e-12	-0.0255175	0.0110447	0.020867	-0.0109073	0.0129556	0.399845	-0.0854376	0.0376593	0.0232874	-0.0376242	0.0191241	0.0491406	0.00224878	0.00864834	0.794845	0.00030663	0.000869226	0.724267	-0.000370625	0.00206514	0.857571	-0.00750186	0.00238832	0.00168352	-0.00170119	0.00268112	0.525749	0.621932	0.005952	0.0095299	0.53226
Computer use	rs2345941	1	A	G	0.550313	0.014647	0.00221726	4e-11	0.0202302	0.0107004	0.0586772	0.000362177	0.0125498	0.976977	0.0341174	0.0364677	0.349504	0.0345076	0.0184633	0.0616258	0.00113129	0.00838393	0.892663	-0.00101341	0.000840469	0.227906	-0.0017223	0.00200521	0.390388	-0.00064291	0.00231488	0.781221	-0.00231525	0.00260307	0.373774	0.556344	-0.00302	0.0094126	0.748327
Computer use	rs2734849	1	A	G	0.491453	-0.0135145	0.00220049	8.2e-10	-0.0429888	0.010591	4.92958e-05	-0.00520402	0.0123633	0.673809	-0.0400551	0.0362457	0.269117	-0.0291081	0.0183227	0.112144	-0.0103162	0.00831427	0.214688	-8.52033e-05	0.000835252	0.91875	0.00270709	0.00198617	0.172893	-0.00242577	0.00229753	0.291055	0.002738	0.00257383	0.287426	0.544031	0.006824	0.0095451	0.474658
Computer use	rs2748985	1	C	T	0.545333	0.0153444	0.00221274	4.1e-12	-0.0635788	0.0107116	2.93e-09	-0.0106821	0.0126259	0.397526	0.207563	0.0364592	1.25e-08	0.0336695	0.0184829	0.068509	0.0151522	0.00836223	0.0699896	0.00320774	0.000840268	0.000134829	0.00104667	0.00200095	0.600916	-0.00683656	0.00230227	0.00298323	0.0030106	0.00259228	0.245492	0.549477	-0.015474	0.010072	0.124454
Computer use	rs35933007	1	A	G	0.228385	0.0151917	0.00264445	9.2e-09	0.0476745	0.0127105	0.000176311	-0.016233	0.0149175	0.276513	0.0238653	0.0436214	0.58431	0.0482451	0.0220028	0.0283309	0.00866881	0.0100093	0.386449	0.00155263	0.00100106	0.120907	0.000631534	0.00238742	0.791375	0.0013658	0.00276158	0.620903	0.00264349	0.00310124	0.393994	0.180829	0.029223	0.0140238	0.0371777
Computer use	rs4073003	1	A	G	0.873541	0.0201634	0.00331978	1.2e-09	0.010093	0.0159719	0.527439	-0.0290734	0.0189557	0.125089	-0.0212272	0.0548704	0.69886	-0.105381	0.0276966	0.000141927	-0.0261785	0.0127393	0.0398844	0.000120598	0.00125773	0.923612	0.00135247	0.00300295	0.652436	-0.00323709	0.00344565	0.347489	0.00233157	0.00389755	0.549698	0.753435	-0.030232	0.0124162	0.0148962
Computer use	rs4977839	1	A	G	0.415535	0.0199181	0.00223302	4.7e-19	-0.0467768	0.0107885	1.45288e-05	-0.0305554	0.0125738	0.0150954	0.00217178	0.0368683	0.953027	-0.019174	0.0186501	0.303906	-0.0118382	0.00843106	0.160284	0.00246633	0.000848732	0.00366233	0.00177619	0.00201576	0.378238	-0.0037277	0.00232786	0.109302	0.00409706	0.00261569	0.117271	0.411387	-0.004707	0.0094072	0.616819
Computer use	rs55772938	1	A	G	0.704749	-0.0151223	0.00241703	3.9e-10	0.0335216	0.0116739	0.00408558	0.0247359	0.0136292	0.0695353	-0.0279223	0.0397341	0.482226	-0.0177541	0.0201671	0.378671	0.0106794	0.0091306	0.242153	-0.00155429	0.000918946	0.090765	-0.00022981	0.00218248	0.91614	0.00263061	0.00250358	0.293379	-0.0015086	0.00282932	0.593893	0.724072	0.011547	0.010362	0.265125
Computer use	rs6129084	1	A	T	0.358909	-0.0140927	0.00230251	9.3e-10	0.0100142	0.01114	0.368683	0.00880031	0.0130813	0.501112	0.0165176	0.0379306	0.663222	-0.000398623	0.0191737	0.983413	0.0191764	0.00870439	0.0275897	0.000513127	0.000873205	0.556777	-0.00255475	0.00207519	0.218289	0.00134171	0.00239542	0.575401	-0.00332896	0.00269538	0.216808	0.383888	0.004485	0.0096353	0.64159
Computer use	rs66643547	1	C	T	0.647284	-0.0153853	0.00231818	3.2e-11	-0.0108234	0.0111936	0.333578	-0.0370744	0.0131517	0.00481754	-0.198424	0.0380378	1.82e-07	-0.0824318	0.0193046	1.95479e-05	-0.0312415	0.00882726	0.000401322	-0.000343871	0.00087823	0.695391	-0.00345533	0.00208309	0.0971669	-0.00574368	0.0024082	0.0170776	-0.00519376	0.0026999	0.0543945	0.685233	0.014395	0.0129397	0.265939
Computer use	rs6744254	1	C	T	0.47126	-0.0159012	0.00220373	5.4e-13	0.0247612	0.0106701	0.0203087	-0.00296564	0.0123843	0.810743	-0.0379357	0.0363572	0.296755	-0.0134166	0.0184017	0.465944	-0.009347	0.00830668	0.260488	-0.000649613	0.000834893	0.436523	0.00011121	0.00200177	0.955695	0.00434673	0.00230253	0.0590532	-0.000249633	0.00259442	0.923346	0.477577	-0.011212	0.0094191	0.233911
Computer use	rs6774533	1	C	T	0.294245	-0.0149436	0.00245831	1.2e-09	0.0632764	0.0118281	8.82e-08	0.0146388	0.0139131	0.292726	-0.0762564	0.040547	0.0600149	-0.0125776	0.0204712	0.538947	0.00921726	0.00930171	0.321724	-0.00380893	0.000935472	4.66906e-05	-0.000177704	0.00222369	0.936306	0.00734822	0.00255759	0.00406488	-0.00249684	0.0028821	0.386312	0.326881	-0.005898	0.0098808	0.550563
Computer use	rs6857629	1	A	G	0.244933	-0.0153859	0.00256016	1.9e-09	-0.00787135	0.0123576	0.524147	-0.0127415	0.0143922	0.375992	0.0218063	0.0419761	0.603418	0.023767	0.021311	0.264746	0.00658449	0.00963817	0.4945	0.00360083	0.000974153	0.000218747	0.000567875	0.00231476	0.806203	-0.0103275	0.00266348	0.000105571	0.00161043	0.00300326	0.591802	0.273267	-0.008912	0.0103044	0.38711
Computer use	rs7209653	1	C	T	0.295503	-0.0156381	0.00241261	9.1e-11	-0.00297287	0.0116753	0.799009	0.0162493	0.0137256	0.236467	-0.159498	0.0398356	6.23177e-05	-0.0388273	0.02012	0.0536339	-0.00460668	0.00912704	0.613749	-0.00109341	0.000917114	0.233172	-0.00133303	0.00217658	0.540244	-0.0014503	0.00251045	0.563463	-0.00270698	0.00282555	0.338046	0.272243	0.009965	0.0104055	0.338229
Computer use	rs7288455	1	A	G	0.435739	0.013109	0.00222709	4e-09	0.0169092	0.0107711	0.116446	0.0214678	0.0126509	0.0897085	0.0216435	0.0366535	0.554863	-0.00295276	0.0185292	0.873387	0.00699015	0.00841756	0.406299	-0.000401689	0.000846388	0.635078	-0.000203156	0.00201125	0.919543	0.0015296	0.00232333	0.510303	-0.000525888	0.00260579	0.840062	0.423618	0.000734	0.0099264	0.941055
Computer use	rs73578186	1	C	T	0.675347	0.0149904	0.00236483	2.3e-10	0.0313676	0.0114474	0.00614161	-0.00514239	0.0134161	0.701497	-0.023521	0.0389548	0.545976	-0.0129767	0.0197229	0.510572	0.00128586	0.00889153	0.885014	-0.00238109	0.000897832	0.00800094	-0.00020656	0.00213128	0.922791	0.00420845	0.00244926	0.085752	-0.00166045	0.00276667	0.548399	0.667026	0.007512	0.0098688	0.446547
Computer use	rs784256	1	A	G	0.811974	-0.0185078	0.00283011	6.2e-11	-0.0836785	0.0135556	6.71e-10	0.000185994	0.0161593	0.990817	0.100796	0.0465201	0.0302573	0.0210644	0.023484	0.369738	-0.0143761	0.010759	0.181485	0.00486963	0.00107299	5.67e-06	0.00361383	0.00256226	0.15842	-0.00785138	0.00293683	0.00750853	0.00666219	0.0033232	0.0449903	0.815428	0.018356	0.0126638	0.147203
Computer use	rs9372625	1	A	G	0.38147	0.0183911	0.00227197	5.7e-16	0.0795332	0.0109476	3.74e-13	0.0296271	0.0128845	0.0214797	0.186296	0.0374298	6.45e-07	0.0887363	0.018936	2.79e-06	0.0235988	0.00864664	0.00634803	-0.0033362	0.000865041	0.000114955	-0.000566788	0.00205264	0.782451	0.00375844	0.00235998	0.111257	-0.0039855	0.0026641	0.134654	0.345222	0.001176	0.0099177	0.905612
Driving	rs10186876	1	A	G	0.360301	0.0144048	0.00233801	7.2e-10	0.0169713	0.0111988	0.129657	0.0245152	0.0131751	0.0627827	0.0600404	0.0381903	0.11592	0.0363247	0.0193798	0.0608816	0.0215826	0.00883034	0.0145198	-0.000951945	0.000886452	0.282876	-0.00956132	0.00209286	4.91e-06	0.00563808	0.00242086	0.0198617	-0.0106942	0.00271605	8.23794e-05	0.436087	0.010474	0.0097352	0.281978
Driving	rs1198575	1	C	T	0.806816	-0.0189685	0.00282745	2e-11	0.0523228	0.0136089	0.000120699	0.0151268	0.0158876	0.34104	-0.137258	0.046097	0.00290552	-0.0400001	0.0233088	0.0861453	0.00762923	0.0105786	0.470791	-0.00333074	0.00106403	0.00174641	0.00222106	0.00252572	0.379198	0.0178871	0.00294593	1.27e-09	0.00247832	0.00327887	0.449742	0.792524	-0.014571	0.012439	0.241438
Driving	rs4765541	1	C	T	0.335919	-0.0137597	0.00235511	5.1e-09	-0.0609833	0.0112966	6.73e-08	0.0352795	0.0133463	0.00820798	0.0514623	0.0385121	0.181464	-0.0200844	0.0194761	0.302432	0.00409486	0.00887652	0.644574	-0.0136179	0.000891056	1.04e-52	0.0102052	0.00211314	1.37e-06	0.0232086	0.0024196	8.71e-22	0.00299789	0.00274304	0.274435	0.313239	-0.026247	0.0101219	0.0095121
Driving	rs6012558	1	A	G	0.421551	-0.0144779	0.00226377	1.6e-10	0.0244586	0.0108426	0.0240838	0.0173697	0.0128179	0.175383	0.113455	0.0369041	0.00210991	0.0738091	0.0187233	8.07893e-05	0.00376888	0.00850714	0.657747	0.00140315	0.000851805	0.0995035	-0.00674522	0.00203151	0.000899295	-0.00518813	0.00233476	0.0262755	-0.00788176	0.00263564	0.00278588	0.374299	-0.00939	0.0098873	0.342263
